# Supplementary material for: Conserved Blood Transcriptome Patterns Highlight microRNA and Hub Gene Drivers of Neurodegeneration
Source: Genes (Basel). 2025 Oct 10;16(10):1178. doi: 10.3390/genes16101178 (PMC12562450; doi:10.3390/genes16101178)
Supplement: Supplementary file 1 [file genes-16-01178-s001.zip]

Archive with 41 entries (40 files):
- Supplementary Tables.pdf
- Datasets S6. GWAS of Different Hub Genes/
- Datasets S6. GWAS of Different Hub Genes/AASDH.tsv
- Datasets S6. GWAS of Different Hub Genes/ACTB.tsv
- Datasets S6. GWAS of Different Hub Genes/ACTR2.tsv
- Datasets S6. GWAS of Different Hub Genes/All_HubGenes_OpenTargets.csv
- Datasets S6. GWAS of Different Hub Genes/B2M.tsv
- Datasets S6. GWAS of Different Hub Genes/CAPZA1.tsv
- Datasets S6. GWAS of Different Hub Genes/CAPZA2.tsv
- Datasets S6. GWAS of Different Hub Genes/CDC42.tsv
- Datasets S6. GWAS of Different Hub Genes/Common_NDs_HubGenes.csv
- Datasets S6. GWAS of Different Hub Genes/CTNNB1.tsv
- Datasets S6. GWAS of Different Hub Genes/Disease_HubGeneCounts.csv
- Datasets S6. GWAS of Different Hub Genes/EP300.tsv
- Datasets S6. GWAS of Different Hub Genes/H3-3B.tsv
- Datasets S6. GWAS of Different Hub Genes/HIF1A.tsv
- Datasets S6. GWAS of Different Hub Genes/HMGCR.tsv
- Datasets S6. GWAS of Different Hub Genes/HubGene_DiseaseCounts.csv
- Datasets S6. GWAS of Different Hub Genes/IL1B.tsv
- Datasets S6. GWAS of Different Hub Genes/KRAS.tsv
- Datasets S6. GWAS of Different Hub Genes/LDHA.tsv
- Datasets S6. GWAS of Different Hub Genes/MAPK3.tsv
- Datasets S6. GWAS of Different Hub Genes/MYD88.tsv
- Datasets S6. GWAS of Different Hub Genes/NFKB1.tsv
- Datasets S6. GWAS of Different Hub Genes/PPP2CA.tsv
- Datasets S6. GWAS of Different Hub Genes/PTEN.tsv
- Datasets S6. GWAS of Different Hub Genes/PTGES3.tsv
- Datasets S6. GWAS of Different Hub Genes/PTPRC.tsv
- Datasets S6. GWAS of Different Hub Genes/RHOA.tsv
- Datasets S6. GWAS of Different Hub Genes/SF3B1.tsv
- Datasets S6. GWAS of Different Hub Genes/SF3B6.tsv
- Datasets S6. GWAS of Different Hub Genes/SRC.tsv
- Datasets S6. GWAS of Different Hub Genes/TBK1.tsv
- Datasets S6. GWAS of Different Hub Genes/UBC.tsv
- Datasets S6. GWAS of Different Hub Genes/VAMP7.tsv
- Dataset S1. Summary of Preserved Modules in Different Permutations.xlsx
- Dataset S2. miRNA_Regulation_Red.csv
- Dataset S3. miRNA Regulation Turquoise.csv
- Dataset S4. Hub-Gene and miRNA Interaction Red.csv
- Dataset S5.Hub Gene and miRNA Interaction 3.csv
- Supplementary Figures.pdf
