# Supplementary material for: Conserved Blood Transcriptome Patterns Highlight microRNA and Hub Gene Drivers of Neurodegeneration
Source: Genes (Basel). 2025 Oct 10;16(10):1178. doi: 10.3390/genes16101178 (PMC12562450; doi:10.3390/genes16101178)
Supplement: Supplementary file 1 [file genes-16-01178-s001.zip › Datasets S6. GWAS of Different Hub Genes/ACTB.tsv]

disease	globalScore	gwasCredibleSets	geneBurden	eva	genomicsEngland	gene2Phenotype	uniprotLiterature	uniprotVariants	orphanet	clingen	cancerGeneCensus	intogen	evaSomatic	cancerBiomarkers	chembl	crisprScreen	crispr	slapenrich	progeny	reactome	sysbio	europepmc	expressionAtlas	impc
Baraitser-Winter syndrome 1	0.7992286772224221	No data	No data	0.9393906163985438	0.9421515329208274	No data	0.607930797611621	0.8897742701710087	No data	No data	No data	No data	No data	No data	No data	No data	No data	No data	No data	No data	No data	0.10147705630506838	No data	No data
developmental malformations-deafness-dystonia syndrome	0.7421699580148456	No data	No data	0.8031126705112693	0.8897742701710087	No data	0.607930797611621	0.607930797611621	0.607930797611621	No data	No data	No data	No data	No data	No data	No data	No data	No data	No data	No data	No data	0.07200264819045639	No data	No data
Developmental malformations - deafness - dystonia	0.6549776313578881	No data	No data	0.48634463808929684	0.8274613634158176	No data	0.607930797611621	0.607930797611621	No data	No data	No data	No data	No data	No data	No data	No data	No data	No data	No data	No data	No data	No data	No data	No data
Baraitser-Winter syndrome	0.6545599475497367	No data	No data	0.50795995533771	0.865457038266544	0.607930797611621	No data	No data	No data	No data	No data	No data	No data	No data	No data	No data	No data	No data	No data	No data	No data	0.22573425961923746	No data	No data
ACTB-associated syndromic thrombocytopenia	0.6375365630001316	No data	No data	0.8101708327769442	No data	No data	0.607930797611621	0.607930797611621	No data	0.3039653988058105	No data	No data	No data	No data	No data	No data	No data	No data	No data	No data	No data	No data	No data	No data
cancer	0.6155805530543855	No data	No data	No data	No data	No data	No data	No data	No data	No data	No data	No data	No data	No data	No data	No data	No data	No data	No data	0.9671529481664186	No data	0.9086063733454127	No data	No data
Becker nevus syndrome	0.5663009038371819	No data	No data	0.19453785523571876	No data	No data	0.607930797611621	0.607930797611621	No data	No data	No data	No data	0.6991204172533643	No data	No data	No data	No data	No data	No data	No data	No data	0.08904835227682224	No data	No data
genetic disorder	0.5304086289337805	No data	No data	0.8668833817683969	No data	No data	No data	No data	No data	No data	No data	No data	No data	No data	No data	No data	No data	No data	No data	No data	No data	0.11197074510555984	No data	No data
Noonan syndrome	0.5261379875719714	No data	No data	No data	No data	No data	No data	No data	No data	No data	No data	No data	No data	No data	No data	No data	No data	No data	No data	0.865457038266544	No data	No data	No data	No data
hypertrophic cardiomyopathy	0.5244657207135404	No data	No data	No data	No data	No data	No data	No data	No data	No data	No data	No data	No data	No data	No data	No data	No data	No data	No data	0.8274613634158176	No data	0.7048984569803405	No data	No data
Costello syndrome	0.5030392466541774	No data	No data	No data	No data	No data	No data	No data	No data	No data	No data	No data	No data	No data	No data	No data	No data	No data	No data	0.8274613634158176	No data	No data	No data	No data
triglyceride measurement	0.4859701613646946	0.7993840142232086	No data	No data	No data	No data	No data	No data	No data	No data	No data	No data	No data	No data	No data	No data	No data	No data	No data	No data	No data	No data	No data	No data
Intellectual disability	0.48296982393952487	No data	No data	0.7890941752998841	No data	No data	No data	No data	No data	No data	No data	No data	No data	No data	No data	No data	No data	No data	No data	No data	No data	0.10709023367694377	No data	No data
Baraitser-Winter cerebrofrontofacial syndrome	0.4635597494724306	No data	No data	No data	No data	No data	No data	No data	0.607930797611621	0.607930797611621	No data	No data	No data	No data	No data	No data	No data	No data	No data	No data	No data	0.11731911020976026	No data	No data
lymphocyte count	0.442277433206252	0.7275127941269438	No data	No data	No data	No data	No data	No data	No data	No data	No data	No data	No data	No data	No data	No data	No data	No data	No data	No data	No data	No data	No data	No data
mean corpuscular hemoglobin concentration	0.43045352700165934	0.7080633662462619	No data	No data	No data	No data	No data	No data	No data	No data	No data	No data	No data	No data	No data	No data	No data	No data	No data	No data	No data	No data	No data	No data
Neurodevelopmental disorder	0.38684049350815414	No data	No data	0.6309105817613403	No data	No data	No data	No data	No data	No data	No data	No data	No data	No data	No data	No data	No data	No data	No data	No data	No data	0.10825312122031447	No data	No data
congenital smooth muscle hamartoma	0.3786448272315516	No data	No data	No data	No data	No data	No data	No data	No data	No data	No data	No data	0.6228419891197061	No data	No data	No data	No data	No data	No data	No data	No data	No data	No data	No data
blood platelet disease	0.37010599267227373	No data	No data	No data	0.607930797611621	No data	No data	No data	No data	No data	No data	No data	No data	No data	No data	No data	No data	No data	No data	No data	No data	0.01730914076533088	No data	No data
cutaneous Leishmaniasis	0.3695798546847018	No data	No data	No data	No data	No data	No data	No data	No data	No data	No data	No data	No data	No data	No data	No data	No data	No data	No data	0.607930797611621	No data	No data	No data	No data
cardiofaciocutaneous syndrome	0.3695798546847018	No data	No data	No data	No data	No data	No data	No data	No data	No data	No data	No data	No data	No data	No data	No data	No data	No data	No data	0.607930797611621	No data	No data	No data	No data
reticulocyte amount	0.36046407466604674	0.5929360316703853	No data	No data	No data	No data	No data	No data	No data	No data	No data	No data	No data	No data	No data	No data	No data	No data	No data	No data	No data	No data	No data	No data
Neurodevelopmental delay	0.341394257711456	No data	No data	0.5592963338026914	No data	No data	No data	No data	No data	No data	No data	No data	No data	No data	No data	No data	No data	No data	No data	No data	No data	0.04542594015486835	No data	No data
mean corpuscular hemoglobin	0.33034931610725454	0.5433995405481982	No data	No data	No data	No data	No data	No data	No data	No data	No data	No data	No data	No data	No data	No data	No data	No data	No data	No data	No data	No data	No data	No data
platelet component distribution width	0.2782231465686196	0.45765594975887947	No data	No data	No data	No data	No data	No data	No data	No data	No data	No data	No data	No data	No data	No data	No data	No data	No data	No data	No data	No data	No data	No data
breast adenocarcinoma	0.2780721359120399	No data	No data	No data	No data	No data	No data	No data	No data	No data	No data	No data	No data	No data	No data	No data	No data	0.9064161181929595	No data	No data	No data	0.08398979198067383	No data	No data
reticulocyte count	0.27561145428328454	0.4533599142633994	No data	No data	No data	No data	No data	No data	No data	No data	No data	No data	No data	No data	No data	No data	No data	No data	No data	No data	No data	No data	No data	No data
chronic lymphocytic leukemia	0.2722023812603362	No data	No data	No data	No data	No data	No data	No data	No data	No data	No data	No data	No data	No data	No data	No data	No data	0.8156844828029127	No data	No data	No data	0.798200132013635	No data	No data
endometrial cancer	0.270186161580849	No data	No data	No data	No data	No data	No data	No data	No data	No data	No data	No data	No data	No data	No data	No data	No data	0.8795939680264138	No data	No data	No data	0.09277471427977804	No data	No data
Microcephaly	0.2697667972648493	No data	No data	0.4377101742803672	No data	No data	No data	No data	No data	No data	No data	No data	No data	No data	No data	No data	No data	No data	No data	No data	No data	0.12071445981284763	No data	No data
head and neck squamous cell carcinoma	0.2665653414137275	No data	No data	No data	No data	No data	No data	No data	No data	No data	No data	No data	No data	No data	No data	No data	No data	0.8235897338368129	No data	No data	No data	0.31678176821225024	No data	0.3929056744963907
Short stature	0.26609749537298527	No data	No data	0.4377101742803672	No data	No data	No data	No data	No data	No data	No data	No data	No data	No data	No data	No data	No data	No data	No data	No data	No data	No data	No data	No data
Abnormal brain morphology	0.26609749537298527	No data	No data	0.4377101742803672	No data	No data	No data	No data	No data	No data	No data	No data	No data	No data	No data	No data	No data	No data	No data	No data	No data	No data	No data	No data
microcephaly	0.26609749537298527	No data	No data	0.4377101742803672	No data	No data	No data	No data	No data	No data	No data	No data	No data	No data	No data	No data	No data	No data	No data	No data	No data	No data	No data	No data
Aminoacylase 1 deficiency	0.26609749537298527	No data	No data	0.4377101742803672	No data	No data	No data	No data	No data	No data	No data	No data	No data	No data	No data	No data	No data	No data	No data	No data	No data	No data	No data	No data
Neurological conditions associated with aminoacylase 1 deficiency	0.26609749537298527	No data	No data	0.4377101742803672	No data	No data	No data	No data	No data	No data	No data	No data	No data	No data	No data	No data	No data	No data	No data	No data	No data	No data	No data	No data
ulcerative colitis	0.24206115780800666	0.38579763921845217	No data	No data	No data	No data	No data	No data	No data	No data	No data	No data	No data	No data	No data	No data	No data	No data	No data	No data	No data	0.24749169842382707	No data	No data
gastric adenocarcinoma	0.2293971623649262	No data	No data	No data	No data	No data	No data	No data	No data	No data	No data	No data	No data	No data	No data	No data	No data	0.7486974232806392	No data	No data	No data	0.05984403223822396	No data	No data
thyroid gland adenocarcinoma	0.21025423079133188	No data	No data	No data	No data	No data	No data	No data	No data	No data	No data	No data	No data	No data	No data	No data	No data	0.6917044887916786	No data	No data	No data	No data	No data	No data
urinary bladder cancer	0.20128657648384757	No data	No data	No data	No data	No data	No data	No data	No data	No data	No data	No data	No data	No data	No data	No data	No data	0.6622022680036693	No data	No data	No data	No data	No data	No data
inflammatory bowel disease	0.19337526656124054	0.3086381113747617	No data	No data	No data	No data	No data	No data	No data	No data	No data	No data	No data	No data	No data	No data	No data	No data	No data	No data	No data	0.18899037069371563	No data	No data
myeloid leukocyte count	0.19157050800191525	0.3151189391202727	No data	No data	No data	No data	No data	No data	No data	No data	No data	No data	No data	No data	No data	No data	No data	No data	No data	No data	No data	No data	No data	No data
Crohn's disease	0.18863705102845918	0.3086381113747617	No data	No data	No data	No data	No data	No data	No data	No data	No data	No data	No data	No data	No data	No data	No data	No data	No data	No data	No data	0.033110275413252926	No data	No data
uveitis	0.18763061322140323	0.3086381113747617	No data	No data	No data	No data	No data	No data	No data	No data	No data	No data	No data	No data	No data	No data	No data	No data	No data	No data	No data	No data	No data	No data
iritis	0.18763061322140323	0.3086381113747617	No data	No data	No data	No data	No data	No data	No data	No data	No data	No data	No data	No data	No data	No data	No data	No data	No data	No data	No data	No data	No data	No data
basophil percentage of leukocytes	0.17574692456188096	0.28909034589518784	No data	No data	No data	No data	No data	No data	No data	No data	No data	No data	No data	No data	No data	No data	No data	No data	No data	No data	No data	No data	No data	No data
Thrombocytopenia	0.16828857902089583	No data	No data	0.2603970249769777	No data	No data	No data	No data	No data	No data	No data	No data	No data	No data	No data	No data	No data	No data	No data	No data	No data	0.3284981767720092	No data	No data
electrocardiography	0.16505929387765292	0.271510004964581	No data	No data	No data	No data	No data	No data	No data	No data	No data	No data	No data	No data	No data	No data	No data	No data	No data	No data	No data	No data	No data	No data
neoplasm	0.13991477716772338	No data	No data	0.19453785523571876	No data	No data	No data	No data	No data	No data	No data	No data	No data	No data	No data	No data	No data	No data	No data	No data	No data	0.7122265808434826	No data	No data
congenital smooth muscle hamartoma, with or without hemihypertrophy	0.12732765153597347	No data	No data	0.19453785523571876	No data	No data	No data	No data	No data	No data	No data	No data	No data	No data	No data	No data	No data	No data	No data	No data	No data	No data	No data	0.298129263148739
Dystonia	0.12315981137971692	No data	No data	0.19453785523571876	No data	No data	No data	No data	No data	No data	No data	No data	No data	No data	No data	No data	No data	No data	No data	No data	No data	0.1610136515485121	No data	No data
dystonic disorder	0.11826555349910459	No data	No data	0.19453785523571876	No data	No data	No data	No data	No data	No data	No data	No data	No data	No data	No data	No data	No data	No data	No data	No data	No data	No data	No data	No data
sarcoidosis	0.1177427301908798	0.18949832635970457	No data	No data	No data	No data	No data	No data	No data	No data	No data	No data	No data	No data	No data	No data	No data	No data	No data	No data	No data	0.08359048467159791	No data	No data
Thyrotoxicosis	0.11520186868992248	0.18949832635970457	No data	No data	No data	No data	No data	No data	No data	No data	No data	No data	No data	No data	No data	No data	No data	No data	No data	No data	No data	No data	No data	No data
Alzheimer disease	0.11123302321248858	0.09057543155318083	No data	No data	No data	No data	No data	No data	No data	No data	No data	No data	No data	No data	No data	No data	No data	No data	No data	No data	No data	0.7933653075056368	0.0743830886992825	No data
medulloblastoma	0.10814458000531653	No data	No data	No data	No data	No data	No data	No data	No data	No data	No data	No data	No data	No data	No data	No data	No data	0.3390892944161786	No data	No data	No data	0.1668995029451667	No data	No data
infection	0.09450824329514601	No data	No data	No data	No data	No data	No data	No data	No data	No data	No data	No data	No data	No data	No data	No data	No data	No data	No data	No data	No data	0.7772944195823007	No data	No data
Huntington disease	0.09439599488066283	No data	No data	No data	No data	No data	No data	No data	No data	No data	No data	No data	No data	No data	No data	No data	No data	No data	No data	No data	No data	0.7763712189900277	No data	No data
Stroke	0.09265308448247019	No data	No data	No data	No data	No data	No data	No data	No data	No data	No data	No data	No data	No data	No data	No data	No data	No data	No data	No data	No data	0.7620364426878564	No data	No data
hepatocellular carcinoma	0.09093856816669701	No data	No data	No data	No data	No data	No data	No data	No data	No data	No data	No data	No data	No data	No data	No data	No data	No data	No data	No data	No data	0.7479351969333314	No data	No data
Ewing sarcoma	0.08873273058043353	No data	No data	No data	No data	No data	No data	No data	No data	No data	No data	No data	No data	No data	No data	No data	No data	No data	No data	No data	No data	0.17339184057440737	No data	0.686445060123162
cyst	0.08054152311413436	No data	No data	No data	No data	No data	No data	No data	No data	No data	No data	No data	No data	No data	No data	No data	No data	No data	No data	No data	No data	0.6624234487754034	No data	No data
reticulum cell sarcoma	0.08051666714160913	No data	No data	No data	No data	No data	No data	No data	No data	No data	No data	No data	No data	No data	No data	No data	No data	No data	No data	No data	No data	No data	No data	0.6622190178383388
diffuse large B-cell lymphoma	0.07814351147072783	No data	No data	No data	No data	No data	No data	No data	No data	No data	No data	No data	No data	No data	No data	No data	No data	No data	No data	No data	No data	0.6427007134506955	No data	No data
coronary artery disease	0.07603172345322717	No data	No data	No data	No data	No data	No data	No data	No data	No data	No data	No data	No data	No data	No data	No data	No data	No data	No data	No data	No data	0.6253320587798246	No data	No data
Zika virus infectious disease	0.07421122417640512	No data	No data	No data	No data	No data	No data	No data	No data	No data	No data	No data	No data	No data	No data	No data	No data	No data	No data	No data	No data	0.6103591434087473	No data	No data
deafness	0.07274253295466634	No data	No data	No data	No data	No data	No data	No data	No data	No data	No data	No data	No data	No data	No data	No data	No data	No data	No data	No data	No data	0.0910200280629772	No data	0.5755247087056016
breast carcinoma	0.07199421046958313	No data	No data	No data	No data	No data	No data	No data	No data	No data	No data	No data	No data	No data	No data	No data	No data	No data	No data	No data	No data	0.10456589926941696	No data	0.5659835725764192
breast cancer	0.0719774144011434	No data	No data	No data	No data	No data	No data	No data	No data	No data	No data	No data	No data	No data	No data	No data	No data	No data	No data	No data	No data	0.5919869061077446	No data	No data
synovial sarcoma	0.07157909698355484	No data	No data	No data	No data	No data	No data	No data	No data	No data	No data	No data	No data	No data	No data	No data	No data	No data	No data	No data	No data	0.07048282119642733	No data	0.5710901912763569
myofibromatosis, infantile, 1	0.0706562766186213	No data	No data	No data	No data	No data	No data	No data	No data	No data	No data	No data	No data	No data	No data	No data	No data	No data	No data	No data	No data	No data	No data	0.5811210494369486
alveolar soft part sarcoma	0.07060699930466333	No data	No data	No data	No data	No data	No data	No data	No data	No data	No data	No data	No data	No data	No data	No data	No data	No data	No data	No data	No data	0.038502283848736	No data	0.5710901912763569
chronic myelogenous leukemia	0.06937545250131877	No data	No data	No data	No data	No data	No data	No data	No data	No data	No data	No data	No data	No data	No data	No data	No data	No data	No data	No data	No data	0.5705867573568755	No data	No data
chondrosarcoma	0.06882100465689951	No data	No data	No data	No data	No data	No data	No data	No data	No data	No data	No data	No data	No data	No data	No data	No data	No data	No data	No data	No data	0.05901994826812821	No data	0.5512716472742181
multiple fibroadenoma of the breast	0.06881576894229148	No data	No data	No data	No data	No data	No data	No data	No data	No data	No data	No data	No data	No data	No data	No data	No data	No data	No data	No data	No data	No data	No data	0.5659835725764192
extraskeletal myxoid chondrosarcoma	0.06758137222764457	No data	No data	No data	No data	No data	No data	No data	No data	No data	No data	No data	No data	No data	No data	No data	No data	No data	No data	No data	No data	0.01823792392834863	No data	0.5512716472742181
melanoma	0.06041617804559167	No data	No data	No data	No data	No data	No data	No data	No data	No data	No data	No data	No data	No data	No data	No data	No data	No data	No data	No data	No data	0.4969001264860147	No data	No data
multiple myeloma	0.060378792652661134	No data	No data	No data	No data	No data	No data	No data	No data	No data	No data	No data	No data	No data	No data	No data	No data	No data	No data	No data	No data	0.49659264582310536	No data	No data
Salmonella Infections	0.05949512862857643	No data	No data	No data	No data	No data	No data	No data	No data	No data	No data	No data	No data	No data	No data	No data	No data	No data	No data	No data	No data	0.48932484472175986	No data	No data
colorectal cancer, susceptibility to, 12	0.05919006162702842	No data	No data	No data	No data	No data	No data	No data	No data	No data	No data	No data	No data	No data	No data	No data	No data	No data	No data	No data	No data	No data	No data	0.4868157844574459
otosclerosis	0.05842318342855766	No data	No data	No data	No data	No data	No data	No data	No data	No data	No data	No data	No data	No data	No data	No data	No data	No data	No data	No data	No data	No data	No data	0.4805085024322253
type 2 diabetes mellitus	0.0566389954838106	No data	No data	No data	No data	No data	No data	No data	No data	No data	No data	No data	No data	No data	No data	No data	No data	No data	No data	No data	No data	0.4658342339813045	No data	No data
NUT midline carcinoma	0.055836124445764745	No data	No data	No data	No data	No data	No data	No data	No data	No data	No data	No data	No data	No data	No data	No data	No data	No data	No data	No data	No data	No data	No data	0.45923092451581854
family history of Alzheimer’s disease	0.055063594348142016	0.09057543155318083	No data	No data	No data	No data	No data	No data	No data	No data	No data	No data	No data	No data	No data	No data	No data	No data	No data	No data	No data	No data	No data	No data
HIV-1 infection	0.05452945498074431	No data	No data	No data	No data	No data	No data	No data	No data	No data	No data	No data	No data	No data	No data	No data	No data	No data	No data	No data	No data	0.4484840642633527	No data	No data
Sepsis	0.05386929761422719	No data	No data	No data	No data	No data	No data	No data	No data	No data	No data	No data	No data	No data	No data	No data	No data	No data	No data	No data	No data	0.4430545205627319	No data	No data
colorectal carcinoma	0.052320628460167606	No data	No data	No data	No data	No data	No data	No data	No data	No data	No data	No data	No data	No data	No data	No data	No data	No data	No data	No data	No data	0.43031730474685415	No data	No data
Non-syndromic genetic deafness	0.05038112579061855	No data	No data	No data	No data	No data	No data	No data	No data	No data	No data	No data	No data	No data	No data	No data	No data	No data	No data	No data	No data	No data	No data	0.4143656316520809
obesity due to melanocortin 4 receptor deficiency	0.04969185936163158	No data	No data	No data	No data	No data	No data	No data	No data	No data	No data	No data	No data	No data	No data	No data	No data	No data	No data	No data	No data	No data	No data	0.4086966769643525
hearing loss, autosomal dominant 85	0.049058029910847324	No data	No data	No data	No data	No data	No data	No data	No data	No data	No data	No data	No data	No data	No data	No data	No data	No data	No data	No data	No data	No data	No data	0.40348367037483296
HIV infection	0.04808945206686858	No data	No data	No data	No data	No data	No data	No data	No data	No data	No data	No data	No data	No data	No data	No data	No data	No data	No data	No data	No data	0.3955174853437078	No data	No data
osteosarcoma	0.04774758310204818	No data	No data	No data	No data	No data	No data	No data	No data	No data	No data	No data	No data	No data	No data	No data	No data	No data	No data	No data	No data	0.28492774850755664	No data	0.3214738057770253
prostate cancer	0.0466752868452551	No data	No data	No data	No data	No data	No data	No data	No data	No data	No data	No data	No data	No data	No data	No data	No data	No data	No data	No data	No data	0.38388651330569523	No data	No data
Acute kidney injury	0.04664508091440002	No data	No data	No data	No data	No data	No data	No data	No data	No data	No data	No data	No data	No data	No data	No data	No data	No data	No data	No data	No data	0.38363808099256236	No data	No data
alveolar rhabdomyosarcoma	0.04559455022441209	No data	No data	No data	No data	No data	No data	No data	No data	No data	No data	No data	No data	No data	No data	No data	No data	No data	No data	No data	No data	0.04095754540283152	No data	0.36475847856697263
Ollier disease	0.045510063305874184	No data	No data	No data	No data	No data	No data	No data	No data	No data	No data	No data	No data	No data	No data	No data	No data	No data	No data	No data	No data	No data	No data	0.3743029920894751
Enchondromatosis	0.045510063305874184	No data	No data	No data	No data	No data	No data	No data	No data	No data	No data	No data	No data	No data	No data	No data	No data	No data	No data	No data	No data	No data	No data	0.3743029920894751
systemic scleroderma	0.04523522978421391	No data	No data	No data	No data	No data	No data	No data	No data	No data	No data	No data	No data	No data	No data	No data	No data	No data	No data	No data	No data	0.3720425907186282	No data	No data
hearing loss, autosomal dominant 75	0.045221791019220116	No data	No data	No data	No data	No data	No data	No data	No data	No data	No data	No data	No data	No data	No data	No data	No data	No data	No data	No data	No data	No data	No data	0.37193206197878975
embryonal rhabdomyosarcoma	0.04510414143214547	No data	No data	No data	No data	No data	No data	No data	No data	No data	No data	No data	No data	No data	No data	No data	No data	No data	No data	No data	No data	0.024823840902474525	No data	0.36475847856697263
fetal growth restriction	0.04465960642507302	No data	No data	No data	No data	No data	No data	No data	No data	No data	No data	No data	No data	No data	No data	No data	No data	No data	No data	No data	No data	0.3673083071340299	No data	No data
hearing loss, autosomal dominant 77	0.04446784811566331	No data	No data	No data	No data	No data	No data	No data	No data	No data	No data	No data	No data	No data	No data	No data	No data	No data	No data	No data	No data	No data	No data	0.3657311678431512
malaria	0.0444675661180605	No data	No data	No data	No data	No data	No data	No data	No data	No data	No data	No data	No data	No data	No data	No data	No data	No data	No data	No data	No data	0.36572884851993276	No data	No data
lymphoma	0.04403201935653994	No data	No data	No data	No data	No data	No data	No data	No data	No data	No data	No data	No data	No data	No data	No data	No data	No data	No data	No data	No data	0.362146641768509	No data	No data
CIDEC-related familial partial lipodystrophy	0.04341824132835876	No data	No data	No data	No data	No data	No data	No data	No data	No data	No data	No data	No data	No data	No data	No data	No data	No data	No data	No data	No data	No data	No data	0.3570985505170662
Meniere disease	0.04332954216323443	No data	No data	No data	No data	No data	No data	No data	No data	No data	No data	No data	No data	No data	No data	No data	No data	No data	No data	No data	No data	No data	No data	0.3563690335599322
autoimmune disease	0.04301869949063267	0.06611558632611599	No data	No data	No data	No data	No data	No data	No data	No data	No data	No data	No data	No data	No data	No data	No data	No data	No data	No data	No data	0.09293815585377707	No data	No data
schizophrenia	0.042832914338325256	No data	No data	No data	No data	No data	No data	No data	No data	No data	No data	No data	No data	No data	No data	No data	No data	No data	No data	No data	No data	0.3522844582525101	No data	No data
Maffucci syndrome	0.04262734043933351	No data	No data	No data	No data	No data	No data	No data	No data	No data	No data	No data	No data	No data	No data	No data	No data	No data	No data	No data	No data	No data	No data	0.3505936909826219
glioblastoma	0.04214676272050381	No data	No data	No data	No data	No data	No data	No data	No data	No data	No data	No data	No data	No data	No data	No data	No data	No data	No data	No data	No data	0.3466411217040318	No data	No data
Li-Fraumeni syndrome	0.04208036225440015	No data	No data	No data	No data	No data	No data	No data	No data	No data	No data	No data	No data	No data	No data	No data	No data	No data	No data	No data	No data	No data	No data	0.3460950030802959
skin basal cell carcinoma	0.04178849737933483	No data	No data	No data	No data	No data	No data	No data	No data	No data	No data	No data	No data	No data	No data	No data	No data	No data	No data	No data	No data	0.34369452529390987	No data	No data
axial length measurement	0.04165798595691854	No data	No data	No data	No data	No data	No data	No data	No data	No data	No data	No data	No data	No data	No data	No data	No data	No data	No data	No data	No data	0.3426211183952215	No data	No data
Pleuropulmonary blastoma	0.040720308389160444	No data	No data	No data	No data	No data	No data	No data	No data	No data	No data	No data	No data	No data	No data	No data	No data	No data	No data	No data	No data	No data	No data	0.33490907640424206
neuroblastoma	0.04045872838893287	No data	No data	No data	No data	No data	No data	No data	No data	No data	No data	No data	No data	No data	No data	No data	No data	No data	No data	No data	No data	0.3327576802152742	No data	No data
diabetic nephropathy	0.04035337475332917	No data	No data	No data	No data	No data	No data	No data	No data	No data	No data	No data	No data	No data	No data	No data	No data	No data	No data	No data	No data	0.32888795880382243	0.012012911031011536	No data
Autosomal recessive cerebellar ataxia - blindness - deafness	0.03913111501401623	No data	No data	No data	No data	No data	No data	No data	No data	No data	No data	No data	No data	No data	No data	No data	No data	No data	No data	No data	No data	No data	No data	0.3218385642555922
autosomal recessive cerebellar ataxia-blindness-deafness syndrome	0.03913111501401623	No data	No data	No data	No data	No data	No data	No data	No data	No data	No data	No data	No data	No data	No data	No data	No data	No data	No data	No data	No data	No data	No data	0.3218385642555922
esophageal squamous cell carcinoma	0.03899754516158276	No data	No data	No data	No data	No data	No data	No data	No data	No data	No data	No data	No data	No data	No data	No data	No data	No data	No data	No data	No data	0.3207400029311929	No data	No data
tumor predisposition syndrome 2	0.03897589147504865	No data	No data	No data	No data	No data	No data	No data	No data	No data	No data	No data	No data	No data	No data	No data	No data	No data	No data	No data	No data	No data	No data	0.32056190958060776
Dravet syndrome	0.03894599936435099	No data	No data	No data	No data	No data	No data	No data	No data	No data	No data	No data	No data	No data	No data	No data	No data	No data	No data	No data	No data	0.32031605831912296	No data	No data
lung adenocarcinoma	0.0386696715371741	No data	No data	No data	No data	No data	No data	No data	No data	No data	No data	No data	No data	No data	No data	No data	No data	No data	No data	No data	No data	0.3180433668527381	No data	No data
otosclerosis 12	0.038318039333709884	No data	No data	No data	No data	No data	No data	No data	No data	No data	No data	No data	No data	No data	No data	No data	No data	No data	No data	No data	No data	No data	No data	0.3151513254818644
chronic kidney disease	0.03830725867522134	No data	No data	No data	No data	No data	No data	No data	No data	No data	No data	No data	No data	No data	No data	No data	No data	No data	No data	No data	No data	0.3150626586588403	No data	No data
autosomal dominant nonsyndromic hearing loss 2A	0.0380593334354306	No data	No data	No data	No data	No data	No data	No data	No data	No data	No data	No data	No data	No data	No data	No data	No data	No data	No data	No data	No data	No data	No data	0.3130235676902237
obesity due to congenital leptin deficiency	0.03795585107611888	No data	No data	No data	No data	No data	No data	No data	No data	No data	No data	No data	No data	No data	No data	No data	No data	No data	No data	No data	No data	No data	No data	0.31217246457356745
lipodystrophy, congenital generalized, type 5	0.03760105441562156	No data	No data	No data	No data	No data	No data	No data	No data	No data	No data	No data	No data	No data	No data	No data	No data	No data	No data	No data	No data	No data	No data	0.3092543967450316
obesity due to leptin receptor gene deficiency	0.037164950187093614	No data	No data	No data	No data	No data	No data	No data	No data	No data	No data	No data	No data	No data	No data	No data	No data	No data	No data	No data	No data	No data	No data	0.3056676050391231
pancreatic neoplasm	0.03701778141029851	No data	No data	No data	No data	No data	No data	No data	No data	No data	No data	No data	No data	No data	No data	No data	No data	No data	No data	No data	No data	0.3044571977248918	No data	No data
AKT2-related familial partial lipodystrophy	0.03672145436147197	No data	No data	No data	No data	No data	No data	No data	No data	No data	No data	No data	No data	No data	No data	No data	No data	No data	No data	No data	No data	No data	No data	0.30202002025345337
LIPE-related familial partial lipodystrophy	0.03627795853585033	No data	No data	No data	No data	No data	No data	No data	No data	No data	No data	No data	No data	No data	No data	No data	No data	No data	No data	No data	No data	No data	No data	0.2983724354677836
paraneoplastic pemphigus	0.03539096688460705	No data	No data	No data	No data	No data	No data	No data	No data	No data	No data	No data	No data	No data	No data	No data	No data	No data	No data	No data	No data	No data	No data	0.29107726589644417
obesity due to prohormone convertase I deficiency	0.03526530973401425	No data	No data	No data	No data	No data	No data	No data	No data	No data	No data	No data	No data	No data	No data	No data	No data	No data	No data	No data	No data	No data	No data	0.2900437835405044
epidermodysplasia verruciformis	0.03502138702992234	No data	No data	No data	No data	No data	No data	No data	No data	No data	No data	No data	No data	No data	No data	No data	No data	No data	No data	No data	No data	No data	No data	0.28803761190838606
cervical cancer	0.034938531412585315	No data	No data	No data	No data	No data	No data	No data	No data	No data	No data	No data	No data	No data	No data	No data	No data	No data	No data	No data	No data	0.2873561559132091	No data	No data
Systemic lupus erythematosus	0.034154629019861354	No data	No data	No data	No data	No data	No data	No data	No data	No data	No data	No data	No data	No data	No data	No data	No data	No data	No data	No data	No data	0.2809088563537553	No data	No data
hyperinsulinism due to HNF1A deficiency	0.03405308781064842	No data	No data	No data	No data	No data	No data	No data	No data	No data	No data	No data	No data	No data	No data	No data	No data	No data	No data	No data	No data	No data	No data	0.2800737184596738
PLIN1-related familial partial lipodystrophy	0.03402352142227365	No data	No data	No data	No data	No data	No data	No data	No data	No data	No data	No data	No data	No data	No data	No data	No data	No data	No data	No data	No data	No data	No data	0.2798305461406292
meningioma	0.033938025114012955	No data	No data	No data	No data	No data	No data	No data	No data	No data	No data	No data	No data	No data	No data	No data	No data	No data	No data	No data	No data	0.2791273714651844	No data	No data
PPARG-related familial partial lipodystrophy	0.03361698358212047	No data	No data	No data	No data	No data	No data	No data	No data	No data	No data	No data	No data	No data	No data	No data	No data	No data	No data	No data	No data	No data	No data	0.27648692675376524
acute myeloid leukemia	0.03344207090018352	No data	No data	No data	No data	No data	No data	No data	No data	No data	No data	No data	No data	No data	No data	No data	No data	No data	No data	No data	No data	0.2750483363531462	No data	No data
body mass index	0.033280168866319494	0.054743350718646534	No data	No data	No data	No data	No data	No data	No data	No data	No data	No data	No data	No data	No data	No data	No data	No data	No data	No data	No data	No data	No data	No data
diabetes mellitus	0.03313523871993542	No data	No data	No data	No data	No data	No data	No data	No data	No data	No data	No data	No data	No data	No data	No data	No data	No data	No data	No data	No data	0.27252475816420135	No data	No data
gastric cancer	0.03310716994467266	No data	No data	No data	No data	No data	No data	No data	No data	No data	No data	No data	No data	No data	No data	No data	No data	No data	No data	No data	No data	0.27229390314441104	No data	No data
Cowden syndrome 7	0.03276694991634566	No data	No data	No data	No data	No data	No data	No data	No data	No data	No data	No data	No data	No data	No data	No data	No data	No data	No data	No data	No data	No data	No data	0.2694957225812316
colitis	0.03266298630175411	No data	No data	No data	No data	No data	No data	No data	No data	No data	No data	No data	No data	No data	No data	No data	No data	No data	No data	No data	No data	0.26864066132261477	No data	No data
influenza	0.03261890657491987	No data	No data	No data	No data	No data	No data	No data	No data	No data	No data	No data	No data	No data	No data	No data	No data	No data	No data	No data	No data	0.268278122304955	No data	No data
Hyperandrogenism due to cortisone reductase deficiency	0.03219040534303753	No data	No data	No data	No data	No data	No data	No data	No data	No data	No data	No data	No data	No data	No data	No data	No data	No data	No data	No data	No data	No data	No data	0.264753862359861
obesity due to CEP19 deficiency	0.03211648937210059	No data	No data	No data	No data	No data	No data	No data	No data	No data	No data	No data	No data	No data	No data	No data	No data	No data	No data	No data	No data	No data	No data	0.2641459315622494
Duchenne muscular dystrophy	0.0320245759231192	No data	No data	No data	No data	No data	No data	No data	No data	No data	No data	No data	No data	No data	No data	No data	No data	No data	No data	No data	No data	0.26338997834074385	No data	No data
APC-related attenuated familial adenomatous polyposis	0.03189474145928976	No data	No data	No data	No data	No data	No data	No data	No data	No data	No data	No data	No data	No data	No data	No data	No data	No data	No data	No data	No data	No data	No data	0.2623221391694145
oral squamous cell carcinoma	0.03170188079408277	No data	No data	No data	No data	No data	No data	No data	No data	No data	No data	No data	No data	No data	No data	No data	No data	No data	No data	No data	No data	0.2607359334206295	No data	No data
Miyoshi myopathy	0.031654014374849174	No data	No data	No data	No data	No data	No data	No data	No data	No data	No data	No data	No data	No data	No data	No data	No data	No data	No data	No data	No data	0.2603422502956616	No data	No data
dry eye syndrome	0.03149925805041286	No data	No data	No data	No data	No data	No data	No data	No data	No data	No data	No data	No data	No data	No data	No data	No data	No data	No data	No data	No data	0.25906943828281154	No data	No data
focal segmental glomerulosclerosis	0.031452173971334166	No data	No data	No data	No data	No data	No data	No data	No data	No data	No data	No data	No data	No data	No data	No data	No data	No data	No data	No data	No data	0.2586821896085902	No data	No data
MODY	0.03145124563366813	No data	No data	No data	No data	No data	No data	No data	No data	No data	No data	No data	No data	No data	No data	No data	No data	No data	No data	No data	No data	No data	No data	0.25867455438374476
attenuated familial adenomatous polyposis	0.03139950445401226	No data	No data	No data	No data	No data	No data	No data	No data	No data	No data	No data	No data	No data	No data	No data	No data	No data	No data	No data	No data	No data	No data	0.25824900282541663
metabolic syndrome	0.03124561550896439	No data	No data	No data	No data	No data	No data	No data	No data	No data	No data	No data	No data	No data	No data	No data	No data	No data	No data	No data	No data	0.023388448741447087	No data	0.25113621249336066
Pallister-Hall syndrome	0.03122683055586186	No data	No data	No data	No data	No data	No data	No data	No data	No data	No data	No data	No data	No data	No data	No data	No data	No data	No data	No data	No data	0.2568288255714529	No data	No data
atrial fibrillation	0.030980489859544342	No data	No data	No data	No data	No data	No data	No data	No data	No data	No data	No data	No data	No data	No data	No data	No data	No data	No data	No data	No data	0.25480276687130715	No data	No data
congenital generalized lipodystrophy type 3	0.030889484254547375	No data	No data	No data	No data	No data	No data	No data	No data	No data	No data	No data	No data	No data	No data	No data	No data	No data	No data	No data	No data	No data	No data	0.2540542803218964
viral disease	0.03082788740868855	No data	No data	No data	No data	No data	No data	No data	No data	No data	No data	No data	No data	No data	No data	No data	No data	No data	No data	No data	No data	0.2535476696509054	No data	No data
Barrett's esophagus	0.030717629622118995	No data	No data	No data	No data	No data	No data	No data	No data	No data	No data	No data	No data	No data	No data	No data	No data	No data	No data	No data	No data	0.25264084121744945	No data	No data
polycystic ovary syndrome	0.03055404167444844	No data	No data	No data	No data	No data	No data	No data	No data	No data	No data	No data	No data	No data	No data	No data	No data	No data	No data	No data	No data	0.2512953924565605	No data	No data
congenital adrenal hyperplasia due to 17-alpha-hydroxylase deficiency	0.03039424724926987	No data	No data	No data	No data	No data	No data	No data	No data	No data	No data	No data	No data	No data	No data	No data	No data	No data	No data	No data	No data	No data	No data	0.24998114397789856
Keloid	0.03035838799293406	No data	No data	No data	No data	No data	No data	No data	No data	No data	No data	No data	No data	No data	No data	No data	No data	No data	No data	No data	No data	0.2496862152090593	No data	No data
idiopathic scoliosis	0.030285015869996403	No data	No data	No data	No data	No data	No data	No data	No data	No data	No data	No data	No data	No data	No data	No data	No data	No data	No data	No data	No data	0.24908275735476143	No data	No data
glioma	0.030019535726497026	No data	No data	No data	No data	No data	No data	No data	No data	No data	No data	No data	No data	No data	No data	No data	No data	No data	No data	No data	No data	0.24689928396813285	No data	No data
severe malarial anemia	0.029950357143519696	No data	No data	No data	No data	No data	No data	No data	No data	No data	No data	No data	No data	No data	No data	No data	No data	No data	No data	No data	No data	0.24633031638786618	No data	No data
myotonic dystrophy type 1	0.02956638837477615	No data	No data	No data	No data	No data	No data	No data	No data	No data	No data	No data	No data	No data	No data	No data	No data	No data	No data	No data	No data	0.24317231904464845	No data	No data
neurodegenerative disease	0.029313373532837427	No data	No data	No data	No data	No data	No data	No data	No data	No data	No data	No data	No data	No data	No data	No data	No data	No data	No data	No data	No data	0.24109136803071118	No data	No data
lung cancer	0.02925082783328773	No data	No data	No data	No data	No data	No data	No data	No data	No data	No data	No data	No data	No data	No data	No data	No data	No data	No data	No data	No data	0.24057695339835977	No data	No data
basal cell carcinoma	0.02905964658516852	No data	No data	No data	No data	No data	No data	No data	No data	No data	No data	No data	No data	No data	No data	No data	No data	No data	No data	No data	No data	0.23900456021750507	No data	No data
acute lymphoblastic leukemia	0.02905937930486488	No data	No data	No data	No data	No data	No data	No data	No data	No data	No data	No data	No data	No data	No data	No data	No data	No data	No data	No data	No data	0.23900236193848476	No data	No data
nemaline myopathy	0.028946089158366613	No data	No data	No data	No data	No data	No data	No data	No data	No data	No data	No data	No data	No data	No data	No data	No data	No data	No data	No data	No data	0.23807059349589763	No data	No data
colorectal cancer	0.028372276610827224	No data	No data	No data	No data	No data	No data	No data	No data	No data	No data	No data	No data	No data	No data	No data	No data	No data	No data	No data	No data	0.23335120314921898	No data	No data
cholangiocarcinoma	0.02821379734084249	No data	No data	No data	No data	No data	No data	No data	No data	No data	No data	No data	No data	No data	No data	No data	No data	No data	No data	No data	No data	0.23204777132270718	No data	No data
celiac disease	0.028063725700802337	No data	No data	No data	No data	No data	No data	No data	No data	No data	No data	No data	No data	No data	No data	No data	No data	No data	No data	No data	No data	0.23081348906040253	No data	No data
childhood leukemia	0.028044197294514274	No data	No data	No data	No data	No data	No data	No data	No data	No data	No data	No data	No data	No data	No data	No data	No data	No data	No data	No data	No data	0.23065287533294548	No data	No data
Parkinson disease	0.02802681344212741	No data	No data	No data	No data	No data	No data	No data	No data	No data	No data	No data	No data	No data	No data	No data	No data	No data	No data	No data	No data	0.2305098997471127	No data	No data
COVID-19	0.027744628008689036	No data	No data	No data	No data	No data	No data	No data	No data	No data	No data	No data	No data	No data	No data	No data	No data	No data	No data	No data	No data	0.22818903169315827	No data	No data
platelet volume	0.027704314405611573	0.04557149352270615	No data	No data	No data	No data	No data	No data	No data	No data	No data	No data	No data	No data	No data	No data	No data	No data	No data	No data	No data	No data	No data	No data
Friedreich ataxia	0.02753162333979478	No data	No data	No data	No data	No data	No data	No data	No data	No data	No data	No data	No data	No data	No data	No data	No data	No data	No data	No data	No data	0.226437149162029	No data	No data
hypertension	0.027279715684985304	No data	No data	No data	No data	No data	No data	No data	No data	No data	No data	No data	No data	No data	No data	No data	No data	No data	No data	No data	No data	0.22436530434186897	No data	No data
endometriosis	0.026883490289561586	No data	No data	No data	No data	No data	No data	No data	No data	No data	No data	No data	No data	No data	No data	No data	No data	No data	No data	No data	No data	0.22110650089762526	No data	No data
kidney disease	0.026812369430678072	No data	No data	No data	No data	No data	No data	No data	No data	No data	No data	No data	No data	No data	No data	No data	No data	No data	No data	No data	No data	0.22052155883544544	No data	No data
alkaline phosphatase measurement	0.026470756108357852	No data	No data	No data	No data	No data	No data	No data	No data	No data	No data	No data	No data	No data	No data	No data	No data	No data	No data	No data	No data	0.2177119189581574	No data	No data
ovarian cancer	0.026336561523701497	No data	No data	No data	No data	No data	No data	No data	No data	No data	No data	No data	No data	No data	No data	No data	No data	No data	No data	No data	No data	0.21660821944841416	No data	No data
triple-negative breast cancer	0.02617744596708052	No data	No data	No data	No data	No data	No data	No data	No data	No data	No data	No data	No data	No data	No data	No data	No data	No data	No data	No data	No data	0.21529955440589538	No data	No data
posterior cortical atrophy	0.02593736596073498	No data	No data	No data	No data	No data	No data	No data	No data	No data	No data	No data	No data	No data	No data	No data	No data	No data	No data	No data	No data	0.2133249875038011	No data	No data
Rheumatoid arthritis	0.025927873370408874	No data	No data	No data	No data	No data	No data	No data	No data	No data	No data	No data	No data	No data	No data	No data	No data	No data	No data	No data	No data	0.21324691455237804	No data	No data
hematopoietic and lymphoid cell neoplasm	0.02566526768643763	No data	No data	No data	No data	No data	No data	No data	No data	No data	No data	No data	No data	No data	No data	No data	No data	No data	No data	No data	No data	0.21108708250403513	No data	No data
Chediak-Higashi syndrome	0.025157589835484856	No data	No data	No data	No data	No data	No data	No data	No data	No data	No data	No data	No data	No data	No data	No data	No data	No data	No data	No data	No data	0.20691162492771817	No data	No data
calf circumference measurement	0.025028485721961632	No data	No data	No data	No data	No data	No data	No data	No data	No data	No data	No data	No data	No data	No data	No data	No data	No data	No data	No data	No data	0.2058497926103686	No data	No data
hypothyroidism	0.02463193650354911	0.03540004451031614	No data	No data	No data	No data	No data	No data	No data	No data	No data	No data	No data	No data	No data	No data	No data	No data	No data	No data	No data	0.10235241317362255	No data	No data
Acute Leukemia	0.024558568773055078	No data	No data	No data	No data	No data	No data	No data	No data	No data	No data	No data	No data	No data	No data	No data	No data	No data	No data	No data	No data	0.2019849041168697	No data	No data
Wiskott-Aldrich syndrome	0.024435422655137366	No data	No data	No data	No data	No data	No data	No data	No data	No data	No data	No data	No data	No data	No data	No data	No data	No data	No data	No data	No data	0.20097207405133002	No data	No data
major depressive disorder	0.024420768517171326	No data	No data	No data	No data	No data	No data	No data	No data	No data	No data	No data	No data	No data	No data	No data	No data	No data	No data	No data	No data	0.20085154933023006	No data	No data
dengue disease	0.024145473360975184	No data	No data	No data	No data	No data	No data	No data	No data	No data	No data	No data	No data	No data	No data	No data	No data	No data	No data	No data	No data	0.19858735119059237	No data	No data
stomach neoplasm	0.023987237100783695	No data	No data	No data	No data	No data	No data	No data	No data	No data	No data	No data	No data	No data	No data	No data	No data	No data	No data	No data	No data	0.1972859180273676	No data	No data
gestational diabetes	0.023960874273236742	No data	No data	No data	No data	No data	No data	No data	No data	No data	No data	No data	No data	No data	No data	No data	No data	No data	No data	No data	No data	0.1970690937798502	No data	No data
papillary thyroid carcinoma	0.023906064721021313	No data	No data	No data	No data	No data	No data	No data	No data	No data	No data	No data	No data	No data	No data	No data	No data	No data	No data	No data	No data	0.19661830602217487	No data	No data
glioblastoma multiforme	0.023520806061405716	No data	No data	No data	No data	No data	No data	No data	No data	No data	No data	No data	No data	No data	No data	No data	No data	No data	No data	No data	No data	0.1934496998162616	No data	No data
nasopharyngeal carcinoma	0.023515465094330897	No data	No data	No data	No data	No data	No data	No data	No data	No data	No data	No data	No data	No data	No data	No data	No data	No data	No data	No data	No data	0.19340577238985218	No data	No data
ovarian neoplasm	0.023455713364453814	No data	No data	No data	No data	No data	No data	No data	No data	No data	No data	No data	No data	No data	No data	No data	No data	No data	No data	No data	No data	0.19291433709728412	No data	No data
hemangioendothelioma	0.02328353084513621	No data	No data	No data	No data	No data	No data	No data	No data	No data	No data	No data	No data	No data	No data	No data	No data	No data	No data	No data	No data	0.19149820124766065	No data	No data
non-small cell lung carcinoma	0.02314242753426892	No data	No data	No data	No data	No data	No data	No data	No data	No data	No data	No data	No data	No data	No data	No data	No data	No data	No data	No data	No data	0.19033768008783747	No data	No data
fragile X syndrome	0.02298840891223975	No data	No data	No data	No data	No data	No data	No data	No data	No data	No data	No data	No data	No data	No data	No data	No data	No data	No data	No data	No data	0.18907093539720607	No data	No data
myocardial infarction	0.022924935313558683	No data	No data	No data	No data	No data	No data	No data	No data	No data	No data	No data	No data	No data	No data	No data	No data	No data	No data	No data	No data	0.1885488891467904	No data	No data
pancreatic intraductal papillary-mucinous neoplasm	0.022913950990451508	No data	No data	No data	No data	No data	No data	No data	No data	No data	No data	No data	No data	No data	No data	No data	No data	No data	No data	No data	No data	0.18845854725960254	No data	No data
adolescent idiopathic scoliosis	0.02290811577042054	0.03768211095805592	No data	No data	No data	No data	No data	No data	No data	No data	No data	No data	No data	No data	No data	No data	No data	No data	No data	No data	No data	No data	No data	No data
achalasia-alacrima syndrome	0.022665112402615175	No data	No data	No data	No data	No data	No data	No data	No data	No data	No data	No data	No data	No data	No data	No data	No data	No data	No data	No data	No data	0.1864119443500777	No data	No data
chronic obstructive pulmonary disease	0.022663746880590262	No data	No data	No data	No data	No data	No data	No data	No data	No data	No data	No data	No data	No data	No data	No data	No data	No data	No data	No data	No data	0.18640071344986442	No data	No data
Rett syndrome	0.022523838921617658	No data	No data	No data	No data	No data	No data	No data	No data	No data	No data	No data	No data	No data	No data	No data	No data	No data	No data	No data	No data	0.18525002360554121	No data	No data
diabetic ketoacidosis	0.02246309383557751	0.036950083667134995	No data	No data	No data	No data	No data	No data	No data	No data	No data	No data	No data	No data	No data	No data	No data	No data	No data	No data	No data	No data	No data	No data
Alexander disease	0.022174791281082105	No data	No data	No data	No data	No data	No data	No data	No data	No data	No data	No data	No data	No data	No data	No data	No data	No data	No data	No data	No data	0.18237923928348632	No data	No data
myeloid sarcoma	0.021965924698636657	No data	No data	No data	No data	No data	No data	No data	No data	No data	No data	No data	No data	No data	No data	No data	No data	No data	No data	No data	No data	0.1806613909423098	No data	No data
Dilated cardiomyopathy	0.02189564342601005	No data	No data	No data	No data	No data	No data	No data	No data	No data	No data	No data	No data	No data	No data	No data	No data	No data	No data	No data	No data	0.18008335415833107	No data	No data
type 1 diabetes mellitus	0.021841473863979333	No data	No data	No data	No data	No data	No data	No data	No data	No data	No data	No data	No data	No data	No data	No data	No data	No data	No data	No data	No data	0.17452156316294098	0.020465067656006995	No data
Chédiak-Higashi syndrome	0.021768879068202473	No data	No data	No data	No data	No data	No data	No data	No data	No data	No data	No data	No data	No data	No data	No data	No data	No data	No data	No data	No data	0.17904076544341815	No data	No data
carcinoma	0.02150712254651404	No data	No data	No data	No data	No data	No data	No data	No data	No data	No data	No data	No data	No data	No data	No data	No data	No data	No data	No data	No data	0.17688791743245377	No data	No data
amblyopia	0.021435631571712705	No data	No data	No data	No data	No data	No data	No data	No data	No data	No data	No data	No data	No data	No data	No data	No data	No data	No data	No data	No data	0.1762999313073701	No data	No data
Amblyopia	0.021435631571712705	No data	No data	No data	No data	No data	No data	No data	No data	No data	No data	No data	No data	No data	No data	No data	No data	No data	No data	No data	No data	0.1762999313073701	No data	No data
cystic fibrosis	0.02136122475411953	No data	No data	No data	No data	No data	No data	No data	No data	No data	No data	No data	No data	No data	No data	No data	No data	No data	No data	No data	No data	0.17568796348236848	No data	No data
bacterial disease	0.02123010239510671	No data	No data	No data	No data	No data	No data	No data	No data	No data	No data	No data	No data	No data	No data	No data	No data	No data	No data	No data	No data	0.17460953186212522	No data	No data
temporal lobe epilepsy	0.021109156795997862	No data	No data	No data	No data	No data	No data	No data	No data	No data	No data	No data	No data	No data	No data	No data	No data	No data	No data	No data	No data	0.17361480022832737	No data	No data
urinary bladder carcinoma	0.021083885081793253	No data	No data	No data	No data	No data	No data	No data	No data	No data	No data	No data	No data	No data	No data	No data	No data	No data	No data	No data	No data	0.17340694997379266	No data	No data
adenoviridae infectious disease	0.02089233661458284	No data	No data	No data	No data	No data	No data	No data	No data	No data	No data	No data	No data	No data	No data	No data	No data	No data	No data	No data	No data	0.17183153655533331	No data	No data
carotid atherosclerosis	0.020860729575536502	No data	No data	No data	No data	No data	No data	No data	No data	No data	No data	No data	No data	No data	No data	No data	No data	No data	No data	No data	No data	0.17157158065927972	No data	No data
glaucoma	0.02084925549134005	No data	No data	No data	No data	No data	No data	No data	No data	No data	No data	No data	No data	No data	No data	No data	No data	No data	No data	No data	No data	0.17147721067307792	No data	No data
chronic fatigue syndrome	0.020778600718939905	No data	No data	No data	No data	No data	No data	No data	No data	No data	No data	No data	No data	No data	No data	No data	No data	No data	No data	No data	No data	0.17089610199526684	No data	No data
nail-patella syndrome	0.020705657051538675	No data	No data	No data	No data	No data	No data	No data	No data	No data	No data	No data	No data	No data	No data	No data	No data	No data	No data	No data	No data	0.17029616802508635	No data	No data
oculocerebrorenal syndrome	0.020579004894645113	No data	No data	No data	No data	No data	No data	No data	No data	No data	No data	No data	No data	No data	No data	No data	No data	No data	No data	No data	No data	0.16925450212009238	No data	No data
irritable bowel syndrome	0.02046924752846832	No data	No data	No data	No data	No data	No data	No data	No data	No data	No data	No data	No data	No data	No data	No data	No data	No data	No data	No data	No data	0.1683517894543745	No data	No data
myopia	0.020273097606587832	No data	No data	No data	No data	No data	No data	No data	No data	No data	No data	No data	No data	No data	No data	No data	No data	No data	No data	No data	No data	0.16673853081826737	No data	No data
Myopia	0.020273097606587832	No data	No data	No data	No data	No data	No data	No data	No data	No data	No data	No data	No data	No data	No data	No data	No data	No data	No data	No data	No data	0.16673853081826737	No data	No data
Polyarteritis Nodosa	0.02010307830268951	No data	No data	No data	No data	No data	No data	No data	No data	No data	No data	No data	No data	No data	No data	No data	No data	No data	No data	No data	No data	0.16534018659416921	No data	No data
Respiratory Syncytial Virus Infection	0.019854982574548794	No data	No data	No data	No data	No data	No data	No data	No data	No data	No data	No data	No data	No data	No data	No data	No data	No data	No data	No data	No data	0.16329969342360268	No data	No data
Obesity	0.01970594241856757	No data	No data	No data	No data	No data	No data	No data	No data	No data	No data	No data	No data	No data	No data	No data	No data	No data	No data	No data	No data	0.16207389472606376	No data	No data
listeriosis	0.019513653822189527	No data	No data	No data	No data	No data	No data	No data	No data	No data	No data	No data	No data	No data	No data	No data	No data	No data	No data	No data	No data	0.16049239402620213	No data	No data
Autoimmune Hepatitis	0.019504103815101956	No data	No data	No data	No data	No data	No data	No data	No data	No data	No data	No data	No data	No data	No data	No data	No data	No data	No data	No data	No data	0.16041384884371515	No data	No data
essential thrombocythemia	0.019033362516262142	No data	No data	No data	No data	No data	No data	No data	No data	No data	No data	No data	No data	No data	No data	No data	No data	No data	No data	No data	No data	0.15654218038499243	No data	No data
substance abuse	0.019012830302112992	No data	No data	No data	No data	No data	No data	No data	No data	No data	No data	No data	No data	No data	No data	No data	No data	No data	No data	No data	No data	0.15637331071898922	No data	No data
epilepsy	0.01896649984093985	No data	No data	No data	No data	No data	No data	No data	No data	No data	No data	No data	No data	No data	No data	No data	No data	No data	No data	No data	No data	0.1559922602659182	No data	No data
colon adenocarcinoma	0.018874018168598284	No data	No data	No data	No data	No data	No data	No data	No data	No data	No data	No data	No data	No data	No data	No data	No data	No data	No data	No data	No data	0.15523163362301	No data	No data
Escherichia coli Infections	0.01886548815469433	No data	No data	No data	No data	No data	No data	No data	No data	No data	No data	No data	No data	No data	No data	No data	No data	No data	No data	No data	No data	0.15516147749720205	No data	No data
Amyotrophic lateral sclerosis	0.01877394198359097	No data	No data	No data	No data	No data	No data	No data	No data	No data	No data	No data	No data	No data	No data	No data	No data	No data	No data	No data	No data	0.15440854499680057	No data	No data
myopathy	0.018616156026078415	No data	No data	No data	No data	No data	No data	No data	No data	No data	No data	No data	No data	No data	No data	No data	No data	No data	No data	No data	No data	0.15311081540214563	No data	No data
cardiomyopathy	0.01837549932652808	No data	No data	No data	No data	No data	No data	No data	No data	No data	No data	No data	No data	No data	No data	No data	No data	No data	No data	No data	No data	0.15113150541739237	No data	No data
small cell lung carcinoma	0.018346654171302636	No data	No data	No data	No data	No data	No data	No data	No data	No data	No data	No data	No data	No data	No data	No data	No data	No data	No data	No data	No data	0.15089426496717365	No data	No data
Pituitary Gland Adenoma	0.018273670592743586	No data	No data	No data	No data	No data	No data	No data	No data	No data	No data	No data	No data	No data	No data	No data	No data	No data	No data	No data	No data	0.15029400274287297	No data	No data
attention deficit hyperactivity disorder	0.018240408405821966	No data	No data	No data	No data	No data	No data	No data	No data	No data	No data	No data	No data	No data	No data	No data	No data	No data	No data	No data	No data	0.15002043388394776	No data	No data
Autosomal dominant polycystic kidney disease	0.01801308225931484	No data	No data	No data	No data	No data	No data	No data	No data	No data	No data	No data	No data	No data	No data	No data	No data	No data	No data	No data	No data	0.14815076263682372	No data	No data
Alphavirus infectious disease	0.01796568738050634	No data	No data	No data	No data	No data	No data	No data	No data	No data	No data	No data	No data	No data	No data	No data	No data	No data	No data	No data	No data	0.14776095775282455	No data	No data
hearing loss	0.017834863402613543	No data	No data	No data	No data	No data	No data	No data	No data	No data	No data	No data	No data	No data	No data	No data	No data	No data	No data	No data	No data	0.14668498020400847	No data	No data
Antisynthetase syndrome	0.017801429667313136	No data	No data	No data	No data	No data	No data	No data	No data	No data	No data	No data	No data	No data	No data	No data	No data	No data	No data	No data	No data	0.14641000042479874	No data	No data
pulmonary fibrosis	0.01767725258868954	No data	No data	No data	No data	No data	No data	No data	No data	No data	No data	No data	No data	No data	No data	No data	No data	No data	No data	No data	No data	0.1453886910988734	No data	No data
cardiac hypertrophy	0.017643041916517093	No data	No data	No data	No data	No data	No data	No data	No data	No data	No data	No data	No data	No data	No data	No data	No data	No data	No data	No data	No data	0.14510732130886725	No data	No data
arrhythmogenic right ventricular cardiomyopathy	0.017533602102518992	No data	No data	No data	No data	No data	No data	No data	No data	No data	No data	No data	No data	No data	No data	No data	No data	No data	No data	No data	No data	0.14420722038925557	No data	No data
Behcet's syndrome	0.017479484549454465	No data	No data	No data	No data	No data	No data	No data	No data	No data	No data	No data	No data	No data	No data	No data	No data	No data	No data	No data	No data	0.14376212406186814	No data	No data
Cognitive impairment	0.01710523456928837	No data	No data	No data	No data	No data	No data	No data	No data	No data	No data	No data	No data	No data	No data	No data	No data	No data	No data	No data	No data	0.14068406006481116	No data	No data
toxoplasmosis	0.017092508717738982	No data	No data	No data	No data	No data	No data	No data	No data	No data	No data	No data	No data	No data	No data	No data	No data	No data	No data	No data	No data	0.14057939476738435	No data	No data
squamous cell carcinoma	0.017089630130313442	No data	No data	No data	No data	No data	No data	No data	No data	No data	No data	No data	No data	No data	No data	No data	No data	No data	No data	No data	No data	0.14055571947870962	No data	No data
allergic rhinitis	0.016799046075053656	No data	No data	No data	No data	No data	No data	No data	No data	No data	No data	No data	No data	No data	No data	No data	No data	No data	No data	No data	No data	0.13816577594894106	No data	No data
erythroleukemia	0.016631093460811583	No data	No data	No data	No data	No data	No data	No data	No data	No data	No data	No data	No data	No data	No data	No data	No data	No data	No data	No data	No data	0.13678442946261474	No data	No data
glycogen storage disease VI	0.016520281344229205	No data	No data	No data	No data	No data	No data	No data	No data	No data	No data	No data	No data	No data	No data	No data	No data	No data	No data	No data	No data	0.13587304187526336	No data	No data
acute liver failure	0.016509610029804726	No data	No data	No data	No data	No data	No data	No data	No data	No data	No data	No data	No data	No data	No data	No data	No data	No data	No data	No data	No data	0.13578527436565202	No data	No data
Åland Islands eye disease	0.01645604376444672	No data	No data	No data	No data	No data	No data	No data	No data	No data	No data	No data	No data	No data	No data	No data	No data	No data	No data	No data	No data	0.1353447121703458	No data	No data
cardiovascular disease	0.016456020193285847	No data	No data	No data	No data	No data	No data	No data	No data	No data	No data	No data	No data	No data	No data	No data	No data	No data	No data	No data	No data	0.13534451830649677	No data	No data
liver cancer	0.016385450596856272	No data	No data	No data	No data	No data	No data	No data	No data	No data	No data	No data	No data	No data	No data	No data	No data	No data	No data	No data	No data	0.13476411016870526	No data	No data
Insulin resistance	0.01631985162295726	No data	No data	No data	No data	No data	No data	No data	No data	No data	No data	No data	No data	No data	No data	No data	No data	No data	No data	No data	No data	0.13422458351405364	No data	No data
Chordoma	0.01630257803442518	No data	No data	No data	No data	No data	No data	No data	No data	No data	No data	No data	No data	No data	No data	No data	No data	No data	No data	No data	No data	0.1340825148065631	No data	No data
astrocytoma	0.016066850642983434	No data	No data	No data	No data	No data	No data	No data	No data	No data	No data	No data	No data	No data	No data	No data	No data	No data	No data	No data	No data	0.13214374650951477	No data	No data
aortic disease	0.01603565925048623	No data	No data	No data	No data	No data	No data	No data	No data	No data	No data	No data	No data	No data	No data	No data	No data	No data	No data	No data	No data	0.13188720914852115	No data	No data
prostate carcinoma	0.015765372072641292	No data	No data	No data	No data	No data	No data	No data	No data	No data	No data	No data	No data	No data	No data	No data	No data	No data	No data	No data	No data	0.12966419972946544	No data	No data
intrahepatic cholangiocarcinoma	0.015763081536912905	No data	No data	No data	No data	No data	No data	No data	No data	No data	No data	No data	No data	No data	No data	No data	No data	No data	No data	No data	No data	0.12964536094273685	No data	No data
esophageal carcinoma	0.01570714382409983	No data	No data	No data	No data	No data	No data	No data	No data	No data	No data	No data	No data	No data	No data	No data	No data	No data	No data	No data	No data	0.1291852944924695	No data	No data
Immunodeficiency	0.015614275148407849	No data	No data	No data	No data	No data	No data	No data	No data	No data	No data	No data	No data	No data	No data	No data	No data	No data	No data	No data	No data	0.12842148489393596	No data	No data
viral myocarditis	0.015597301836656733	No data	No data	No data	No data	No data	No data	No data	No data	No data	No data	No data	No data	No data	No data	No data	No data	No data	No data	No data	No data	0.12828188584896405	No data	No data
Townes-Brocks syndrome	0.015404684556069838	No data	No data	No data	No data	No data	No data	No data	No data	No data	No data	No data	No data	No data	No data	No data	No data	No data	No data	No data	No data	0.1266976818462747	No data	No data
insulin resistance	0.01536159935268218	No data	No data	No data	No data	No data	No data	No data	No data	No data	No data	No data	No data	No data	No data	No data	No data	No data	No data	No data	No data	0.12634332240637688	No data	No data
breast neoplasm	0.015281969410667678	No data	No data	No data	No data	No data	No data	No data	No data	No data	No data	No data	No data	No data	No data	No data	No data	No data	No data	No data	No data	0.12568839636605006	No data	No data
age-related macular degeneration	0.015277738302844084	No data	No data	No data	No data	No data	No data	No data	No data	No data	No data	No data	No data	No data	No data	No data	No data	No data	No data	No data	No data	0.1256535971106067	No data	No data
breast ductal carcinoma in situ	0.015226454852059708	No data	No data	No data	No data	No data	No data	No data	No data	No data	No data	No data	No data	No data	No data	No data	No data	No data	No data	No data	No data	0.12523181019846263	No data	No data
Bartsocas-Papas syndrome 1	0.01521006237797525	No data	No data	No data	No data	No data	No data	No data	No data	No data	No data	No data	No data	No data	No data	No data	No data	No data	No data	No data	No data	0.125096988322775	No data	No data
hepatitis B virus infection	0.015166203786225432	No data	No data	No data	No data	No data	No data	No data	No data	No data	No data	No data	No data	No data	No data	No data	No data	No data	No data	No data	No data	0.12473626805722729	No data	No data
spindle cell hemangioma	0.015152774042072777	No data	No data	No data	No data	No data	No data	No data	No data	No data	No data	No data	No data	No data	No data	No data	No data	No data	No data	No data	No data	0.12462581351038234	No data	No data
rhabdomyosarcoma	0.01508804078040858	No data	No data	No data	No data	No data	No data	No data	No data	No data	No data	No data	No data	No data	No data	No data	No data	No data	No data	No data	No data	0.12409340701018104	No data	No data
renal cell carcinoma	0.015085215475279936	No data	No data	No data	No data	No data	No data	No data	No data	No data	No data	No data	No data	No data	No data	No data	No data	No data	No data	No data	No data	0.12407016994816886	No data	No data
Hyperglycemia	0.015007464914854328	No data	No data	No data	No data	No data	No data	No data	No data	No data	No data	No data	No data	No data	No data	No data	No data	No data	No data	No data	No data	0.12343070110787432	No data	No data
leukemia	0.014853178912803982	No data	No data	No data	No data	No data	No data	No data	No data	No data	No data	No data	No data	No data	No data	No data	No data	No data	No data	No data	No data	0.1221617573180837	No data	No data
endometrial carcinoma	0.014844790829835523	No data	No data	No data	No data	No data	No data	No data	No data	No data	No data	No data	No data	No data	No data	No data	No data	No data	No data	No data	No data	0.1220927685203339	No data	No data
Autism	0.014825535377440973	No data	No data	No data	No data	No data	No data	No data	No data	No data	No data	No data	No data	No data	No data	No data	No data	No data	No data	No data	No data	0.12193439973501988	No data	No data
Emery-Dreifuss muscular dystrophy	0.014783194187388075	No data	No data	No data	No data	No data	No data	No data	No data	No data	No data	No data	No data	No data	No data	No data	No data	No data	No data	No data	No data	0.12158615952232422	No data	No data
sleep apnea	0.014783194187388075	No data	No data	No data	No data	No data	No data	No data	No data	No data	No data	No data	No data	No data	No data	No data	No data	No data	No data	No data	No data	0.12158615952232422	No data	No data
oculopharyngeal muscular dystrophy	0.014783194187388075	No data	No data	No data	No data	No data	No data	No data	No data	No data	No data	No data	No data	No data	No data	No data	No data	No data	No data	No data	No data	0.12158615952232422	No data	No data
hand, foot and mouth disease	0.014762661973238922	No data	No data	No data	No data	No data	No data	No data	No data	No data	No data	No data	No data	No data	No data	No data	No data	No data	No data	No data	No data	0.12141728985632098	No data	No data
schwannoma	0.014705231574616708	No data	No data	No data	No data	No data	No data	No data	No data	No data	No data	No data	No data	No data	No data	No data	No data	No data	No data	No data	No data	0.12094494663199477	No data	No data
Mobius syndrome	0.014693338864072541	No data	No data	No data	No data	No data	No data	No data	No data	No data	No data	No data	No data	No data	No data	No data	No data	No data	No data	No data	No data	0.120847133603021	No data	No data
sarcoma	0.014658887180699435	No data	No data	No data	No data	No data	No data	No data	No data	No data	No data	No data	No data	No data	No data	No data	No data	No data	No data	No data	No data	0.12056378158739312	No data	No data
prostate adenocarcinoma	0.014628175970561989	No data	No data	No data	No data	No data	No data	No data	No data	No data	No data	No data	No data	No data	No data	No data	No data	No data	No data	No data	No data	0.12031119354399983	No data	No data
Hepatic fibrosis	0.014622855240087194	No data	No data	No data	No data	No data	No data	No data	No data	No data	No data	No data	No data	No data	No data	No data	No data	No data	No data	No data	No data	0.12026743255594248	No data	No data
cytomegalovirus infection	0.014599798843593805	No data	No data	No data	No data	No data	No data	No data	No data	No data	No data	No data	No data	No data	No data	No data	No data	No data	No data	No data	No data	0.12007780244850287	No data	No data
Leber congenital amaurosis	0.014598404260045723	No data	No data	No data	No data	No data	No data	No data	No data	No data	No data	No data	No data	No data	No data	No data	No data	No data	No data	No data	No data	0.12006633252829517	No data	No data
periodontitis	0.014341167387213027	No data	No data	No data	No data	No data	No data	No data	No data	No data	No data	No data	No data	No data	No data	No data	No data	No data	No data	No data	No data	0.11795065691321446	No data	No data
microphthalmia with limb anomalies	0.014306306374099183	No data	No data	No data	No data	No data	No data	No data	No data	No data	No data	No data	No data	No data	No data	No data	No data	No data	No data	No data	No data	0.11766393831587738	No data	No data
systemic inflammatory response syndrome	0.014282824128573283	No data	No data	No data	No data	No data	No data	No data	No data	No data	No data	No data	No data	No data	No data	No data	No data	No data	No data	No data	No data	0.11747080576182554	No data	No data
adenoma	0.014275299327763296	No data	No data	No data	No data	No data	No data	No data	No data	No data	No data	No data	No data	No data	No data	No data	No data	No data	No data	No data	No data	0.11740891713207072	No data	No data
ischemia	0.014260151727159344	No data	No data	No data	No data	No data	No data	No data	No data	No data	No data	No data	No data	No data	No data	No data	No data	No data	No data	No data	No data	0.11728433386812472	No data	No data
juvenile idiopathic arthritis	0.014198026084137295	No data	No data	No data	No data	No data	No data	No data	No data	No data	No data	No data	No data	No data	No data	No data	No data	No data	No data	No data	No data	0.11677337404123221	No data	No data
Macrothrombocytopenia	0.01399864571400569	No data	No data	No data	No data	No data	No data	No data	No data	No data	No data	No data	No data	No data	No data	No data	No data	No data	No data	No data	No data	0.11513354619474944	No data	No data
Congestive heart failure	0.013992703942645795	No data	No data	No data	No data	No data	No data	No data	No data	No data	No data	No data	No data	No data	No data	No data	No data	No data	No data	No data	No data	0.11508467738119994	No data	No data
non-alcoholic fatty liver disease	0.013985253906490325	No data	No data	No data	No data	No data	No data	No data	No data	No data	No data	No data	No data	No data	No data	No data	No data	No data	No data	No data	No data	0.11502340366234298	No data	No data
Cowden syndrome 1	0.013859244550676319	No data	No data	No data	No data	No data	No data	No data	No data	No data	No data	No data	No data	No data	No data	No data	No data	No data	No data	No data	No data	0.11398702455217895	No data	No data
Anemia, Hemolytic, Autoimmune	0.013674454623333965	No data	No data	No data	No data	No data	No data	No data	No data	No data	No data	No data	No data	No data	No data	No data	No data	No data	No data	No data	No data	0.11246719755814989	No data	No data
Dent disease	0.013674454623333965	No data	No data	No data	No data	No data	No data	No data	No data	No data	No data	No data	No data	No data	No data	No data	No data	No data	No data	No data	No data	0.11246719755814989	No data	No data
multiple sclerosis	0.0136184689554629	No data	No data	No data	No data	No data	No data	No data	No data	No data	No data	No data	No data	No data	No data	No data	No data	No data	No data	No data	No data	0.11200673669573745	No data	No data
Infertility	0.013574941936230645	No data	No data	No data	No data	No data	No data	No data	No data	No data	No data	No data	No data	No data	No data	No data	No data	No data	No data	No data	No data	0.11164874348826007	No data	No data
liver dysplastic nodule	0.013497732837919468	No data	No data	No data	No data	No data	No data	No data	No data	No data	No data	No data	No data	No data	No data	No data	No data	No data	No data	No data	No data	0.11101372796828222	No data	No data
colon carcinoma	0.01348269674280984	No data	No data	No data	No data	No data	No data	No data	No data	No data	No data	No data	No data	No data	No data	No data	No data	No data	No data	No data	No data	0.11089006179469224	No data	No data
nervous system disease	0.013418783937076663	No data	No data	No data	No data	No data	No data	No data	No data	No data	No data	No data	No data	No data	No data	No data	No data	No data	No data	No data	No data	0.11036440323302475	No data	No data
subarachnoid hemorrhage	0.013367280128919325	No data	No data	No data	No data	No data	No data	No data	No data	No data	No data	No data	No data	No data	No data	No data	No data	No data	No data	No data	No data	0.10994080396515017	No data	No data
heart failure	0.013310625119853807	No data	No data	No data	No data	No data	No data	No data	No data	No data	No data	No data	No data	No data	No data	No data	No data	No data	No data	No data	No data	0.10947483802553916	No data	No data
oral submucous fibrosis	0.013304874768649264	No data	No data	No data	No data	No data	No data	No data	No data	No data	No data	No data	No data	No data	No data	No data	No data	No data	No data	No data	No data	0.1094275435700918	No data	No data
retinoblastoma	0.013284342554500115	No data	No data	No data	No data	No data	No data	No data	No data	No data	No data	No data	No data	No data	No data	No data	No data	No data	No data	No data	No data	0.10925867390408857	No data	No data
atherosclerosis	0.013263270538310121	No data	No data	No data	No data	No data	No data	No data	No data	No data	No data	No data	No data	No data	No data	No data	No data	No data	No data	No data	No data	0.10908536457124364	No data	No data
heart disease	0.013136125826975101	No data	No data	No data	No data	No data	No data	No data	No data	No data	No data	No data	No data	No data	No data	No data	No data	No data	No data	No data	No data	0.1080396475929746	No data	No data
chronic periodontitis	0.013120084841306912	No data	No data	No data	No data	No data	No data	No data	No data	No data	No data	No data	No data	No data	No data	No data	No data	No data	No data	No data	No data	0.10790771657606274	No data	No data
dentin dysplasia	0.013099552627157764	No data	No data	No data	No data	No data	No data	No data	No data	No data	No data	No data	No data	No data	No data	No data	No data	No data	No data	No data	No data	0.10773884691005951	No data	No data
tauopathy	0.01307446454943852	No data	No data	No data	No data	No data	No data	No data	No data	No data	No data	No data	No data	No data	No data	No data	No data	No data	No data	No data	No data	0.10753250699589652	No data	No data
glomerular disease	0.01303885121184334	No data	No data	No data	No data	No data	No data	No data	No data	No data	No data	No data	No data	No data	No data	No data	No data	No data	No data	No data	No data	0.10723960081533211	No data	No data
parasitic infection	0.013033943758668226	No data	No data	No data	No data	No data	No data	No data	No data	No data	No data	No data	No data	No data	No data	No data	No data	No data	No data	No data	No data	0.1071992388761575	No data	No data
Cirrhosis	0.012895796590776108	No data	No data	No data	No data	No data	No data	No data	No data	No data	No data	No data	No data	No data	No data	No data	No data	No data	No data	No data	No data	0.1060630308699596	No data	No data
congenital diaphragmatic hernia	0.012870002472970267	No data	No data	No data	No data	No data	No data	No data	No data	No data	No data	No data	No data	No data	No data	No data	No data	No data	No data	No data	No data	0.10585088404414342	No data	No data
metastatic malignant neoplasm	0.012811541979209872	No data	No data	No data	No data	No data	No data	No data	No data	No data	No data	No data	No data	No data	No data	No data	No data	No data	No data	No data	No data	0.10537006867839731	No data	No data
Creutzfeldt Jacob Disease	0.012750504986622214	No data	No data	No data	No data	No data	No data	No data	No data	No data	No data	No data	No data	No data	No data	No data	No data	No data	No data	No data	No data	0.10486806258800464	No data	No data
Vitiligo	0.012712109746163302	No data	No data	No data	No data	No data	No data	No data	No data	No data	No data	No data	No data	No data	No data	No data	No data	No data	No data	No data	No data	0.1045522763125786	No data	No data
Cachexia	0.012614581728954837	No data	No data	No data	No data	No data	No data	No data	No data	No data	No data	No data	No data	No data	No data	No data	No data	No data	No data	No data	No data	0.10375014539906327	No data	No data
bladder transitional cell carcinoma	0.012598050386670482	No data	No data	No data	No data	No data	No data	No data	No data	No data	No data	No data	No data	No data	No data	No data	No data	No data	No data	No data	No data	0.1036141813851549	No data	No data
disease arising from reactivation of latent virus	0.01257577494671497	No data	No data	No data	No data	No data	No data	No data	No data	No data	No data	No data	No data	No data	No data	No data	No data	No data	No data	No data	No data	0.10343097434873706	No data	No data
B-cell neoplasm	0.012565715059279862	No data	No data	No data	No data	No data	No data	No data	No data	No data	No data	No data	No data	No data	No data	No data	No data	No data	No data	No data	No data	0.10334823559397559	No data	No data
Ischemic stroke	0.012547612174952578	No data	No data	No data	No data	No data	No data	No data	No data	No data	No data	No data	No data	No data	No data	No data	No data	No data	No data	No data	No data	0.10319934624342447	No data	No data
mood disorder	0.01254518284513071	No data	No data	No data	No data	No data	No data	No data	No data	No data	No data	No data	No data	No data	No data	No data	No data	No data	No data	No data	No data	0.10317936592797235	No data	No data
brain ischemia	0.012534916738056137	No data	No data	No data	No data	No data	No data	No data	No data	No data	No data	No data	No data	No data	No data	No data	No data	No data	No data	No data	No data	0.10309493109497074	No data	No data
ciliopathy	0.012525941705020298	No data	No data	No data	No data	No data	No data	No data	No data	No data	No data	No data	No data	No data	No data	No data	No data	No data	No data	No data	No data	0.10302111485576146	No data	No data
osteoarthritis	0.012521434028237752	No data	No data	No data	No data	No data	No data	No data	No data	No data	No data	No data	No data	No data	No data	No data	No data	No data	No data	No data	No data	0.10298404092563442	No data	No data
ovarian carcinoma	0.012517053711746372	No data	No data	No data	No data	No data	No data	No data	No data	No data	No data	No data	No data	No data	No data	No data	No data	No data	No data	No data	No data	0.10294801448554791	No data	No data
acute myocardial infarction	0.012514035719447036	No data	No data	No data	No data	No data	No data	No data	No data	No data	No data	No data	No data	No data	No data	No data	No data	No data	No data	No data	No data	0.10292319264471346	No data	No data
anxiety	0.012469384439044311	No data	No data	No data	No data	No data	No data	No data	No data	No data	No data	No data	No data	No data	No data	No data	No data	No data	No data	No data	No data	0.10255595281595214	No data	No data
retinal detachment	0.012455457069298924	No data	No data	No data	No data	No data	No data	No data	No data	No data	No data	No data	No data	No data	No data	No data	No data	No data	No data	No data	No data	0.10244140548753823	No data	No data
Hyperlipidemia	0.012409259587463336	No data	No data	No data	No data	No data	No data	No data	No data	No data	No data	No data	No data	No data	No data	No data	No data	No data	No data	No data	No data	0.10206144873903099	No data	No data
Cholestasis	0.012405623589911893	No data	No data	No data	No data	No data	No data	No data	No data	No data	No data	No data	No data	No data	No data	No data	No data	No data	No data	No data	No data	0.10203154403963323	No data	No data
Coma	0.01238092513193751	No data	No data	No data	No data	No data	No data	No data	No data	No data	No data	No data	No data	No data	No data	No data	No data	No data	No data	No data	No data	0.10182840859994653	No data	No data
tongue cancer	0.012360392917788359	No data	No data	No data	No data	No data	No data	No data	No data	No data	No data	No data	No data	No data	No data	No data	No data	No data	No data	No data	No data	0.10165953893394329	No data	No data
pancreatic ductal adenocarcinoma	0.012348628958313238	No data	No data	No data	No data	No data	No data	No data	No data	No data	No data	No data	No data	No data	No data	No data	No data	No data	No data	No data	No data	0.08649870746751111	0.06025630946447589	No data
endothelial dysfunction	0.012346801261527552	No data	No data	No data	No data	No data	No data	No data	No data	No data	No data	No data	No data	No data	No data	No data	No data	No data	No data	No data	No data	0.10154775272148125	No data	No data
spinal muscular atrophy	0.012313559909449084	No data	No data	No data	No data	No data	No data	No data	No data	No data	No data	No data	No data	No data	No data	No data	No data	No data	No data	No data	No data	0.10127435522123068	No data	No data
Glomerulonephritis	0.01227907277901437	No data	No data	No data	No data	No data	No data	No data	No data	No data	No data	No data	No data	No data	No data	No data	No data	No data	No data	No data	No data	0.1009907116669791	No data	No data
membranous glomerulonephritis	0.012263342821618993	No data	No data	No data	No data	No data	No data	No data	No data	No data	No data	No data	No data	No data	No data	No data	No data	No data	No data	No data	No data	0.10086133873952438	No data	No data
legionellosis	0.012224633312576167	No data	No data	No data	No data	No data	No data	No data	No data	No data	No data	No data	No data	No data	No data	No data	No data	No data	No data	No data	No data	0.10054296772431259	No data	No data
mucous membrane pemphigoid	0.012198461024907677	No data	No data	No data	No data	No data	No data	No data	No data	No data	No data	No data	No data	No data	No data	No data	No data	No data	No data	No data	No data	0.10032771059495418	No data	No data
Hypercholesterolemia	0.012165336883371436	No data	No data	No data	No data	No data	No data	No data	No data	No data	No data	No data	No data	No data	No data	No data	No data	No data	No data	No data	No data	0.10005527710691263	No data	No data
status epilepticus	0.012160409151975636	No data	No data	No data	No data	No data	No data	No data	No data	No data	No data	No data	No data	No data	No data	No data	No data	No data	No data	No data	No data	0.10001474838707185	No data	No data
Ataxia-telangiectasia	0.01214747385706167	No data	No data	No data	No data	No data	No data	No data	No data	No data	No data	No data	No data	No data	No data	No data	No data	No data	No data	No data	No data	0.0999083604974898	No data	No data
Ehlers-Danlos syndrome, musculocontractural type	0.012072941919700259	No data	No data	No data	No data	No data	No data	No data	No data	No data	No data	No data	No data	No data	No data	No data	No data	No data	No data	No data	No data	0.0992953636098981	No data	No data
Cataract	0.012068902753626544	No data	No data	No data	No data	No data	No data	No data	No data	No data	No data	No data	No data	No data	No data	No data	No data	No data	No data	No data	No data	0.09926214300247385	No data	No data
Hepatoblastoma	0.012031877491401957	No data	No data	No data	No data	No data	No data	No data	No data	No data	No data	No data	No data	No data	No data	No data	No data	No data	No data	No data	No data	0.09895762427789165	No data	No data
preeclampsia	0.01201476509372908	No data	No data	No data	No data	No data	No data	No data	No data	No data	No data	No data	No data	No data	No data	No data	No data	No data	No data	No data	No data	0.0988168813040194	No data	No data
benign prostatic hyperplasia	0.012009447086621636	No data	No data	No data	No data	No data	No data	No data	No data	No data	No data	No data	No data	No data	No data	No data	No data	No data	No data	No data	No data	0.09877314271462455	No data	No data
Autoimmunity	0.011904391280985504	No data	No data	No data	No data	No data	No data	No data	No data	No data	No data	No data	No data	No data	No data	No data	No data	No data	No data	No data	No data	0.09790909859933325	No data	No data
acrocallosal syndrome	0.011826555349910457	No data	No data	No data	No data	No data	No data	No data	No data	No data	No data	No data	No data	No data	No data	No data	No data	No data	No data	No data	No data	0.09726892761785938	No data	No data
grade III glioma	0.011826555349910457	No data	No data	No data	No data	No data	No data	No data	No data	No data	No data	No data	No data	No data	No data	No data	No data	No data	No data	No data	No data	0.09726892761785938	No data	No data
Carcinoma, Lewis Lung	0.011826555349910457	No data	No data	No data	No data	No data	No data	No data	No data	No data	No data	No data	No data	No data	No data	No data	No data	No data	No data	No data	No data	0.09726892761785938	No data	No data
skin neoplasm	0.011795757028686732	No data	No data	No data	No data	No data	No data	No data	No data	No data	No data	No data	No data	No data	No data	No data	No data	No data	No data	No data	No data	0.09701562311885452	No data	No data
kidney neoplasm	0.011786299639434767	No data	No data	No data	No data	No data	No data	No data	No data	No data	No data	No data	No data	No data	No data	No data	No data	No data	No data	No data	No data	0.09693783968290162	No data	No data
bipolar disorder	0.011765606444343638	No data	No data	No data	No data	No data	No data	No data	No data	No data	No data	No data	No data	No data	No data	No data	No data	No data	No data	No data	No data	0.09676764600976953	No data	No data
Mantle cell lymphoma	0.011760634371748327	No data	No data	No data	No data	No data	No data	No data	No data	No data	No data	No data	No data	No data	No data	No data	No data	No data	No data	No data	No data	0.09672675260039759	No data	No data
hyperhomocysteinemia	0.011641765422568106	No data	No data	No data	No data	No data	No data	No data	No data	No data	No data	No data	No data	No data	No data	No data	No data	No data	No data	No data	No data	0.09574910062383032	No data	No data
fibrosarcoma	0.011508830949098233	No data	No data	No data	No data	No data	No data	No data	No data	No data	No data	No data	No data	No data	No data	No data	No data	No data	No data	No data	No data	0.09465576505017512	No data	No data
cirrhosis of liver	0.011507813088915424	No data	No data	No data	No data	No data	No data	No data	No data	No data	No data	No data	No data	No data	No data	No data	No data	No data	No data	No data	No data	0.09464739353661791	No data	No data
hematopoietic and lymphoid system neoplasm	0.011456975495225754	No data	No data	No data	No data	No data	No data	No data	No data	No data	No data	No data	No data	No data	No data	No data	No data	No data	No data	No data	No data	0.09422927362980127	No data	No data
nephritis	0.011456975495225754	No data	No data	No data	No data	No data	No data	No data	No data	No data	No data	No data	No data	No data	No data	No data	No data	No data	No data	No data	No data	0.09422927362980127	No data	No data
Nasal Cavity Polyp	0.011354519746621494	No data	No data	No data	No data	No data	No data	No data	No data	No data	No data	No data	No data	No data	No data	No data	No data	No data	No data	No data	No data	0.09338661399644514	No data	No data
drug dependence	0.011197858952663483	No data	No data	No data	No data	No data	No data	No data	No data	No data	No data	No data	No data	No data	No data	No data	No data	No data	No data	No data	No data	0.09209813844484054	No data	No data
myeloid leukemia	0.011125133244889179	No data	No data	No data	No data	No data	No data	No data	No data	No data	No data	No data	No data	No data	No data	No data	No data	No data	No data	No data	No data	0.09149999710983973	No data	No data
cryopyrin-associated periodic syndrome	0.011123924125611506	No data	No data	No data	No data	No data	No data	No data	No data	No data	No data	No data	No data	No data	No data	No data	No data	No data	No data	No data	No data	0.09149005256284176	No data	No data
chronic inflammatory demyelinating polyneuropathy	0.011087395640541052	No data	No data	No data	No data	No data	No data	No data	No data	No data	No data	No data	No data	No data	No data	No data	No data	No data	No data	No data	No data	0.09118961964174316	No data	No data
non-small cell lung adenocarcinoma	0.011087395640541052	No data	No data	No data	No data	No data	No data	No data	No data	No data	No data	No data	No data	No data	No data	No data	No data	No data	No data	No data	No data	0.09118961964174316	No data	No data
hemoglobinopathy	0.011087395640541052	No data	No data	No data	No data	No data	No data	No data	No data	No data	No data	No data	No data	No data	No data	No data	No data	No data	No data	No data	No data	0.09118961964174316	No data	No data
Freeman-Sheldon syndrome	0.011087395640541052	No data	No data	No data	No data	No data	No data	No data	No data	No data	No data	No data	No data	No data	No data	No data	No data	No data	No data	No data	No data	0.09118961964174316	No data	No data
mucopolysaccharidosis	0.011087395640541052	No data	No data	No data	No data	No data	No data	No data	No data	No data	No data	No data	No data	No data	No data	No data	No data	No data	No data	No data	No data	0.09118961964174316	No data	No data
nephrotic syndrome	0.011035670359325907	No data	No data	No data	No data	No data	No data	No data	No data	No data	No data	No data	No data	No data	No data	No data	No data	No data	No data	No data	No data	0.09076419884205378	No data	No data
deafness dystonia syndrome	0.010964202355646152	No data	No data	No data	No data	No data	No data	No data	No data	No data	No data	No data	No data	No data	No data	No data	No data	No data	No data	No data	No data	0.09017640164572378	No data	No data
skin appendage carcinoma	0.010964202355646152	No data	No data	No data	No data	No data	No data	No data	No data	No data	No data	No data	No data	No data	No data	No data	No data	No data	No data	No data	No data	0.09017640164572378	No data	No data
Desminopathy	0.010902605713198706	No data	No data	No data	No data	No data	No data	No data	No data	No data	No data	No data	No data	No data	No data	No data	No data	No data	No data	No data	No data	0.08966979264771412	No data	No data
insomnia	0.010902605713198706	No data	No data	No data	No data	No data	No data	No data	No data	No data	No data	No data	No data	No data	No data	No data	No data	No data	No data	No data	No data	0.08966979264771412	No data	No data
Poland syndrome	0.0109026057131987	No data	No data	No data	No data	No data	No data	No data	No data	No data	No data	No data	No data	No data	No data	No data	No data	No data	No data	No data	No data	0.0896697926477141	No data	No data
Cervical polyp	0.01088207349904955	No data	No data	No data	No data	No data	No data	No data	No data	No data	No data	No data	No data	No data	No data	No data	No data	No data	No data	No data	No data	0.08950092298171086	No data	No data
persistent fetal circulation syndrome	0.01087180739197498	No data	No data	No data	No data	No data	No data	No data	No data	No data	No data	No data	No data	No data	No data	No data	No data	No data	No data	No data	No data	0.08941648814870927	No data	No data
adenocarcinoma	0.010836552772072473	No data	No data	No data	No data	No data	No data	No data	No data	No data	No data	No data	No data	No data	No data	No data	No data	No data	No data	No data	No data	0.08912653228497437	No data	No data
pulmonary hypertension	0.010823163689645476	No data	No data	No data	No data	No data	No data	No data	No data	No data	No data	No data	No data	No data	No data	No data	No data	No data	No data	No data	No data	0.08901641216538511	No data	No data
nonpapillary renal cell carcinoma	0.010800066284484286	No data	No data	No data	No data	No data	No data	No data	No data	No data	No data	No data	No data	No data	No data	No data	No data	No data	No data	No data	No data	0.0888264447772224	No data	No data
Hydrocephalus	0.010779412428303803	No data	No data	No data	No data	No data	No data	No data	No data	No data	No data	No data	No data	No data	No data	No data	No data	No data	No data	No data	No data	0.08865657465169474	No data	No data
Ehlers-Danlos syndrome, dermatosparaxis type	0.0106972835717072	No data	No data	No data	No data	No data	No data	No data	No data	No data	No data	No data	No data	No data	No data	No data	No data	No data	No data	No data	No data	0.08798109598768183	No data	No data
pulmonary arterial hypertension	0.010670651494308714	No data	No data	No data	No data	No data	No data	No data	No data	No data	No data	No data	No data	No data	No data	No data	No data	No data	No data	No data	No data	0.08776205726236047	No data	No data
Chlamydia trachomatis infectious disease	0.010636780816723323	No data	No data	No data	No data	No data	No data	No data	No data	No data	No data	No data	No data	No data	No data	No data	No data	No data	No data	No data	No data	0.08748348379874868	No data	No data
congenital myopathy	0.010603733130543896	No data	No data	No data	No data	No data	No data	No data	No data	No data	No data	No data	No data	No data	No data	No data	No data	No data	No data	No data	No data	0.08721167912698947	No data	No data
Down syndrome	0.010602903938141166	No data	No data	No data	No data	No data	No data	No data	No data	No data	No data	No data	No data	No data	No data	No data	No data	No data	No data	No data	No data	0.08720485933429278	No data	No data
atopic eczema	0.010548425019125864	No data	No data	No data	No data	No data	No data	No data	No data	No data	No data	No data	No data	No data	No data	No data	No data	No data	No data	No data	No data	0.08675679090915842	No data	No data
teratocarcinoma	0.010533025858514003	No data	No data	No data	No data	No data	No data	No data	No data	No data	No data	No data	No data	No data	No data	No data	No data	No data	No data	No data	No data	0.086630138659656	No data	No data
metastatic melanoma	0.010523568469262036	No data	No data	No data	No data	No data	No data	No data	No data	No data	No data	No data	No data	No data	No data	No data	No data	No data	No data	No data	No data	0.0865523552237031	No data	No data
myelodysplastic syndrome	0.010499311357623085	No data	No data	No data	No data	No data	No data	No data	No data	No data	No data	No data	No data	No data	No data	No data	No data	No data	No data	No data	No data	0.08635284969006135	No data	No data
osteoporosis-pseudoglioma syndrome	0.010402235654383914	No data	No data	No data	No data	No data	No data	No data	No data	No data	No data	No data	No data	No data	No data	No data	No data	No data	No data	No data	No data	0.08555443888721544	No data	No data
cerebral amyloid angiopathy	0.010402235654383914	No data	No data	No data	No data	No data	No data	No data	No data	No data	No data	No data	No data	No data	No data	No data	No data	No data	No data	No data	No data	0.08555443888721544	No data	No data
Chudley-McCullough syndrome	0.010389300359469953	No data	No data	No data	No data	No data	No data	No data	No data	No data	No data	No data	No data	No data	No data	No data	No data	No data	No data	No data	No data	0.08544805099763342	No data	No data
amebiasis	0.010384046905751267	No data	No data	No data	No data	No data	No data	No data	No data	No data	No data	No data	No data	No data	No data	No data	No data	No data	No data	No data	No data	0.0854048433353524	No data	No data
Myocardial Ischemia	0.010356722690492856	No data	No data	No data	No data	No data	No data	No data	No data	No data	No data	No data	No data	No data	No data	No data	No data	No data	No data	No data	No data	0.08518011203891407	No data	No data
gastric ulcer	0.010348235931171651	No data	No data	No data	No data	No data	No data	No data	No data	No data	No data	No data	No data	No data	No data	No data	No data	No data	No data	No data	No data	0.08511031166562696	No data	No data
Muscular dystrophy	0.010345342237733169	No data	No data	No data	No data	No data	No data	No data	No data	No data	No data	No data	No data	No data	No data	No data	No data	No data	No data	No data	No data	0.08508651213573101	No data	No data
muscular dystrophy	0.010345342237733169	No data	No data	No data	No data	No data	No data	No data	No data	No data	No data	No data	No data	No data	No data	No data	No data	No data	No data	No data	No data	0.08508651213573101	No data	No data
cerebellar ataxia	0.01033402516580053	No data	No data	No data	No data	No data	No data	No data	No data	No data	No data	No data	No data	No data	No data	No data	No data	No data	No data	No data	No data	0.08499343351578693	No data	No data
embryonal carcinoma	0.01032914097201294	No data	No data	No data	No data	No data	No data	No data	No data	No data	No data	No data	No data	No data	No data	No data	No data	No data	No data	No data	No data	0.08495326287624394	No data	No data
retinal degeneration	0.010233151124929089	No data	No data	No data	No data	No data	No data	No data	No data	No data	No data	No data	No data	No data	No data	No data	No data	No data	No data	No data	No data	0.08416378282801339	No data	No data
experimental autoimmune encephalomyelitis	0.01018797355545453	No data	No data	No data	No data	No data	No data	No data	No data	No data	No data	No data	No data	No data	No data	No data	No data	No data	No data	No data	No data	0.08379221447145006	No data	No data
pancreatic adenocarcinoma	0.010185144223867215	No data	No data	No data	No data	No data	No data	No data	No data	No data	No data	No data	No data	No data	No data	No data	No data	No data	No data	No data	No data	0.083768944293344	No data	No data
lung carcinoma	0.01017685921978236	No data	No data	No data	No data	No data	No data	No data	No data	No data	No data	No data	No data	No data	No data	No data	No data	No data	No data	No data	No data	0.08370080328027636	No data	No data
esophageal cancer	0.010168441011981208	No data	No data	No data	No data	No data	No data	No data	No data	No data	No data	No data	No data	No data	No data	No data	No data	No data	No data	No data	No data	0.08363156671721501	No data	No data
brain infarction	0.010163446003829301	No data	No data	No data	No data	No data	No data	No data	No data	No data	No data	No data	No data	No data	No data	No data	No data	No data	No data	No data	No data	0.08359048467159791	No data	No data
renal cell adenocarcinoma	0.01014291378968015	No data	No data	No data	No data	No data	No data	No data	No data	No data	No data	No data	No data	No data	No data	No data	No data	No data	No data	No data	No data	0.08342161500559467	No data	No data
invasive carcinoma	0.010073480369979992	No data	No data	No data	No data	No data	No data	No data	No data	No data	No data	No data	No data	No data	No data	No data	No data	No data	No data	No data	No data	0.08285055149003549	No data	No data
acute basophilic leukemia	0.01006159365090616	No data	No data	No data	No data	No data	No data	No data	No data	No data	No data	No data	No data	No data	No data	No data	No data	No data	No data	No data	No data	0.08275278773863046	No data	No data
fibrosis	0.01006159365090616	No data	No data	No data	No data	No data	No data	No data	No data	No data	No data	No data	No data	No data	No data	No data	No data	No data	No data	No data	No data	0.08275278773863046	No data	No data
chronic hepatitis B virus infection	0.010021157759775688	No data	No data	No data	No data	No data	No data	No data	No data	No data	No data	No data	No data	No data	No data	No data	No data	No data	No data	No data	No data	0.08242021788619551	No data	No data
Bloom syndrome	0.010011495048382233	No data	No data	No data	No data	No data	No data	No data	No data	No data	No data	No data	No data	No data	No data	No data	No data	No data	No data	No data	No data	0.08234074575358258	No data	No data
motor neuron disease	0.00997865607648695	No data	No data	No data	No data	No data	No data	No data	No data	No data	No data	No data	No data	No data	No data	No data	No data	No data	No data	No data	No data	0.08207065767756885	No data	No data
lymphangioleiomyomatosis	0.009971765214003628	No data	No data	No data	No data	No data	No data	No data	No data	No data	No data	No data	No data	No data	No data	No data	No data	No data	No data	No data	No data	0.08201398294986634	No data	No data
acute lung injury	0.009971765214003628	No data	No data	No data	No data	No data	No data	No data	No data	No data	No data	No data	No data	No data	No data	No data	No data	No data	No data	No data	No data	0.08201398294986634	No data	No data
babesiosis	0.0099581238623378	No data	No data	No data	No data	No data	No data	No data	No data	No data	No data	No data	No data	No data	No data	No data	No data	No data	No data	No data	No data	0.08190178801156561	No data	No data
acute promyelocytic leukemia	0.009934784414963881	No data	No data	No data	No data	No data	No data	No data	No data	No data	No data	No data	No data	No data	No data	No data	No data	No data	No data	No data	No data	0.0817098299180983	No data	No data
adenoid cystic carcinoma	0.009924861675416174	No data	No data	No data	No data	No data	No data	No data	No data	No data	No data	No data	No data	No data	No data	No data	No data	No data	No data	No data	No data	0.08162821915264037	No data	No data
hyperinsulinemic hypoglycemia, familial, 4	0.009898956549712215	No data	No data	No data	No data	No data	No data	No data	No data	No data	No data	No data	No data	No data	No data	No data	No data	No data	No data	No data	No data	0.08141515932900804	No data	No data
anaplastic large cell lymphoma	0.009845196684517473	No data	No data	No data	No data	No data	No data	No data	No data	No data	No data	No data	No data	No data	No data	No data	No data	No data	No data	No data	No data	0.08097300484854786	No data	No data
pemphigus foliaceus	0.009824664470368323	No data	No data	No data	No data	No data	No data	No data	No data	No data	No data	No data	No data	No data	No data	No data	No data	No data	No data	No data	No data	0.08080413518254463	No data	No data
inborn error of immunity	0.009783227204714941	No data	No data	No data	No data	No data	No data	No data	No data	No data	No data	No data	No data	No data	No data	No data	No data	No data	No data	No data	No data	0.08046332940484612	No data	No data
thoracic aortic aneurysm	0.009776995197666264	No data	No data	No data	No data	No data	No data	No data	No data	No data	No data	No data	No data	No data	No data	No data	No data	No data	No data	No data	No data	0.08041207351294886	No data	No data
Netherton syndrome	0.009773333934995448	No data	No data	No data	No data	No data	No data	No data	No data	No data	No data	No data	No data	No data	No data	No data	No data	No data	No data	No data	No data	0.08038196101753656	No data	No data
malignant glioma	0.00970660423901071	No data	No data	No data	No data	No data	No data	No data	No data	No data	No data	No data	No data	No data	No data	No data	No data	No data	No data	No data	No data	0.07983313460302606	No data	No data
laryngotracheoesophageal cleft	0.009704140373312813	No data	No data	No data	No data	No data	No data	No data	No data	No data	No data	No data	No data	No data	No data	No data	No data	No data	No data	No data	No data	0.07981287024310568	No data	No data
Mixed Tumor of the Salivary Gland	0.009680938971324273	No data	No data	No data	No data	No data	No data	No data	No data	No data	No data	No data	No data	No data	No data	No data	No data	No data	No data	No data	No data	0.07962204752052203	No data	No data
fungal infectious disease	0.009657388764875785	No data	No data	No data	No data	No data	No data	No data	No data	No data	No data	No data	No data	No data	No data	No data	No data	No data	No data	No data	No data	0.07942835601368435	No data	No data
coronavirus infectious disease	0.009638761592628433	No data	No data	No data	No data	No data	No data	No data	No data	No data	No data	No data	No data	No data	No data	No data	No data	No data	No data	No data	No data	0.0792751545940447	No data	No data
Osteoporosis	0.009638003940987495	No data	No data	No data	No data	No data	No data	No data	No data	No data	No data	No data	No data	No data	No data	No data	No data	No data	No data	No data	No data	0.0792689231969522	No data	No data
diabetic retinopathy	0.009637410677328071	No data	No data	No data	No data	No data	No data	No data	No data	No data	No data	No data	No data	No data	No data	No data	No data	No data	No data	No data	No data	0.07926404382859518	No data	No data
Nijmegen breakage syndrome	0.009622489437755306	No data	No data	No data	No data	No data	No data	No data	No data	No data	No data	No data	No data	No data	No data	No data	No data	No data	No data	No data	No data	0.0791413222981892	No data	No data
Global developmental delay	0.009617810459056369	No data	No data	No data	No data	No data	No data	No data	No data	No data	No data	No data	No data	No data	No data	No data	No data	No data	No data	No data	No data	0.07910283947483726	No data	No data
autoimmune inner ear disease	0.009609076221802246	No data	No data	No data	No data	No data	No data	No data	No data	No data	No data	No data	No data	No data	No data	No data	No data	No data	No data	No data	No data	0.07903100368951074	No data	No data
Hirschsprung disease	0.009609076221802246	No data	No data	No data	No data	No data	No data	No data	No data	No data	No data	No data	No data	No data	No data	No data	No data	No data	No data	No data	No data	0.07903100368951074	No data	No data
Cardiac Rhabdomyoma	0.009609076221802246	No data	No data	No data	No data	No data	No data	No data	No data	No data	No data	No data	No data	No data	No data	No data	No data	No data	No data	No data	No data	0.07903100368951074	No data	No data
Pituitary prolactin cell adenoma	0.009609076221802246	No data	No data	No data	No data	No data	No data	No data	No data	No data	No data	No data	No data	No data	No data	No data	No data	No data	No data	No data	No data	0.07903100368951074	No data	No data
thyroid cancer	0.009602407902445098	No data	No data	No data	No data	No data	No data	No data	No data	No data	No data	No data	No data	No data	No data	No data	No data	No data	No data	No data	No data	0.07897615929452904	No data	No data
gastrointestinal stromal tumor	0.009600670829673698	No data	No data	No data	No data	No data	No data	No data	No data	No data	No data	No data	No data	No data	No data	No data	No data	No data	No data	No data	No data	0.07896187253049092	No data	No data
Becker muscular dystrophy	0.009578277900578523	No data	No data	No data	No data	No data	No data	No data	No data	No data	No data	No data	No data	No data	No data	No data	No data	No data	No data	No data	No data	0.0787776991905059	No data	No data
multiminicore myopathy	0.009549645971128123	No data	No data	No data	No data	No data	No data	No data	No data	No data	No data	No data	No data	No data	No data	No data	No data	No data	No data	No data	No data	0.07854221244133243	No data	No data
autism spectrum disorder	0.00954356365973817	No data	No data	No data	No data	No data	No data	No data	No data	No data	No data	No data	No data	No data	No data	No data	No data	No data	No data	No data	No data	0.07849218773939391	No data	No data
morphine dependence	0.009515654647423615	No data	No data	No data	No data	No data	No data	No data	No data	No data	No data	No data	No data	No data	No data	No data	No data	No data	No data	No data	No data	0.07826264670919605	No data	No data
depressive disorder	0.00951208093137614	No data	No data	No data	No data	No data	No data	No data	No data	No data	No data	No data	No data	No data	No data	No data	No data	No data	No data	No data	No data	0.07823325425152229	No data	No data
ehrlich tumor carcinoma	0.009496149043981921	No data	No data	No data	No data	No data	No data	No data	No data	No data	No data	No data	No data	No data	No data	No data	No data	No data	No data	No data	No data	0.07810222052649297	No data	No data
serum lipopolysaccharide activity	0.009496149043981921	No data	No data	No data	No data	No data	No data	No data	No data	No data	No data	No data	No data	No data	No data	No data	No data	No data	No data	No data	No data	0.07810222052649297	No data	No data
cholesteryl ester measurement	0.009496149043981921	No data	No data	No data	No data	No data	No data	No data	No data	No data	No data	No data	No data	No data	No data	No data	No data	No data	No data	No data	No data	0.07810222052649297	No data	No data
Hypertriglyceridemia	0.009496149043981921	No data	No data	No data	No data	No data	No data	No data	No data	No data	No data	No data	No data	No data	No data	No data	No data	No data	No data	No data	No data	0.07810222052649297	No data	No data
rheumatic disease	0.009485882936907346	No data	No data	No data	No data	No data	No data	No data	No data	No data	No data	No data	No data	No data	No data	No data	No data	No data	No data	No data	No data	0.07801778569349137	No data	No data
obstructive jaundice	0.009485882936907346	No data	No data	No data	No data	No data	No data	No data	No data	No data	No data	No data	No data	No data	No data	No data	No data	No data	No data	No data	No data	0.07801778569349137	No data	No data
clear cell renal carcinoma	0.009465350722758196	No data	No data	No data	No data	No data	No data	No data	No data	No data	No data	No data	No data	No data	No data	No data	No data	No data	No data	No data	No data	0.07784891602748814	No data	No data
obstructive sleep apnea	0.00944955057871241	No data	No data	No data	No data	No data	No data	No data	No data	No data	No data	No data	No data	No data	No data	No data	No data	No data	No data	No data	No data	0.07771896584148129	No data	No data
primitive neuroectodermal tumor	0.009424286294459896	No data	No data	No data	No data	No data	No data	No data	No data	No data	No data	No data	No data	No data	No data	No data	No data	No data	No data	No data	No data	0.07751117669548169	No data	No data
Mental deterioration	0.009421319632695931	No data	No data	No data	No data	No data	No data	No data	No data	No data	No data	No data	No data	No data	No data	No data	No data	No data	No data	No data	No data	0.07748677702881224	No data	No data
Thymoma	0.009419153240922608	No data	No data	No data	No data	No data	No data	No data	No data	No data	No data	No data	No data	No data	No data	No data	No data	No data	No data	No data	No data	0.07746895927898087	No data	No data
head and neck malignant neoplasia	0.009410324388838475	No data	No data	No data	No data	No data	No data	No data	No data	No data	No data	No data	No data	No data	No data	No data	No data	No data	No data	No data	No data	0.0773963453225995	No data	No data
Lobular Breast Carcinoma In Situ	0.009403754080310744	No data	No data	No data	No data	No data	No data	No data	No data	No data	No data	No data	No data	No data	No data	No data	No data	No data	No data	No data	No data	0.07734230702947845	No data	No data
Herpesviridae infectious disease	0.009403754080310744	No data	No data	No data	No data	No data	No data	No data	No data	No data	No data	No data	No data	No data	No data	No data	No data	No data	No data	No data	No data	0.07734230702947845	No data	No data
Epstein-Barr virus infection	0.009390393824433865	No data	No data	No data	No data	No data	No data	No data	No data	No data	No data	No data	No data	No data	No data	No data	No data	No data	No data	No data	No data	0.07723242399731946	No data	No data
Nephropathy	0.009378566733663406	No data	No data	No data	No data	No data	No data	No data	No data	No data	No data	No data	No data	No data	No data	No data	No data	No data	No data	No data	No data	0.07713515066607086	No data	No data
Yersinia infectious disease	0.009373876798829438	No data	No data	No data	No data	No data	No data	No data	No data	No data	No data	No data	No data	No data	No data	No data	No data	No data	No data	No data	No data	0.07709657773266798	No data	No data
Staphylococcus aureus infection	0.009359093604642049	No data	No data	No data	No data	No data	No data	No data	No data	No data	No data	No data	No data	No data	No data	No data	No data	No data	No data	No data	No data	0.07697499157314565	No data	No data
spinocerebellar ataxia type 5	0.00931135911663957	No data	No data	No data	No data	No data	No data	No data	No data	No data	No data	No data	No data	No data	No data	No data	No data	No data	No data	No data	No data	0.07658239353246392	No data	No data
COVID-19–associated multisystem inflammatory syndrome in adults	0.009271215728083686	No data	No data	No data	No data	No data	No data	No data	No data	No data	No data	No data	No data	No data	No data	No data	No data	No data	No data	No data	No data	0.07625222940265182	No data	No data
infectious disease	0.009253211280911163	No data	No data	No data	No data	No data	No data	No data	No data	No data	No data	No data	No data	No data	No data	No data	No data	No data	No data	No data	No data	0.07610414966032542	No data	No data
phagocytosis	0.009239496367117545	No data	No data	No data	No data	No data	No data	No data	No data	No data	No data	No data	No data	No data	No data	No data	No data	No data	No data	No data	No data	0.07599134970145263	No data	No data
T-cell immunodeficiency	0.009239496367117545	No data	No data	No data	No data	No data	No data	No data	No data	No data	No data	No data	No data	No data	No data	No data	No data	No data	No data	No data	No data	0.07599134970145263	No data	No data
breast phyllodes tumor	0.009239496367117545	No data	No data	No data	No data	No data	No data	No data	No data	No data	No data	No data	No data	No data	No data	No data	No data	No data	No data	No data	No data	0.07599134970145263	No data	No data
colonic neoplasm	0.009232628584665243	No data	No data	No data	No data	No data	No data	No data	No data	No data	No data	No data	No data	No data	No data	No data	No data	No data	No data	No data	No data	0.07593486479824257	No data	No data
prostate neoplasm	0.009220411068807898	No data	No data	No data	No data	No data	No data	No data	No data	No data	No data	No data	No data	No data	No data	No data	No data	No data	No data	No data	No data	0.07583438036888528	No data	No data
cerebral creatine deficiency syndrome	0.009192058921124754	No data	No data	No data	No data	No data	No data	No data	No data	No data	No data	No data	No data	No data	No data	No data	No data	No data	No data	No data	No data	0.07560119471852399	No data	No data
Merkel cell skin cancer	0.00918816583174467	No data	No data	No data	No data	No data	No data	No data	No data	No data	No data	No data	No data	No data	No data	No data	No data	No data	No data	No data	No data	0.07556917553644457	No data	No data
liver disease	0.009146725672305386	No data	No data	No data	No data	No data	No data	No data	No data	No data	No data	No data	No data	No data	No data	No data	No data	No data	No data	No data	No data	0.07522834595845568	No data	No data
glomerulosclerosis	0.009146725672305386	No data	No data	No data	No data	No data	No data	No data	No data	No data	No data	No data	No data	No data	No data	No data	No data	No data	No data	No data	No data	0.07522834595845568	No data	No data
non-alcoholic steatohepatitis	0.009132796130298076	No data	No data	No data	No data	No data	No data	No data	No data	No data	No data	No data	No data	No data	No data	No data	No data	No data	No data	No data	No data	0.0751137807640122	No data	No data
amyloidosis	0.009114545273276611	No data	No data	No data	No data	No data	No data	No data	No data	No data	No data	No data	No data	No data	No data	No data	No data	No data	No data	No data	No data	0.07496367439423157	No data	No data
cervical carcinoma	0.009091446532358816	No data	No data	No data	No data	No data	No data	No data	No data	No data	No data	No data	No data	No data	No data	No data	No data	No data	No data	No data	No data	0.07477369601997794	No data	No data
Leishmaniasis	0.009086942015989362	No data	No data	No data	No data	No data	No data	No data	No data	No data	No data	No data	No data	No data	No data	No data	No data	No data	No data	No data	No data	0.07473664808304865	No data	No data
thrombocytopenia 1	0.009034174225626043	No data	No data	No data	No data	No data	No data	No data	No data	No data	No data	No data	No data	No data	No data	No data	No data	No data	No data	No data	No data	0.07430265304142035	No data	No data
steatosis	0.008993109797327745	No data	No data	No data	No data	No data	No data	No data	No data	No data	No data	No data	No data	No data	No data	No data	No data	No data	No data	No data	No data	0.0739649137094139	No data	No data
sickle cell anemia	0.008985512878092558	No data	No data	No data	No data	No data	No data	No data	No data	No data	No data	No data	No data	No data	No data	No data	No data	No data	No data	No data	No data	0.0739024319329927	No data	No data
Burkitts lymphoma	0.008967444529641306	No data	No data	No data	No data	No data	No data	No data	No data	No data	No data	No data	No data	No data	No data	No data	No data	No data	No data	No data	No data	0.07375382662690987	No data	No data
pachyonychia congenita	0.008964980663943408	No data	No data	No data	No data	No data	No data	No data	No data	No data	No data	No data	No data	No data	No data	No data	No data	No data	No data	No data	No data	0.07373356226698947	No data	No data
muscular disease	0.00894258797977748	No data	No data	No data	No data	No data	No data	No data	No data	No data	No data	No data	No data	No data	No data	No data	No data	No data	No data	No data	No data	0.07354939094145453	No data	No data
immune system disease	0.008937124129456677	No data	No data	No data	No data	No data	No data	No data	No data	No data	No data	No data	No data	No data	No data	No data	No data	No data	No data	No data	No data	0.07350445284700145	No data	No data
atrial heart septal defect	0.008931513154880295	No data	No data	No data	No data	No data	No data	No data	No data	No data	No data	No data	No data	No data	No data	No data	No data	No data	No data	No data	No data	0.07345830471140422	No data	No data
asphyxia neonatorum	0.008869916512432843	No data	No data	No data	No data	No data	No data	No data	No data	No data	No data	No data	No data	No data	No data	No data	No data	No data	No data	No data	No data	0.07295169571339452	No data	No data
poliovirus infection	0.008869916512432843	No data	No data	No data	No data	No data	No data	No data	No data	No data	No data	No data	No data	No data	No data	No data	No data	No data	No data	No data	No data	0.07295169571339452	No data	No data
End Stage Liver Disease	0.008869916512432843	No data	No data	No data	No data	No data	No data	No data	No data	No data	No data	No data	No data	No data	No data	No data	No data	No data	No data	No data	No data	0.07295169571339452	No data	No data
cutaneous candidiasis	0.008869916512432843	No data	No data	No data	No data	No data	No data	No data	No data	No data	No data	No data	No data	No data	No data	No data	No data	No data	No data	No data	No data	0.07295169571339452	No data	No data
gastric carcinoma	0.008864783458895555	No data	No data	No data	No data	No data	No data	No data	No data	No data	No data	No data	No data	No data	No data	No data	No data	No data	No data	No data	No data	0.07290947829689372	No data	No data
myofibrillar myopathy	0.008839118191209118	No data	No data	No data	No data	No data	No data	No data	No data	No data	No data	No data	No data	No data	No data	No data	No data	No data	No data	No data	No data	0.07269839121438969	No data	No data
rotavirus infection	0.008830892734806101	No data	No data	No data	No data	No data	No data	No data	No data	No data	No data	No data	No data	No data	No data	No data	No data	No data	No data	No data	No data	0.07263073995839697	No data	No data
medullary thyroid gland carcinoma	0.008830289339124985	No data	No data	No data	No data	No data	No data	No data	No data	No data	No data	No data	No data	No data	No data	No data	No data	No data	No data	No data	No data	0.0726257772580083	No data	No data
alpha-actinopathy	0.008811866507387621	No data	No data	No data	No data	No data	No data	No data	No data	No data	No data	No data	No data	No data	No data	No data	No data	No data	No data	No data	No data	0.07247425646148228	No data	No data
thyroid carcinoma	0.008784695252970515	No data	No data	No data	No data	No data	No data	No data	No data	No data	No data	No data	No data	No data	No data	No data	No data	No data	No data	No data	No data	0.0722507832098897	No data	No data
overactive bladder	0.00875698933461252	No data	No data	No data	No data	No data	No data	No data	No data	No data	No data	No data	No data	No data	No data	No data	No data	No data	No data	No data	No data	0.07202291255037678	No data	No data
Hyperplastic Polyp	0.00875698933461252	No data	No data	No data	No data	No data	No data	No data	No data	No data	No data	No data	No data	No data	No data	No data	No data	No data	No data	No data	No data	0.07202291255037678	No data	No data
liposarcoma	0.008746723227537943	No data	No data	No data	No data	No data	No data	No data	No data	No data	No data	No data	No data	No data	No data	No data	No data	No data	No data	No data	No data	0.07193847771737516	No data	No data
Pelvic Inflammatory Disease	0.008701334463524965	No data	No data	No data	No data	No data	No data	No data	No data	No data	No data	No data	No data	No data	No data	No data	No data	No data	No data	No data	No data	0.0715651723659166	No data	No data
injury	0.008700525745702355	No data	No data	No data	No data	No data	No data	No data	No data	No data	No data	No data	No data	No data	No data	No data	No data	No data	No data	No data	No data	0.07155852096886789	No data	No data
chondroblastoma	0.008685126585090491	No data	No data	No data	No data	No data	No data	No data	No data	No data	No data	No data	No data	No data	No data	No data	No data	No data	No data	No data	No data	0.07143186871936547	No data	No data
skin cancer	0.00867239661231802	No data	No data	No data	No data	No data	No data	No data	No data	No data	No data	No data	No data	No data	No data	No data	No data	No data	No data	No data	No data	0.07132716952644348	No data	No data
pemphigus vulgaris	0.008664594370941343	No data	No data	No data	No data	No data	No data	No data	No data	No data	No data	No data	No data	No data	No data	No data	No data	No data	No data	No data	No data	0.07126299905336225	No data	No data
Duane retraction syndrome	0.008655136981689376	No data	No data	No data	No data	No data	No data	No data	No data	No data	No data	No data	No data	No data	No data	No data	No data	No data	No data	No data	No data	0.07118521561740934	No data	No data
alcoholic liver disease	0.008654328263866766	No data	No data	No data	No data	No data	No data	No data	No data	No data	No data	No data	No data	No data	No data	No data	No data	No data	No data	No data	No data	0.07117856422036063	No data	No data
chronic rhinosinusitis with nasal polyps	0.008644062156792191	No data	No data	No data	No data	No data	No data	No data	No data	No data	No data	No data	No data	No data	No data	No data	No data	No data	No data	No data	No data	0.07109412938735903	No data	No data
laminopathy	0.008641254923567423	No data	No data	No data	No data	No data	No data	No data	No data	No data	No data	No data	No data	No data	No data	No data	No data	No data	No data	No data	No data	0.07107104095989492	No data	No data
Pick disease	0.008631332184019718	No data	No data	No data	No data	No data	No data	No data	No data	No data	No data	No data	No data	No data	No data	No data	No data	No data	No data	No data	No data	0.07098943019443701	No data	No data
idiopathic dilated cardiomyopathy	0.008479804443598991	No data	No data	No data	No data	No data	No data	No data	No data	No data	No data	No data	No data	No data	No data	No data	No data	No data	No data	No data	No data	0.0697431720593332	No data	No data
neutropenia	0.008469538336524416	No data	No data	No data	No data	No data	No data	No data	No data	No data	No data	No data	No data	No data	No data	No data	No data	No data	No data	No data	No data	0.06965873722633158	No data	No data
benign neoplasm	0.008440177270291132	No data	No data	No data	No data	No data	No data	No data	No data	No data	No data	No data	No data	No data	No data	No data	No data	No data	No data	No data	No data	0.06941725360394696	No data	No data
Parkinsonism	0.008420350408929668	No data	No data	No data	No data	No data	No data	No data	No data	No data	No data	No data	No data	No data	No data	No data	No data	No data	No data	No data	No data	0.06925418519682433	No data	No data
glomus tumor	0.008415115398285813	No data	No data	No data	No data	No data	No data	No data	No data	No data	No data	No data	No data	No data	No data	No data	No data	No data	No data	No data	No data	0.0692111292218316	No data	No data
arteriosclerosis	0.008415115398285813	No data	No data	No data	No data	No data	No data	No data	No data	No data	No data	No data	No data	No data	No data	No data	No data	No data	No data	No data	No data	0.0692111292218316	No data	No data
idiopathic pulmonary fibrosis	0.008398484304825002	No data	No data	No data	No data	No data	No data	No data	No data	No data	No data	No data	No data	No data	No data	No data	No data	No data	No data	No data	No data	0.06907434479236899	No data	No data
Uterine leiomyoma	0.008390078667767205	No data	No data	No data	No data	No data	No data	No data	No data	No data	No data	No data	No data	No data	No data	No data	No data	No data	No data	No data	No data	0.0690052116188991	No data	No data
rickettsiosis	0.008387409479927816	No data	No data	No data	No data	No data	No data	No data	No data	No data	No data	No data	No data	No data	No data	No data	No data	No data	No data	No data	No data	0.06898325856231867	No data	No data
familial hypertrophic cardiomyopathy	0.008332986541689213	No data	No data	No data	No data	No data	No data	No data	No data	No data	No data	No data	No data	No data	No data	No data	No data	No data	No data	No data	No data	0.0685356505578187	No data	No data
carcinosarcoma	0.008330945891017653	No data	No data	No data	No data	No data	No data	No data	No data	No data	No data	No data	No data	No data	No data	No data	No data	No data	No data	No data	No data	0.06851886698080979	No data	No data
Granuloma	0.008315546730405791	No data	No data	No data	No data	No data	No data	No data	No data	No data	No data	No data	No data	No data	No data	No data	No data	No data	No data	No data	No data	0.06839221473130737	No data	No data
psychosis	0.008315546730405791	No data	No data	No data	No data	No data	No data	No data	No data	No data	No data	No data	No data	No data	No data	No data	No data	No data	No data	No data	No data	0.06839221473130737	No data	No data
Soft Tissue Neoplasm	0.008299621693696841	No data	No data	No data	No data	No data	No data	No data	No data	No data	No data	No data	No data	No data	No data	No data	No data	No data	No data	No data	No data	0.06826123735056343	No data	No data
malignant peripheral nerve sheath tumor	0.008284748409182066	No data	No data	No data	No data	No data	No data	No data	No data	No data	No data	No data	No data	No data	No data	No data	No data	No data	No data	No data	No data	0.06813891023230254	No data	No data
cryptorchidism	0.008284748409182066	No data	No data	No data	No data	No data	No data	No data	No data	No data	No data	No data	No data	No data	No data	No data	No data	No data	No data	No data	No data	0.06813891023230254	No data	No data
thrombotic disease	0.008284748409182066	No data	No data	No data	No data	No data	No data	No data	No data	No data	No data	No data	No data	No data	No data	No data	No data	No data	No data	No data	No data	0.06813891023230254	No data	No data
autoimmune thrombocytopenic purpura	0.00827448230210749	No data	No data	No data	No data	No data	No data	No data	No data	No data	No data	No data	No data	No data	No data	No data	No data	No data	No data	No data	No data	0.06805447539930091	No data	No data
distal myopathy	0.008261752329335018	No data	No data	No data	No data	No data	No data	No data	No data	No data	No data	No data	No data	No data	No data	No data	No data	No data	No data	No data	No data	0.06794977620637892	No data	No data
pituitary tumor	0.008261752329335018	No data	No data	No data	No data	No data	No data	No data	No data	No data	No data	No data	No data	No data	No data	No data	No data	No data	No data	No data	No data	0.06794977620637892	No data	No data
spotted fever	0.008261752329335018	No data	No data	No data	No data	No data	No data	No data	No data	No data	No data	No data	No data	No data	No data	No data	No data	No data	No data	No data	No data	0.06794977620637892	No data	No data
trichomoniasis	0.008205288740424853	No data	No data	No data	No data	No data	No data	No data	No data	No data	No data	No data	No data	No data	No data	No data	No data	No data	No data	No data	No data	0.06748538462487003	No data	No data
scoliosis	0.008202619552585465	No data	No data	No data	No data	No data	No data	No data	No data	No data	No data	No data	No data	No data	No data	No data	No data	No data	No data	No data	No data	0.06746343156828963	No data	No data
epidermolysis bullosa simplex	0.008202619552585465	No data	No data	No data	No data	No data	No data	No data	No data	No data	No data	No data	No data	No data	No data	No data	No data	No data	No data	No data	No data	0.06746343156828963	No data	No data
neural tube defect	0.008138559044440117	No data	No data	No data	No data	No data	No data	No data	No data	No data	No data	No data	No data	No data	No data	No data	No data	No data	No data	No data	No data	0.06693655821035953	No data	No data
acute-on-chronic liver failure	0.00813075680306344	No data	No data	No data	No data	No data	No data	No data	No data	No data	No data	No data	No data	No data	No data	No data	No data	No data	No data	No data	No data	0.06687238773727831	No data	No data
chronic rhinosinusitis without nasal polyps	0.00813075680306344	No data	No data	No data	No data	No data	No data	No data	No data	No data	No data	No data	No data	No data	No data	No data	No data	No data	No data	No data	No data	0.06687238773727831	No data	No data
lymphopenia	0.00811022458891429	No data	No data	No data	No data	No data	No data	No data	No data	No data	No data	No data	No data	No data	No data	No data	No data	No data	No data	No data	No data	0.0667035180712751	No data	No data
ameloblastoma	0.00811022458891429	No data	No data	No data	No data	No data	No data	No data	No data	No data	No data	No data	No data	No data	No data	No data	No data	No data	No data	No data	No data	0.0667035180712751	No data	No data
Osteopetrosis	0.00811022458891429	No data	No data	No data	No data	No data	No data	No data	No data	No data	No data	No data	No data	No data	No data	No data	No data	No data	No data	No data	No data	0.0667035180712751	No data	No data
chronic hepatitis C virus infection	0.00811022458891429	No data	No data	No data	No data	No data	No data	No data	No data	No data	No data	No data	No data	No data	No data	No data	No data	No data	No data	No data	No data	0.0667035180712751	No data	No data
male infertility	0.008087824915412503	No data	No data	No data	No data	No data	No data	No data	No data	No data	No data	No data	No data	No data	No data	No data	No data	No data	No data	No data	No data	0.06651928926110633	No data	No data
Epileptic encephalopathy	0.008017829625243115	No data	No data	No data	No data	No data	No data	No data	No data	No data	No data	No data	No data	No data	No data	No data	No data	No data	No data	No data	No data	0.06594360457426057	No data	No data
venous thromboembolism	0.007961366036332952	No data	No data	No data	No data	No data	No data	No data	No data	No data	No data	No data	No data	No data	No data	No data	No data	No data	No data	No data	No data	0.06547921299275168	No data	No data
Edema	0.00794596687572109	No data	No data	No data	No data	No data	No data	No data	No data	No data	No data	No data	No data	No data	No data	No data	No data	No data	No data	No data	No data	0.06535256074324927	No data	No data
Angelman syndrome	0.00794596687572109	No data	No data	No data	No data	No data	No data	No data	No data	No data	No data	No data	No data	No data	No data	No data	No data	No data	No data	No data	No data	0.06535256074324927	No data	No data
Adams-Oliver syndrome	0.00794596687572109	No data	No data	No data	No data	No data	No data	No data	No data	No data	No data	No data	No data	No data	No data	No data	No data	No data	No data	No data	No data	0.06535256074324927	No data	No data
Chorea	0.00794596687572109	No data	No data	No data	No data	No data	No data	No data	No data	No data	No data	No data	No data	No data	No data	No data	No data	No data	No data	No data	No data	0.06535256074324927	No data	No data
edema	0.00794596687572109	No data	No data	No data	No data	No data	No data	No data	No data	No data	No data	No data	No data	No data	No data	No data	No data	No data	No data	No data	No data	0.06535256074324927	No data	No data
peritonitis	0.007925434661571938	No data	No data	No data	No data	No data	No data	No data	No data	No data	No data	No data	No data	No data	No data	No data	No data	No data	No data	No data	No data	0.06518369107724604	No data	No data
cap myopathy	0.007925434661571938	No data	No data	No data	No data	No data	No data	No data	No data	No data	No data	No data	No data	No data	No data	No data	No data	No data	No data	No data	No data	0.06518369107724604	No data	No data
Inclusion Body Fibromatosis	0.007925434661571938	No data	No data	No data	No data	No data	No data	No data	No data	No data	No data	No data	No data	No data	No data	No data	No data	No data	No data	No data	No data	0.06518369107724604	No data	No data
neurofibroma	0.007925434661571938	No data	No data	No data	No data	No data	No data	No data	No data	No data	No data	No data	No data	No data	No data	No data	No data	No data	No data	No data	No data	0.06518369107724604	No data	No data
ovarian serous adenocarcinoma	0.007925434661571938	No data	No data	No data	No data	No data	No data	No data	No data	No data	No data	No data	No data	No data	No data	No data	No data	No data	No data	No data	No data	0.06518369107724604	No data	No data
nicotine dependence	0.007908150471435442	No data	No data	No data	No data	No data	No data	No data	No data	No data	No data	No data	No data	No data	No data	No data	No data	No data	No data	No data	No data	0.06504153517558418	No data	No data
centronuclear myopathy	0.007776781431132093	No data	No data	No data	No data	No data	No data	No data	No data	No data	No data	No data	No data	No data	No data	No data	No data	No data	No data	No data	No data	0.06396107469538267	No data	No data
in situ carcinoma	0.0077765761089906	No data	No data	No data	No data	No data	No data	No data	No data	No data	No data	No data	No data	No data	No data	No data	No data	No data	No data	No data	No data	0.06395938599872263	No data	No data
inflammatory breast carcinoma	0.007761176948378739	No data	No data	No data	No data	No data	No data	No data	No data	No data	No data	No data	No data	No data	No data	No data	No data	No data	No data	No data	No data	0.06383273374922022	No data	No data
portal hypertension	0.007761176948378739	No data	No data	No data	No data	No data	No data	No data	No data	No data	No data	No data	No data	No data	No data	No data	No data	No data	No data	No data	No data	0.06383273374922022	No data	No data
endometrium neoplasm	0.007761176948378739	No data	No data	No data	No data	No data	No data	No data	No data	No data	No data	No data	No data	No data	No data	No data	No data	No data	No data	No data	No data	0.06383273374922022	No data	No data
bacteriemia	0.007761176948378739	No data	No data	No data	No data	No data	No data	No data	No data	No data	No data	No data	No data	No data	No data	No data	No data	No data	No data	No data	No data	0.06383273374922022	No data	No data
sarcomatoid squamous cell carcinoma	0.007761176948378739	No data	No data	No data	No data	No data	No data	No data	No data	No data	No data	No data	No data	No data	No data	No data	No data	No data	No data	No data	No data	0.06383273374922022	No data	No data
idiopathic nephrotic syndrome	0.007761176948378739	No data	No data	No data	No data	No data	No data	No data	No data	No data	No data	No data	No data	No data	No data	No data	No data	No data	No data	No data	No data	0.06383273374922022	No data	No data
Azoospermia	0.007761176948378739	No data	No data	No data	No data	No data	No data	No data	No data	No data	No data	No data	No data	No data	No data	No data	No data	No data	No data	No data	No data	0.06383273374922022	No data	No data
bladder tumor	0.007761176948378739	No data	No data	No data	No data	No data	No data	No data	No data	No data	No data	No data	No data	No data	No data	No data	No data	No data	No data	No data	No data	0.06383273374922022	No data	No data
kidney injury	0.007761176948378739	No data	No data	No data	No data	No data	No data	No data	No data	No data	No data	No data	No data	No data	No data	No data	No data	No data	No data	No data	No data	0.06383273374922022	No data	No data
xeroderma pigmentosum	0.007761176948378739	No data	No data	No data	No data	No data	No data	No data	No data	No data	No data	No data	No data	No data	No data	No data	No data	No data	No data	No data	No data	0.06383273374922022	No data	No data
abetalipoproteinemia	0.007761176948378739	No data	No data	No data	No data	No data	No data	No data	No data	No data	No data	No data	No data	No data	No data	No data	No data	No data	No data	No data	No data	0.06383273374922022	No data	No data
chronic intestinal pseudoobstruction	0.007761176948378739	No data	No data	No data	No data	No data	No data	No data	No data	No data	No data	No data	No data	No data	No data	No data	No data	No data	No data	No data	No data	0.06383273374922022	No data	No data
adult acute respiratory distress syndrome	0.007761176948378739	No data	No data	No data	No data	No data	No data	No data	No data	No data	No data	No data	No data	No data	No data	No data	No data	No data	No data	No data	No data	0.06383273374922022	No data	No data
uterine sarcoma	0.007761176948378739	No data	No data	No data	No data	No data	No data	No data	No data	No data	No data	No data	No data	No data	No data	No data	No data	No data	No data	No data	No data	0.06383273374922022	No data	No data
Sjogren syndrome	0.007761176948378739	No data	No data	No data	No data	No data	No data	No data	No data	No data	No data	No data	No data	No data	No data	No data	No data	No data	No data	No data	No data	0.06383273374922022	No data	No data
Curly hair - acral keratoderma - caries syndrome	0.00767391503824485	No data	No data	No data	No data	No data	No data	No data	No data	No data	No data	No data	No data	No data	No data	No data	No data	No data	No data	No data	No data	0.06311503766870649	No data	No data
Curly hair-acral keratoderma-caries syndrome	0.00767391503824485	No data	No data	No data	No data	No data	No data	No data	No data	No data	No data	No data	No data	No data	No data	No data	No data	No data	No data	No data	No data	0.06311503766870649	No data	No data
open-angle glaucoma	0.007643667047474844	No data	No data	No data	No data	No data	No data	No data	No data	No data	No data	No data	No data	No data	No data	No data	No data	No data	No data	No data	No data	0.062866259428742	No data	No data
Autoimmune lymphoproliferative syndrome with recurrent viral infections	0.007576387021036387	No data	No data	No data	No data	No data	No data	No data	No data	No data	No data	No data	No data	No data	No data	No data	No data	No data	No data	No data	No data	0.062312906755191154	No data	No data
autoimmune lymphoproliferative syndrome type 2B	0.007576387021036387	No data	No data	No data	No data	No data	No data	No data	No data	No data	No data	No data	No data	No data	No data	No data	No data	No data	No data	No data	No data	0.062312906755191154	No data	No data
treatment resistant depression	0.007576387021036387	No data	No data	No data	No data	No data	No data	No data	No data	No data	No data	No data	No data	No data	No data	No data	No data	No data	No data	No data	No data	0.062312906755191154	No data	No data
psychiatric disorder	0.007533505521678927	No data	No data	No data	No data	No data	No data	No data	No data	No data	No data	No data	No data	No data	No data	No data	No data	No data	No data	No data	No data	0.06196022270360232	No data	No data
PTEN hamartoma tumor syndrome	0.007453193736141485	No data	No data	No data	No data	No data	No data	No data	No data	No data	No data	No data	No data	No data	No data	No data	No data	No data	No data	No data	No data	0.06129968875917179	No data	No data
Supraventricular tachycardia	0.0073915970936940375	No data	No data	No data	No data	No data	No data	No data	No data	No data	No data	No data	No data	No data	No data	No data	No data	No data	No data	No data	No data	0.06079307976116211	No data	No data
bartonellosis	0.0073915970936940375	No data	No data	No data	No data	No data	No data	No data	No data	No data	No data	No data	No data	No data	No data	No data	No data	No data	No data	No data	No data	0.06079307976116211	No data	No data
mastocytoma	0.0073915970936940375	No data	No data	No data	No data	No data	No data	No data	No data	No data	No data	No data	No data	No data	No data	No data	No data	No data	No data	No data	No data	0.06079307976116211	No data	No data
uterine cervix neoplasm	0.0073915970936940375	No data	No data	No data	No data	No data	No data	No data	No data	No data	No data	No data	No data	No data	No data	No data	No data	No data	No data	No data	No data	0.06079307976116211	No data	No data
Waldenstrom macroglobulinemia	0.0073915970936940375	No data	No data	No data	No data	No data	No data	No data	No data	No data	No data	No data	No data	No data	No data	No data	No data	No data	No data	No data	No data	0.06079307976116211	No data	No data
premature menopause	0.0073915970936940375	No data	No data	No data	No data	No data	No data	No data	No data	No data	No data	No data	No data	No data	No data	No data	No data	No data	No data	No data	No data	0.06079307976116211	No data	No data
giant cell tumor	0.0073915970936940375	No data	No data	No data	No data	No data	No data	No data	No data	No data	No data	No data	No data	No data	No data	No data	No data	No data	No data	No data	No data	0.06079307976116211	No data	No data
retinopathy of prematurity	0.0073915970936940375	No data	No data	No data	No data	No data	No data	No data	No data	No data	No data	No data	No data	No data	No data	No data	No data	No data	No data	No data	No data	0.06079307976116211	No data	No data
fibroepithelial neoplasm	0.0073915970936940375	No data	No data	No data	No data	No data	No data	No data	No data	No data	No data	No data	No data	No data	No data	No data	No data	No data	No data	No data	No data	0.06079307976116211	No data	No data
orbit rhabdomyosarcoma	0.0073915970936940375	No data	No data	No data	No data	No data	No data	No data	No data	No data	No data	No data	No data	No data	No data	No data	No data	No data	No data	No data	No data	0.06079307976116211	No data	No data
ganglioneuroblastoma	0.0073915970936940375	No data	No data	No data	No data	No data	No data	No data	No data	No data	No data	No data	No data	No data	No data	No data	No data	No data	No data	No data	No data	0.06079307976116211	No data	No data
presbyopia	0.0073915970936940375	No data	No data	No data	No data	No data	No data	No data	No data	No data	No data	No data	No data	No data	No data	No data	No data	No data	No data	No data	No data	0.06079307976116211	No data	No data
atresia of small intestine	0.0073915970936940375	No data	No data	No data	No data	No data	No data	No data	No data	No data	No data	No data	No data	No data	No data	No data	No data	No data	No data	No data	No data	0.06079307976116211	No data	No data
familial amyloid neuropathy	0.0073915970936940375	No data	No data	No data	No data	No data	No data	No data	No data	No data	No data	No data	No data	No data	No data	No data	No data	No data	No data	No data	No data	0.06079307976116211	No data	No data
pneumoconiosis	0.0073915970936940375	No data	No data	No data	No data	No data	No data	No data	No data	No data	No data	No data	No data	No data	No data	No data	No data	No data	No data	No data	No data	0.06079307976116211	No data	No data
hemolytic anemia	0.0073915970936940375	No data	No data	No data	No data	No data	No data	No data	No data	No data	No data	No data	No data	No data	No data	No data	No data	No data	No data	No data	No data	0.06079307976116211	No data	No data
aggressive periodontitis	0.0073915970936940375	No data	No data	No data	No data	No data	No data	No data	No data	No data	No data	No data	No data	No data	No data	No data	No data	No data	No data	No data	No data	0.06079307976116211	No data	No data
uterine cervix carcinoma in situ	0.0073915970936940375	No data	No data	No data	No data	No data	No data	No data	No data	No data	No data	No data	No data	No data	No data	No data	No data	No data	No data	No data	No data	0.06079307976116211	No data	No data
Arterial thrombosis	0.0073915970936940375	No data	No data	No data	No data	No data	No data	No data	No data	No data	No data	No data	No data	No data	No data	No data	No data	No data	No data	No data	No data	0.06079307976116211	No data	No data
ventricular septal defect	0.0073915970936940375	No data	No data	No data	No data	No data	No data	No data	No data	No data	No data	No data	No data	No data	No data	No data	No data	No data	No data	No data	No data	0.06079307976116211	No data	No data
Familial dysautonomia	0.0073915970936940375	No data	No data	No data	No data	No data	No data	No data	No data	No data	No data	No data	No data	No data	No data	No data	No data	No data	No data	No data	No data	0.06079307976116211	No data	No data
phyllodes tumor	0.0073915970936940375	No data	No data	No data	No data	No data	No data	No data	No data	No data	No data	No data	No data	No data	No data	No data	No data	No data	No data	No data	No data	0.06079307976116211	No data	No data
Methicillin-Resistant Staphylococcus Aureus Infection	0.0073915970936940375	No data	No data	No data	No data	No data	No data	No data	No data	No data	No data	No data	No data	No data	No data	No data	No data	No data	No data	No data	No data	0.06079307976116211	No data	No data
thrombotic thrombocytopenic purpura	0.0073915970936940375	No data	No data	No data	No data	No data	No data	No data	No data	No data	No data	No data	No data	No data	No data	No data	No data	No data	No data	No data	No data	0.06079307976116211	No data	No data
rheumatic heart disease	0.0073915970936940375	No data	No data	No data	No data	No data	No data	No data	No data	No data	No data	No data	No data	No data	No data	No data	No data	No data	No data	No data	No data	0.06079307976116211	No data	No data
ovarian mucinous neoplasm	0.0073915970936940375	No data	No data	No data	No data	No data	No data	No data	No data	No data	No data	No data	No data	No data	No data	No data	No data	No data	No data	No data	No data	0.06079307976116211	No data	No data
Varicella Zoster infection	0.0073915970936940375	No data	No data	No data	No data	No data	No data	No data	No data	No data	No data	No data	No data	No data	No data	No data	No data	No data	No data	No data	No data	0.06079307976116211	No data	No data
hyperlipoproteinemia	0.0073915970936940375	No data	No data	No data	No data	No data	No data	No data	No data	No data	No data	No data	No data	No data	No data	No data	No data	No data	No data	No data	No data	0.06079307976116211	No data	No data
adrenal cortex neoplasm	0.0073915970936940375	No data	No data	No data	No data	No data	No data	No data	No data	No data	No data	No data	No data	No data	No data	No data	No data	No data	No data	No data	No data	0.06079307976116211	No data	No data
spinocerebellar ataxia type 14	0.0073915970936940375	No data	No data	No data	No data	No data	No data	No data	No data	No data	No data	No data	No data	No data	No data	No data	No data	No data	No data	No data	No data	0.06079307976116211	No data	No data
Newcastle disease	0.0073915970936940375	No data	No data	No data	No data	No data	No data	No data	No data	No data	No data	No data	No data	No data	No data	No data	No data	No data	No data	No data	No data	0.06079307976116211	No data	No data
exfoliation syndrome	0.0073915970936940375	No data	No data	No data	No data	No data	No data	No data	No data	No data	No data	No data	No data	No data	No data	No data	No data	No data	No data	No data	No data	0.06079307976116211	No data	No data
Schistosomiasis mansoni	0.0073915970936940375	No data	No data	No data	No data	No data	No data	No data	No data	No data	No data	No data	No data	No data	No data	No data	No data	No data	No data	No data	No data	0.06079307976116211	No data	No data
Prinzmetal's angina	0.0073915970936940375	No data	No data	No data	No data	No data	No data	No data	No data	No data	No data	No data	No data	No data	No data	No data	No data	No data	No data	No data	No data	0.06079307976116211	No data	No data
colorectal adenoma	0.0073915970936940375	No data	No data	No data	No data	No data	No data	No data	No data	No data	No data	No data	No data	No data	No data	No data	No data	No data	No data	No data	No data	0.06079307976116211	No data	No data
Hyperlipoproteinemia	0.0073915970936940375	No data	No data	No data	No data	No data	No data	No data	No data	No data	No data	No data	No data	No data	No data	No data	No data	No data	No data	No data	No data	0.06079307976116211	No data	No data
meiotic cell cycle	0.0073915970936940375	No data	No data	No data	No data	No data	No data	No data	No data	No data	No data	No data	No data	No data	No data	No data	No data	No data	No data	No data	No data	0.06079307976116211	No data	No data
Adenosquamous Carcinoma	0.0073915970936940375	No data	No data	No data	No data	No data	No data	No data	No data	No data	No data	No data	No data	No data	No data	No data	No data	No data	No data	No data	No data	0.06079307976116211	No data	No data
sporadic amyotrophic lateral sclerosis	0.0073915970936940375	No data	No data	No data	No data	No data	No data	No data	No data	No data	No data	No data	No data	No data	No data	No data	No data	No data	No data	No data	No data	0.06079307976116211	No data	No data
hemophilia A	0.007371064879544886	No data	No data	No data	No data	No data	No data	No data	No data	No data	No data	No data	No data	No data	No data	No data	No data	No data	No data	No data	No data	0.06062421009515888	No data	No data
peripheral arterial disease	0.00734026655832116	No data	No data	No data	No data	No data	No data	No data	No data	No data	No data	No data	No data	No data	No data	No data	No data	No data	No data	No data	No data	0.06037090559615403	No data	No data
Human T-lymphotropic virus 1 infectious disease	0.0071185157356160435	No data	No data	No data	No data	No data	No data	No data	No data	No data	No data	No data	No data	No data	No data	No data	No data	No data	No data	No data	No data	0.058547089270543376	No data	No data
uremia	0.007083613881456784	No data	No data	No data	No data	No data	No data	No data	No data	No data	No data	No data	No data	No data	No data	No data	No data	No data	No data	No data	No data	0.05826003477111368	No data	No data
cholesteatoma	0.007022017239009335	No data	No data	No data	No data	No data	No data	No data	No data	No data	No data	No data	No data	No data	No data	No data	No data	No data	No data	No data	No data	0.057753425773104	No data	No data
corneal disease	0.007022017239009335	No data	No data	No data	No data	No data	No data	No data	No data	No data	No data	No data	No data	No data	No data	No data	No data	No data	No data	No data	No data	0.057753425773104	No data	No data
hemangioma	0.0070125598497573684	No data	No data	No data	No data	No data	No data	No data	No data	No data	No data	No data	No data	No data	No data	No data	No data	No data	No data	No data	No data	0.05767564233715109	No data	No data
cerebral cavernous malformation	0.006986968992637323	No data	No data	No data	No data	No data	No data	No data	No data	No data	No data	No data	No data	No data	No data	No data	No data	No data	No data	No data	No data	0.0574651672533045	No data	No data
lobular neoplasia	0.006960420596561885	No data	No data	No data	No data	No data	No data	No data	No data	No data	No data	No data	No data	No data	No data	No data	No data	No data	No data	No data	No data	0.05724681677509432	No data	No data
neuroendocrine neoplasm	0.006922731412854837	No data	No data	No data	No data	No data	No data	No data	No data	No data	No data	No data	No data	No data	No data	No data	No data	No data	No data	No data	No data	0.05693683754838697	No data	No data
pancreatic carcinoma	0.006849048622562828	No data	No data	No data	No data	No data	No data	No data	No data	No data	No data	No data	No data	No data	No data	No data	No data	No data	No data	No data	No data	0.04686133231589579	0.037877969028613886	No data
metastatic neoplasm	0.006827687878328359	No data	No data	No data	No data	No data	No data	No data	No data	No data	No data	No data	No data	No data	No data	No data	No data	No data	No data	No data	No data	0.05615514056165857	No data	No data
pelvic organ prolapse	0.006811767366122038	No data	No data	No data	No data	No data	No data	No data	No data	No data	No data	No data	No data	No data	No data	No data	No data	No data	No data	No data	No data	0.05602420039323095	No data	No data
emphysema	0.006806428990443257	No data	No data	No data	No data	No data	No data	No data	No data	No data	No data	No data	No data	No data	No data	No data	No data	No data	No data	No data	No data	0.0559802942800701	No data	No data
rotator cuff tear	0.006652437384324632	No data	No data	No data	No data	No data	No data	No data	No data	No data	No data	No data	No data	No data	No data	No data	No data	No data	No data	No data	No data	0.0547137717850459	No data	No data
benign spiradenoma	0.006652437384324632	No data	No data	No data	No data	No data	No data	No data	No data	No data	No data	No data	No data	No data	No data	No data	No data	No data	No data	No data	No data	0.0547137717850459	No data	No data
chorea-acanthocytosis	0.006621639063100907	No data	No data	No data	No data	No data	No data	No data	No data	No data	No data	No data	No data	No data	No data	No data	No data	No data	No data	No data	No data	0.05446046728604106	No data	No data
ataxia telangiectasia	0.0065387541885253	No data	No data	No data	No data	No data	No data	No data	No data	No data	No data	No data	No data	No data	No data	No data	No data	No data	No data	No data	No data	No data	0.05377877066118476	No data
synucleinopathy	0.006515673981976258	No data	No data	No data	No data	No data	No data	No data	No data	No data	No data	No data	No data	No data	No data	No data	No data	No data	No data	No data	No data	0.05358894472507725	No data	No data
cleft lip	0.006467647456982282	No data	No data	No data	No data	No data	No data	No data	No data	No data	No data	No data	No data	No data	No data	No data	No data	No data	No data	No data	No data	0.05319394479101685	No data	No data
gallbladder carcinoma	0.00646764745698228	No data	No data	No data	No data	No data	No data	No data	No data	No data	No data	No data	No data	No data	No data	No data	No data	No data	No data	No data	No data	0.05319394479101684	No data	No data
PEComa	0.0064069614894640085	No data	No data	No data	No data	No data	No data	No data	No data	No data	No data	No data	No data	No data	No data	No data	No data	No data	No data	No data	No data	0.05269482574854778	No data	No data
shigellosis	0.006402742957505913	No data	No data	No data	No data	No data	No data	No data	No data	No data	No data	No data	No data	No data	No data	No data	No data	No data	No data	No data	No data	0.05266012992482354	No data	No data
ulnar-mammary syndrome	0.006354720279161956	No data	No data	No data	No data	No data	No data	No data	No data	No data	No data	No data	No data	No data	No data	No data	No data	No data	No data	No data	No data	0.052265161627999095	No data	No data
leiomyosarcoma	0.006317273172228982	No data	No data	No data	No data	No data	No data	No data	No data	No data	No data	No data	No data	No data	No data	No data	No data	No data	No data	No data	No data	0.051957173390850285	No data	No data
dermatofibrosarcoma protuberans	0.006282857529639931	No data	No data	No data	No data	No data	No data	No data	No data	No data	No data	No data	No data	No data	No data	No data	No data	No data	No data	No data	No data	0.051674117796987794	No data	No data
brain disease	0.006265473699133209	No data	No data	No data	No data	No data	No data	No data	No data	No data	No data	No data	No data	No data	No data	No data	No data	No data	No data	No data	No data	0.051531142391110854	No data	No data
acute respiratory distress syndrome	0.006230011262095094	No data	No data	No data	No data	No data	No data	No data	No data	No data	No data	No data	No data	No data	No data	No data	No data	No data	No data	No data	No data	0.05123947731033656	No data	No data
aneurysm	0.006190940487007851	No data	No data	No data	No data	No data	No data	No data	No data	No data	No data	No data	No data	No data	No data	No data	No data	No data	No data	No data	No data	0.05091813501906969	No data	No data
Hutchinson-Gilford progeria syndrome	0.0061816337138846204	No data	No data	No data	No data	No data	No data	No data	No data	No data	No data	No data	No data	No data	No data	No data	No data	No data	No data	No data	No data	0.050841590343591876	No data	No data
Meningitis	0.006169930351819605	No data	No data	No data	No data	No data	No data	No data	No data	No data	No data	No data	No data	No data	No data	No data	No data	No data	No data	No data	No data	0.05074533463397004	No data	No data
Angel-shaped phalango-epiphyseal dysplasia	0.006134807694881203	No data	No data	No data	No data	No data	No data	No data	No data	No data	No data	No data	No data	No data	No data	No data	No data	No data	No data	No data	No data	0.05045646411551309	No data	No data
primary biliary cirrhosis	0.006132241168112559	No data	No data	No data	No data	No data	No data	No data	No data	No data	No data	No data	No data	No data	No data	No data	No data	No data	No data	No data	No data	0.05043535540726268	No data	No data
Guillain-Barre syndrome	0.006114275480732052	No data	No data	No data	No data	No data	No data	No data	No data	No data	No data	No data	No data	No data	No data	No data	No data	No data	No data	No data	No data	0.050287594449509865	No data	No data
Allergy	0.006109427596835725	No data	No data	No data	No data	No data	No data	No data	No data	No data	No data	No data	No data	No data	No data	No data	No data	No data	No data	No data	No data	0.05024772244503687	No data	No data
mesenchymal cell neoplasm	0.006106861918505681	No data	No data	No data	No data	No data	No data	No data	No data	No data	No data	No data	No data	No data	No data	No data	No data	No data	No data	No data	No data	0.050226620714871835	No data	No data
Scheie syndrome	0.006098067602297579	No data	No data	No data	No data	No data	No data	No data	No data	No data	No data	No data	No data	No data	No data	No data	No data	No data	No data	No data	No data	0.05015429080295874	No data	No data
X-linked severe congenital neutropenia	0.006077535388148429	No data	No data	No data	No data	No data	No data	No data	No data	No data	No data	No data	No data	No data	No data	No data	No data	No data	No data	No data	No data	0.04998542113695551	No data	No data
juvenile dermatomyositis	0.006071048191492388	No data	No data	No data	No data	No data	No data	No data	No data	No data	No data	No data	No data	No data	No data	No data	No data	No data	No data	No data	No data	No data	0.04993206640742439	No data
malignant pleural mesothelioma	0.006059672361838668	No data	No data	No data	No data	No data	No data	No data	No data	No data	No data	No data	No data	No data	No data	No data	No data	No data	No data	No data	No data	0.0498385045275327	No data	No data
Japanese encephalitis	0.0059748743174026795	No data	No data	No data	No data	No data	No data	No data	No data	No data	No data	No data	No data	No data	No data	No data	No data	No data	No data	No data	No data	0.04914107280693938	No data	No data
lumbar disc degeneration	0.005967277398167492	No data	No data	No data	No data	No data	No data	No data	No data	No data	No data	No data	No data	No data	No data	No data	No data	No data	No data	No data	No data	0.04907859103051817	No data	No data
Spinal cord injury	0.00595153487002876	No data	No data	No data	No data	No data	No data	No data	No data	No data	No data	No data	No data	No data	No data	No data	No data	No data	No data	No data	No data	0.04894911471347204	No data	No data
lipoid nephrosis	0.005941612130481056	No data	No data	No data	No data	No data	No data	No data	No data	No data	No data	No data	No data	No data	No data	No data	No data	No data	No data	No data	No data	0.04886750394801413	No data	No data
human papilloma virus infection	0.005937373078130479	No data	No data	No data	No data	No data	No data	No data	No data	No data	No data	No data	No data	No data	No data	No data	No data	No data	No data	No data	No data	0.04883263935185261	No data	No data
Melnick-Needles syndrome	0.005926212969869194	No data	No data	No data	No data	No data	No data	No data	No data	No data	No data	No data	No data	No data	No data	No data	No data	No data	No data	No data	No data	0.048740851698511715	No data	No data
hyperphosphatemia	0.005913277674955229	No data	No data	No data	No data	No data	No data	No data	No data	No data	No data	No data	No data	No data	No data	No data	No data	No data	No data	No data	No data	0.04863446380892969	No data	No data
Hyperphosphatemia	0.005913277674955229	No data	No data	No data	No data	No data	No data	No data	No data	No data	No data	No data	No data	No data	No data	No data	No data	No data	No data	No data	No data	0.04863446380892969	No data	No data
skin disease	0.005913277674955229	No data	No data	No data	No data	No data	No data	No data	No data	No data	No data	No data	No data	No data	No data	No data	No data	No data	No data	No data	No data	0.04863446380892969	No data	No data
Hypertension	0.00589735263824628	No data	No data	No data	No data	No data	No data	No data	No data	No data	No data	No data	No data	No data	No data	No data	No data	No data	No data	No data	No data	0.04850348642818575	No data	No data
aortic aneurysm	0.0058800154880336054	No data	No data	No data	No data	No data	No data	No data	No data	No data	No data	No data	No data	No data	No data	No data	No data	No data	No data	No data	No data	0.04836089495000445	No data	No data
hypercholesterolemia, familial, 1	0.005844084113272592	No data	No data	No data	No data	No data	No data	No data	No data	No data	No data	No data	No data	No data	No data	No data	No data	No data	No data	No data	No data	0.0480653730344988	No data	No data
prion disease	0.00579423590333773	No data	No data	No data	No data	No data	No data	No data	No data	No data	No data	No data	No data	No data	No data	No data	No data	No data	No data	No data	No data	0.04765539043343055	No data	No data
tuberculosis	0.005755319021188079	No data	No data	No data	No data	No data	No data	No data	No data	No data	No data	No data	No data	No data	No data	No data	No data	No data	No data	No data	No data	0.04733531385314753	No data	No data
metastatic carcinoma	0.005715757774840405	No data	No data	No data	No data	No data	No data	No data	No data	No data	No data	No data	No data	No data	No data	No data	No data	No data	No data	No data	No data	0.04700993762197863	No data	No data
cervical squamous intraepithelial neoplasia	0.005700358614228541	No data	No data	No data	No data	No data	No data	No data	No data	No data	No data	No data	No data	No data	No data	No data	No data	No data	No data	No data	No data	0.046883285372476206	No data	No data
Abdominal Aortic Aneurysm	0.005697689426389152	No data	No data	No data	No data	No data	No data	No data	No data	No data	No data	No data	No data	No data	No data	No data	No data	No data	No data	No data	No data	0.04686133231589579	No data	No data
clostridium difficile infection	0.005674693346542105	No data	No data	No data	No data	No data	No data	No data	No data	No data	No data	No data	No data	No data	No data	No data	No data	No data	No data	No data	No data	0.04667219828997217	No data	No data
Herpes simplex infection	0.00566329505779503	No data	No data	No data	No data	No data	No data	No data	No data	No data	No data	No data	No data	No data	No data	No data	No data	No data	No data	No data	No data	0.04657845169256458	No data	No data
liver failure	0.005659294185930241	No data	No data	No data	No data	No data	No data	No data	No data	No data	No data	No data	No data	No data	No data	No data	No data	No data	No data	No data	No data	0.046545546040469746	No data	No data
hepatitis C virus infection	0.005604579210700139	No data	No data	No data	No data	No data	No data	No data	No data	No data	No data	No data	No data	No data	No data	No data	No data	No data	No data	No data	No data	0.04609553614259106	No data	No data
renal fibrosis	0.0055779033782574865	No data	No data	No data	No data	No data	No data	No data	No data	No data	No data	No data	No data	No data	No data	No data	No data	No data	No data	No data	No data	0.045876137548643746	No data	No data
vascular disease	0.005554126855855551	No data	No data	No data	No data	No data	No data	No data	No data	No data	No data	No data	No data	No data	No data	No data	No data	No data	No data	No data	No data	0.0456805846790133	No data	No data
female infertility	0.005543697820270528	No data	No data	No data	No data	No data	No data	No data	No data	No data	No data	No data	No data	No data	No data	No data	No data	No data	No data	No data	No data	0.045594809820871586	No data	No data
qualitative or quantitative defects of dysferlin	0.005543697820270528	No data	No data	No data	No data	No data	No data	No data	No data	No data	No data	No data	No data	No data	No data	No data	No data	No data	No data	No data	No data	0.045594809820871586	No data	No data
leiomyoma	0.005529740817313795	No data	No data	No data	No data	No data	No data	No data	No data	No data	No data	No data	No data	No data	No data	No data	No data	No data	No data	No data	No data	0.04548001877054509	No data	No data
pemphigus	0.0055128994990468	No data	No data	No data	No data	No data	No data	No data	No data	No data	No data	No data	No data	No data	No data	No data	No data	No data	No data	No data	No data	0.04534150532186673	No data	No data
inflammatory myofibroblastic tumor	0.005504674042643785	No data	No data	No data	No data	No data	No data	No data	No data	No data	No data	No data	No data	No data	No data	No data	No data	No data	No data	No data	No data	0.04527385406587402	No data	No data
severe combined immunodeficiency	0.005502633391972226	No data	No data	No data	No data	No data	No data	No data	No data	No data	No data	No data	No data	No data	No data	No data	No data	No data	No data	No data	No data	0.04525707048886512	No data	No data
psoriasis	0.00549356468187057	No data	No data	No data	No data	No data	No data	No data	No data	No data	No data	No data	No data	No data	No data	No data	No data	No data	No data	No data	No data	0.04518248379135543	No data	No data
Cerebral ischemia	0.005478415040125292	No data	No data	No data	No data	No data	No data	No data	No data	No data	No data	No data	No data	No data	No data	No data	No data	No data	No data	No data	No data	0.04505788373979695	No data	No data
Helicobacter pylori infectious disease	0.005477446045324885	No data	No data	No data	No data	No data	No data	No data	No data	No data	No data	No data	No data	No data	No data	No data	No data	No data	No data	No data	No data	0.045049914125457516	No data	No data
Hepatitis	0.0054649442082651805	No data	No data	No data	No data	No data	No data	No data	No data	No data	No data	No data	No data	No data	No data	No data	No data	No data	No data	No data	No data	0.044947091262157776	No data	No data
brain neoplasm	0.005417800811660206	No data	No data	No data	No data	No data	No data	No data	No data	No data	No data	No data	No data	No data	No data	No data	No data	No data	No data	No data	No data	0.04455935472380351	No data	No data
B-cell non-Hodgkins lymphoma	0.005387242348454003	No data	No data	No data	No data	No data	No data	No data	No data	No data	No data	No data	No data	No data	No data	No data	No data	No data	No data	No data	No data	0.04430802296592698	No data	No data
solitary fibrous tumor	0.005387242348454003	No data	No data	No data	No data	No data	No data	No data	No data	No data	No data	No data	No data	No data	No data	No data	No data	No data	No data	No data	No data	0.04430802296592698	No data	No data
Chagas disease	0.005361577080767565	No data	No data	No data	No data	No data	No data	No data	No data	No data	No data	No data	No data	No data	No data	No data	No data	No data	No data	No data	No data	0.04409693588342294	No data	No data
Mitral valve prolapse	0.005358907892928176	No data	No data	No data	No data	No data	No data	No data	No data	No data	No data	No data	No data	No data	No data	No data	No data	No data	No data	No data	No data	0.044074982826842524	No data	No data
breast adenosis	0.005328109571704451	No data	No data	No data	No data	No data	No data	No data	No data	No data	No data	No data	No data	No data	No data	No data	No data	No data	No data	No data	No data	0.04382167832783768	No data	No data
congenital rubella	0.005303881559008454	No data	No data	No data	No data	No data	No data	No data	No data	No data	No data	No data	No data	No data	No data	No data	No data	No data	No data	No data	No data	0.04362241212195388	No data	No data
Neoplasm of the lung	0.005299351901152285	No data	No data	No data	No data	No data	No data	No data	No data	No data	No data	No data	No data	No data	No data	No data	No data	No data	No data	No data	No data	0.043585157405841735	No data	No data
Fanconi anemia	0.005261379875719712	No data	No data	No data	No data	No data	No data	No data	No data	No data	No data	No data	No data	No data	No data	No data	No data	No data	No data	No data	No data	0.04327285191332719	No data	No data
perivascular space measurement	0.005245980715107851	No data	No data	No data	No data	No data	No data	No data	No data	No data	No data	No data	No data	No data	No data	No data	No data	No data	No data	No data	No data	0.043146199663824776	No data	No data
Fibroadenoma	0.005245980715107851	No data	No data	No data	No data	No data	No data	No data	No data	No data	No data	No data	No data	No data	No data	No data	No data	No data	No data	No data	No data	0.043146199663824776	No data	No data
Fever	0.005245980715107851	No data	No data	No data	No data	No data	No data	No data	No data	No data	No data	No data	No data	No data	No data	No data	No data	No data	No data	No data	No data	0.043146199663824776	No data	No data
Tendinopathy	0.0052357146080332755	No data	No data	No data	No data	No data	No data	No data	No data	No data	No data	No data	No data	No data	No data	No data	No data	No data	No data	No data	No data	0.043061764830823156	No data	No data
hereditary spherocytosis	0.0052357146080332755	No data	No data	No data	No data	No data	No data	No data	No data	No data	No data	No data	No data	No data	No data	No data	No data	No data	No data	No data	No data	0.043061764830823156	No data	No data
renal carcinoma	0.00522811768879809	No data	No data	No data	No data	No data	No data	No data	No data	No data	No data	No data	No data	No data	No data	No data	No data	No data	No data	No data	No data	0.04299928305440196	No data	No data
diabetic cardiomyopathy	0.00522811768879809	No data	No data	No data	No data	No data	No data	No data	No data	No data	No data	No data	No data	No data	No data	No data	No data	No data	No data	No data	No data	0.04299928305440196	No data	No data
AIDS	0.005208291531400804	No data	No data	No data	No data	No data	No data	No data	No data	No data	No data	No data	No data	No data	No data	No data	No data	No data	No data	No data	No data	0.04283622043711742	No data	No data
Nematoda infectious disease	0.00518705326049979	No data	No data	No data	No data	No data	No data	No data	No data	No data	No data	No data	No data	No data	No data	No data	No data	No data	No data	No data	No data	0.04266154372239551	No data	No data
bone disease	0.0051851927904830114	No data	No data	No data	No data	No data	No data	No data	No data	No data	No data	No data	No data	No data	No data	No data	No data	No data	No data	No data	No data	0.0426462420628638	No data	No data
myositis	0.005175555220576267	No data	No data	No data	No data	No data	No data	No data	No data	No data	No data	No data	No data	No data	No data	No data	No data	No data	No data	No data	No data	0.042566976709433706	No data	No data
hereditary sensory and autonomic neuropathy	0.0051741179655858255	No data	No data	No data	No data	No data	No data	No data	No data	No data	No data	No data	No data	No data	No data	No data	No data	No data	No data	No data	No data	0.04255515583281348	No data	No data
vitreous hemorrhage	0.0051741179655858255	No data	No data	No data	No data	No data	No data	No data	No data	No data	No data	No data	No data	No data	No data	No data	No data	No data	No data	No data	No data	0.04255515583281348	No data	No data
Cavernous Hemangioma	0.0051741179655858255	No data	No data	No data	No data	No data	No data	No data	No data	No data	No data	No data	No data	No data	No data	No data	No data	No data	No data	No data	No data	0.04255515583281348	No data	No data
Primary glaucoma	0.0051741179655858255	No data	No data	No data	No data	No data	No data	No data	No data	No data	No data	No data	No data	No data	No data	No data	No data	No data	No data	No data	No data	0.04255515583281348	No data	No data
Fabry disease	0.0051741179655858255	No data	No data	No data	No data	No data	No data	No data	No data	No data	No data	No data	No data	No data	No data	No data	No data	No data	No data	No data	No data	0.04255515583281348	No data	No data
chondromyxoid fibroma	0.0051741179655858255	No data	No data	No data	No data	No data	No data	No data	No data	No data	No data	No data	No data	No data	No data	No data	No data	No data	No data	No data	No data	0.04255515583281348	No data	No data
gastroesophageal reflux disease	0.0051741179655858255	No data	No data	No data	No data	No data	No data	No data	No data	No data	No data	No data	No data	No data	No data	No data	No data	No data	No data	No data	No data	0.04255515583281348	No data	No data
Usher syndrome type 1C	0.005174117965585825	No data	No data	No data	No data	No data	No data	No data	No data	No data	No data	No data	No data	No data	No data	No data	No data	No data	No data	No data	No data	0.04255515583281347	No data	No data
anxiety disorder	0.005174117965585825	No data	No data	No data	No data	No data	No data	No data	No data	No data	No data	No data	No data	No data	No data	No data	No data	No data	No data	No data	No data	0.04255515583281347	No data	No data
autoimmune thyroid disease	0.005168984912048538	No data	No data	No data	No data	No data	No data	No data	No data	No data	No data	No data	No data	No data	No data	No data	No data	No data	No data	No data	No data	0.042512938416312665	No data	No data
Glanzmann thrombasthenia	0.0051535857514366755	No data	No data	No data	No data	No data	No data	No data	No data	No data	No data	No data	No data	No data	No data	No data	No data	No data	No data	No data	No data	0.04238628616681025	No data	No data
colorectal adenocarcinoma	0.005135094187959084	No data	No data	No data	No data	No data	No data	No data	No data	No data	No data	No data	No data	No data	No data	No data	No data	No data	No data	No data	No data	0.04223420007781591	No data	No data
coinfection	0.00512278743021295	No data	No data	No data	No data	No data	No data	No data	No data	No data	No data	No data	No data	No data	No data	No data	No data	No data	No data	No data	No data	0.0421329816678054	No data	No data
retinopathy	0.005104924403903189	No data	No data	No data	No data	No data	No data	No data	No data	No data	No data	No data	No data	No data	No data	No data	No data	No data	No data	No data	No data	0.04198606505838259	No data	No data
osteogenesis imperfecta	0.005086856055451937	No data	No data	No data	No data	No data	No data	No data	No data	No data	No data	No data	No data	No data	No data	No data	No data	No data	No data	No data	No data	0.04183745975229976	No data	No data
adrenal cortex carcinoma	0.005063859975604889	No data	No data	No data	No data	No data	No data	No data	No data	No data	No data	No data	No data	No data	No data	No data	No data	No data	No data	No data	No data	0.04164832572637613	No data	No data
ocular hypertension	0.005058487064050079	No data	No data	No data	No data	No data	No data	No data	No data	No data	No data	No data	No data	No data	No data	No data	No data	No data	No data	No data	No data	0.04160413556874703	No data	No data
neuropathy	0.00502122024693077	No data	No data	No data	No data	No data	No data	No data	No data	No data	No data	No data	No data	No data	No data	No data	No data	No data	No data	No data	No data	0.04129763014686579	No data	No data
human african trypanosomiasis	0.005004727198855337	No data	No data	No data	No data	No data	No data	No data	No data	No data	No data	No data	No data	No data	No data	No data	No data	No data	No data	No data	No data	0.04116198108828684	No data	No data
colorectal neoplasm	0.004991653858555994	No data	No data	No data	No data	No data	No data	No data	No data	No data	No data	No data	No data	No data	No data	No data	No data	No data	No data	No data	No data	0.041054457827821134	No data	No data
keratoconus	0.004989328038243475	No data	No data	No data	No data	No data	No data	No data	No data	No data	No data	No data	No data	No data	No data	No data	No data	No data	No data	No data	No data	0.04103532883878443	No data	No data
hemophilia	0.004989328038243475	No data	No data	No data	No data	No data	No data	No data	No data	No data	No data	No data	No data	No data	No data	No data	No data	No data	No data	No data	No data	0.04103532883878443	No data	No data
neurofibromatosis type 1	0.004968795824094324	No data	No data	No data	No data	No data	No data	No data	No data	No data	No data	No data	No data	No data	No data	No data	No data	No data	No data	No data	No data	0.04086645917278119	No data	No data
respiratory failure	0.004968795824094324	No data	No data	No data	No data	No data	No data	No data	No data	No data	No data	No data	No data	No data	No data	No data	No data	No data	No data	No data	No data	0.04086645917278119	No data	No data
familial Mediterranean fever	0.004968795824094324	No data	No data	No data	No data	No data	No data	No data	No data	No data	No data	No data	No data	No data	No data	No data	No data	No data	No data	No data	No data	0.04086645917278119	No data	No data
acanthosis nigricans	0.004958529717019749	No data	No data	No data	No data	No data	No data	No data	No data	No data	No data	No data	No data	No data	No data	No data	No data	No data	No data	No data	No data	0.04078202433977958	No data	No data
memory impairment	0.004958529717019749	No data	No data	No data	No data	No data	No data	No data	No data	No data	No data	No data	No data	No data	No data	No data	No data	No data	No data	No data	No data	0.04078202433977958	No data	No data
airway hyperresponsiveness	0.004949700864935616	No data	No data	No data	No data	No data	No data	No data	No data	No data	No data	No data	No data	No data	No data	No data	No data	No data	No data	No data	No data	0.040709410383398204	No data	No data
brain cancer	0.0049355336371727015	No data	No data	No data	No data	No data	No data	No data	No data	No data	No data	No data	No data	No data	No data	No data	No data	No data	No data	No data	No data	0.04059289031385596	No data	No data
Lissencephaly	0.004883963243782304	No data	No data	No data	No data	No data	No data	No data	No data	No data	No data	No data	No data	No data	No data	No data	No data	No data	No data	No data	No data	0.040168743407719594	No data	No data
liver and intrahepatic bile duct neoplasm	0.00487640086042315	No data	No data	No data	No data	No data	No data	No data	No data	No data	No data	No data	No data	No data	No data	No data	No data	No data	No data	No data	No data	0.04010654567576667	No data	No data
Myocardial fibrosis	0.0048739369947252515	No data	No data	No data	No data	No data	No data	No data	No data	No data	No data	No data	No data	No data	No data	No data	No data	No data	No data	No data	No data	0.04008628131584628	No data	No data
Werner syndrome	0.004866134753348573	No data	No data	No data	No data	No data	No data	No data	No data	No data	No data	No data	No data	No data	No data	No data	No data	No data	No data	No data	No data	0.04002211084276505	No data	No data
hypertrophy	0.004866134753348573	No data	No data	No data	No data	No data	No data	No data	No data	No data	No data	No data	No data	No data	No data	No data	No data	No data	No data	No data	No data	0.04002211084276505	No data	No data
lymph node metastatic carcinoma	0.004819937271512986	No data	No data	No data	No data	No data	No data	No data	No data	No data	No data	No data	No data	No data	No data	No data	No data	No data	No data	No data	No data	0.039642154094257795	No data	No data
spondylocarpotarsal synostosis syndrome	0.004804538110901123	No data	No data	No data	No data	No data	No data	No data	No data	No data	No data	No data	No data	No data	No data	No data	No data	No data	No data	No data	No data	0.03951550184475537	No data	No data
Gout	0.004804538110901123	No data	No data	No data	No data	No data	No data	No data	No data	No data	No data	No data	No data	No data	No data	No data	No data	No data	No data	No data	No data	0.03951550184475537	No data	No data
Hepatitis, Alcoholic	0.004804538110901123	No data	No data	No data	No data	No data	No data	No data	No data	No data	No data	No data	No data	No data	No data	No data	No data	No data	No data	No data	No data	0.03951550184475537	No data	No data
Ataxia	0.004795080721649159	No data	No data	No data	No data	No data	No data	No data	No data	No data	No data	No data	No data	No data	No data	No data	No data	No data	No data	No data	No data	0.03943771840880247	No data	No data
sensorineural hearing loss	0.004773739789677399	No data	No data	No data	No data	No data	No data	No data	No data	No data	No data	No data	No data	No data	No data	No data	No data	No data	No data	No data	No data	0.03926219734575053	No data	No data
mastitis	0.004773739789677399	No data	No data	No data	No data	No data	No data	No data	No data	No data	No data	No data	No data	No data	No data	No data	No data	No data	No data	No data	No data	0.03926219734575053	No data	No data
cutaneous melanoma	0.004765514333274382	No data	No data	No data	No data	No data	No data	No data	No data	No data	No data	No data	No data	No data	No data	No data	No data	No data	No data	No data	No data	0.03919454608975781	No data	No data
Abnormality of neuronal migration	0.00475074370983035	No data	No data	No data	No data	No data	No data	No data	No data	No data	No data	No data	No data	No data	No data	No data	No data	No data	No data	No data	No data	0.039073063319826906	No data	No data
peripheral neuropathy	0.004742415592356588	No data	No data	No data	No data	No data	No data	No data	No data	No data	No data	No data	No data	No data	No data	No data	No data	No data	No data	No data	No data	0.039004567715504174	No data	No data
Hearing impairment	0.004719316851438795	No data	No data	No data	No data	No data	No data	No data	No data	No data	No data	No data	No data	No data	No data	No data	No data	No data	No data	No data	No data	0.038814589341250545	No data	No data
Invasive Breast Carcinoma	0.004719316851438795	No data	No data	No data	No data	No data	No data	No data	No data	No data	No data	No data	No data	No data	No data	No data	No data	No data	No data	No data	No data	0.038814589341250545	No data	No data
myocarditis	0.004694280120920187	No data	No data	No data	No data	No data	No data	No data	No data	No data	No data	No data	No data	No data	No data	No data	No data	No data	No data	No data	No data	0.038608671738318036	No data	No data
schistosomiasis	0.004691610933080798	No data	No data	No data	No data	No data	No data	No data	No data	No data	No data	No data	No data	No data	No data	No data	No data	No data	No data	No data	No data	0.03858671868173762	No data	No data
cerebral palsy	0.004691610933080798	No data	No data	No data	No data	No data	No data	No data	No data	No data	No data	No data	No data	No data	No data	No data	No data	No data	No data	No data	No data	0.03858671868173762	No data	No data
Desmoid-type fibromatosis	0.004691610933080798	No data	No data	No data	No data	No data	No data	No data	No data	No data	No data	No data	No data	No data	No data	No data	No data	No data	No data	No data	No data	0.03858671868173762	No data	No data
thanatophoric dysplasia	0.004681344826006223	No data	No data	No data	No data	No data	No data	No data	No data	No data	No data	No data	No data	No data	No data	No data	No data	No data	No data	No data	No data	0.038502283848736	No data	No data
measles	0.004648082639084599	No data	No data	No data	No data	No data	No data	No data	No data	No data	No data	No data	No data	No data	No data	No data	No data	No data	No data	No data	No data	0.03822871498981077	No data	No data
invasive breast ductal carcinoma	0.004648082639084599	No data	No data	No data	No data	No data	No data	No data	No data	No data	No data	No data	No data	No data	No data	No data	No data	No data	No data	No data	No data	0.03822871498981077	No data	No data
smooth muscle tumor	0.004637187994842194	No data	No data	No data	No data	No data	No data	No data	No data	No data	No data	No data	No data	No data	No data	No data	No data	No data	No data	No data	No data	0.03813911067723763	No data	No data
papilloma	0.004635147344170636	No data	No data	No data	No data	No data	No data	No data	No data	No data	No data	No data	No data	No data	No data	No data	No data	No data	No data	No data	No data	0.03812232710022874	No data	No data
esophageal adenocarcinoma	0.004635147344170636	No data	No data	No data	No data	No data	No data	No data	No data	No data	No data	No data	No data	No data	No data	No data	No data	No data	No data	No data	No data	0.03812232710022874	No data	No data
Wolcott-Rallison syndrome	0.004619748183558772	No data	No data	No data	No data	No data	No data	No data	No data	No data	No data	No data	No data	No data	No data	No data	No data	No data	No data	No data	No data	0.037995674850726316	No data	No data
leukodystrophy	0.004619748183558772	No data	No data	No data	No data	No data	No data	No data	No data	No data	No data	No data	No data	No data	No data	No data	No data	No data	No data	No data	No data	0.037995674850726316	No data	No data
severe dermatitis-multiple allergies-metabolic wasting syndrome	0.004619748183558772	No data	No data	No data	No data	No data	No data	No data	No data	No data	No data	No data	No data	No data	No data	No data	No data	No data	No data	No data	No data	0.037995674850726316	No data	No data
American trypanosomiasis	0.004619748183558772	No data	No data	No data	No data	No data	No data	No data	No data	No data	No data	No data	No data	No data	No data	No data	No data	No data	No data	No data	No data	0.037995674850726316	No data	No data
chromosomal aberration frequency	0.004619748183558772	No data	No data	No data	No data	No data	No data	No data	No data	No data	No data	No data	No data	No data	No data	No data	No data	No data	No data	No data	No data	0.037995674850726316	No data	No data
22q11.2 deletion syndrome	0.004619748183558772	No data	No data	No data	No data	No data	No data	No data	No data	No data	No data	No data	No data	No data	No data	No data	No data	No data	No data	No data	No data	0.037995674850726316	No data	No data
squamous cell intraepithelial neoplasia	0.004619748183558772	No data	No data	No data	No data	No data	No data	No data	No data	No data	No data	No data	No data	No data	No data	No data	No data	No data	No data	No data	No data	0.037995674850726316	No data	No data
Diamond-Blackfan anemia	0.004619748183558772	No data	No data	No data	No data	No data	No data	No data	No data	No data	No data	No data	No data	No data	No data	No data	No data	No data	No data	No data	No data	0.037995674850726316	No data	No data
whooping cough	0.004599215969409622	No data	No data	No data	No data	No data	No data	No data	No data	No data	No data	No data	No data	No data	No data	No data	No data	No data	No data	No data	No data	0.03782680518472309	No data	No data
West syndrome	0.004599215969409622	No data	No data	No data	No data	No data	No data	No data	No data	No data	No data	No data	No data	No data	No data	No data	No data	No data	No data	No data	No data	0.03782680518472309	No data	No data
IGA glomerulonephritis	0.004599215969409622	No data	No data	No data	No data	No data	No data	No data	No data	No data	No data	No data	No data	No data	No data	No data	No data	No data	No data	No data	No data	0.03782680518472309	No data	No data
Patent ductus arteriosus	0.004599215969409622	No data	No data	No data	No data	No data	No data	No data	No data	No data	No data	No data	No data	No data	No data	No data	No data	No data	No data	No data	No data	0.03782680518472309	No data	No data
Seizure	0.004565953782488	No data	No data	No data	No data	No data	No data	No data	No data	No data	No data	No data	No data	No data	No data	No data	No data	No data	No data	No data	No data	0.037553236325797865	No data	No data
intestinal neoplasm	0.004506821005738447	No data	No data	No data	No data	No data	No data	No data	No data	No data	No data	No data	No data	No data	No data	No data	No data	No data	No data	No data	No data	0.03706689168770857	No data	No data
lupus nephritis	0.004506821005738447	No data	No data	No data	No data	No data	No data	No data	No data	No data	No data	No data	No data	No data	No data	No data	No data	No data	No data	No data	No data	0.03706689168770857	No data	No data
metabolic disease	0.004506821005738447	No data	No data	No data	No data	No data	No data	No data	No data	No data	No data	No data	No data	No data	No data	No data	No data	No data	No data	No data	No data	0.03706689168770857	No data	No data
qualitative or quantitative defects of dystrophin	0.004506821005738447	No data	No data	No data	No data	No data	No data	No data	No data	No data	No data	No data	No data	No data	No data	No data	No data	No data	No data	No data	No data	0.03706689168770857	No data	No data
laryngeal squamous cell carcinoma	0.004496554898663872	No data	No data	No data	No data	No data	No data	No data	No data	No data	No data	No data	No data	No data	No data	No data	No data	No data	No data	No data	No data	0.03698245685470695	No data	No data
kidney failure	0.004496554898663872	No data	No data	No data	No data	No data	No data	No data	No data	No data	No data	No data	No data	No data	No data	No data	No data	No data	No data	No data	No data	0.03698245685470695	No data	No data
acute megakaryoblastic leukaemia	0.004496554898663872	No data	No data	No data	No data	No data	No data	No data	No data	No data	No data	No data	No data	No data	No data	No data	No data	No data	No data	No data	No data	0.03698245685470695	No data	No data
developmental and epileptic encephalopathy	0.004434958256216422	No data	No data	No data	No data	No data	No data	No data	No data	No data	No data	No data	No data	No data	No data	No data	No data	No data	No data	No data	No data	0.03647584785669727	No data	No data
familial hyperaldosteronism	0.004434958256216422	No data	No data	No data	No data	No data	No data	No data	No data	No data	No data	No data	No data	No data	No data	No data	No data	No data	No data	No data	No data	0.03647584785669727	No data	No data
stroke	0.004434958256216422	No data	No data	No data	No data	No data	No data	No data	No data	No data	No data	No data	No data	No data	No data	No data	No data	No data	No data	No data	No data	0.03647584785669727	No data	No data
allergic asthma	0.004434958256216422	No data	No data	No data	No data	No data	No data	No data	No data	No data	No data	No data	No data	No data	No data	No data	No data	No data	No data	No data	No data	0.03647584785669727	No data	No data
musculoskeletal system disease	0.004434958256216422	No data	No data	No data	No data	No data	No data	No data	No data	No data	No data	No data	No data	No data	No data	No data	No data	No data	No data	No data	No data	0.03647584785669727	No data	No data
Ullrich congenital muscular dystrophy	0.0044349582562164215	No data	No data	No data	No data	No data	No data	No data	No data	No data	No data	No data	No data	No data	No data	No data	No data	No data	No data	No data	No data	0.03647584785669726	No data	No data
anti-neutrophil cytoplasmic antibody-associated vasculitis	0.0044349582562164215	No data	No data	No data	No data	No data	No data	No data	No data	No data	No data	No data	No data	No data	No data	No data	No data	No data	No data	No data	No data	0.03647584785669726	No data	No data
bronchogenic carcinoma	0.0044349582562164215	No data	No data	No data	No data	No data	No data	No data	No data	No data	No data	No data	No data	No data	No data	No data	No data	No data	No data	No data	No data	0.03647584785669726	No data	No data
Dupuytren Contracture	0.0044349582562164215	No data	No data	No data	No data	No data	No data	No data	No data	No data	No data	No data	No data	No data	No data	No data	No data	No data	No data	No data	No data	0.03647584785669726	No data	No data
parathyroid adenoma	0.0044349582562164215	No data	No data	No data	No data	No data	No data	No data	No data	No data	No data	No data	No data	No data	No data	No data	No data	No data	No data	No data	No data	0.03647584785669726	No data	No data
cardioembolic stroke	0.0044349582562164215	No data	No data	No data	No data	No data	No data	No data	No data	No data	No data	No data	No data	No data	No data	No data	No data	No data	No data	No data	No data	0.03647584785669726	No data	No data
cervical intraepithelial neoplasia	0.0044349582562164215	No data	No data	No data	No data	No data	No data	No data	No data	No data	No data	No data	No data	No data	No data	No data	No data	No data	No data	No data	No data	0.03647584785669726	No data	No data
epidermolysis bullosa acquisita	0.0044349582562164215	No data	No data	No data	No data	No data	No data	No data	No data	No data	No data	No data	No data	No data	No data	No data	No data	No data	No data	No data	No data	0.03647584785669726	No data	No data
neuronal ceroid lipofuscinosis	0.0044349582562164215	No data	No data	No data	No data	No data	No data	No data	No data	No data	No data	No data	No data	No data	No data	No data	No data	No data	No data	No data	No data	0.03647584785669726	No data	No data
ovarian hyperstimulation syndrome	0.0044349582562164215	No data	No data	No data	No data	No data	No data	No data	No data	No data	No data	No data	No data	No data	No data	No data	No data	No data	No data	No data	No data	0.03647584785669726	No data	No data
endometrial stromal sarcoma	0.0044349582562164215	No data	No data	No data	No data	No data	No data	No data	No data	No data	No data	No data	No data	No data	No data	No data	No data	No data	No data	No data	No data	0.03647584785669726	No data	No data
AIDS dementia	0.0044349582562164215	No data	No data	No data	No data	No data	No data	No data	No data	No data	No data	No data	No data	No data	No data	No data	No data	No data	No data	No data	No data	0.03647584785669726	No data	No data
mixed connective tissue disease	0.0044349582562164215	No data	No data	No data	No data	No data	No data	No data	No data	No data	No data	No data	No data	No data	No data	No data	No data	No data	No data	No data	No data	0.03647584785669726	No data	No data
hepatitis A virus infection	0.0044349582562164215	No data	No data	No data	No data	No data	No data	No data	No data	No data	No data	No data	No data	No data	No data	No data	No data	No data	No data	No data	No data	0.03647584785669726	No data	No data
X-linked hypophosphatemia	0.0044349582562164215	No data	No data	No data	No data	No data	No data	No data	No data	No data	No data	No data	No data	No data	No data	No data	No data	No data	No data	No data	No data	0.03647584785669726	No data	No data
bronchopulmonary dysplasia	0.0044349582562164215	No data	No data	No data	No data	No data	No data	No data	No data	No data	No data	No data	No data	No data	No data	No data	No data	No data	No data	No data	No data	0.03647584785669726	No data	No data
Dyggve-Melchior-Clausen disease	0.0044349582562164215	No data	No data	No data	No data	No data	No data	No data	No data	No data	No data	No data	No data	No data	No data	No data	No data	No data	No data	No data	No data	0.03647584785669726	No data	No data
Acute hepatitis	0.0044349582562164215	No data	No data	No data	No data	No data	No data	No data	No data	No data	No data	No data	No data	No data	No data	No data	No data	No data	No data	No data	No data	0.03647584785669726	No data	No data
cerebral cortical dysplasia	0.0044349582562164215	No data	No data	No data	No data	No data	No data	No data	No data	No data	No data	No data	No data	No data	No data	No data	No data	No data	No data	No data	No data	0.03647584785669726	No data	No data
adnexal spiradenoma/cylindroma of a sweat gland	0.0044349582562164215	No data	No data	No data	No data	No data	No data	No data	No data	No data	No data	No data	No data	No data	No data	No data	No data	No data	No data	No data	No data	0.03647584785669726	No data	No data
tubular adenocarcinoma	0.0044349582562164215	No data	No data	No data	No data	No data	No data	No data	No data	No data	No data	No data	No data	No data	No data	No data	No data	No data	No data	No data	No data	0.03647584785669726	No data	No data
thromboangiitis obliterans	0.0044349582562164215	No data	No data	No data	No data	No data	No data	No data	No data	No data	No data	No data	No data	No data	No data	No data	No data	No data	No data	No data	No data	0.03647584785669726	No data	No data
Persistent Müllerian duct syndrome	0.0044349582562164215	No data	No data	No data	No data	No data	No data	No data	No data	No data	No data	No data	No data	No data	No data	No data	No data	No data	No data	No data	No data	0.03647584785669726	No data	No data
ciliary body neoplasm	0.0044349582562164215	No data	No data	No data	No data	No data	No data	No data	No data	No data	No data	No data	No data	No data	No data	No data	No data	No data	No data	No data	No data	0.03647584785669726	No data	No data
Mitral regurgitation	0.0044349582562164215	No data	No data	No data	No data	No data	No data	No data	No data	No data	No data	No data	No data	No data	No data	No data	No data	No data	No data	No data	No data	0.03647584785669726	No data	No data
respiratory syncytial virus bronchiolitis	0.0044349582562164215	No data	No data	No data	No data	No data	No data	No data	No data	No data	No data	No data	No data	No data	No data	No data	No data	No data	No data	No data	No data	0.03647584785669726	No data	No data
testicular carcinoma	0.0044349582562164215	No data	No data	No data	No data	No data	No data	No data	No data	No data	No data	No data	No data	No data	No data	No data	No data	No data	No data	No data	No data	0.03647584785669726	No data	No data
Exotropia	0.0044349582562164215	No data	No data	No data	No data	No data	No data	No data	No data	No data	No data	No data	No data	No data	No data	No data	No data	No data	No data	No data	No data	0.03647584785669726	No data	No data
von Willebrand disease (hereditary or acquired)	0.0044349582562164215	No data	No data	No data	No data	No data	No data	No data	No data	No data	No data	No data	No data	No data	No data	No data	No data	No data	No data	No data	No data	0.03647584785669726	No data	No data
sarcopenia	0.004422228283443948	No data	No data	No data	No data	No data	No data	No data	No data	No data	No data	No data	No data	No data	No data	No data	No data	No data	No data	No data	No data	0.03637114866377526	No data	No data
blood coagulation disease	0.0044144260420672715	No data	No data	No data	No data	No data	No data	No data	No data	No data	No data	No data	No data	No data	No data	No data	No data	No data	No data	No data	No data	0.03630697819069404	No data	No data
insulinoma	0.0044144260420672715	No data	No data	No data	No data	No data	No data	No data	No data	No data	No data	No data	No data	No data	No data	No data	No data	No data	No data	No data	No data	0.03630697819069404	No data	No data
skin infection	0.0044144260420672715	No data	No data	No data	No data	No data	No data	No data	No data	No data	No data	No data	No data	No data	No data	No data	No data	No data	No data	No data	No data	0.03630697819069404	No data	No data
squamous cell lung carcinoma	0.0044144260420672715	No data	No data	No data	No data	No data	No data	No data	No data	No data	No data	No data	No data	No data	No data	No data	No data	No data	No data	No data	No data	0.03630697819069404	No data	No data
Ascending tubular aorta aneurysm	0.0044144260420672715	No data	No data	No data	No data	No data	No data	No data	No data	No data	No data	No data	No data	No data	No data	No data	No data	No data	No data	No data	No data	0.03630697819069404	No data	No data
vascular neoplasm	0.0044144260420672715	No data	No data	No data	No data	No data	No data	No data	No data	No data	No data	No data	No data	No data	No data	No data	No data	No data	No data	No data	No data	0.03630697819069404	No data	No data
breast angiosarcoma	0.0044144260420672715	No data	No data	No data	No data	No data	No data	No data	No data	No data	No data	No data	No data	No data	No data	No data	No data	No data	No data	No data	No data	0.03630697819069404	No data	No data
idiopathic pulmonary arterial hypertension	0.0044144260420672715	No data	No data	No data	No data	No data	No data	No data	No data	No data	No data	No data	No data	No data	No data	No data	No data	No data	No data	No data	No data	0.03630697819069404	No data	No data
Arrhythmia	0.0044144260420672715	No data	No data	No data	No data	No data	No data	No data	No data	No data	No data	No data	No data	No data	No data	No data	No data	No data	No data	No data	No data	0.03630697819069404	No data	No data
Ehlers-Danlos syndrome	0.0044144260420672715	No data	No data	No data	No data	No data	No data	No data	No data	No data	No data	No data	No data	No data	No data	No data	No data	No data	No data	No data	No data	0.03630697819069404	No data	No data
cardiac arrhythmia	0.0044144260420672715	No data	No data	No data	No data	No data	No data	No data	No data	No data	No data	No data	No data	No data	No data	No data	No data	No data	No data	No data	No data	0.03630697819069404	No data	No data
Rhabdoviridae infectious disease	0.0044144260420672715	No data	No data	No data	No data	No data	No data	No data	No data	No data	No data	No data	No data	No data	No data	No data	No data	No data	No data	No data	No data	0.03630697819069404	No data	No data
Other metabolic disease	0.0042672773433739776	No data	No data	No data	No data	No data	No data	No data	No data	No data	No data	No data	No data	No data	No data	No data	No data	No data	No data	No data	No data	0.03509673601122725	No data	No data
spindle cell sarcoma	0.0042501683288740716	No data	No data	No data	No data	No data	No data	No data	No data	No data	No data	No data	No data	No data	No data	No data	No data	No data	No data	No data	No data	0.03495602086266821	No data	No data
mitochondrial disease	0.0042501683288740716	No data	No data	No data	No data	No data	No data	No data	No data	No data	No data	No data	No data	No data	No data	No data	No data	No data	No data	No data	No data	0.03495602086266821	No data	No data
rasopathy	0.0042501683288740716	No data	No data	No data	No data	No data	No data	No data	No data	No data	No data	No data	No data	No data	No data	No data	No data	No data	No data	No data	No data	0.03495602086266821	No data	No data
hypotonia-cystinuria syndrome	0.0042501683288740716	No data	No data	No data	No data	No data	No data	No data	No data	No data	No data	No data	No data	No data	No data	No data	No data	No data	No data	No data	No data	0.03495602086266821	No data	No data
tuberous sclerosis	0.0042501683288740716	No data	No data	No data	No data	No data	No data	No data	No data	No data	No data	No data	No data	No data	No data	No data	No data	No data	No data	No data	No data	0.03495602086266821	No data	No data
Hypotonia - cystinuria syndrome	0.0042501683288740716	No data	No data	No data	No data	No data	No data	No data	No data	No data	No data	No data	No data	No data	No data	No data	No data	No data	No data	No data	No data	0.03495602086266821	No data	No data
pneumonitis	0.0042501683288740716	No data	No data	No data	No data	No data	No data	No data	No data	No data	No data	No data	No data	No data	No data	No data	No data	No data	No data	No data	No data	0.03495602086266821	No data	No data
sclerosing cholangitis	0.0042501683288740716	No data	No data	No data	No data	No data	No data	No data	No data	No data	No data	No data	No data	No data	No data	No data	No data	No data	No data	No data	No data	0.03495602086266821	No data	No data
Charcot-Marie-Tooth disease type 1A	0.0042501683288740716	No data	No data	No data	No data	No data	No data	No data	No data	No data	No data	No data	No data	No data	No data	No data	No data	No data	No data	No data	No data	0.03495602086266821	No data	No data
cervical adenocarcinoma	0.0042501683288740716	No data	No data	No data	No data	No data	No data	No data	No data	No data	No data	No data	No data	No data	No data	No data	No data	No data	No data	No data	No data	0.03495602086266821	No data	No data
mucocutaneous lymph node syndrome	0.0042501683288740716	No data	No data	No data	No data	No data	No data	No data	No data	No data	No data	No data	No data	No data	No data	No data	No data	No data	No data	No data	No data	0.03495602086266821	No data	No data
capillary hemangioma	0.0042501683288740716	No data	No data	No data	No data	No data	No data	No data	No data	No data	No data	No data	No data	No data	No data	No data	No data	No data	No data	No data	No data	0.03495602086266821	No data	No data
connective tissue disease	0.0042501683288740716	No data	No data	No data	No data	No data	No data	No data	No data	No data	No data	No data	No data	No data	No data	No data	No data	No data	No data	No data	No data	0.03495602086266821	No data	No data
post-traumatic stress disorder	0.0042501683288740716	No data	No data	No data	No data	No data	No data	No data	No data	No data	No data	No data	No data	No data	No data	No data	No data	No data	No data	No data	No data	0.03495602086266821	No data	No data
digestive system neoplasm	0.0042501683288740716	No data	No data	No data	No data	No data	No data	No data	No data	No data	No data	No data	No data	No data	No data	No data	No data	No data	No data	No data	No data	0.03495602086266821	No data	No data
temporal arteritis	0.0042501683288740716	No data	No data	No data	No data	No data	No data	No data	No data	No data	No data	No data	No data	No data	No data	No data	No data	No data	No data	No data	No data	0.03495602086266821	No data	No data
vaginitis	0.0042501683288740716	No data	No data	No data	No data	No data	No data	No data	No data	No data	No data	No data	No data	No data	No data	No data	No data	No data	No data	No data	No data	0.03495602086266821	No data	No data
wet macular degeneration	0.0042501683288740716	No data	No data	No data	No data	No data	No data	No data	No data	No data	No data	No data	No data	No data	No data	No data	No data	No data	No data	No data	No data	0.03495602086266821	No data	No data
teratoma	0.0042501683288740716	No data	No data	No data	No data	No data	No data	No data	No data	No data	No data	No data	No data	No data	No data	No data	No data	No data	No data	No data	No data	0.03495602086266821	No data	No data
hemorrhage	0.0042501683288740716	No data	No data	No data	No data	No data	No data	No data	No data	No data	No data	No data	No data	No data	No data	No data	No data	No data	No data	No data	No data	0.03495602086266821	No data	No data
ichthyosis prematurity syndrome	0.0042501683288740716	No data	No data	No data	No data	No data	No data	No data	No data	No data	No data	No data	No data	No data	No data	No data	No data	No data	No data	No data	No data	0.03495602086266821	No data	No data
primary ciliary dyskinesia	0.004229636114724921	No data	No data	No data	No data	No data	No data	No data	No data	No data	No data	No data	No data	No data	No data	No data	No data	No data	No data	No data	No data	0.034787151196664985	No data	No data
cerebrovascular disorder	0.004229636114724921	No data	No data	No data	No data	No data	No data	No data	No data	No data	No data	No data	No data	No data	No data	No data	No data	No data	No data	No data	No data	0.034787151196664985	No data	No data
progeria	0.0040937128570575475	No data	No data	No data	No data	No data	No data	No data	No data	No data	No data	No data	No data	No data	No data	No data	No data	No data	No data	No data	No data	0.03366923400772362	No data	No data
Angiolipoma	0.00406537840153172	No data	No data	No data	No data	No data	No data	No data	No data	No data	No data	No data	No data	No data	No data	No data	No data	No data	No data	No data	No data	0.03343619386863916	No data	No data
respiratory distress syndrome in premature infants	0.00406537840153172	No data	No data	No data	No data	No data	No data	No data	No data	No data	No data	No data	No data	No data	No data	No data	No data	No data	No data	No data	No data	0.03343619386863916	No data	No data
autosomal dominant cerebellar ataxia	0.00406537840153172	No data	No data	No data	No data	No data	No data	No data	No data	No data	No data	No data	No data	No data	No data	No data	No data	No data	No data	No data	No data	0.03343619386863916	No data	No data
Reunion Island's Larsen syndrome	0.00406537840153172	No data	No data	No data	No data	No data	No data	No data	No data	No data	No data	No data	No data	No data	No data	No data	No data	No data	No data	No data	No data	0.03343619386863916	No data	No data
SAPHO syndrome	0.00406537840153172	No data	No data	No data	No data	No data	No data	No data	No data	No data	No data	No data	No data	No data	No data	No data	No data	No data	No data	No data	No data	0.03343619386863916	No data	No data
hemorrhagic disease	0.00406537840153172	No data	No data	No data	No data	No data	No data	No data	No data	No data	No data	No data	No data	No data	No data	No data	No data	No data	No data	No data	No data	0.03343619386863916	No data	No data
Reunion island Larsen syndrome	0.00406537840153172	No data	No data	No data	No data	No data	No data	No data	No data	No data	No data	No data	No data	No data	No data	No data	No data	No data	No data	No data	No data	0.03343619386863916	No data	No data
Adenomyosis	0.00406537840153172	No data	No data	No data	No data	No data	No data	No data	No data	No data	No data	No data	No data	No data	No data	No data	No data	No data	No data	No data	No data	0.03343619386863916	No data	No data
small cell osteogenic sarcoma	0.00406537840153172	No data	No data	No data	No data	No data	No data	No data	No data	No data	No data	No data	No data	No data	No data	No data	No data	No data	No data	No data	No data	0.03343619386863916	No data	No data
lymphoproliferative syndrome	0.00406537840153172	No data	No data	No data	No data	No data	No data	No data	No data	No data	No data	No data	No data	No data	No data	No data	No data	No data	No data	No data	No data	0.03343619386863916	No data	No data
migraine disorder	0.00406537840153172	No data	No data	No data	No data	No data	No data	No data	No data	No data	No data	No data	No data	No data	No data	No data	No data	No data	No data	No data	No data	0.03343619386863916	No data	No data
Alstrom syndrome	0.00406537840153172	No data	No data	No data	No data	No data	No data	No data	No data	No data	No data	No data	No data	No data	No data	No data	No data	No data	No data	No data	No data	0.03343619386863916	No data	No data
food allergy	0.00406537840153172	No data	No data	No data	No data	No data	No data	No data	No data	No data	No data	No data	No data	No data	No data	No data	No data	No data	No data	No data	No data	0.03343619386863916	No data	No data
isolated focal cortical dysplasia type II	0.00406537840153172	No data	No data	No data	No data	No data	No data	No data	No data	No data	No data	No data	No data	No data	No data	No data	No data	No data	No data	No data	No data	0.03343619386863916	No data	No data
cryptococcosis	0.00406537840153172	No data	No data	No data	No data	No data	No data	No data	No data	No data	No data	No data	No data	No data	No data	No data	No data	No data	No data	No data	No data	0.03343619386863916	No data	No data
Beckwith-Wiedemann syndrome	0.00406537840153172	No data	No data	No data	No data	No data	No data	No data	No data	No data	No data	No data	No data	No data	No data	No data	No data	No data	No data	No data	No data	0.03343619386863916	No data	No data
nephrolithiasis	0.00406537840153172	No data	No data	No data	No data	No data	No data	No data	No data	No data	No data	No data	No data	No data	No data	No data	No data	No data	No data	No data	No data	0.03343619386863916	No data	No data
coronary atherosclerosis	0.00406537840153172	No data	No data	No data	No data	No data	No data	No data	No data	No data	No data	No data	No data	No data	No data	No data	No data	No data	No data	No data	No data	0.03343619386863916	No data	No data
uterine cancer	0.00406537840153172	No data	No data	No data	No data	No data	No data	No data	No data	No data	No data	No data	No data	No data	No data	No data	No data	No data	No data	No data	No data	0.03343619386863916	No data	No data
SAPHO syndrome	0.00406537840153172	No data	No data	No data	No data	No data	No data	No data	No data	No data	No data	No data	No data	No data	No data	No data	No data	No data	No data	No data	No data	0.03343619386863916	No data	No data
migraine disorder	0.00406537840153172	No data	No data	No data	No data	No data	No data	No data	No data	No data	No data	No data	No data	No data	No data	No data	No data	No data	No data	No data	No data	0.03343619386863916	No data	No data
food allergy	0.00406537840153172	No data	No data	No data	No data	No data	No data	No data	No data	No data	No data	No data	No data	No data	No data	No data	No data	No data	No data	No data	No data	0.03343619386863916	No data	No data
Wilms tumor	0.00406537840153172	No data	No data	No data	No data	No data	No data	No data	No data	No data	No data	No data	No data	No data	No data	No data	No data	No data	No data	No data	No data	0.03343619386863916	No data	No data
spindle cell tumor	0.004025751228223861	No data	No data	No data	No data	No data	No data	No data	No data	No data	No data	No data	No data	No data	No data	No data	No data	No data	No data	No data	No data	0.033110275413252926	No data	No data
Bardet-Biedl syndrome	0.003908922929715197	No data	No data	No data	No data	No data	No data	No data	No data	No data	No data	No data	No data	No data	No data	No data	No data	No data	No data	No data	No data	0.032149407013694564	No data	No data
tetanus	0.00389802828547279	No data	No data	No data	No data	No data	No data	No data	No data	No data	No data	No data	No data	No data	No data	No data	No data	No data	No data	No data	No data	0.032059802701121416	No data	No data
generalized dystonia	0.003860056260040219	No data	No data	No data	No data	No data	No data	No data	No data	No data	No data	No data	No data	No data	No data	No data	No data	No data	No data	No data	No data	0.03174749720860688	No data	No data
congenital heart disease	0.0038497901529656437	No data	No data	No data	No data	No data	No data	No data	No data	No data	No data	No data	No data	No data	No data	No data	No data	No data	No data	No data	No data	0.03166306237560527	No data	No data
Vibrio infectious disease	0.0038267940731185955	No data	No data	No data	No data	No data	No data	No data	No data	No data	No data	No data	No data	No data	No data	No data	No data	No data	No data	No data	No data	0.03147392834968165	No data	No data
varicocele	0.0037676612963690433	No data	No data	No data	No data	No data	No data	No data	No data	No data	No data	No data	No data	No data	No data	No data	No data	No data	No data	No data	No data	0.030987583711592354	No data	No data
central nervous system disease	0.0037676612963690433	No data	No data	No data	No data	No data	No data	No data	No data	No data	No data	No data	No data	No data	No data	No data	No data	No data	No data	No data	No data	0.030987583711592354	No data	No data
Usher syndrome	0.0037676612963690433	No data	No data	No data	No data	No data	No data	No data	No data	No data	No data	No data	No data	No data	No data	No data	No data	No data	No data	No data	No data	0.030987583711592354	No data	No data
acrodermatitis enteropathica	0.0037676612963690433	No data	No data	No data	No data	No data	No data	No data	No data	No data	No data	No data	No data	No data	No data	No data	No data	No data	No data	No data	No data	0.030987583711592354	No data	No data
Norrie disease	0.0037573951892944687	No data	No data	No data	No data	No data	No data	No data	No data	No data	No data	No data	No data	No data	No data	No data	No data	No data	No data	No data	No data	0.03090314887859074	No data	No data
proliferative diabetic retinopathy	0.0037573951892944687	No data	No data	No data	No data	No data	No data	No data	No data	No data	No data	No data	No data	No data	No data	No data	No data	No data	No data	No data	No data	0.03090314887859074	No data	No data
pulmonary neuroendocrine tumor	0.0036957985468470188	No data	No data	No data	No data	No data	No data	No data	No data	No data	No data	No data	No data	No data	No data	No data	No data	No data	No data	No data	No data	0.030396539880581056	No data	No data
hematocrit	0.0036957985468470188	No data	No data	No data	No data	No data	No data	No data	No data	No data	No data	No data	No data	No data	No data	No data	No data	No data	No data	No data	No data	0.030396539880581056	No data	No data
ermine phenotype	0.0036957985468470188	No data	No data	No data	No data	No data	No data	No data	No data	No data	No data	No data	No data	No data	No data	No data	No data	No data	No data	No data	No data	0.030396539880581056	No data	No data
Omenn syndrome	0.0036957985468470188	No data	No data	No data	No data	No data	No data	No data	No data	No data	No data	No data	No data	No data	No data	No data	No data	No data	No data	No data	No data	0.030396539880581056	No data	No data
activated PI3K-delta syndrome	0.0036957985468470188	No data	No data	No data	No data	No data	No data	No data	No data	No data	No data	No data	No data	No data	No data	No data	No data	No data	No data	No data	No data	0.030396539880581056	No data	No data
urticaria	0.0036957985468470188	No data	No data	No data	No data	No data	No data	No data	No data	No data	No data	No data	No data	No data	No data	No data	No data	No data	No data	No data	No data	0.030396539880581056	No data	No data
infectious disorder of the nervous system	0.0036957985468470188	No data	No data	No data	No data	No data	No data	No data	No data	No data	No data	No data	No data	No data	No data	No data	No data	No data	No data	No data	No data	0.030396539880581056	No data	No data
Aggressive behavior	0.0036957985468470188	No data	No data	No data	No data	No data	No data	No data	No data	No data	No data	No data	No data	No data	No data	No data	No data	No data	No data	No data	No data	0.030396539880581056	No data	No data
Birt-Hogg-Dube syndrome	0.0036957985468470188	No data	No data	No data	No data	No data	No data	No data	No data	No data	No data	No data	No data	No data	No data	No data	No data	No data	No data	No data	No data	0.030396539880581056	No data	No data
Hydroureter	0.0036957985468470188	No data	No data	No data	No data	No data	No data	No data	No data	No data	No data	No data	No data	No data	No data	No data	No data	No data	No data	No data	No data	0.030396539880581056	No data	No data
very long chain acyl-CoA dehydrogenase deficiency	0.0036957985468470188	No data	No data	No data	No data	No data	No data	No data	No data	No data	No data	No data	No data	No data	No data	No data	No data	No data	No data	No data	No data	0.030396539880581056	No data	No data
ovarian serous tumor	0.0036957985468470188	No data	No data	No data	No data	No data	No data	No data	No data	No data	No data	No data	No data	No data	No data	No data	No data	No data	No data	No data	No data	0.030396539880581056	No data	No data
heritable pulmonary arterial hypertension	0.0036957985468470188	No data	No data	No data	No data	No data	No data	No data	No data	No data	No data	No data	No data	No data	No data	No data	No data	No data	No data	No data	No data	0.030396539880581056	No data	No data
heart conduction disease	0.0036957985468470188	No data	No data	No data	No data	No data	No data	No data	No data	No data	No data	No data	No data	No data	No data	No data	No data	No data	No data	No data	No data	0.030396539880581056	No data	No data
Gastric Adenoma	0.0036957985468470188	No data	No data	No data	No data	No data	No data	No data	No data	No data	No data	No data	No data	No data	No data	No data	No data	No data	No data	No data	No data	0.030396539880581056	No data	No data
serous neoplasm	0.0036957985468470188	No data	No data	No data	No data	No data	No data	No data	No data	No data	No data	No data	No data	No data	No data	No data	No data	No data	No data	No data	No data	0.030396539880581056	No data	No data
hereditary motor and sensory neuropathy	0.0036957985468470188	No data	No data	No data	No data	No data	No data	No data	No data	No data	No data	No data	No data	No data	No data	No data	No data	No data	No data	No data	No data	0.030396539880581056	No data	No data
hyaline fibromatosis syndrome	0.0036957985468470188	No data	No data	No data	No data	No data	No data	No data	No data	No data	No data	No data	No data	No data	No data	No data	No data	No data	No data	No data	No data	0.030396539880581056	No data	No data
dermatitis	0.0036957985468470188	No data	No data	No data	No data	No data	No data	No data	No data	No data	No data	No data	No data	No data	No data	No data	No data	No data	No data	No data	No data	0.030396539880581056	No data	No data
infertility	0.0036957985468470188	No data	No data	No data	No data	No data	No data	No data	No data	No data	No data	No data	No data	No data	No data	No data	No data	No data	No data	No data	No data	0.030396539880581056	No data	No data
Testicular torsion	0.0036957985468470188	No data	No data	No data	No data	No data	No data	No data	No data	No data	No data	No data	No data	No data	No data	No data	No data	No data	No data	No data	No data	0.030396539880581056	No data	No data
rectum cancer	0.0036957985468470188	No data	No data	No data	No data	No data	No data	No data	No data	No data	No data	No data	No data	No data	No data	No data	No data	No data	No data	No data	No data	0.030396539880581056	No data	No data
Weill-Marchesani syndrome	0.0036957985468470188	No data	No data	No data	No data	No data	No data	No data	No data	No data	No data	No data	No data	No data	No data	No data	No data	No data	No data	No data	No data	0.030396539880581056	No data	No data
acidosis	0.0036957985468470188	No data	No data	No data	No data	No data	No data	No data	No data	No data	No data	No data	No data	No data	No data	No data	No data	No data	No data	No data	No data	0.030396539880581056	No data	No data
visceral myopathy 1	0.0036957985468470188	No data	No data	No data	No data	No data	No data	No data	No data	No data	No data	No data	No data	No data	No data	No data	No data	No data	No data	No data	No data	0.030396539880581056	No data	No data
syphilis	0.0036957985468470188	No data	No data	No data	No data	No data	No data	No data	No data	No data	No data	No data	No data	No data	No data	No data	No data	No data	No data	No data	No data	0.030396539880581056	No data	No data
chronic recurrent multifocal osteomyelitis	0.0036957985468470188	No data	No data	No data	No data	No data	No data	No data	No data	No data	No data	No data	No data	No data	No data	No data	No data	No data	No data	No data	No data	0.030396539880581056	No data	No data
supranuclear palsy, progressive, 1	0.0036957985468470188	No data	No data	No data	No data	No data	No data	No data	No data	No data	No data	No data	No data	No data	No data	No data	No data	No data	No data	No data	No data	0.030396539880581056	No data	No data
megacystis-microcolon-intestinal hypoperistalsis syndrome 1	0.0036957985468470188	No data	No data	No data	No data	No data	No data	No data	No data	No data	No data	No data	No data	No data	No data	No data	No data	No data	No data	No data	No data	0.030396539880581056	No data	No data
Decreased total lymphocyte count	0.0036957985468470188	No data	No data	No data	No data	No data	No data	No data	No data	No data	No data	No data	No data	No data	No data	No data	No data	No data	No data	No data	No data	0.030396539880581056	No data	No data
Hereditary breast cancer	0.0036957985468470188	No data	No data	No data	No data	No data	No data	No data	No data	No data	No data	No data	No data	No data	No data	No data	No data	No data	No data	No data	No data	0.030396539880581056	No data	No data
Sezary's disease	0.0036957985468470188	No data	No data	No data	No data	No data	No data	No data	No data	No data	No data	No data	No data	No data	No data	No data	No data	No data	No data	No data	No data	0.030396539880581056	No data	No data
blue cone monochromacy	0.0036957985468470188	No data	No data	No data	No data	No data	No data	No data	No data	No data	No data	No data	No data	No data	No data	No data	No data	No data	No data	No data	No data	0.030396539880581056	No data	No data
severe congenital neutropenia	0.0036957985468470188	No data	No data	No data	No data	No data	No data	No data	No data	No data	No data	No data	No data	No data	No data	No data	No data	No data	No data	No data	No data	0.030396539880581056	No data	No data
anterior uveitis	0.0036957985468470188	No data	No data	No data	No data	No data	No data	No data	No data	No data	No data	No data	No data	No data	No data	No data	No data	No data	No data	No data	No data	0.030396539880581056	No data	No data
Carney complex	0.0036957985468470188	No data	No data	No data	No data	No data	No data	No data	No data	No data	No data	No data	No data	No data	No data	No data	No data	No data	No data	No data	No data	0.030396539880581056	No data	No data
autosomal dominant centronuclear myopathy	0.0036957985468470188	No data	No data	No data	No data	No data	No data	No data	No data	No data	No data	No data	No data	No data	No data	No data	No data	No data	No data	No data	No data	0.030396539880581056	No data	No data
Endometrial Polyp	0.0036957985468470188	No data	No data	No data	No data	No data	No data	No data	No data	No data	No data	No data	No data	No data	No data	No data	No data	No data	No data	No data	No data	0.030396539880581056	No data	No data
Pleural Mesothelioma	0.0036957985468470188	No data	No data	No data	No data	No data	No data	No data	No data	No data	No data	No data	No data	No data	No data	No data	No data	No data	No data	No data	No data	0.030396539880581056	No data	No data
polymicrogyria	0.0036957985468470188	No data	No data	No data	No data	No data	No data	No data	No data	No data	No data	No data	No data	No data	No data	No data	No data	No data	No data	No data	No data	0.030396539880581056	No data	No data
Leukoencephalopathy	0.0036957985468470188	No data	No data	No data	No data	No data	No data	No data	No data	No data	No data	No data	No data	No data	No data	No data	No data	No data	No data	No data	No data	0.030396539880581056	No data	No data
punctate palmoplantar keratoderma type III	0.0036957985468470188	No data	No data	No data	No data	No data	No data	No data	No data	No data	No data	No data	No data	No data	No data	No data	No data	No data	No data	No data	No data	0.030396539880581056	No data	No data
arthrogryposis	0.0036957985468470188	No data	No data	No data	No data	No data	No data	No data	No data	No data	No data	No data	No data	No data	No data	No data	No data	No data	No data	No data	No data	0.030396539880581056	No data	No data
Transitional Cell Carcinoma	0.0036957985468470188	No data	No data	No data	No data	No data	No data	No data	No data	No data	No data	No data	No data	No data	No data	No data	No data	No data	No data	No data	No data	0.030396539880581056	No data	No data
oral lichen planus	0.0036957985468470188	No data	No data	No data	No data	No data	No data	No data	No data	No data	No data	No data	No data	No data	No data	No data	No data	No data	No data	No data	No data	0.030396539880581056	No data	No data
oncostatin-M measurement	0.0036957985468470188	No data	No data	No data	No data	No data	No data	No data	No data	No data	No data	No data	No data	No data	No data	No data	No data	No data	No data	No data	No data	0.030396539880581056	No data	No data
aortic valve insufficiency	0.0036957985468470188	No data	No data	No data	No data	No data	No data	No data	No data	No data	No data	No data	No data	No data	No data	No data	No data	No data	No data	No data	No data	0.030396539880581056	No data	No data
multiple system atrophy	0.0036957985468470188	No data	No data	No data	No data	No data	No data	No data	No data	No data	No data	No data	No data	No data	No data	No data	No data	No data	No data	No data	No data	0.030396539880581056	No data	No data
atypical ductal hyperplasia	0.0036957985468470188	No data	No data	No data	No data	No data	No data	No data	No data	No data	No data	No data	No data	No data	No data	No data	No data	No data	No data	No data	No data	0.030396539880581056	No data	No data
Cornelia de Lange syndrome	0.0036957985468470188	No data	No data	No data	No data	No data	No data	No data	No data	No data	No data	No data	No data	No data	No data	No data	No data	No data	No data	No data	No data	0.030396539880581056	No data	No data
familial nephrotic syndrome	0.0036957985468470188	No data	No data	No data	No data	No data	No data	No data	No data	No data	No data	No data	No data	No data	No data	No data	No data	No data	No data	No data	No data	0.030396539880581056	No data	No data
neuroendocrine carcinoma	0.0036957985468470188	No data	No data	No data	No data	No data	No data	No data	No data	No data	No data	No data	No data	No data	No data	No data	No data	No data	No data	No data	No data	0.030396539880581056	No data	No data
Bardet-Biedl syndrome 1	0.0036957985468470188	No data	No data	No data	No data	No data	No data	No data	No data	No data	No data	No data	No data	No data	No data	No data	No data	No data	No data	No data	No data	0.030396539880581056	No data	No data
Glomerular sclerosis	0.0036957985468470188	No data	No data	No data	No data	No data	No data	No data	No data	No data	No data	No data	No data	No data	No data	No data	No data	No data	No data	No data	No data	0.030396539880581056	No data	No data
Acidosis	0.0036957985468470188	No data	No data	No data	No data	No data	No data	No data	No data	No data	No data	No data	No data	No data	No data	No data	No data	No data	No data	No data	No data	0.030396539880581056	No data	No data
preterm premature rupture of the membranes	0.0036957985468470188	No data	No data	No data	No data	No data	No data	No data	No data	No data	No data	No data	No data	No data	No data	No data	No data	No data	No data	No data	No data	0.030396539880581056	No data	No data
Peters plus syndrome	0.0036957985468470188	No data	No data	No data	No data	No data	No data	No data	No data	No data	No data	No data	No data	No data	No data	No data	No data	No data	No data	No data	No data	0.030396539880581056	No data	No data
hypophysitis	0.0036957985468470188	No data	No data	No data	No data	No data	No data	No data	No data	No data	No data	No data	No data	No data	No data	No data	No data	No data	No data	No data	No data	0.030396539880581056	No data	No data
plasmacytoma	0.0036957985468470188	No data	No data	No data	No data	No data	No data	No data	No data	No data	No data	No data	No data	No data	No data	No data	No data	No data	No data	No data	No data	0.030396539880581056	No data	No data
male fertility	0.0036957985468470188	No data	No data	No data	No data	No data	No data	No data	No data	No data	No data	No data	No data	No data	No data	No data	No data	No data	No data	No data	No data	0.030396539880581056	No data	No data
adrenogenital syndrome	0.0036957985468470188	No data	No data	No data	No data	No data	No data	No data	No data	No data	No data	No data	No data	No data	No data	No data	No data	No data	No data	No data	No data	0.030396539880581056	No data	No data
left ventricular noncompaction	0.0036957985468470188	No data	No data	No data	No data	No data	No data	No data	No data	No data	No data	No data	No data	No data	No data	No data	No data	No data	No data	No data	No data	0.030396539880581056	No data	No data
large artery stroke	0.0036957985468470188	No data	No data	No data	No data	No data	No data	No data	No data	No data	No data	No data	No data	No data	No data	No data	No data	No data	No data	No data	No data	0.030396539880581056	No data	No data
Lyme disease	0.0036957985468470188	No data	No data	No data	No data	No data	No data	No data	No data	No data	No data	No data	No data	No data	No data	No data	No data	No data	No data	No data	No data	0.030396539880581056	No data	No data
congenital T-cell immunodeficiency	0.0036957985468470188	No data	No data	No data	No data	No data	No data	No data	No data	No data	No data	No data	No data	No data	No data	No data	No data	No data	No data	No data	No data	0.030396539880581056	No data	No data
Nager acrofacial dysostosis	0.0036957985468470188	No data	No data	No data	No data	No data	No data	No data	No data	No data	No data	No data	No data	No data	No data	No data	No data	No data	No data	No data	No data	0.030396539880581056	No data	No data
nodular sclerosis Hodgkin lymphoma	0.0036957985468470188	No data	No data	No data	No data	No data	No data	No data	No data	No data	No data	No data	No data	No data	No data	No data	No data	No data	No data	No data	No data	0.030396539880581056	No data	No data
adult T-cell leukemia/lymphoma	0.0036957985468470188	No data	No data	No data	No data	No data	No data	No data	No data	No data	No data	No data	No data	No data	No data	No data	No data	No data	No data	No data	No data	0.030396539880581056	No data	No data
congenital fibrosis of the extraocular muscles	0.0036957985468470188	No data	No data	No data	No data	No data	No data	No data	No data	No data	No data	No data	No data	No data	No data	No data	No data	No data	No data	No data	No data	0.030396539880581056	No data	No data
Familial gastric cancer	0.0036957985468470188	No data	No data	No data	No data	No data	No data	No data	No data	No data	No data	No data	No data	No data	No data	No data	No data	No data	No data	No data	No data	0.030396539880581056	No data	No data
Genital neoplasm, female	0.0036957985468470188	No data	No data	No data	No data	No data	No data	No data	No data	No data	No data	No data	No data	No data	No data	No data	No data	No data	No data	No data	No data	0.030396539880581056	No data	No data
adrenocortical carcinoma, hereditary	0.0036957985468470188	No data	No data	No data	No data	No data	No data	No data	No data	No data	No data	No data	No data	No data	No data	No data	No data	No data	No data	No data	No data	0.030396539880581056	No data	No data
septic shock	0.0036957985468470188	No data	No data	No data	No data	No data	No data	No data	No data	No data	No data	No data	No data	No data	No data	No data	No data	No data	No data	No data	No data	0.030396539880581056	No data	No data
Heat Stroke	0.0036957985468470188	No data	No data	No data	No data	No data	No data	No data	No data	No data	No data	No data	No data	No data	No data	No data	No data	No data	No data	No data	No data	0.030396539880581056	No data	No data
urinary tract obstruction	0.0036957985468470188	No data	No data	No data	No data	No data	No data	No data	No data	No data	No data	No data	No data	No data	No data	No data	No data	No data	No data	No data	No data	0.030396539880581056	No data	No data
popliteal pterygium syndrome	0.0036957985468470188	No data	No data	No data	No data	No data	No data	No data	No data	No data	No data	No data	No data	No data	No data	No data	No data	No data	No data	No data	No data	0.030396539880581056	No data	No data
IgG4-related disease	0.0036957985468470188	No data	No data	No data	No data	No data	No data	No data	No data	No data	No data	No data	No data	No data	No data	No data	No data	No data	No data	No data	No data	0.030396539880581056	No data	No data
integumentary system disease	0.0036957985468470188	No data	No data	No data	No data	No data	No data	No data	No data	No data	No data	No data	No data	No data	No data	No data	No data	No data	No data	No data	No data	0.030396539880581056	No data	No data
non-proliferative diabetic retinopathy	0.0036957985468470188	No data	No data	No data	No data	No data	No data	No data	No data	No data	No data	No data	No data	No data	No data	No data	No data	No data	No data	No data	No data	0.030396539880581056	No data	No data
Cushing syndrome	0.0036957985468470188	No data	No data	No data	No data	No data	No data	No data	No data	No data	No data	No data	No data	No data	No data	No data	No data	No data	No data	No data	No data	0.030396539880581056	No data	No data
aggressive behavior	0.0036957985468470188	No data	No data	No data	No data	No data	No data	No data	No data	No data	No data	No data	No data	No data	No data	No data	No data	No data	No data	No data	No data	0.030396539880581056	No data	No data
bone osteosarcoma	0.0036957985468470188	No data	No data	No data	No data	No data	No data	No data	No data	No data	No data	No data	No data	No data	No data	No data	No data	No data	No data	No data	No data	0.030396539880581056	No data	No data
lupus erythematosus	0.0036957985468470188	No data	No data	No data	No data	No data	No data	No data	No data	No data	No data	No data	No data	No data	No data	No data	No data	No data	No data	No data	No data	0.030396539880581056	No data	No data
diverticulitis of colon	0.0036957985468470188	No data	No data	No data	No data	No data	No data	No data	No data	No data	No data	No data	No data	No data	No data	No data	No data	No data	No data	No data	No data	0.030396539880581056	No data	No data
Pancytopenia	0.0036957985468470188	No data	No data	No data	No data	No data	No data	No data	No data	No data	No data	No data	No data	No data	No data	No data	No data	No data	No data	No data	No data	0.030396539880581056	No data	No data
gastrointestinal disease	0.0036957985468470188	No data	No data	No data	No data	No data	No data	No data	No data	No data	No data	No data	No data	No data	No data	No data	No data	No data	No data	No data	No data	0.030396539880581056	No data	No data
Candidemia	0.0036957985468470188	No data	No data	No data	No data	No data	No data	No data	No data	No data	No data	No data	No data	No data	No data	No data	No data	No data	No data	No data	No data	0.030396539880581056	No data	No data
poliomyelitis	0.0036957985468470188	No data	No data	No data	No data	No data	No data	No data	No data	No data	No data	No data	No data	No data	No data	No data	No data	No data	No data	No data	No data	0.030396539880581056	No data	No data
laryngeal carcinoma	0.0036957985468470188	No data	No data	No data	No data	No data	No data	No data	No data	No data	No data	No data	No data	No data	No data	No data	No data	No data	No data	No data	No data	0.030396539880581056	No data	No data
Leigh syndrome	0.0036957985468470188	No data	No data	No data	No data	No data	No data	No data	No data	No data	No data	No data	No data	No data	No data	No data	No data	No data	No data	No data	No data	0.030396539880581056	No data	No data
common variable immunodeficiency	0.0036957985468470188	No data	No data	No data	No data	No data	No data	No data	No data	No data	No data	No data	No data	No data	No data	No data	No data	No data	No data	No data	No data	0.030396539880581056	No data	No data
lichen disease	0.0036957985468470188	No data	No data	No data	No data	No data	No data	No data	No data	No data	No data	No data	No data	No data	No data	No data	No data	No data	No data	No data	No data	0.030396539880581056	No data	No data
STING-associated vasculopathy with onset in infancy	0.0036957985468470188	No data	No data	No data	No data	No data	No data	No data	No data	No data	No data	No data	No data	No data	No data	No data	No data	No data	No data	No data	No data	0.030396539880581056	No data	No data
Wilson disease	0.0036957985468470188	No data	No data	No data	No data	No data	No data	No data	No data	No data	No data	No data	No data	No data	No data	No data	No data	No data	No data	No data	No data	0.030396539880581056	No data	No data
Combined immunodeficiency	0.0036957985468470188	No data	No data	No data	No data	No data	No data	No data	No data	No data	No data	No data	No data	No data	No data	No data	No data	No data	No data	No data	No data	0.030396539880581056	No data	No data
empyema	0.0036957985468470188	No data	No data	No data	No data	No data	No data	No data	No data	No data	No data	No data	No data	No data	No data	No data	No data	No data	No data	No data	No data	0.030396539880581056	No data	No data
nevoid basal cell carcinoma syndrome	0.0036957985468470188	No data	No data	No data	No data	No data	No data	No data	No data	No data	No data	No data	No data	No data	No data	No data	No data	No data	No data	No data	No data	0.030396539880581056	No data	No data
ascariasis	0.0036957985468470188	No data	No data	No data	No data	No data	No data	No data	No data	No data	No data	No data	No data	No data	No data	No data	No data	No data	No data	No data	No data	0.030396539880581056	No data	No data
maternal uniparental disomy of chromosome 20	0.0036957985468470188	No data	No data	No data	No data	No data	No data	No data	No data	No data	No data	No data	No data	No data	No data	No data	No data	No data	No data	No data	No data	0.030396539880581056	No data	No data
endometrial adenosquamous carcinoma	0.0036957985468470188	No data	No data	No data	No data	No data	No data	No data	No data	No data	No data	No data	No data	No data	No data	No data	No data	No data	No data	No data	No data	0.030396539880581056	No data	No data
severe acute respiratory syndrome	0.0036957985468470188	No data	No data	No data	No data	No data	No data	No data	No data	No data	No data	No data	No data	No data	No data	No data	No data	No data	No data	No data	No data	0.030396539880581056	No data	No data
familial long QT syndrome	0.0036957985468470188	No data	No data	No data	No data	No data	No data	No data	No data	No data	No data	No data	No data	No data	No data	No data	No data	No data	No data	No data	No data	0.030396539880581056	No data	No data
mesothelioma	0.003675266332697868	No data	No data	No data	No data	No data	No data	No data	No data	No data	No data	No data	No data	No data	No data	No data	No data	No data	No data	No data	No data	0.030227670214577826	No data	No data
undifferentiated sarcoma	0.003675266332697868	No data	No data	No data	No data	No data	No data	No data	No data	No data	No data	No data	No data	No data	No data	No data	No data	No data	No data	No data	No data	0.030227670214577826	No data	No data
coloboma	0.003675266332697868	No data	No data	No data	No data	No data	No data	No data	No data	No data	No data	No data	No data	No data	No data	No data	No data	No data	No data	No data	No data	0.030227670214577826	No data	No data
Mungan syndrome	0.003675266332697868	No data	No data	No data	No data	No data	No data	No data	No data	No data	No data	No data	No data	No data	No data	No data	No data	No data	No data	No data	No data	0.030227670214577826	No data	No data
periodontal disorder	0.003582871369026692	No data	No data	No data	No data	No data	No data	No data	No data	No data	No data	No data	No data	No data	No data	No data	No data	No data	No data	No data	No data	0.029467756717563298	No data	No data
coronary stenosis	0.0035110086195046675	No data	No data	No data	No data	No data	No data	No data	No data	No data	No data	No data	No data	No data	No data	No data	No data	No data	No data	No data	No data	0.028876712886552	No data	No data
Shwachman-Diamond syndrome	0.0035110086195046675	No data	No data	No data	No data	No data	No data	No data	No data	No data	No data	No data	No data	No data	No data	No data	No data	No data	No data	No data	No data	0.028876712886552	No data	No data
malignant hyperthermia, susceptibility to, 1	0.0035110086195046675	No data	No data	No data	No data	No data	No data	No data	No data	No data	No data	No data	No data	No data	No data	No data	No data	No data	No data	No data	No data	0.028876712886552	No data	No data
undifferentiated pleomorphic sarcoma	0.0035110086195046675	No data	No data	No data	No data	No data	No data	No data	No data	No data	No data	No data	No data	No data	No data	No data	No data	No data	No data	No data	No data	0.028876712886552	No data	No data
diphtheria	0.0035110086195046675	No data	No data	No data	No data	No data	No data	No data	No data	No data	No data	No data	No data	No data	No data	No data	No data	No data	No data	No data	No data	0.028876712886552	No data	No data
Alport syndrome	0.0035110086195046675	No data	No data	No data	No data	No data	No data	No data	No data	No data	No data	No data	No data	No data	No data	No data	No data	No data	No data	No data	No data	0.028876712886552	No data	No data
leukocyte adhesion deficiency	0.003490476405355517	No data	No data	No data	No data	No data	No data	No data	No data	No data	No data	No data	No data	No data	No data	No data	No data	No data	No data	No data	No data	0.02870784322054877	No data	No data
Kindler syndrome	0.0033372935170595005	No data	No data	No data	No data	No data	No data	No data	No data	No data	No data	No data	No data	No data	No data	No data	No data	No data	No data	No data	No data	0.027447972122573258	No data	No data
early myoclonic encephalopathy	0.003326218692162316	No data	No data	No data	No data	No data	No data	No data	No data	No data	No data	No data	No data	No data	No data	No data	No data	No data	No data	No data	No data	0.02735688589252295	No data	No data
anaplastic astrocytoma	0.003326218692162316	No data	No data	No data	No data	No data	No data	No data	No data	No data	No data	No data	No data	No data	No data	No data	No data	No data	No data	No data	No data	0.02735688589252295	No data	No data
angiosarcoma	0.003326218692162316	No data	No data	No data	No data	No data	No data	No data	No data	No data	No data	No data	No data	No data	No data	No data	No data	No data	No data	No data	No data	0.02735688589252295	No data	No data
postmenopausal osteoporosis	0.003326218692162316	No data	No data	No data	No data	No data	No data	No data	No data	No data	No data	No data	No data	No data	No data	No data	No data	No data	No data	No data	No data	0.02735688589252295	No data	No data
hairy cell leukemia	0.003326218692162316	No data	No data	No data	No data	No data	No data	No data	No data	No data	No data	No data	No data	No data	No data	No data	No data	No data	No data	No data	No data	0.02735688589252295	No data	No data
congenital adrenal hyperplasia	0.0033071237330036065	No data	No data	No data	No data	No data	No data	No data	No data	No data	No data	No data	No data	No data	No data	No data	No data	No data	No data	No data	No data	0.027199837103139946	No data	No data
chronic hepatitis	0.0032409974326999863	No data	No data	No data	No data	No data	No data	No data	No data	No data	No data	No data	No data	No data	No data	No data	No data	No data	No data	No data	No data	0.02665597338901812	No data	No data
neuromuscular disease	0.0032159607021813807	No data	No data	No data	No data	No data	No data	No data	No data	No data	No data	No data	No data	No data	No data	No data	No data	No data	No data	No data	No data	0.026450055786085617	No data	No data
congenital myopathy 2a, typical, autosomal dominant	0.0032159607021813807	No data	No data	No data	No data	No data	No data	No data	No data	No data	No data	No data	No data	No data	No data	No data	No data	No data	No data	No data	No data	0.026450055786085617	No data	No data
fibromatosis	0.003210827648644093	No data	No data	No data	No data	No data	No data	No data	No data	No data	No data	No data	No data	No data	No data	No data	No data	No data	No data	No data	No data	0.026407838369584807	No data	No data
nephrosis	0.0031697632203457927	No data	No data	No data	No data	No data	No data	No data	No data	No data	No data	No data	No data	No data	No data	No data	No data	No data	No data	No data	No data	0.026070099037578353	No data	No data
inflammation	0.0031697632203457927	No data	No data	No data	No data	No data	No data	No data	No data	No data	No data	No data	No data	No data	No data	No data	No data	No data	No data	No data	No data	0.026070099037578353	No data	No data
Charcot-Marie-Tooth disease	0.003158868576103386	No data	No data	No data	No data	No data	No data	No data	No data	No data	No data	No data	No data	No data	No data	No data	No data	No data	No data	No data	No data	0.02598049472500521	No data	No data
Reduced sperm motility	0.003128698792047492	No data	No data	No data	No data	No data	No data	No data	No data	No data	No data	No data	No data	No data	No data	No data	No data	No data	No data	No data	No data	0.025732359705571892	No data	No data
angina pectoris	0.0031106304435962405	No data	No data	No data	No data	No data	No data	No data	No data	No data	No data	No data	No data	No data	No data	No data	No data	No data	No data	No data	No data	0.025583754399489053	No data	No data
Periventricular heterotopia	0.0031106304435962405	No data	No data	No data	No data	No data	No data	No data	No data	No data	No data	No data	No data	No data	No data	No data	No data	No data	No data	No data	No data	0.025583754399489053	No data	No data
Sarcomatoid Carcinoma	0.0031106304435962405	No data	No data	No data	No data	No data	No data	No data	No data	No data	No data	No data	No data	No data	No data	No data	No data	No data	No data	No data	No data	0.025583754399489053	No data	No data
proliferative vitreoretinopathy	0.0031106304435962405	No data	No data	No data	No data	No data	No data	No data	No data	No data	No data	No data	No data	No data	No data	No data	No data	No data	No data	No data	No data	0.025583754399489053	No data	No data
endometrium adenocarcinoma	0.0030876343637491924	No data	No data	No data	No data	No data	No data	No data	No data	No data	No data	No data	No data	No data	No data	No data	No data	No data	No data	No data	No data	0.02539462037356544	No data	No data
Hepatic steatosis	0.00302850158699964	No data	No data	No data	No data	No data	No data	No data	No data	No data	No data	No data	No data	No data	No data	No data	No data	No data	No data	No data	No data	0.024908275735476142	No data	No data
cocaine dependence	0.00302850158699964	No data	No data	No data	No data	No data	No data	No data	No data	No data	No data	No data	No data	No data	No data	No data	No data	No data	No data	No data	No data	0.024908275735476142	No data	No data
mitochondrial DNA depletion syndrome 4a	0.00302850158699964	No data	No data	No data	No data	No data	No data	No data	No data	No data	No data	No data	No data	No data	No data	No data	No data	No data	No data	No data	No data	0.024908275735476142	No data	No data
precursor B-cell acute lymphoblastic leukemia	0.00302850158699964	No data	No data	No data	No data	No data	No data	No data	No data	No data	No data	No data	No data	No data	No data	No data	No data	No data	No data	No data	No data	0.024908275735476142	No data	No data
pneumococcal infection	0.00302850158699964	No data	No data	No data	No data	No data	No data	No data	No data	No data	No data	No data	No data	No data	No data	No data	No data	No data	No data	No data	No data	0.024908275735476142	No data	No data
thyroid neoplasm	0.00302850158699964	No data	No data	No data	No data	No data	No data	No data	No data	No data	No data	No data	No data	No data	No data	No data	No data	No data	No data	No data	No data	0.024908275735476142	No data	No data
infarction	0.00302850158699964	No data	No data	No data	No data	No data	No data	No data	No data	No data	No data	No data	No data	No data	No data	No data	No data	No data	No data	No data	No data	0.024908275735476142	No data	No data
hyper-IgE syndrome	0.0030182354799250647	No data	No data	No data	No data	No data	No data	No data	No data	No data	No data	No data	No data	No data	No data	No data	No data	No data	No data	No data	No data	0.024823840902474525	No data	No data
non-Hodgkins lymphoma	0.0030182354799250647	No data	No data	No data	No data	No data	No data	No data	No data	No data	No data	No data	No data	No data	No data	No data	No data	No data	No data	No data	No data	0.024823840902474525	No data	No data
Recurrent infection due to specific granule deficiency	0.0030182354799250647	No data	No data	No data	No data	No data	No data	No data	No data	No data	No data	No data	No data	No data	No data	No data	No data	No data	No data	No data	No data	0.024823840902474525	No data	No data
chronic granulomatous disease	0.0030182354799250647	No data	No data	No data	No data	No data	No data	No data	No data	No data	No data	No data	No data	No data	No data	No data	No data	No data	No data	No data	No data	0.024823840902474525	No data	No data
sexually transmitted disease	0.0030182354799250647	No data	No data	No data	No data	No data	No data	No data	No data	No data	No data	No data	No data	No data	No data	No data	No data	No data	No data	No data	No data	0.024823840902474525	No data	No data
bacterial urinary tract infection	0.0030182354799250647	No data	No data	No data	No data	No data	No data	No data	No data	No data	No data	No data	No data	No data	No data	No data	No data	No data	No data	No data	No data	0.024823840902474525	No data	No data
hereditary elliptocytosis	0.0029566388374776143	No data	No data	No data	No data	No data	No data	No data	No data	No data	No data	No data	No data	No data	No data	No data	No data	No data	No data	No data	No data	0.024317231904464845	No data	No data
syringomyelia	0.0029566388374776143	No data	No data	No data	No data	No data	No data	No data	No data	No data	No data	No data	No data	No data	No data	No data	No data	No data	No data	No data	No data	0.024317231904464845	No data	No data
hip fracture	0.0029566388374776143	No data	No data	No data	No data	No data	No data	No data	No data	No data	No data	No data	No data	No data	No data	No data	No data	No data	No data	No data	No data	0.024317231904464845	No data	No data
retinal ciliopathy	0.0029566388374776143	No data	No data	No data	No data	No data	No data	No data	No data	No data	No data	No data	No data	No data	No data	No data	No data	No data	No data	No data	No data	0.024317231904464845	No data	No data
hereditary hemorrhagic telangiectasia	0.0029566388374776143	No data	No data	No data	No data	No data	No data	No data	No data	No data	No data	No data	No data	No data	No data	No data	No data	No data	No data	No data	No data	0.024317231904464845	No data	No data
opisthorchiasis	0.0029566388374776143	No data	No data	No data	No data	No data	No data	No data	No data	No data	No data	No data	No data	No data	No data	No data	No data	No data	No data	No data	No data	0.024317231904464845	No data	No data
Retinal dystrophy	0.0029566388374776143	No data	No data	No data	No data	No data	No data	No data	No data	No data	No data	No data	No data	No data	No data	No data	No data	No data	No data	No data	No data	0.024317231904464845	No data	No data
nephrogenic diabetes insipidus	0.0029566388374776143	No data	No data	No data	No data	No data	No data	No data	No data	No data	No data	No data	No data	No data	No data	No data	No data	No data	No data	No data	No data	0.024317231904464845	No data	No data
Hemihypertrophy	0.0029566388374776143	No data	No data	No data	No data	No data	No data	No data	No data	No data	No data	No data	No data	No data	No data	No data	No data	No data	No data	No data	No data	0.024317231904464845	No data	No data
Bronchiolitis	0.0029566388374776143	No data	No data	No data	No data	No data	No data	No data	No data	No data	No data	No data	No data	No data	No data	No data	No data	No data	No data	No data	No data	0.024317231904464845	No data	No data
Peri-Implantitis	0.0029566388374776143	No data	No data	No data	No data	No data	No data	No data	No data	No data	No data	No data	No data	No data	No data	No data	No data	No data	No data	No data	No data	0.024317231904464845	No data	No data
linear and whorled nevoid hypermelanosis	0.0029566388374776143	No data	No data	No data	No data	No data	No data	No data	No data	No data	No data	No data	No data	No data	No data	No data	No data	No data	No data	No data	No data	0.024317231904464845	No data	No data
Hernia	0.0029566388374776143	No data	No data	No data	No data	No data	No data	No data	No data	No data	No data	No data	No data	No data	No data	No data	No data	No data	No data	No data	No data	0.024317231904464845	No data	No data
lung adenoma	0.0029566388374776143	No data	No data	No data	No data	No data	No data	No data	No data	No data	No data	No data	No data	No data	No data	No data	No data	No data	No data	No data	No data	0.024317231904464845	No data	No data
Arthropathy	0.0029566388374776143	No data	No data	No data	No data	No data	No data	No data	No data	No data	No data	No data	No data	No data	No data	No data	No data	No data	No data	No data	No data	0.024317231904464845	No data	No data
Aarskog-Scott syndrome, X-linked	0.0029566388374776143	No data	No data	No data	No data	No data	No data	No data	No data	No data	No data	No data	No data	No data	No data	No data	No data	No data	No data	No data	No data	0.024317231904464845	No data	No data
carcinoma of supraglottis	0.0029566388374776143	No data	No data	No data	No data	No data	No data	No data	No data	No data	No data	No data	No data	No data	No data	No data	No data	No data	No data	No data	No data	0.024317231904464845	No data	No data
Abnormal sperm morphology	0.0029566388374776143	No data	No data	No data	No data	No data	No data	No data	No data	No data	No data	No data	No data	No data	No data	No data	No data	No data	No data	No data	No data	0.024317231904464845	No data	No data
idiopathic membranous glomerulonephritis	0.0029566388374776143	No data	No data	No data	No data	No data	No data	No data	No data	No data	No data	No data	No data	No data	No data	No data	No data	No data	No data	No data	No data	0.024317231904464845	No data	No data
Hantavirus infectious disease	0.0029566388374776143	No data	No data	No data	No data	No data	No data	No data	No data	No data	No data	No data	No data	No data	No data	No data	No data	No data	No data	No data	No data	0.024317231904464845	No data	No data
spindle cell lipoma	0.0029566388374776143	No data	No data	No data	No data	No data	No data	No data	No data	No data	No data	No data	No data	No data	No data	No data	No data	No data	No data	No data	No data	0.024317231904464845	No data	No data
leprosy	0.0029566388374776143	No data	No data	No data	No data	No data	No data	No data	No data	No data	No data	No data	No data	No data	No data	No data	No data	No data	No data	No data	No data	0.024317231904464845	No data	No data
Smith-Lemli-Opitz syndrome	0.0029566388374776143	No data	No data	No data	No data	No data	No data	No data	No data	No data	No data	No data	No data	No data	No data	No data	No data	No data	No data	No data	No data	0.024317231904464845	No data	No data
cryptosporidiosis	0.0029439088647051415	No data	No data	No data	No data	No data	No data	No data	No data	No data	No data	No data	No data	No data	No data	No data	No data	No data	No data	No data	No data	0.02421253271154284	No data	No data
angiomyolipoma	0.0029361066233284643	No data	No data	No data	No data	No data	No data	No data	No data	No data	No data	No data	No data	No data	No data	No data	No data	No data	No data	No data	No data	0.024148362238461615	No data	No data
breast ductal adenocarcinoma	0.0029361066233284643	No data	No data	No data	No data	No data	No data	No data	No data	No data	No data	No data	No data	No data	No data	No data	No data	No data	No data	No data	No data	0.024148362238461615	No data	No data
erectile dysfunction	0.0029361066233284643	No data	No data	No data	No data	No data	No data	No data	No data	No data	No data	No data	No data	No data	No data	No data	No data	No data	No data	No data	No data	0.024148362238461615	No data	No data
Disseminated Peritoneal Leiomyomatosis	0.0029361066233284643	No data	No data	No data	No data	No data	No data	No data	No data	No data	No data	No data	No data	No data	No data	No data	No data	No data	No data	No data	No data	0.024148362238461615	No data	No data
Granular Cell Tumor	0.0029361066233284643	No data	No data	No data	No data	No data	No data	No data	No data	No data	No data	No data	No data	No data	No data	No data	No data	No data	No data	No data	No data	0.024148362238461615	No data	No data
dyskeratosis congenita	0.0029361066233284643	No data	No data	No data	No data	No data	No data	No data	No data	No data	No data	No data	No data	No data	No data	No data	No data	No data	No data	No data	No data	0.024148362238461615	No data	No data
Inflammatory abnormality of the skin	0.0029361066233284643	No data	No data	No data	No data	No data	No data	No data	No data	No data	No data	No data	No data	No data	No data	No data	No data	No data	No data	No data	No data	0.024148362238461615	No data	No data
mental or behavioural disorder	0.002843711659657289	No data	No data	No data	No data	No data	No data	No data	No data	No data	No data	No data	No data	No data	No data	No data	No data	No data	No data	No data	No data	0.023388448741447087	No data	No data
follicular thyroid carcinoma	0.002771848910135263	No data	No data	No data	No data	No data	No data	No data	No data	No data	No data	No data	No data	No data	No data	No data	No data	No data	No data	No data	No data	0.02279740491043579	No data	No data
kidney angiomyolipoma	0.002771848910135263	No data	No data	No data	No data	No data	No data	No data	No data	No data	No data	No data	No data	No data	No data	No data	No data	No data	No data	No data	No data	0.02279740491043579	No data	No data
nasopharyngitis	0.002771848910135263	No data	No data	No data	No data	No data	No data	No data	No data	No data	No data	No data	No data	No data	No data	No data	No data	No data	No data	No data	No data	0.02279740491043579	No data	No data
small intestine neoplasm	0.002771848910135263	No data	No data	No data	No data	No data	No data	No data	No data	No data	No data	No data	No data	No data	No data	No data	No data	No data	No data	No data	No data	0.02279740491043579	No data	No data
myoepithelial tumor	0.002771848910135263	No data	No data	No data	No data	No data	No data	No data	No data	No data	No data	No data	No data	No data	No data	No data	No data	No data	No data	No data	No data	0.02279740491043579	No data	No data
hyperthyroidism	0.002771848910135263	No data	No data	No data	No data	No data	No data	No data	No data	No data	No data	No data	No data	No data	No data	No data	No data	No data	No data	No data	No data	0.02279740491043579	No data	No data
cholelithiasis	0.002771848910135263	No data	No data	No data	No data	No data	No data	No data	No data	No data	No data	No data	No data	No data	No data	No data	No data	No data	No data	No data	No data	0.02279740491043579	No data	No data
X-linked retinoschisis	0.002771848910135263	No data	No data	No data	No data	No data	No data	No data	No data	No data	No data	No data	No data	No data	No data	No data	No data	No data	No data	No data	No data	0.02279740491043579	No data	No data
enterocolitis	0.002771848910135263	No data	No data	No data	No data	No data	No data	No data	No data	No data	No data	No data	No data	No data	No data	No data	No data	No data	No data	No data	No data	0.02279740491043579	No data	No data
Neurothekeoma	0.002771848910135263	No data	No data	No data	No data	No data	No data	No data	No data	No data	No data	No data	No data	No data	No data	No data	No data	No data	No data	No data	No data	0.02279740491043579	No data	No data
Atrophy	0.002771848910135263	No data	No data	No data	No data	No data	No data	No data	No data	No data	No data	No data	No data	No data	No data	No data	No data	No data	No data	No data	No data	0.02279740491043579	No data	No data
uterine leiomyosarcoma	0.002771848910135263	No data	No data	No data	No data	No data	No data	No data	No data	No data	No data	No data	No data	No data	No data	No data	No data	No data	No data	No data	No data	0.02279740491043579	No data	No data
dysplasia	0.002771848910135263	No data	No data	No data	No data	No data	No data	No data	No data	No data	No data	No data	No data	No data	No data	No data	No data	No data	No data	No data	No data	0.02279740491043579	No data	No data
animal viral hepatitis	0.002771848910135263	No data	No data	No data	No data	No data	No data	No data	No data	No data	No data	No data	No data	No data	No data	No data	No data	No data	No data	No data	No data	0.02279740491043579	No data	No data
epidermolysis bullosa	0.002771848910135263	No data	No data	No data	No data	No data	No data	No data	No data	No data	No data	No data	No data	No data	No data	No data	No data	No data	No data	No data	No data	0.02279740491043579	No data	No data
interstitial lung disease	0.002771848910135263	No data	No data	No data	No data	No data	No data	No data	No data	No data	No data	No data	No data	No data	No data	No data	No data	No data	No data	No data	No data	0.02279740491043579	No data	No data
bacterial vaginosis	0.002771848910135263	No data	No data	No data	No data	No data	No data	No data	No data	No data	No data	No data	No data	No data	No data	No data	No data	No data	No data	No data	No data	0.02279740491043579	No data	No data
aortic stenosis	0.002771848910135263	No data	No data	No data	No data	No data	No data	No data	No data	No data	No data	No data	No data	No data	No data	No data	No data	No data	No data	No data	No data	0.02279740491043579	No data	No data
polyneuropathy	0.002771848910135263	No data	No data	No data	No data	No data	No data	No data	No data	No data	No data	No data	No data	No data	No data	No data	No data	No data	No data	No data	No data	0.02279740491043579	No data	No data
infantile myofibromatosis	0.002771848910135263	No data	No data	No data	No data	No data	No data	No data	No data	No data	No data	No data	No data	No data	No data	No data	No data	No data	No data	No data	No data	0.02279740491043579	No data	No data
dermatitis herpetiformis	0.002771848910135263	No data	No data	No data	No data	No data	No data	No data	No data	No data	No data	No data	No data	No data	No data	No data	No data	No data	No data	No data	No data	0.02279740491043579	No data	No data
endometrial stromal tumor	0.002771848910135263	No data	No data	No data	No data	No data	No data	No data	No data	No data	No data	No data	No data	No data	No data	No data	No data	No data	No data	No data	No data	0.02279740491043579	No data	No data
pterygium	0.002771848910135263	No data	No data	No data	No data	No data	No data	No data	No data	No data	No data	No data	No data	No data	No data	No data	No data	No data	No data	No data	No data	0.02279740491043579	No data	No data
pheochromocytoma	0.002751316695986113	No data	No data	No data	No data	No data	No data	No data	No data	No data	No data	No data	No data	No data	No data	No data	No data	No data	No data	No data	No data	0.02262853524443256	No data	No data
smallpox	0.002751316695986113	No data	No data	No data	No data	No data	No data	No data	No data	No data	No data	No data	No data	No data	No data	No data	No data	No data	No data	No data	No data	0.02262853524443256	No data	No data
prediabetes syndrome	0.002751316695986113	No data	No data	No data	No data	No data	No data	No data	No data	No data	No data	No data	No data	No data	No data	No data	No data	No data	No data	No data	No data	0.02262853524443256	No data	No data
cognitive disorder	0.002751316695986113	No data	No data	No data	No data	No data	No data	No data	No data	No data	No data	No data	No data	No data	No data	No data	No data	No data	No data	No data	No data	0.02262853524443256	No data	No data
chickenpox	0.002751316695986113	No data	No data	No data	No data	No data	No data	No data	No data	No data	No data	No data	No data	No data	No data	No data	No data	No data	No data	No data	No data	0.02262853524443256	No data	No data
hemangiopericytoma	0.002751316695986113	No data	No data	No data	No data	No data	No data	No data	No data	No data	No data	No data	No data	No data	No data	No data	No data	No data	No data	No data	No data	0.02262853524443256	No data	No data
rhabdomyoma	0.002751316695986113	No data	No data	No data	No data	No data	No data	No data	No data	No data	No data	No data	No data	No data	No data	No data	No data	No data	No data	No data	No data	0.02262853524443256	No data	No data
hereditary amyloidosis	0.002751316695986113	No data	No data	No data	No data	No data	No data	No data	No data	No data	No data	No data	No data	No data	No data	No data	No data	No data	No data	No data	No data	0.02262853524443256	No data	No data
brain aneurysm	0.002751316695986113	No data	No data	No data	No data	No data	No data	No data	No data	No data	No data	No data	No data	No data	No data	No data	No data	No data	No data	No data	No data	0.02262853524443256	No data	No data
familial cardiomyopathy	0.002751316695986113	No data	No data	No data	No data	No data	No data	No data	No data	No data	No data	No data	No data	No data	No data	No data	No data	No data	No data	No data	No data	0.02262853524443256	No data	No data
ptosis	0.002751316695986113	No data	No data	No data	No data	No data	No data	No data	No data	No data	No data	No data	No data	No data	No data	No data	No data	No data	No data	No data	No data	0.02262853524443256	No data	No data
Angioleiomyoma	0.002751316695986113	No data	No data	No data	No data	No data	No data	No data	No data	No data	No data	No data	No data	No data	No data	No data	No data	No data	No data	No data	No data	0.02262853524443256	No data	No data
soft tissue sarcoma	0.002751316695986113	No data	No data	No data	No data	No data	No data	No data	No data	No data	No data	No data	No data	No data	No data	No data	No data	No data	No data	No data	No data	0.02262853524443256	No data	No data
Miscarriage	0.002751316695986113	No data	No data	No data	No data	No data	No data	No data	No data	No data	No data	No data	No data	No data	No data	No data	No data	No data	No data	No data	No data	0.02262853524443256	No data	No data
Pachygyria	0.002751316695986113	No data	No data	No data	No data	No data	No data	No data	No data	No data	No data	No data	No data	No data	No data	No data	No data	No data	No data	No data	No data	0.02262853524443256	No data	No data
Zinc deficiency	0.0025870589827929123	No data	No data	No data	No data	No data	No data	No data	No data	No data	No data	No data	No data	No data	No data	No data	No data	No data	No data	No data	No data	0.021277577916406734	No data	No data
miotic rate	0.0025870589827929123	No data	No data	No data	No data	No data	No data	No data	No data	No data	No data	No data	No data	No data	No data	No data	No data	No data	No data	No data	No data	0.021277577916406734	No data	No data
skin squamous cell carcinoma	0.0025870589827929123	No data	No data	No data	No data	No data	No data	No data	No data	No data	No data	No data	No data	No data	No data	No data	No data	No data	No data	No data	No data	0.021277577916406734	No data	No data
Liver abscess	0.0025870589827929123	No data	No data	No data	No data	No data	No data	No data	No data	No data	No data	No data	No data	No data	No data	No data	No data	No data	No data	No data	No data	0.021277577916406734	No data	No data
myopericytoma	0.0025870589827929123	No data	No data	No data	No data	No data	No data	No data	No data	No data	No data	No data	No data	No data	No data	No data	No data	No data	No data	No data	No data	0.021277577916406734	No data	No data
age	0.0025870589827929123	No data	No data	No data	No data	No data	No data	No data	No data	No data	No data	No data	No data	No data	No data	No data	No data	No data	No data	No data	No data	0.021277577916406734	No data	No data
aging	0.0025870589827929123	No data	No data	No data	No data	No data	No data	No data	No data	No data	No data	No data	No data	No data	No data	No data	No data	No data	No data	No data	No data	0.021277577916406734	No data	No data
clubfoot	0.0025870589827929123	No data	No data	No data	No data	No data	No data	No data	No data	No data	No data	No data	No data	No data	No data	No data	No data	No data	No data	No data	No data	0.021277577916406734	No data	No data
lung disease	0.0025870589827929123	No data	No data	No data	No data	No data	No data	No data	No data	No data	No data	No data	No data	No data	No data	No data	No data	No data	No data	No data	No data	0.021277577916406734	No data	No data
familial dilated cardiomyopathy	0.0025870589827929123	No data	No data	No data	No data	No data	No data	No data	No data	No data	No data	No data	No data	No data	No data	No data	No data	No data	No data	No data	No data	0.021277577916406734	No data	No data
Malignant Pancreatic Neoplasm	0.0025870589827929123	No data	No data	No data	No data	No data	No data	No data	No data	No data	No data	No data	No data	No data	No data	No data	No data	No data	No data	No data	No data	0.021277577916406734	No data	No data
familial avascular necrosis of femoral head	0.0025870589827929123	No data	No data	No data	No data	No data	No data	No data	No data	No data	No data	No data	No data	No data	No data	No data	No data	No data	No data	No data	No data	0.021277577916406734	No data	No data
eosinophilic esophagitis	0.0025870589827929123	No data	No data	No data	No data	No data	No data	No data	No data	No data	No data	No data	No data	No data	No data	No data	No data	No data	No data	No data	No data	0.021277577916406734	No data	No data
myofibroblastoma	0.0025870589827929123	No data	No data	No data	No data	No data	No data	No data	No data	No data	No data	No data	No data	No data	No data	No data	No data	No data	No data	No data	No data	0.021277577916406734	No data	No data
Hypernatremia	0.0025870589827929123	No data	No data	No data	No data	No data	No data	No data	No data	No data	No data	No data	No data	No data	No data	No data	No data	No data	No data	No data	No data	0.021277577916406734	No data	No data
thyroiditis	0.0025870589827929123	No data	No data	No data	No data	No data	No data	No data	No data	No data	No data	No data	No data	No data	No data	No data	No data	No data	No data	No data	No data	0.021277577916406734	No data	No data
Williams syndrome	0.0025870589827929123	No data	No data	No data	No data	No data	No data	No data	No data	No data	No data	No data	No data	No data	No data	No data	No data	No data	No data	No data	No data	0.021277577916406734	No data	No data
Hyperinsulinemia	0.0025870589827929123	No data	No data	No data	No data	No data	No data	No data	No data	No data	No data	No data	No data	No data	No data	No data	No data	No data	No data	No data	No data	0.021277577916406734	No data	No data
laryngeal neoplasm	0.0025870589827929123	No data	No data	No data	No data	No data	No data	No data	No data	No data	No data	No data	No data	No data	No data	No data	No data	No data	No data	No data	No data	0.021277577916406734	No data	No data
Anemia	0.0025870589827929123	No data	No data	No data	No data	No data	No data	No data	No data	No data	No data	No data	No data	No data	No data	No data	No data	No data	No data	No data	No data	0.021277577916406734	No data	No data
kidney benign neoplasm	0.0025870589827929123	No data	No data	No data	No data	No data	No data	No data	No data	No data	No data	No data	No data	No data	No data	No data	No data	No data	No data	No data	No data	0.021277577916406734	No data	No data
urinary tract infection	0.0025870589827929123	No data	No data	No data	No data	No data	No data	No data	No data	No data	No data	No data	No data	No data	No data	No data	No data	No data	No data	No data	No data	0.021277577916406734	No data	No data
Globozoospermia	0.0025870589827929123	No data	No data	No data	No data	No data	No data	No data	No data	No data	No data	No data	No data	No data	No data	No data	No data	No data	No data	No data	No data	0.021277577916406734	No data	No data
choroidal melanoma	0.0025870589827929123	No data	No data	No data	No data	No data	No data	No data	No data	No data	No data	No data	No data	No data	No data	No data	No data	No data	No data	No data	No data	0.021277577916406734	No data	No data
hypertensive nephropathy	0.0025870589827929123	No data	No data	No data	No data	No data	No data	No data	No data	No data	No data	No data	No data	No data	No data	No data	No data	No data	No data	No data	No data	0.021277577916406734	No data	No data
anaphylaxis	0.0025870589827929123	No data	No data	No data	No data	No data	No data	No data	No data	No data	No data	No data	No data	No data	No data	No data	No data	No data	No data	No data	No data	0.021277577916406734	No data	No data
nodular fasciitis	0.0025870589827929123	No data	No data	No data	No data	No data	No data	No data	No data	No data	No data	No data	No data	No data	No data	No data	No data	No data	No data	No data	No data	0.021277577916406734	No data	No data
Uveal melanoma	0.0025870589827929123	No data	No data	No data	No data	No data	No data	No data	No data	No data	No data	No data	No data	No data	No data	No data	No data	No data	No data	No data	No data	0.021277577916406734	No data	No data
Decreased liver function	0.0025870589827929123	No data	No data	No data	No data	No data	No data	No data	No data	No data	No data	No data	No data	No data	No data	No data	No data	No data	No data	No data	No data	0.021277577916406734	No data	No data
Larsen syndrome	0.0025870589827929123	No data	No data	No data	No data	No data	No data	No data	No data	No data	No data	No data	No data	No data	No data	No data	No data	No data	No data	No data	No data	0.021277577916406734	No data	No data
congenital muscular dystrophy	0.0025870589827929123	No data	No data	No data	No data	No data	No data	No data	No data	No data	No data	No data	No data	No data	No data	No data	No data	No data	No data	No data	No data	0.021277577916406734	No data	No data
polymyositis	0.0025870589827929123	No data	No data	No data	No data	No data	No data	No data	No data	No data	No data	No data	No data	No data	No data	No data	No data	No data	No data	No data	No data	0.021277577916406734	No data	No data
Airway obstruction	0.0025870589827929123	No data	No data	No data	No data	No data	No data	No data	No data	No data	No data	No data	No data	No data	No data	No data	No data	No data	No data	No data	No data	0.021277577916406734	No data	No data
familial Alzheimer disease	0.0022174791281082107	No data	No data	No data	No data	No data	No data	No data	No data	No data	No data	No data	No data	No data	No data	No data	No data	No data	No data	No data	No data	0.01823792392834863	No data	No data
jugulotympanic paraganglioma	0.0022174791281082107	No data	No data	No data	No data	No data	No data	No data	No data	No data	No data	No data	No data	No data	No data	No data	No data	No data	No data	No data	No data	0.01823792392834863	No data	No data
bone sarcoma	0.0022174791281082107	No data	No data	No data	No data	No data	No data	No data	No data	No data	No data	No data	No data	No data	No data	No data	No data	No data	No data	No data	No data	0.01823792392834863	No data	No data
Mumps virus infectious disease	0.0022174791281082107	No data	No data	No data	No data	No data	No data	No data	No data	No data	No data	No data	No data	No data	No data	No data	No data	No data	No data	No data	No data	0.01823792392834863	No data	No data
paroxysmal nocturnal hemoglobinuria	0.0022174791281082107	No data	No data	No data	No data	No data	No data	No data	No data	No data	No data	No data	No data	No data	No data	No data	No data	No data	No data	No data	No data	0.01823792392834863	No data	No data
Cockayne syndrome	0.0022174791281082107	No data	No data	No data	No data	No data	No data	No data	No data	No data	No data	No data	No data	No data	No data	No data	No data	No data	No data	No data	No data	0.01823792392834863	No data	No data
Increased total leukocyte count	0.0022174791281082107	No data	No data	No data	No data	No data	No data	No data	No data	No data	No data	No data	No data	No data	No data	No data	No data	No data	No data	No data	No data	0.01823792392834863	No data	No data
alcohol dependence	0.0022174791281082107	No data	No data	No data	No data	No data	No data	No data	No data	No data	No data	No data	No data	No data	No data	No data	No data	No data	No data	No data	No data	0.01823792392834863	No data	No data
gray platelet syndrome	0.0022174791281082107	No data	No data	No data	No data	No data	No data	No data	No data	No data	No data	No data	No data	No data	No data	No data	No data	No data	No data	No data	No data	0.01823792392834863	No data	No data
abscess	0.0022174791281082107	No data	No data	No data	No data	No data	No data	No data	No data	No data	No data	No data	No data	No data	No data	No data	No data	No data	No data	No data	No data	0.01823792392834863	No data	No data
hyaline body myopathy	0.0022174791281082107	No data	No data	No data	No data	No data	No data	No data	No data	No data	No data	No data	No data	No data	No data	No data	No data	No data	No data	No data	No data	0.01823792392834863	No data	No data
bone inflammation disease	0.0022174791281082107	No data	No data	No data	No data	No data	No data	No data	No data	No data	No data	No data	No data	No data	No data	No data	No data	No data	No data	No data	No data	0.01823792392834863	No data	No data
HIV-associated nephropathy	0.0022174791281082107	No data	No data	No data	No data	No data	No data	No data	No data	No data	No data	No data	No data	No data	No data	No data	No data	No data	No data	No data	No data	0.01823792392834863	No data	No data
oxyphilic adenoma	0.0022174791281082107	No data	No data	No data	No data	No data	No data	No data	No data	No data	No data	No data	No data	No data	No data	No data	No data	No data	No data	No data	No data	0.01823792392834863	No data	No data
salmonellosis	0.0022174791281082107	No data	No data	No data	No data	No data	No data	No data	No data	No data	No data	No data	No data	No data	No data	No data	No data	No data	No data	No data	No data	0.01823792392834863	No data	No data
Fibroblastic Neoplasm	0.0022174791281082107	No data	No data	No data	No data	No data	No data	No data	No data	No data	No data	No data	No data	No data	No data	No data	No data	No data	No data	No data	No data	0.01823792392834863	No data	No data
ulcer disease	0.0022174791281082107	No data	No data	No data	No data	No data	No data	No data	No data	No data	No data	No data	No data	No data	No data	No data	No data	No data	No data	No data	No data	0.01823792392834863	No data	No data
renal agenesis	0.0022174791281082107	No data	No data	No data	No data	No data	No data	No data	No data	No data	No data	No data	No data	No data	No data	No data	No data	No data	No data	No data	No data	0.01823792392834863	No data	No data
Hailey-Hailey disease	0.0022174791281082107	No data	No data	No data	No data	No data	No data	No data	No data	No data	No data	No data	No data	No data	No data	No data	No data	No data	No data	No data	No data	0.01823792392834863	No data	No data
orofacial cleft	0.0022174791281082107	No data	No data	No data	No data	No data	No data	No data	No data	No data	No data	No data	No data	No data	No data	No data	No data	No data	No data	No data	No data	0.01823792392834863	No data	No data
rosacea	0.0022174791281082107	No data	No data	No data	No data	No data	No data	No data	No data	No data	No data	No data	No data	No data	No data	No data	No data	No data	No data	No data	No data	0.01823792392834863	No data	No data
skin sensitization	0.0022174791281082107	No data	No data	No data	No data	No data	No data	No data	No data	No data	No data	No data	No data	No data	No data	No data	No data	No data	No data	No data	No data	0.01823792392834863	No data	No data
macrothrombocytopenia and granulocyte inclusions with or without nephritis or sensorineural hearing loss	0.0022174791281082107	No data	No data	No data	No data	No data	No data	No data	No data	No data	No data	No data	No data	No data	No data	No data	No data	No data	No data	No data	No data	0.01823792392834863	No data	No data
seminoma	0.0022174791281082107	No data	No data	No data	No data	No data	No data	No data	No data	No data	No data	No data	No data	No data	No data	No data	No data	No data	No data	No data	No data	0.01823792392834863	No data	No data
hyperostosis cranialis interna	0.0022174791281082107	No data	No data	No data	No data	No data	No data	No data	No data	No data	No data	No data	No data	No data	No data	No data	No data	No data	No data	No data	No data	0.01823792392834863	No data	No data
restrictive cardiomyopathy	0.0022174791281082107	No data	No data	No data	No data	No data	No data	No data	No data	No data	No data	No data	No data	No data	No data	No data	No data	No data	No data	No data	No data	0.01823792392834863	No data	No data
erythrocyte disorder	0.0022174791281082107	No data	No data	No data	No data	No data	No data	No data	No data	No data	No data	No data	No data	No data	No data	No data	No data	No data	No data	No data	No data	0.01823792392834863	No data	No data
pneumococcal pneumonia	0.0022174791281082107	No data	No data	No data	No data	No data	No data	No data	No data	No data	No data	No data	No data	No data	No data	No data	No data	No data	No data	No data	No data	0.01823792392834863	No data	No data
large cell carcinoma	0.0022174791281082107	No data	No data	No data	No data	No data	No data	No data	No data	No data	No data	No data	No data	No data	No data	No data	No data	No data	No data	No data	No data	0.01823792392834863	No data	No data
restrictive dermopathy	0.0022174791281082107	No data	No data	No data	No data	No data	No data	No data	No data	No data	No data	No data	No data	No data	No data	No data	No data	No data	No data	No data	No data	0.01823792392834863	No data	No data
Plasmodium falciparum malaria	0.0022174791281082107	No data	No data	No data	No data	No data	No data	No data	No data	No data	No data	No data	No data	No data	No data	No data	No data	No data	No data	No data	No data	0.01823792392834863	No data	No data
juxtacortical osteosarcoma	0.0022174791281082107	No data	No data	No data	No data	No data	No data	No data	No data	No data	No data	No data	No data	No data	No data	No data	No data	No data	No data	No data	No data	0.01823792392834863	No data	No data
parkinsonism-dystonia, infantile	0.0022174791281082107	No data	No data	No data	No data	No data	No data	No data	No data	No data	No data	No data	No data	No data	No data	No data	No data	No data	No data	No data	No data	0.01823792392834863	No data	No data
gastroschisis	0.0022174791281082107	No data	No data	No data	No data	No data	No data	No data	No data	No data	No data	No data	No data	No data	No data	No data	No data	No data	No data	No data	No data	0.01823792392834863	No data	No data
Bowen disease of the skin	0.0022174791281082107	No data	No data	No data	No data	No data	No data	No data	No data	No data	No data	No data	No data	No data	No data	No data	No data	No data	No data	No data	No data	0.01823792392834863	No data	No data
myxoma	0.0022174791281082107	No data	No data	No data	No data	No data	No data	No data	No data	No data	No data	No data	No data	No data	No data	No data	No data	No data	No data	No data	No data	0.01823792392834863	No data	No data
Speech apraxia	0.0022174791281082107	No data	No data	No data	No data	No data	No data	No data	No data	No data	No data	No data	No data	No data	No data	No data	No data	No data	No data	No data	No data	0.01823792392834863	No data	No data
muscle atrophy	0.0022174791281082107	No data	No data	No data	No data	No data	No data	No data	No data	No data	No data	No data	No data	No data	No data	No data	No data	No data	No data	No data	No data	0.01823792392834863	No data	No data
Hamartoma	0.0022174791281082107	No data	No data	No data	No data	No data	No data	No data	No data	No data	No data	No data	No data	No data	No data	No data	No data	No data	No data	No data	No data	0.01823792392834863	No data	No data
Duodenal Adenocarcinoma	0.0022174791281082107	No data	No data	No data	No data	No data	No data	No data	No data	No data	No data	No data	No data	No data	No data	No data	No data	No data	No data	No data	No data	0.01823792392834863	No data	No data
tonsil carcinoma	0.0022174791281082107	No data	No data	No data	No data	No data	No data	No data	No data	No data	No data	No data	No data	No data	No data	No data	No data	No data	No data	No data	No data	0.01823792392834863	No data	No data
ganglioneuroma	0.0022174791281082107	No data	No data	No data	No data	No data	No data	No data	No data	No data	No data	No data	No data	No data	No data	No data	No data	No data	No data	No data	No data	0.01823792392834863	No data	No data
Esophageal atresia	0.0022174791281082107	No data	No data	No data	No data	No data	No data	No data	No data	No data	No data	No data	No data	No data	No data	No data	No data	No data	No data	No data	No data	0.01823792392834863	No data	No data
Autosomal dominant intermediate Charcot-Marie-Tooth disease type E	0.0022174791281082107	No data	No data	No data	No data	No data	No data	No data	No data	No data	No data	No data	No data	No data	No data	No data	No data	No data	No data	No data	No data	0.01823792392834863	No data	No data
pneumococcal pneumonia	0.0022174791281082107	No data	No data	No data	No data	No data	No data	No data	No data	No data	No data	No data	No data	No data	No data	No data	No data	No data	No data	No data	No data	0.01823792392834863	No data	No data
hyperostosis cranialis interna	0.0022174791281082107	No data	No data	No data	No data	No data	No data	No data	No data	No data	No data	No data	No data	No data	No data	No data	No data	No data	No data	No data	No data	0.01823792392834863	No data	No data
benign fibrous histiocytoma	0.0022174791281082107	No data	No data	No data	No data	No data	No data	No data	No data	No data	No data	No data	No data	No data	No data	No data	No data	No data	No data	No data	No data	0.01823792392834863	No data	No data
Myasthenia gravis	0.0022174791281082107	No data	No data	No data	No data	No data	No data	No data	No data	No data	No data	No data	No data	No data	No data	No data	No data	No data	No data	No data	No data	0.01823792392834863	No data	No data
paroxysmal nocturnal hemoglobinuria	0.0022174791281082107	No data	No data	No data	No data	No data	No data	No data	No data	No data	No data	No data	No data	No data	No data	No data	No data	No data	No data	No data	No data	0.01823792392834863	No data	No data
Skeletal muscle atrophy	0.0022174791281082107	No data	No data	No data	No data	No data	No data	No data	No data	No data	No data	No data	No data	No data	No data	No data	No data	No data	No data	No data	No data	0.01823792392834863	No data	No data
gastroschisis	0.0022174791281082107	No data	No data	No data	No data	No data	No data	No data	No data	No data	No data	No data	No data	No data	No data	No data	No data	No data	No data	No data	No data	0.01823792392834863	No data	No data
Mitochondrial myopathy	0.0022174791281082107	No data	No data	No data	No data	No data	No data	No data	No data	No data	No data	No data	No data	No data	No data	No data	No data	No data	No data	No data	No data	0.01823792392834863	No data	No data
benign colon neoplasm	0.0022174791281082107	No data	No data	No data	No data	No data	No data	No data	No data	No data	No data	No data	No data	No data	No data	No data	No data	No data	No data	No data	No data	0.01823792392834863	No data	No data
lethal multiple pterygium syndrome	0.0022174791281082107	No data	No data	No data	No data	No data	No data	No data	No data	No data	No data	No data	No data	No data	No data	No data	No data	No data	No data	No data	No data	0.01823792392834863	No data	No data
Atherosclerotic lesion	0.0022174791281082107	No data	No data	No data	No data	No data	No data	No data	No data	No data	No data	No data	No data	No data	No data	No data	No data	No data	No data	No data	No data	0.01823792392834863	No data	No data
hamartoma	0.0022174791281082107	No data	No data	No data	No data	No data	No data	No data	No data	No data	No data	No data	No data	No data	No data	No data	No data	No data	No data	No data	No data	0.01823792392834863	No data	No data
primary peritoneal carcinoma	0.0022174791281082107	No data	No data	No data	No data	No data	No data	No data	No data	No data	No data	No data	No data	No data	No data	No data	No data	No data	No data	No data	No data	0.01823792392834863	No data	No data
myelofibrosis	0.0022174791281082107	No data	No data	No data	No data	No data	No data	No data	No data	No data	No data	No data	No data	No data	No data	No data	No data	No data	No data	No data	No data	0.01823792392834863	No data	No data
alcohol dependence	0.0022174791281082107	No data	No data	No data	No data	No data	No data	No data	No data	No data	No data	No data	No data	No data	No data	No data	No data	No data	No data	No data	No data	0.01823792392834863	No data	No data
abscess	0.0022174791281082107	No data	No data	No data	No data	No data	No data	No data	No data	No data	No data	No data	No data	No data	No data	No data	No data	No data	No data	No data	No data	0.01823792392834863	No data	No data
rosacea	0.0022174791281082107	No data	No data	No data	No data	No data	No data	No data	No data	No data	No data	No data	No data	No data	No data	No data	No data	No data	No data	No data	No data	0.01823792392834863	No data	No data
macrothrombocytopenia and granulocyte inclusions with or without nephritis or sensorineural hearing loss	0.0022174791281082107	No data	No data	No data	No data	No data	No data	No data	No data	No data	No data	No data	No data	No data	No data	No data	No data	No data	No data	No data	No data	0.01823792392834863	No data	No data
maple syrup urine disease	0.0022174791281082107	No data	No data	No data	No data	No data	No data	No data	No data	No data	No data	No data	No data	No data	No data	No data	No data	No data	No data	No data	No data	0.01823792392834863	No data	No data
avascular necrosis	0.0022174791281082107	No data	No data	No data	No data	No data	No data	No data	No data	No data	No data	No data	No data	No data	No data	No data	No data	No data	No data	No data	No data	0.01823792392834863	No data	No data
erythrocyte disorder	0.0022174791281082107	No data	No data	No data	No data	No data	No data	No data	No data	No data	No data	No data	No data	No data	No data	No data	No data	No data	No data	No data	No data	0.01823792392834863	No data	No data
familial Alzheimer disease	0.0022174791281082107	No data	No data	No data	No data	No data	No data	No data	No data	No data	No data	No data	No data	No data	No data	No data	No data	No data	No data	No data	No data	0.01823792392834863	No data	No data
Renal cyst	0.0022174791281082107	No data	No data	No data	No data	No data	No data	No data	No data	No data	No data	No data	No data	No data	No data	No data	No data	No data	No data	No data	No data	0.01823792392834863	No data	No data
ulcer disease	0.0022174791281082107	No data	No data	No data	No data	No data	No data	No data	No data	No data	No data	No data	No data	No data	No data	No data	No data	No data	No data	No data	No data	0.01823792392834863	No data	No data
Increased total leukocyte count	0.0022174791281082107	No data	No data	No data	No data	No data	No data	No data	No data	No data	No data	No data	No data	No data	No data	No data	No data	No data	No data	No data	No data	0.01823792392834863	No data	No data
Cockayne syndrome	0.0022174791281082107	No data	No data	No data	No data	No data	No data	No data	No data	No data	No data	No data	No data	No data	No data	No data	No data	No data	No data	No data	No data	0.01823792392834863	No data	No data
pleural effusion	0.0022174791281082107	No data	No data	No data	No data	No data	No data	No data	No data	No data	No data	No data	No data	No data	No data	No data	No data	No data	No data	No data	No data	0.01823792392834863	No data	No data
seminoma	0.0022174791281082107	No data	No data	No data	No data	No data	No data	No data	No data	No data	No data	No data	No data	No data	No data	No data	No data	No data	No data	No data	No data	0.01823792392834863	No data	No data
salmonellosis	0.0022174791281082107	No data	No data	No data	No data	No data	No data	No data	No data	No data	No data	No data	No data	No data	No data	No data	No data	No data	No data	No data	No data	0.01823792392834863	No data	No data
undifferentiated carcinoma	0.0022174791281082107	No data	No data	No data	No data	No data	No data	No data	No data	No data	No data	No data	No data	No data	No data	No data	No data	No data	No data	No data	No data	0.01823792392834863	No data	No data
synovium neoplasm	0.0022174791281082107	No data	No data	No data	No data	No data	No data	No data	No data	No data	No data	No data	No data	No data	No data	No data	No data	No data	No data	No data	No data	0.01823792392834863	No data	No data
HIV-associated nephropathy	0.0022174791281082107	No data	No data	No data	No data	No data	No data	No data	No data	No data	No data	No data	No data	No data	No data	No data	No data	No data	No data	No data	No data	0.01823792392834863	No data	No data
bone inflammation disease	0.0022174791281082107	No data	No data	No data	No data	No data	No data	No data	No data	No data	No data	No data	No data	No data	No data	No data	No data	No data	No data	No data	No data	0.01823792392834863	No data	No data
hyaline body myopathy	0.0022174791281082107	No data	No data	No data	No data	No data	No data	No data	No data	No data	No data	No data	No data	No data	No data	No data	No data	No data	No data	No data	No data	0.01823792392834863	No data	No data
monoclonal gammopathy	0.0022174791281082107	No data	No data	No data	No data	No data	No data	No data	No data	No data	No data	No data	No data	No data	No data	No data	No data	No data	No data	No data	No data	0.01823792392834863	No data	No data
Myelofibrosis	0.0022174791281082107	No data	No data	No data	No data	No data	No data	No data	No data	No data	No data	No data	No data	No data	No data	No data	No data	No data	No data	No data	No data	0.01823792392834863	No data	No data
gray platelet syndrome	0.0022174791281082107	No data	No data	No data	No data	No data	No data	No data	No data	No data	No data	No data	No data	No data	No data	No data	No data	No data	No data	No data	No data	0.01823792392834863	No data	No data
bone sarcoma	0.0022174791281082107	No data	No data	No data	No data	No data	No data	No data	No data	No data	No data	No data	No data	No data	No data	No data	No data	No data	No data	No data	No data	0.01823792392834863	No data	No data
thyroid disease	0.0022174791281082107	No data	No data	No data	No data	No data	No data	No data	No data	No data	No data	No data	No data	No data	No data	No data	No data	No data	No data	No data	No data	0.01823792392834863	No data	No data
Posterior Leukoencephalopathy Syndrome	0.0022174791281082107	No data	No data	No data	No data	No data	No data	No data	No data	No data	No data	No data	No data	No data	No data	No data	No data	No data	No data	No data	No data	0.01823792392834863	No data	No data
salivary gland adenoid cystic carcinoma	0.0022174791281082107	No data	No data	No data	No data	No data	No data	No data	No data	No data	No data	No data	No data	No data	No data	No data	No data	No data	No data	No data	No data	0.01823792392834863	No data	No data
Prader-Willi syndrome	0.0022174791281082107	No data	No data	No data	No data	No data	No data	No data	No data	No data	No data	No data	No data	No data	No data	No data	No data	No data	No data	No data	No data	0.01823792392834863	No data	No data
chronic cervicitis	0.0022174791281082107	No data	No data	No data	No data	No data	No data	No data	No data	No data	No data	No data	No data	No data	No data	No data	No data	No data	No data	No data	No data	0.01823792392834863	No data	No data
cryptococcal meningitis	0.0022174791281082107	No data	No data	No data	No data	No data	No data	No data	No data	No data	No data	No data	No data	No data	No data	No data	No data	No data	No data	No data	No data	0.01823792392834863	No data	No data
Abnormal intestine morphology	0.0022174791281082107	No data	No data	No data	No data	No data	No data	No data	No data	No data	No data	No data	No data	No data	No data	No data	No data	No data	No data	No data	No data	0.01823792392834863	No data	No data
macular holes	0.0022174791281082107	No data	No data	No data	No data	No data	No data	No data	No data	No data	No data	No data	No data	No data	No data	No data	No data	No data	No data	No data	No data	0.01823792392834863	No data	No data
Q fever	0.0022174791281082107	No data	No data	No data	No data	No data	No data	No data	No data	No data	No data	No data	No data	No data	No data	No data	No data	No data	No data	No data	No data	0.01823792392834863	No data	No data
cirrhosis, familial	0.0022174791281082107	No data	No data	No data	No data	No data	No data	No data	No data	No data	No data	No data	No data	No data	No data	No data	No data	No data	No data	No data	No data	0.01823792392834863	No data	No data
Parathyroid Hyperplasia	0.0022174791281082107	No data	No data	No data	No data	No data	No data	No data	No data	No data	No data	No data	No data	No data	No data	No data	No data	No data	No data	No data	No data	0.01823792392834863	No data	No data
invasive lobular carcinoma	0.0022174791281082107	No data	No data	No data	No data	No data	No data	No data	No data	No data	No data	No data	No data	No data	No data	No data	No data	No data	No data	No data	No data	0.01823792392834863	No data	No data
Charlevoix-Saguenay spastic ataxia	0.0022174791281082107	No data	No data	No data	No data	No data	No data	No data	No data	No data	No data	No data	No data	No data	No data	No data	No data	No data	No data	No data	No data	0.01823792392834863	No data	No data
Salivary Gland Basal Cell Adenocarcinoma	0.0022174791281082107	No data	No data	No data	No data	No data	No data	No data	No data	No data	No data	No data	No data	No data	No data	No data	No data	No data	No data	No data	No data	0.01823792392834863	No data	No data
Nephrotic range proteinuria	0.0022174791281082107	No data	No data	No data	No data	No data	No data	No data	No data	No data	No data	No data	No data	No data	No data	No data	No data	No data	No data	No data	No data	0.01823792392834863	No data	No data
Fibroblastic Neoplasm	0.0022174791281082107	No data	No data	No data	No data	No data	No data	No data	No data	No data	No data	No data	No data	No data	No data	No data	No data	No data	No data	No data	No data	0.01823792392834863	No data	No data
dysplasia of cervix	0.0022174791281082107	No data	No data	No data	No data	No data	No data	No data	No data	No data	No data	No data	No data	No data	No data	No data	No data	No data	No data	No data	No data	0.01823792392834863	No data	No data
Charcot-Marie-Tooth disease dominant intermediate E	0.0022174791281082107	No data	No data	No data	No data	No data	No data	No data	No data	No data	No data	No data	No data	No data	No data	No data	No data	No data	No data	No data	No data	0.01823792392834863	No data	No data
neuropathic pain	0.0022174791281082107	No data	No data	No data	No data	No data	No data	No data	No data	No data	No data	No data	No data	No data	No data	No data	No data	No data	No data	No data	No data	0.01823792392834863	No data	No data
infectious mononucleosis	0.0022174791281082107	No data	No data	No data	No data	No data	No data	No data	No data	No data	No data	No data	No data	No data	No data	No data	No data	No data	No data	No data	No data	0.01823792392834863	No data	No data
skin sensitization	0.0022174791281082107	No data	No data	No data	No data	No data	No data	No data	No data	No data	No data	No data	No data	No data	No data	No data	No data	No data	No data	No data	No data	0.01823792392834863	No data	No data
parkinsonism-dystonia, infantile	0.0022174791281082107	No data	No data	No data	No data	No data	No data	No data	No data	No data	No data	No data	No data	No data	No data	No data	No data	No data	No data	No data	No data	0.01823792392834863	No data	No data
restrictive cardiomyopathy	0.0022174791281082107	No data	No data	No data	No data	No data	No data	No data	No data	No data	No data	No data	No data	No data	No data	No data	No data	No data	No data	No data	No data	0.01823792392834863	No data	No data
Krabbe disease	0.0022174791281082107	No data	No data	No data	No data	No data	No data	No data	No data	No data	No data	No data	No data	No data	No data	No data	No data	No data	No data	No data	No data	0.01823792392834863	No data	No data
dermatophytosis	0.0022174791281082107	No data	No data	No data	No data	No data	No data	No data	No data	No data	No data	No data	No data	No data	No data	No data	No data	No data	No data	No data	No data	0.01823792392834863	No data	No data
Teratoma with Malignant Transformation	0.0022174791281082107	No data	No data	No data	No data	No data	No data	No data	No data	No data	No data	No data	No data	No data	No data	No data	No data	No data	No data	No data	No data	0.01823792392834863	No data	No data
Ovarian Endometriosis	0.0022174791281082107	No data	No data	No data	No data	No data	No data	No data	No data	No data	No data	No data	No data	No data	No data	No data	No data	No data	No data	No data	No data	0.01823792392834863	No data	No data
NF2-related schwannomatosis	0.0022174791281082107	No data	No data	No data	No data	No data	No data	No data	No data	No data	No data	No data	No data	No data	No data	No data	No data	No data	No data	No data	No data	0.01823792392834863	No data	No data
IgG4-related retroperitoneal fibrosis	0.0022174791281082107	No data	No data	No data	No data	No data	No data	No data	No data	No data	No data	No data	No data	No data	No data	No data	No data	No data	No data	No data	No data	0.01823792392834863	No data	No data
cocaine abuse	0.0022174791281082107	No data	No data	No data	No data	No data	No data	No data	No data	No data	No data	No data	No data	No data	No data	No data	No data	No data	No data	No data	No data	0.01823792392834863	No data	No data
large cell carcinoma	0.0022174791281082107	No data	No data	No data	No data	No data	No data	No data	No data	No data	No data	No data	No data	No data	No data	No data	No data	No data	No data	No data	No data	0.01823792392834863	No data	No data
sweat gland carcinoma	0.0022174791281082107	No data	No data	No data	No data	No data	No data	No data	No data	No data	No data	No data	No data	No data	No data	No data	No data	No data	No data	No data	No data	0.01823792392834863	No data	No data
cat-eye syndrome	0.0022174791281082107	No data	No data	No data	No data	No data	No data	No data	No data	No data	No data	No data	No data	No data	No data	No data	No data	No data	No data	No data	No data	0.01823792392834863	No data	No data
non-compaction cardiomyopathy	0.0022174791281082107	No data	No data	No data	No data	No data	No data	No data	No data	No data	No data	No data	No data	No data	No data	No data	No data	No data	No data	No data	No data	0.01823792392834863	No data	No data
cerebrotendinous xanthomatosis	0.0022174791281082107	No data	No data	No data	No data	No data	No data	No data	No data	No data	No data	No data	No data	No data	No data	No data	No data	No data	No data	No data	No data	0.01823792392834863	No data	No data
complication	0.0022174791281082107	No data	No data	No data	No data	No data	No data	No data	No data	No data	No data	No data	No data	No data	No data	No data	No data	No data	No data	No data	No data	0.01823792392834863	No data	No data
Nasu-Hakola disease	0.0022174791281082107	No data	No data	No data	No data	No data	No data	No data	No data	No data	No data	No data	No data	No data	No data	No data	No data	No data	No data	No data	No data	0.01823792392834863	No data	No data
oxyphilic adenoma	0.0022174791281082107	No data	No data	No data	No data	No data	No data	No data	No data	No data	No data	No data	No data	No data	No data	No data	No data	No data	No data	No data	No data	0.01823792392834863	No data	No data
cholestasis	0.0022174791281082107	No data	No data	No data	No data	No data	No data	No data	No data	No data	No data	No data	No data	No data	No data	No data	No data	No data	No data	No data	No data	0.01823792392834863	No data	No data
neoplasm of testis	0.0022174791281082107	No data	No data	No data	No data	No data	No data	No data	No data	No data	No data	No data	No data	No data	No data	No data	No data	No data	No data	No data	No data	0.01823792392834863	No data	No data
Hailey-Hailey disease	0.0022174791281082107	No data	No data	No data	No data	No data	No data	No data	No data	No data	No data	No data	No data	No data	No data	No data	No data	No data	No data	No data	No data	0.01823792392834863	No data	No data
astrocytic tumor	0.0022174791281082107	No data	No data	No data	No data	No data	No data	No data	No data	No data	No data	No data	No data	No data	No data	No data	No data	No data	No data	No data	No data	0.01823792392834863	No data	No data
familial hyperlipidemia	0.0022174791281082107	No data	No data	No data	No data	No data	No data	No data	No data	No data	No data	No data	No data	No data	No data	No data	No data	No data	No data	No data	No data	0.01823792392834863	No data	No data
polycystic lipomembranous osteodysplasia with sclerosing leukoencephaly	0.0022174791281082107	No data	No data	No data	No data	No data	No data	No data	No data	No data	No data	No data	No data	No data	No data	No data	No data	No data	No data	No data	No data	0.01823792392834863	No data	No data
oncocytic neoplasm	0.0022174791281082107	No data	No data	No data	No data	No data	No data	No data	No data	No data	No data	No data	No data	No data	No data	No data	No data	No data	No data	No data	No data	0.01823792392834863	No data	No data
alcohol abuse	0.0022174791281082107	No data	No data	No data	No data	No data	No data	No data	No data	No data	No data	No data	No data	No data	No data	No data	No data	No data	No data	No data	No data	0.01823792392834863	No data	No data
coxsackievirus infectious disease	0.0022174791281082107	No data	No data	No data	No data	No data	No data	No data	No data	No data	No data	No data	No data	No data	No data	No data	No data	No data	No data	No data	No data	0.01823792392834863	No data	No data
spinal muscular atrophy, type 1	0.0022174791281082107	No data	No data	No data	No data	No data	No data	No data	No data	No data	No data	No data	No data	No data	No data	No data	No data	No data	No data	No data	No data	0.01823792392834863	No data	No data
Infantile dystonia-parkinsonism	0.0022174791281082107	No data	No data	No data	No data	No data	No data	No data	No data	No data	No data	No data	No data	No data	No data	No data	No data	No data	No data	No data	No data	0.01823792392834863	No data	No data
Ascites	0.0022174791281082107	No data	No data	No data	No data	No data	No data	No data	No data	No data	No data	No data	No data	No data	No data	No data	No data	No data	No data	No data	No data	0.01823792392834863	No data	No data
well-differentiated liposarcoma	0.0022174791281082107	No data	No data	No data	No data	No data	No data	No data	No data	No data	No data	No data	No data	No data	No data	No data	No data	No data	No data	No data	No data	0.01823792392834863	No data	No data
pulpitis	0.0022174791281082107	No data	No data	No data	No data	No data	No data	No data	No data	No data	No data	No data	No data	No data	No data	No data	No data	No data	No data	No data	No data	0.01823792392834863	No data	No data
Gray matter heterotopia	0.0022174791281082107	No data	No data	No data	No data	No data	No data	No data	No data	No data	No data	No data	No data	No data	No data	No data	No data	No data	No data	No data	No data	0.01823792392834863	No data	No data
cystic kidney disease	0.0022174791281082107	No data	No data	No data	No data	No data	No data	No data	No data	No data	No data	No data	No data	No data	No data	No data	No data	No data	No data	No data	No data	0.01823792392834863	No data	No data
Diabetes mellitus	0.0022174791281082107	No data	No data	No data	No data	No data	No data	No data	No data	No data	No data	No data	No data	No data	No data	No data	No data	No data	No data	No data	No data	0.01823792392834863	No data	No data
Juvenile Xanthogranuloma	0.0022174791281082107	No data	No data	No data	No data	No data	No data	No data	No data	No data	No data	No data	No data	No data	No data	No data	No data	No data	No data	No data	No data	0.01823792392834863	No data	No data
Central Nervous System Neoplasm	0.0022174791281082107	No data	No data	No data	No data	No data	No data	No data	No data	No data	No data	No data	No data	No data	No data	No data	No data	No data	No data	No data	No data	0.01823792392834863	No data	No data
nervous system injury	0.0022174791281082107	No data	No data	No data	No data	No data	No data	No data	No data	No data	No data	No data	No data	No data	No data	No data	No data	No data	No data	No data	No data	0.01823792392834863	No data	No data
Pseudomonas infection	0.0022174791281082107	No data	No data	No data	No data	No data	No data	No data	No data	No data	No data	No data	No data	No data	No data	No data	No data	No data	No data	No data	No data	0.01823792392834863	No data	No data
Cryptogenic Organizing Pneumonia	0.0022174791281082107	No data	No data	No data	No data	No data	No data	No data	No data	No data	No data	No data	No data	No data	No data	No data	No data	No data	No data	No data	No data	0.01823792392834863	No data	No data
Mumps virus infectious disease	0.0022174791281082107	No data	No data	No data	No data	No data	No data	No data	No data	No data	No data	No data	No data	No data	No data	No data	No data	No data	No data	No data	No data	0.01823792392834863	No data	No data
autosomal dominant epilepsy with auditory features	0.0022174791281082107	No data	No data	No data	No data	No data	No data	No data	No data	No data	No data	No data	No data	No data	No data	No data	No data	No data	No data	No data	No data	0.01823792392834863	No data	No data
tinea unguium	0.0022174791281082107	No data	No data	No data	No data	No data	No data	No data	No data	No data	No data	No data	No data	No data	No data	No data	No data	No data	No data	No data	No data	0.01823792392834863	No data	No data
orofacial cleft	0.0022174791281082107	No data	No data	No data	No data	No data	No data	No data	No data	No data	No data	No data	No data	No data	No data	No data	No data	No data	No data	No data	No data	0.01823792392834863	No data	No data
tooth agenesis	0.0022174791281082107	No data	No data	No data	No data	No data	No data	No data	No data	No data	No data	No data	No data	No data	No data	No data	No data	No data	No data	No data	No data	0.01823792392834863	No data	No data
renal agenesis	0.0022174791281082107	No data	No data	No data	No data	No data	No data	No data	No data	No data	No data	No data	No data	No data	No data	No data	No data	No data	No data	No data	No data	0.01823792392834863	No data	No data
Weaver syndrome	0.0022174791281082107	No data	No data	No data	No data	No data	No data	No data	No data	No data	No data	No data	No data	No data	No data	No data	No data	No data	No data	No data	No data	0.01823792392834863	No data	No data
keratoconjunctivitis	0.0022174791281082107	No data	No data	No data	No data	No data	No data	No data	No data	No data	No data	No data	No data	No data	No data	No data	No data	No data	No data	No data	No data	0.01823792392834863	No data	No data
Acanthamoeba infectious disease	0.0022174791281082107	No data	No data	No data	No data	No data	No data	No data	No data	No data	No data	No data	No data	No data	No data	No data	No data	No data	No data	No data	No data	0.01823792392834863	No data	No data
microcytic anemia	0.0022174791281082107	No data	No data	No data	No data	No data	No data	No data	No data	No data	No data	No data	No data	No data	No data	No data	No data	No data	No data	No data	No data	0.01823792392834863	No data	No data
vitamin D deficiency	0.00201215698661671	No data	No data	No data	No data	No data	No data	No data	No data	No data	No data	No data	No data	No data	No data	No data	No data	No data	No data	No data	No data	0.01654922726831635	No data	No data
cerebral malformation	0.00201215698661671	No data	No data	No data	No data	No data	No data	No data	No data	No data	No data	No data	No data	No data	No data	No data	No data	No data	No data	No data	No data	0.01654922726831635	No data	No data
limb-girdle muscular dystrophy	0.00201215698661671	No data	No data	No data	No data	No data	No data	No data	No data	No data	No data	No data	No data	No data	No data	No data	No data	No data	No data	No data	No data	0.01654922726831635	No data	No data
Marfan syndrome	0.00201215698661671	No data	No data	No data	No data	No data	No data	No data	No data	No data	No data	No data	No data	No data	No data	No data	No data	No data	No data	No data	No data	0.01654922726831635	No data	No data
Multiple Organ Failure	0.00201215698661671	No data	No data	No data	No data	No data	No data	No data	No data	No data	No data	No data	No data	No data	No data	No data	No data	No data	No data	No data	No data	0.01654922726831635	No data	No data
clear cell sarcoma	0.00201215698661671	No data	No data	No data	No data	No data	No data	No data	No data	No data	No data	No data	No data	No data	No data	No data	No data	No data	No data	No data	No data	0.01654922726831635	No data	No data
cardiac arrest	0.00201215698661671	No data	No data	No data	No data	No data	No data	No data	No data	No data	No data	No data	No data	No data	No data	No data	No data	No data	No data	No data	No data	0.01654922726831635	No data	No data
alpha 1-antitrypsin deficiency	0.00201215698661671	No data	No data	No data	No data	No data	No data	No data	No data	No data	No data	No data	No data	No data	No data	No data	No data	No data	No data	No data	No data	0.01654922726831635	No data	No data
autosomal dominant familial periodic fever	0.00201215698661671	No data	No data	No data	No data	No data	No data	No data	No data	No data	No data	No data	No data	No data	No data	No data	No data	No data	No data	No data	No data	0.01654922726831635	No data	No data
fibroma	0.00201215698661671	No data	No data	No data	No data	No data	No data	No data	No data	No data	No data	No data	No data	No data	No data	No data	No data	No data	No data	No data	No data	0.01654922726831635	No data	No data
dental caries	0.00201215698661671	No data	No data	No data	No data	No data	No data	No data	No data	No data	No data	No data	No data	No data	No data	No data	No data	No data	No data	No data	No data	0.01654922726831635	No data	No data
muscle tissue disorder	0.00201215698661671	No data	No data	No data	No data	No data	No data	No data	No data	No data	No data	No data	No data	No data	No data	No data	No data	No data	No data	No data	No data	0.01654922726831635	No data	No data
hereditary spastic paraplegia	0.0018478992734235094	No data	No data	No data	No data	No data	No data	No data	No data	No data	No data	No data	No data	No data	No data	No data	No data	No data	No data	No data	No data	0.015198269940290528	No data	No data
rhabdomyolysis	0.0018478992734235094	No data	No data	No data	No data	No data	No data	No data	No data	No data	No data	No data	No data	No data	No data	No data	No data	No data	No data	No data	No data	0.015198269940290528	No data	No data
Pneumonia	0.0018478992734235094	No data	No data	No data	No data	No data	No data	No data	No data	No data	No data	No data	No data	No data	No data	No data	No data	No data	No data	No data	No data	0.015198269940290528	No data	No data
Jaundice	0.0018478992734235094	No data	No data	No data	No data	No data	No data	No data	No data	No data	No data	No data	No data	No data	No data	No data	No data	No data	No data	No data	No data	0.015198269940290528	No data	No data
prostatitis	0.0018478992734235094	No data	No data	No data	No data	No data	No data	No data	No data	No data	No data	No data	No data	No data	No data	No data	No data	No data	No data	No data	No data	0.015198269940290528	No data	No data
Familial adenomatous polyposis	0.0018478992734235094	No data	No data	No data	No data	No data	No data	No data	No data	No data	No data	No data	No data	No data	No data	No data	No data	No data	No data	No data	No data	0.015198269940290528	No data	No data
mesoblastic nephroma	0.0018478992734235094	No data	No data	No data	No data	No data	No data	No data	No data	No data	No data	No data	No data	No data	No data	No data	No data	No data	No data	No data	No data	0.015198269940290528	No data	No data
necrosis	0.0018478992734235094	No data	No data	No data	No data	No data	No data	No data	No data	No data	No data	No data	No data	No data	No data	No data	No data	No data	No data	No data	No data	0.015198269940290528	No data	No data
developmental disability	0.0018478992734235094	No data	No data	No data	No data	No data	No data	No data	No data	No data	No data	No data	No data	No data	No data	No data	No data	No data	No data	No data	No data	0.015198269940290528	No data	No data
gonorrhea	0.0018478992734235094	No data	No data	No data	No data	No data	No data	No data	No data	No data	No data	No data	No data	No data	No data	No data	No data	No data	No data	No data	No data	0.015198269940290528	No data	No data
juvenile neuronal ceroid lipofuscinosis	0.0018478992734235094	No data	No data	No data	No data	No data	No data	No data	No data	No data	No data	No data	No data	No data	No data	No data	No data	No data	No data	No data	No data	0.015198269940290528	No data	No data
hematologic disease	0.0018478992734235094	No data	No data	No data	No data	No data	No data	No data	No data	No data	No data	No data	No data	No data	No data	No data	No data	No data	No data	No data	No data	0.015198269940290528	No data	No data
persistent truncus arteriosus	0.0018478992734235094	No data	No data	No data	No data	No data	No data	No data	No data	No data	No data	No data	No data	No data	No data	No data	No data	No data	No data	No data	No data	0.015198269940290528	No data	No data
Haim-Munk syndrome	0.0018478992734235094	No data	No data	No data	No data	No data	No data	No data	No data	No data	No data	No data	No data	No data	No data	No data	No data	No data	No data	No data	No data	0.015198269940290528	No data	No data
kidney sarcoma	0.0018478992734235094	No data	No data	No data	No data	No data	No data	No data	No data	No data	No data	No data	No data	No data	No data	No data	No data	No data	No data	No data	No data	0.015198269940290528	No data	No data
giardiasis	0.0018478992734235094	No data	No data	No data	No data	No data	No data	No data	No data	No data	No data	No data	No data	No data	No data	No data	No data	No data	No data	No data	No data	0.015198269940290528	No data	No data
Angiofibroma	0.0018478992734235094	No data	No data	No data	No data	No data	No data	No data	No data	No data	No data	No data	No data	No data	No data	No data	No data	No data	No data	No data	No data	0.015198269940290528	No data	No data
Fulminant hepatic failure	0.0018478992734235094	No data	No data	No data	No data	No data	No data	No data	No data	No data	No data	No data	No data	No data	No data	No data	No data	No data	No data	No data	No data	0.015198269940290528	No data	No data
malignant rhabdoid tumour	0.0018478992734235094	No data	No data	No data	No data	No data	No data	No data	No data	No data	No data	No data	No data	No data	No data	No data	No data	No data	No data	No data	No data	0.015198269940290528	No data	No data
B-cell acute lymphoblastic leukemia	0.0018478992734235094	No data	No data	No data	No data	No data	No data	No data	No data	No data	No data	No data	No data	No data	No data	No data	No data	No data	No data	No data	No data	0.015198269940290528	No data	No data
channelopathy	0.0018478992734235094	No data	No data	No data	No data	No data	No data	No data	No data	No data	No data	No data	No data	No data	No data	No data	No data	No data	No data	No data	No data	0.015198269940290528	No data	No data
Angiofibromas	0.0018478992734235094	No data	No data	No data	No data	No data	No data	No data	No data	No data	No data	No data	No data	No data	No data	No data	No data	No data	No data	No data	No data	0.015198269940290528	No data	No data
acute coronary syndrome	0.0018478992734235094	No data	No data	No data	No data	No data	No data	No data	No data	No data	No data	No data	No data	No data	No data	No data	No data	No data	No data	No data	No data	0.015198269940290528	No data	No data
Mycobacterium infection	0.0018478992734235094	No data	No data	No data	No data	No data	No data	No data	No data	No data	No data	No data	No data	No data	No data	No data	No data	No data	No data	No data	No data	0.015198269940290528	No data	No data
dyschromatosis symmetrica hereditaria	0.0014783194187388072	No data	No data	No data	No data	No data	No data	No data	No data	No data	No data	No data	No data	No data	No data	No data	No data	No data	No data	No data	No data	0.012158615952232422	No data	No data
goblet cell carcinoma	0.0014783194187388072	No data	No data	No data	No data	No data	No data	No data	No data	No data	No data	No data	No data	No data	No data	No data	No data	No data	No data	No data	No data	0.012158615952232422	No data	No data
disorder of glycosylation	0.0014783194187388072	No data	No data	No data	No data	No data	No data	No data	No data	No data	No data	No data	No data	No data	No data	No data	No data	No data	No data	No data	No data	0.012158615952232422	No data	No data
Frontotemporal dementia	0.0014783194187388072	No data	No data	No data	No data	No data	No data	No data	No data	No data	No data	No data	No data	No data	No data	No data	No data	No data	No data	No data	No data	0.012158615952232422	No data	No data
Pain	0.0014783194187388072	No data	No data	No data	No data	No data	No data	No data	No data	No data	No data	No data	No data	No data	No data	No data	No data	No data	No data	No data	No data	0.012158615952232422	No data	No data
hyperplasia	0.0014783194187388072	No data	No data	No data	No data	No data	No data	No data	No data	No data	No data	No data	No data	No data	No data	No data	No data	No data	No data	No data	No data	0.012158615952232422	No data	No data
hypersensitivity pneumonitis	0.0014783194187388072	No data	No data	No data	No data	No data	No data	No data	No data	No data	No data	No data	No data	No data	No data	No data	No data	No data	No data	No data	No data	0.012158615952232422	No data	No data
myostatin-related muscle hypertrophy	0.0014783194187388072	No data	No data	No data	No data	No data	No data	No data	No data	No data	No data	No data	No data	No data	No data	No data	No data	No data	No data	No data	No data	0.012158615952232422	No data	No data
Increased total eosinophil count	0.0014783194187388072	No data	No data	No data	No data	No data	No data	No data	No data	No data	No data	No data	No data	No data	No data	No data	No data	No data	No data	No data	No data	0.012158615952232422	No data	No data
hemophilia B	0.0014783194187388072	No data	No data	No data	No data	No data	No data	No data	No data	No data	No data	No data	No data	No data	No data	No data	No data	No data	No data	No data	No data	0.012158615952232422	No data	No data
arterial disorder	0.0014783194187388072	No data	No data	No data	No data	No data	No data	No data	No data	No data	No data	No data	No data	No data	No data	No data	No data	No data	No data	No data	No data	0.012158615952232422	No data	No data
foot and mouth disease	0.0014783194187388072	No data	No data	No data	No data	No data	No data	No data	No data	No data	No data	No data	No data	No data	No data	No data	No data	No data	No data	No data	No data	0.012158615952232422	No data	No data
mucopolysaccharidosis type 3D	0.0014783194187388072	No data	No data	No data	No data	No data	No data	No data	No data	No data	No data	No data	No data	No data	No data	No data	No data	No data	No data	No data	No data	0.012158615952232422	No data	No data
Cerebral visual impairment	0.0014783194187388072	No data	No data	No data	No data	No data	No data	No data	No data	No data	No data	No data	No data	No data	No data	No data	No data	No data	No data	No data	No data	0.012158615952232422	No data	No data
Moyamoya disease	0.0014783194187388072	No data	No data	No data	No data	No data	No data	No data	No data	No data	No data	No data	No data	No data	No data	No data	No data	No data	No data	No data	No data	0.012158615952232422	No data	No data
allergic respiratory disease	0.0014783194187388072	No data	No data	No data	No data	No data	No data	No data	No data	No data	No data	No data	No data	No data	No data	No data	No data	No data	No data	No data	No data	0.012158615952232422	No data	No data
Spindle Cell Melanoma	0.0014783194187388072	No data	No data	No data	No data	No data	No data	No data	No data	No data	No data	No data	No data	No data	No data	No data	No data	No data	No data	No data	No data	0.012158615952232422	No data	No data
ischemia reperfusion injury	0.0014783194187388072	No data	No data	No data	No data	No data	No data	No data	No data	No data	No data	No data	No data	No data	No data	No data	No data	No data	No data	No data	No data	0.012158615952232422	No data	No data
Strabismus	0.0014783194187388072	No data	No data	No data	No data	No data	No data	No data	No data	No data	No data	No data	No data	No data	No data	No data	No data	No data	No data	No data	No data	0.012158615952232422	No data	No data
Inguinal hernia	0.0014783194187388072	No data	No data	No data	No data	No data	No data	No data	No data	No data	No data	No data	No data	No data	No data	No data	No data	No data	No data	No data	No data	0.012158615952232422	No data	No data
myoclonic epilepsy	0.0014783194187388072	No data	No data	No data	No data	No data	No data	No data	No data	No data	No data	No data	No data	No data	No data	No data	No data	No data	No data	No data	No data	0.012158615952232422	No data	No data
Osteochondrosis	0.0014783194187388072	No data	No data	No data	No data	No data	No data	No data	No data	No data	No data	No data	No data	No data	No data	No data	No data	No data	No data	No data	No data	0.012158615952232422	No data	No data
autosomal recessive limb-girdle muscular dystrophy type 2H	0.0014783194187388072	No data	No data	No data	No data	No data	No data	No data	No data	No data	No data	No data	No data	No data	No data	No data	No data	No data	No data	No data	No data	0.012158615952232422	No data	No data
pregnancy disorder	0.0014783194187388072	No data	No data	No data	No data	No data	No data	No data	No data	No data	No data	No data	No data	No data	No data	No data	No data	No data	No data	No data	No data	0.012158615952232422	No data	No data
Asthma	0.0014783194187388072	No data	No data	No data	No data	No data	No data	No data	No data	No data	No data	No data	No data	No data	No data	No data	No data	No data	No data	No data	No data	0.012158615952232422	No data	No data
asthma	0.0014783194187388072	No data	No data	No data	No data	No data	No data	No data	No data	No data	No data	No data	No data	No data	No data	No data	No data	No data	No data	No data	No data	0.012158615952232422	No data	No data
chorioamnionitis	0.0014783194187388072	No data	No data	No data	No data	No data	No data	No data	No data	No data	No data	No data	No data	No data	No data	No data	No data	No data	No data	No data	No data	0.012158615952232422	No data	No data
autosomal recessive polycystic kidney disease	0.0014783194187388072	No data	No data	No data	No data	No data	No data	No data	No data	No data	No data	No data	No data	No data	No data	No data	No data	No data	No data	No data	No data	0.012158615952232422	No data	No data
Charcot-Marie-Tooth disease, axonal, type 2FF	0.0014783194187388072	No data	No data	No data	No data	No data	No data	No data	No data	No data	No data	No data	No data	No data	No data	No data	No data	No data	No data	No data	No data	0.012158615952232422	No data	No data
Ectodermal dysplasia - syndactyly syndrome	0.0014783194187388072	No data	No data	No data	No data	No data	No data	No data	No data	No data	No data	No data	No data	No data	No data	No data	No data	No data	No data	No data	No data	0.012158615952232422	No data	No data
Fanconi anemia complementation group F	0.0014783194187388072	No data	No data	No data	No data	No data	No data	No data	No data	No data	No data	No data	No data	No data	No data	No data	No data	No data	No data	No data	No data	0.012158615952232422	No data	No data
xerostomia	0.0014783194187388072	No data	No data	No data	No data	No data	No data	No data	No data	No data	No data	No data	No data	No data	No data	No data	No data	No data	No data	No data	No data	0.012158615952232422	No data	No data
microvillus inclusion disease	0.0014783194187388072	No data	No data	No data	No data	No data	No data	No data	No data	No data	No data	No data	No data	No data	No data	No data	No data	No data	No data	No data	No data	0.012158615952232422	No data	No data
chronic bronchitis	0.0014783194187388072	No data	No data	No data	No data	No data	No data	No data	No data	No data	No data	No data	No data	No data	No data	No data	No data	No data	No data	No data	No data	0.012158615952232422	No data	No data
Bazex-Dupré-Christol syndrome	0.0014783194187388072	No data	No data	No data	No data	No data	No data	No data	No data	No data	No data	No data	No data	No data	No data	No data	No data	No data	No data	No data	No data	0.012158615952232422	No data	No data
hyperimmunoglobulinemia D with periodic fever	0.0014783194187388072	No data	No data	No data	No data	No data	No data	No data	No data	No data	No data	No data	No data	No data	No data	No data	No data	No data	No data	No data	No data	0.012158615952232422	No data	No data
familial hypercholesterolemia	0.0014783194187388072	No data	No data	No data	No data	No data	No data	No data	No data	No data	No data	No data	No data	No data	No data	No data	No data	No data	No data	No data	No data	0.012158615952232422	No data	No data
adult-onset autosomal dominant demyelinating leukodystrophy	0.0014783194187388072	No data	No data	No data	No data	No data	No data	No data	No data	No data	No data	No data	No data	No data	No data	No data	No data	No data	No data	No data	No data	0.012158615952232422	No data	No data
Polyomavirus infectious disease	0.0014783194187388072	No data	No data	No data	No data	No data	No data	No data	No data	No data	No data	No data	No data	No data	No data	No data	No data	No data	No data	No data	No data	0.012158615952232422	No data	No data
scrapie	0.0014783194187388072	No data	No data	No data	No data	No data	No data	No data	No data	No data	No data	No data	No data	No data	No data	No data	No data	No data	No data	No data	No data	0.012158615952232422	No data	No data
Encephalitis, Tick-Borne	0.0014783194187388072	No data	No data	No data	No data	No data	No data	No data	No data	No data	No data	No data	No data	No data	No data	No data	No data	No data	No data	No data	No data	0.012158615952232422	No data	No data
lymphangioma	0.0014783194187388072	No data	No data	No data	No data	No data	No data	No data	No data	No data	No data	No data	No data	No data	No data	No data	No data	No data	No data	No data	No data	0.012158615952232422	No data	No data
Skeletal dysplasia	0.0014783194187388072	No data	No data	No data	No data	No data	No data	No data	No data	No data	No data	No data	No data	No data	No data	No data	No data	No data	No data	No data	No data	0.012158615952232422	No data	No data
meninges hemangiopericytoma	0.0014783194187388072	No data	No data	No data	No data	No data	No data	No data	No data	No data	No data	No data	No data	No data	No data	No data	No data	No data	No data	No data	No data	0.012158615952232422	No data	No data
embryonal neoplasm	0.0014783194187388072	No data	No data	No data	No data	No data	No data	No data	No data	No data	No data	No data	No data	No data	No data	No data	No data	No data	No data	No data	No data	0.012158615952232422	No data	No data
periventricular nodular heterotopia	0.0014783194187388072	No data	No data	No data	No data	No data	No data	No data	No data	No data	No data	No data	No data	No data	No data	No data	No data	No data	No data	No data	No data	0.012158615952232422	No data	No data
head and neck neoplasia	0.0014783194187388072	No data	No data	No data	No data	No data	No data	No data	No data	No data	No data	No data	No data	No data	No data	No data	No data	No data	No data	No data	No data	0.012158615952232422	No data	No data
Proteus syndrome	0.0014783194187388072	No data	No data	No data	No data	No data	No data	No data	No data	No data	No data	No data	No data	No data	No data	No data	No data	No data	No data	No data	No data	0.012158615952232422	No data	No data
alkaptonuria	0.0014783194187388072	No data	No data	No data	No data	No data	No data	No data	No data	No data	No data	No data	No data	No data	No data	No data	No data	No data	No data	No data	No data	0.012158615952232422	No data	No data
liver leiomyosarcoma	0.0014783194187388072	No data	No data	No data	No data	No data	No data	No data	No data	No data	No data	No data	No data	No data	No data	No data	No data	No data	No data	No data	No data	0.012158615952232422	No data	No data
non-alcoholic fatty liver	0.0014783194187388072	No data	No data	No data	No data	No data	No data	No data	No data	No data	No data	No data	No data	No data	No data	No data	No data	No data	No data	No data	No data	0.012158615952232422	No data	No data
Hyperammonemia	0.0014783194187388072	No data	No data	No data	No data	No data	No data	No data	No data	No data	No data	No data	No data	No data	No data	No data	No data	No data	No data	No data	No data	0.012158615952232422	No data	No data
dermoid cyst	0.0014783194187388072	No data	No data	No data	No data	No data	No data	No data	No data	No data	No data	No data	No data	No data	No data	No data	No data	No data	No data	No data	No data	0.012158615952232422	No data	No data
facial paralysis	0.0014783194187388072	No data	No data	No data	No data	No data	No data	No data	No data	No data	No data	No data	No data	No data	No data	No data	No data	No data	No data	No data	No data	0.012158615952232422	No data	No data
oculocutaneous albinism	0.0014783194187388072	No data	No data	No data	No data	No data	No data	No data	No data	No data	No data	No data	No data	No data	No data	No data	No data	No data	No data	No data	No data	0.012158615952232422	No data	No data
combined immunodeficiency	0.0014783194187388072	No data	No data	No data	No data	No data	No data	No data	No data	No data	No data	No data	No data	No data	No data	No data	No data	No data	No data	No data	No data	0.012158615952232422	No data	No data
MALT lymphoma	0.0014783194187388072	No data	No data	No data	No data	No data	No data	No data	No data	No data	No data	No data	No data	No data	No data	No data	No data	No data	No data	No data	No data	0.012158615952232422	No data	No data
cervical polyp	0.0014783194187388072	No data	No data	No data	No data	No data	No data	No data	No data	No data	No data	No data	No data	No data	No data	No data	No data	No data	No data	No data	No data	0.012158615952232422	No data	No data
sexuality	0.0014783194187388072	No data	No data	No data	No data	No data	No data	No data	No data	No data	No data	No data	No data	No data	No data	No data	No data	No data	No data	No data	No data	0.012158615952232422	No data	No data
hemophagocytic syndrome	0.0014783194187388072	No data	No data	No data	No data	No data	No data	No data	No data	No data	No data	No data	No data	No data	No data	No data	No data	No data	No data	No data	No data	0.012158615952232422	No data	No data
pilocytic astrocytoma	0.0014783194187388072	No data	No data	No data	No data	No data	No data	No data	No data	No data	No data	No data	No data	No data	No data	No data	No data	No data	No data	No data	No data	0.012158615952232422	No data	No data
methamphetamine dependence	0.0014783194187388072	No data	No data	No data	No data	No data	No data	No data	No data	No data	No data	No data	No data	No data	No data	No data	No data	No data	No data	No data	No data	0.012158615952232422	No data	No data
allergic disease	0.0014783194187388072	No data	No data	No data	No data	No data	No data	No data	No data	No data	No data	No data	No data	No data	No data	No data	No data	No data	No data	No data	No data	0.012158615952232422	No data	No data
autosomal dominant cerebellar ataxia type II	0.0014783194187388072	No data	No data	No data	No data	No data	No data	No data	No data	No data	No data	No data	No data	No data	No data	No data	No data	No data	No data	No data	No data	0.012158615952232422	No data	No data
Lewy body dementia	0.0014783194187388072	No data	No data	No data	No data	No data	No data	No data	No data	No data	No data	No data	No data	No data	No data	No data	No data	No data	No data	No data	No data	0.012158615952232422	No data	No data
congenital disorder of glycosylation	0.0014783194187388072	No data	No data	No data	No data	No data	No data	No data	No data	No data	No data	No data	No data	No data	No data	No data	No data	No data	No data	No data	No data	0.012158615952232422	No data	No data
Renal insufficiency	0.0014783194187388072	No data	No data	No data	No data	No data	No data	No data	No data	No data	No data	No data	No data	No data	No data	No data	No data	No data	No data	No data	No data	0.012158615952232422	No data	No data
pleomorphic rhabdomyosarcoma	0.0014783194187388072	No data	No data	No data	No data	No data	No data	No data	No data	No data	No data	No data	No data	No data	No data	No data	No data	No data	No data	No data	No data	0.012158615952232422	No data	No data
respiratory tract infectious disorder	0.0014783194187388072	No data	No data	No data	No data	No data	No data	No data	No data	No data	No data	No data	No data	No data	No data	No data	No data	No data	No data	No data	No data	0.012158615952232422	No data	No data
Malignant Mesothelioma	0.0014783194187388072	No data	No data	No data	No data	No data	No data	No data	No data	No data	No data	No data	No data	No data	No data	No data	No data	No data	No data	No data	No data	0.012158615952232422	No data	No data
tongue squamous cell carcinoma	0.0014783194187388072	No data	No data	No data	No data	No data	No data	No data	No data	No data	No data	No data	No data	No data	No data	No data	No data	No data	No data	No data	No data	0.012158615952232422	No data	No data
muscular atrophy	0.0014783194187388072	No data	No data	No data	No data	No data	No data	No data	No data	No data	No data	No data	No data	No data	No data	No data	No data	No data	No data	No data	No data	0.012158615952232422	No data	No data
Leydig Cell Tumor	0.0014783194187388072	No data	No data	No data	No data	No data	No data	No data	No data	No data	No data	No data	No data	No data	No data	No data	No data	No data	No data	No data	No data	0.012158615952232422	No data	No data
pain	0.0014783194187388072	No data	No data	No data	No data	No data	No data	No data	No data	No data	No data	No data	No data	No data	No data	No data	No data	No data	No data	No data	No data	0.012158615952232422	No data	No data
inherited lipid metabolism disorder	0.0014783194187388072	No data	No data	No data	No data	No data	No data	No data	No data	No data	No data	No data	No data	No data	No data	No data	No data	No data	No data	No data	No data	0.012158615952232422	No data	No data
atrophic macular degeneration	0.0014783194187388072	No data	No data	No data	No data	No data	No data	No data	No data	No data	No data	No data	No data	No data	No data	No data	No data	No data	No data	No data	No data	0.012158615952232422	No data	No data
dehydrated hereditary stomatocytosis	0.0014783194187388072	No data	No data	No data	No data	No data	No data	No data	No data	No data	No data	No data	No data	No data	No data	No data	No data	No data	No data	No data	No data	0.012158615952232422	No data	No data
gastritis	0.0014783194187388072	No data	No data	No data	No data	No data	No data	No data	No data	No data	No data	No data	No data	No data	No data	No data	No data	No data	No data	No data	No data	0.012158615952232422	No data	No data
occult macular dystrophy	0.0014783194187388072	No data	No data	No data	No data	No data	No data	No data	No data	No data	No data	No data	No data	No data	No data	No data	No data	No data	No data	No data	No data	0.012158615952232422	No data	No data
autoimmune myocarditis	0.0014783194187388072	No data	No data	No data	No data	No data	No data	No data	No data	No data	No data	No data	No data	No data	No data	No data	No data	No data	No data	No data	No data	0.012158615952232422	No data	No data
Chronic Eosinophilic Leukemia, Not Otherwise Specified	0.0014783194187388072	No data	No data	No data	No data	No data	No data	No data	No data	No data	No data	No data	No data	No data	No data	No data	No data	No data	No data	No data	No data	0.012158615952232422	No data	No data
orthostatic hypotension	0.0014783194187388072	No data	No data	No data	No data	No data	No data	No data	No data	No data	No data	No data	No data	No data	No data	No data	No data	No data	No data	No data	No data	0.012158615952232422	No data	No data
animal disease	0.0014783194187388072	No data	No data	No data	No data	No data	No data	No data	No data	No data	No data	No data	No data	No data	No data	No data	No data	No data	No data	No data	No data	0.012158615952232422	No data	No data
histoplasmosis	0.0014783194187388072	No data	No data	No data	No data	No data	No data	No data	No data	No data	No data	No data	No data	No data	No data	No data	No data	No data	No data	No data	No data	0.012158615952232422	No data	No data
immunodeficiency disease	0.0014783194187388072	No data	No data	No data	No data	No data	No data	No data	No data	No data	No data	No data	No data	No data	No data	No data	No data	No data	No data	No data	No data	0.012158615952232422	No data	No data
infectious colitis	0.0014783194187388072	No data	No data	No data	No data	No data	No data	No data	No data	No data	No data	No data	No data	No data	No data	No data	No data	No data	No data	No data	No data	0.012158615952232422	No data	No data
benign neoplasm of sweat gland	0.0014783194187388072	No data	No data	No data	No data	No data	No data	No data	No data	No data	No data	No data	No data	No data	No data	No data	No data	No data	No data	No data	No data	0.012158615952232422	No data	No data
brain injury	0.0014783194187388072	No data	No data	No data	No data	No data	No data	No data	No data	No data	No data	No data	No data	No data	No data	No data	No data	No data	No data	No data	No data	0.012158615952232422	No data	No data
fibromyalgia	0.0014783194187388072	No data	No data	No data	No data	No data	No data	No data	No data	No data	No data	No data	No data	No data	No data	No data	No data	No data	No data	No data	No data	0.012158615952232422	No data	No data
hereditary hyperferritinemia with congenital cataracts	0.0014783194187388072	No data	No data	No data	No data	No data	No data	No data	No data	No data	No data	No data	No data	No data	No data	No data	No data	No data	No data	No data	No data	0.012158615952232422	No data	No data
myxoid liposarcoma	0.0014783194187388072	No data	No data	No data	No data	No data	No data	No data	No data	No data	No data	No data	No data	No data	No data	No data	No data	No data	No data	No data	No data	0.012158615952232422	No data	No data
Peyronie disease	0.0014783194187388072	No data	No data	No data	No data	No data	No data	No data	No data	No data	No data	No data	No data	No data	No data	No data	No data	No data	No data	No data	No data	0.012158615952232422	No data	No data
Apert syndrome	0.0014783194187388072	No data	No data	No data	No data	No data	No data	No data	No data	No data	No data	No data	No data	No data	No data	No data	No data	No data	No data	No data	No data	0.012158615952232422	No data	No data
adenomyosis	0.0014783194187388072	No data	No data	No data	No data	No data	No data	No data	No data	No data	No data	No data	No data	No data	No data	No data	No data	No data	No data	No data	No data	0.012158615952232422	No data	No data
parkinsonian disorder	0.0014783194187388072	No data	No data	No data	No data	No data	No data	No data	No data	No data	No data	No data	No data	No data	No data	No data	No data	No data	No data	No data	No data	0.012158615952232422	No data	No data
fetal akinesia deformation sequence	0.0014783194187388072	No data	No data	No data	No data	No data	No data	No data	No data	No data	No data	No data	No data	No data	No data	No data	No data	No data	No data	No data	No data	0.012158615952232422	No data	No data
Treacher-Collins syndrome	0.0014783194187388072	No data	No data	No data	No data	No data	No data	No data	No data	No data	No data	No data	No data	No data	No data	No data	No data	No data	No data	No data	No data	0.012158615952232422	No data	No data
deep vein thrombosis	0.0014783194187388072	No data	No data	No data	No data	No data	No data	No data	No data	No data	No data	No data	No data	No data	No data	No data	No data	No data	No data	No data	No data	0.012158615952232422	No data	No data
pantothenate kinase-associated neurodegeneration	0.0014783194187388072	No data	No data	No data	No data	No data	No data	No data	No data	No data	No data	No data	No data	No data	No data	No data	No data	No data	No data	No data	No data	0.012158615952232422	No data	No data
myocardial disorder	0.0014783194187388072	No data	No data	No data	No data	No data	No data	No data	No data	No data	No data	No data	No data	No data	No data	No data	No data	No data	No data	No data	No data	0.012158615952232422	No data	No data
Yersinia pestis infectious disease	0.0014783194187388072	No data	No data	No data	No data	No data	No data	No data	No data	No data	No data	No data	No data	No data	No data	No data	No data	No data	No data	No data	No data	0.012158615952232422	No data	No data
Nance-Horan syndrome	0.0014783194187388072	No data	No data	No data	No data	No data	No data	No data	No data	No data	No data	No data	No data	No data	No data	No data	No data	No data	No data	No data	No data	0.012158615952232422	No data	No data
Intimal Sarcoma	0.0014783194187388072	No data	No data	No data	No data	No data	No data	No data	No data	No data	No data	No data	No data	No data	No data	No data	No data	No data	No data	No data	No data	0.012158615952232422	No data	No data
distal arthrogryposis	0.0014783194187388072	No data	No data	No data	No data	No data	No data	No data	No data	No data	No data	No data	No data	No data	No data	No data	No data	No data	No data	No data	No data	0.012158615952232422	No data	No data
lichen planus	0.0014783194187388072	No data	No data	No data	No data	No data	No data	No data	No data	No data	No data	No data	No data	No data	No data	No data	No data	No data	No data	No data	No data	0.012158615952232422	No data	No data
septic peritonitis	0.0014783194187388072	No data	No data	No data	No data	No data	No data	No data	No data	No data	No data	No data	No data	No data	No data	No data	No data	No data	No data	No data	No data	0.012158615952232422	No data	No data
polycythemia vera	0.0014783194187388072	No data	No data	No data	No data	No data	No data	No data	No data	No data	No data	No data	No data	No data	No data	No data	No data	No data	No data	No data	No data	0.012158615952232422	No data	No data
autosomal dominant nonsyndromic hearing loss 1	0.0014783194187388072	No data	No data	No data	No data	No data	No data	No data	No data	No data	No data	No data	No data	No data	No data	No data	No data	No data	No data	No data	No data	0.012158615952232422	No data	No data
cryohydrocytosis	0.0014783194187388072	No data	No data	No data	No data	No data	No data	No data	No data	No data	No data	No data	No data	No data	No data	No data	No data	No data	No data	No data	No data	0.012158615952232422	No data	No data
chromophobe renal cell carcinoma	0.0014783194187388072	No data	No data	No data	No data	No data	No data	No data	No data	No data	No data	No data	No data	No data	No data	No data	No data	No data	No data	No data	No data	0.012158615952232422	No data	No data
cystitis	0.0014783194187388072	No data	No data	No data	No data	No data	No data	No data	No data	No data	No data	No data	No data	No data	No data	No data	No data	No data	No data	No data	No data	0.012158615952232422	No data	No data
malignant phyllodes tumor	0.0014783194187388072	No data	No data	No data	No data	No data	No data	No data	No data	No data	No data	No data	No data	No data	No data	No data	No data	No data	No data	No data	No data	0.012158615952232422	No data	No data
childhood gender nonconformity	0.0014783194187388072	No data	No data	No data	No data	No data	No data	No data	No data	No data	No data	No data	No data	No data	No data	No data	No data	No data	No data	No data	No data	0.012158615952232422	No data	No data
myofibrillar myopathy 5	0.0014783194187388072	No data	No data	No data	No data	No data	No data	No data	No data	No data	No data	No data	No data	No data	No data	No data	No data	No data	No data	No data	No data	0.012158615952232422	No data	No data
thrombophilia	0.0014783194187388072	No data	No data	No data	No data	No data	No data	No data	No data	No data	No data	No data	No data	No data	No data	No data	No data	No data	No data	No data	No data	0.012158615952232422	No data	No data
Adenofibroma	0.0014783194187388072	No data	No data	No data	No data	No data	No data	No data	No data	No data	No data	No data	No data	No data	No data	No data	No data	No data	No data	No data	No data	0.012158615952232422	No data	No data
diarrheal disease	0.0014783194187388072	No data	No data	No data	No data	No data	No data	No data	No data	No data	No data	No data	No data	No data	No data	No data	No data	No data	No data	No data	No data	0.012158615952232422	No data	No data
kidney cancer	0.0014783194187388072	No data	No data	No data	No data	No data	No data	No data	No data	No data	No data	No data	No data	No data	No data	No data	No data	No data	No data	No data	No data	0.012158615952232422	No data	No data
eumycotic mycetoma	0.0014783194187388072	No data	No data	No data	No data	No data	No data	No data	No data	No data	No data	No data	No data	No data	No data	No data	No data	No data	No data	No data	No data	0.012158615952232422	No data	No data
echinococcosis	0.0014783194187388072	No data	No data	No data	No data	No data	No data	No data	No data	No data	No data	No data	No data	No data	No data	No data	No data	No data	No data	No data	No data	0.012158615952232422	No data	No data
diabetes insipidus	0.0014783194187388072	No data	No data	No data	No data	No data	No data	No data	No data	No data	No data	No data	No data	No data	No data	No data	No data	No data	No data	No data	No data	0.012158615952232422	No data	No data
skeletal dysplasia	0.0014783194187388072	No data	No data	No data	No data	No data	No data	No data	No data	No data	No data	No data	No data	No data	No data	No data	No data	No data	No data	No data	No data	0.012158615952232422	No data	No data
metastasis	0.0014783194187388072	No data	No data	No data	No data	No data	No data	No data	No data	No data	No data	No data	No data	No data	No data	No data	No data	No data	No data	No data	No data	0.012158615952232422	No data	No data
normal pressure hydrocephalus	0.0014783194187388072	No data	No data	No data	No data	No data	No data	No data	No data	No data	No data	No data	No data	No data	No data	No data	No data	No data	No data	No data	No data	0.012158615952232422	No data	No data
Malignant Bone Neoplasm	0.0014783194187388072	No data	No data	No data	No data	No data	No data	No data	No data	No data	No data	No data	No data	No data	No data	No data	No data	No data	No data	No data	No data	0.012158615952232422	No data	No data
breast benign neoplasm	0.0014783194187388072	No data	No data	No data	No data	No data	No data	No data	No data	No data	No data	No data	No data	No data	No data	No data	No data	No data	No data	No data	No data	0.012158615952232422	No data	No data
chronic pancreatitis	0.0014783194187388072	No data	No data	No data	No data	No data	No data	No data	No data	No data	No data	No data	No data	No data	No data	No data	No data	No data	No data	No data	No data	0.012158615952232422	No data	No data
Cestode Infections	0.0014783194187388072	No data	No data	No data	No data	No data	No data	No data	No data	No data	No data	No data	No data	No data	No data	No data	No data	No data	No data	No data	No data	0.012158615952232422	No data	No data
inclusion conjunctivitis	0.0014783194187388072	No data	No data	No data	No data	No data	No data	No data	No data	No data	No data	No data	No data	No data	No data	No data	No data	No data	No data	No data	No data	0.012158615952232422	No data	No data
tubulinopathy	0.0014783194187388072	No data	No data	No data	No data	No data	No data	No data	No data	No data	No data	No data	No data	No data	No data	No data	No data	No data	No data	No data	No data	0.012158615952232422	No data	No data
learning disability	0.0014783194187388072	No data	No data	No data	No data	No data	No data	No data	No data	No data	No data	No data	No data	No data	No data	No data	No data	No data	No data	No data	No data	0.012158615952232422	No data	No data
intestinal polyp	0.0014783194187388072	No data	No data	No data	No data	No data	No data	No data	No data	No data	No data	No data	No data	No data	No data	No data	No data	No data	No data	No data	No data	0.012158615952232422	No data	No data
Uveitis	0.0014783194187388072	No data	No data	No data	No data	No data	No data	No data	No data	No data	No data	No data	No data	No data	No data	No data	No data	No data	No data	No data	No data	0.012158615952232422	No data	No data
Encephalopathy	0.0014783194187388072	No data	No data	No data	No data	No data	No data	No data	No data	No data	No data	No data	No data	No data	No data	No data	No data	No data	No data	No data	No data	0.012158615952232422	No data	No data
gas gangrene	0.0014783194187388072	No data	No data	No data	No data	No data	No data	No data	No data	No data	No data	No data	No data	No data	No data	No data	No data	No data	No data	No data	No data	0.012158615952232422	No data	No data
Timothy syndrome	0.0014783194187388072	No data	No data	No data	No data	No data	No data	No data	No data	No data	No data	No data	No data	No data	No data	No data	No data	No data	No data	No data	No data	0.012158615952232422	No data	No data
ependymoma	0.0014783194187388072	No data	No data	No data	No data	No data	No data	No data	No data	No data	No data	No data	No data	No data	No data	No data	No data	No data	No data	No data	No data	0.012158615952232422	No data	No data
chromosomal disorder	0.0014783194187388072	No data	No data	No data	No data	No data	No data	No data	No data	No data	No data	No data	No data	No data	No data	No data	No data	No data	No data	No data	No data	0.012158615952232422	No data	No data
psoriatic arthritis	0.0014783194187388072	No data	No data	No data	No data	No data	No data	No data	No data	No data	No data	No data	No data	No data	No data	No data	No data	No data	No data	No data	No data	0.012158615952232422	No data	No data
Candidiasis, Invasive	0.0014783194187388072	No data	No data	No data	No data	No data	No data	No data	No data	No data	No data	No data	No data	No data	No data	No data	No data	No data	No data	No data	No data	0.012158615952232422	No data	No data
autosomal dominant nonsyndromic hearing loss	0.0014783194187388072	No data	No data	No data	No data	No data	No data	No data	No data	No data	No data	No data	No data	No data	No data	No data	No data	No data	No data	No data	No data	0.012158615952232422	No data	No data
Severe combined immunodeficiency	0.0014783194187388072	No data	No data	No data	No data	No data	No data	No data	No data	No data	No data	No data	No data	No data	No data	No data	No data	No data	No data	No data	No data	0.012158615952232422	No data	No data
multisystemic smooth muscle dysfunction syndrome	0.0014783194187388072	No data	No data	No data	No data	No data	No data	No data	No data	No data	No data	No data	No data	No data	No data	No data	No data	No data	No data	No data	No data	0.012158615952232422	No data	No data
mixed neoplasm	0.0014783194187388072	No data	No data	No data	No data	No data	No data	No data	No data	No data	No data	No data	No data	No data	No data	No data	No data	No data	No data	No data	No data	0.012158615952232422	No data	No data
inflammation of heart layer	0.0014783194187388072	No data	No data	No data	No data	No data	No data	No data	No data	No data	No data	No data	No data	No data	No data	No data	No data	No data	No data	No data	No data	0.012158615952232422	No data	No data
adrenoleukodystrophy	0.0014783194187388072	No data	No data	No data	No data	No data	No data	No data	No data	No data	No data	No data	No data	No data	No data	No data	No data	No data	No data	No data	No data	0.012158615952232422	No data	No data
Griscelli syndrome	0.0014783194187388072	No data	No data	No data	No data	No data	No data	No data	No data	No data	No data	No data	No data	No data	No data	No data	No data	No data	No data	No data	No data	0.012158615952232422	No data	No data
ischemic cardiomyopathy	0.0014783194187388072	No data	No data	No data	No data	No data	No data	No data	No data	No data	No data	No data	No data	No data	No data	No data	No data	No data	No data	No data	No data	0.012158615952232422	No data	No data
multisystemic smooth muscle dysfunction syndrome	0.0014783194187388072	No data	No data	No data	No data	No data	No data	No data	No data	No data	No data	No data	No data	No data	No data	No data	No data	No data	No data	No data	No data	0.012158615952232422	No data	No data
malignant phyllodes tumor	0.0014783194187388072	No data	No data	No data	No data	No data	No data	No data	No data	No data	No data	No data	No data	No data	No data	No data	No data	No data	No data	No data	No data	0.012158615952232422	No data	No data
cystitis	0.0014783194187388072	No data	No data	No data	No data	No data	No data	No data	No data	No data	No data	No data	No data	No data	No data	No data	No data	No data	No data	No data	No data	0.012158615952232422	No data	No data
chromophobe renal cell carcinoma	0.0014783194187388072	No data	No data	No data	No data	No data	No data	No data	No data	No data	No data	No data	No data	No data	No data	No data	No data	No data	No data	No data	No data	0.012158615952232422	No data	No data
cryohydrocytosis	0.0014783194187388072	No data	No data	No data	No data	No data	No data	No data	No data	No data	No data	No data	No data	No data	No data	No data	No data	No data	No data	No data	No data	0.012158615952232422	No data	No data
autosomal dominant nonsyndromic hearing loss 1	0.0014783194187388072	No data	No data	No data	No data	No data	No data	No data	No data	No data	No data	No data	No data	No data	No data	No data	No data	No data	No data	No data	No data	0.012158615952232422	No data	No data
septic peritonitis	0.0014783194187388072	No data	No data	No data	No data	No data	No data	No data	No data	No data	No data	No data	No data	No data	No data	No data	No data	No data	No data	No data	No data	0.012158615952232422	No data	No data
distal arthrogryposis	0.0014783194187388072	No data	No data	No data	No data	No data	No data	No data	No data	No data	No data	No data	No data	No data	No data	No data	No data	No data	No data	No data	No data	0.012158615952232422	No data	No data
Intimal Sarcoma	0.0014783194187388072	No data	No data	No data	No data	No data	No data	No data	No data	No data	No data	No data	No data	No data	No data	No data	No data	No data	No data	No data	No data	0.012158615952232422	No data	No data
Yersinia pestis infectious disease	0.0014783194187388072	No data	No data	No data	No data	No data	No data	No data	No data	No data	No data	No data	No data	No data	No data	No data	No data	No data	No data	No data	No data	0.012158615952232422	No data	No data
myocardial disorder	0.0014783194187388072	No data	No data	No data	No data	No data	No data	No data	No data	No data	No data	No data	No data	No data	No data	No data	No data	No data	No data	No data	No data	0.012158615952232422	No data	No data
pantothenate kinase-associated neurodegeneration	0.0014783194187388072	No data	No data	No data	No data	No data	No data	No data	No data	No data	No data	No data	No data	No data	No data	No data	No data	No data	No data	No data	No data	0.012158615952232422	No data	No data
deep vein thrombosis	0.0014783194187388072	No data	No data	No data	No data	No data	No data	No data	No data	No data	No data	No data	No data	No data	No data	No data	No data	No data	No data	No data	No data	0.012158615952232422	No data	No data
Treacher-Collins syndrome	0.0014783194187388072	No data	No data	No data	No data	No data	No data	No data	No data	No data	No data	No data	No data	No data	No data	No data	No data	No data	No data	No data	No data	0.012158615952232422	No data	No data
fetal akinesia deformation sequence	0.0014783194187388072	No data	No data	No data	No data	No data	No data	No data	No data	No data	No data	No data	No data	No data	No data	No data	No data	No data	No data	No data	No data	0.012158615952232422	No data	No data
parkinsonian disorder	0.0014783194187388072	No data	No data	No data	No data	No data	No data	No data	No data	No data	No data	No data	No data	No data	No data	No data	No data	No data	No data	No data	No data	0.012158615952232422	No data	No data
adenomyosis	0.0014783194187388072	No data	No data	No data	No data	No data	No data	No data	No data	No data	No data	No data	No data	No data	No data	No data	No data	No data	No data	No data	No data	0.012158615952232422	No data	No data
Apert syndrome	0.0014783194187388072	No data	No data	No data	No data	No data	No data	No data	No data	No data	No data	No data	No data	No data	No data	No data	No data	No data	No data	No data	No data	0.012158615952232422	No data	No data
Peyronie disease	0.0014783194187388072	No data	No data	No data	No data	No data	No data	No data	No data	No data	No data	No data	No data	No data	No data	No data	No data	No data	No data	No data	No data	0.012158615952232422	No data	No data
myxoid liposarcoma	0.0014783194187388072	No data	No data	No data	No data	No data	No data	No data	No data	No data	No data	No data	No data	No data	No data	No data	No data	No data	No data	No data	No data	0.012158615952232422	No data	No data
hereditary hyperferritinemia with congenital cataracts	0.0014783194187388072	No data	No data	No data	No data	No data	No data	No data	No data	No data	No data	No data	No data	No data	No data	No data	No data	No data	No data	No data	No data	0.012158615952232422	No data	No data
fibromyalgia	0.0014783194187388072	No data	No data	No data	No data	No data	No data	No data	No data	No data	No data	No data	No data	No data	No data	No data	No data	No data	No data	No data	No data	0.012158615952232422	No data	No data
brain injury	0.0014783194187388072	No data	No data	No data	No data	No data	No data	No data	No data	No data	No data	No data	No data	No data	No data	No data	No data	No data	No data	No data	No data	0.012158615952232422	No data	No data
benign neoplasm of sweat gland	0.0014783194187388072	No data	No data	No data	No data	No data	No data	No data	No data	No data	No data	No data	No data	No data	No data	No data	No data	No data	No data	No data	No data	0.012158615952232422	No data	No data
immunodeficiency disease	0.0014783194187388072	No data	No data	No data	No data	No data	No data	No data	No data	No data	No data	No data	No data	No data	No data	No data	No data	No data	No data	No data	No data	0.012158615952232422	No data	No data
histoplasmosis	0.0014783194187388072	No data	No data	No data	No data	No data	No data	No data	No data	No data	No data	No data	No data	No data	No data	No data	No data	No data	No data	No data	No data	0.012158615952232422	No data	No data
autoimmune myocarditis	0.0014783194187388072	No data	No data	No data	No data	No data	No data	No data	No data	No data	No data	No data	No data	No data	No data	No data	No data	No data	No data	No data	No data	0.012158615952232422	No data	No data
occult macular dystrophy	0.0014783194187388072	No data	No data	No data	No data	No data	No data	No data	No data	No data	No data	No data	No data	No data	No data	No data	No data	No data	No data	No data	No data	0.012158615952232422	No data	No data
gastritis	0.0014783194187388072	No data	No data	No data	No data	No data	No data	No data	No data	No data	No data	No data	No data	No data	No data	No data	No data	No data	No data	No data	No data	0.012158615952232422	No data	No data
childhood gender nonconformity	0.0014783194187388072	No data	No data	No data	No data	No data	No data	No data	No data	No data	No data	No data	No data	No data	No data	No data	No data	No data	No data	No data	No data	0.012158615952232422	No data	No data
oculocutaneous albinism	0.0014783194187388072	No data	No data	No data	No data	No data	No data	No data	No data	No data	No data	No data	No data	No data	No data	No data	No data	No data	No data	No data	No data	0.012158615952232422	No data	No data
facial paralysis	0.0014783194187388072	No data	No data	No data	No data	No data	No data	No data	No data	No data	No data	No data	No data	No data	No data	No data	No data	No data	No data	No data	No data	0.012158615952232422	No data	No data
non-alcoholic fatty liver	0.0014783194187388072	No data	No data	No data	No data	No data	No data	No data	No data	No data	No data	No data	No data	No data	No data	No data	No data	No data	No data	No data	No data	0.012158615952232422	No data	No data
liver leiomyosarcoma	0.0014783194187388072	No data	No data	No data	No data	No data	No data	No data	No data	No data	No data	No data	No data	No data	No data	No data	No data	No data	No data	No data	No data	0.012158615952232422	No data	No data
embryonal neoplasm	0.0014783194187388072	No data	No data	No data	No data	No data	No data	No data	No data	No data	No data	No data	No data	No data	No data	No data	No data	No data	No data	No data	No data	0.012158615952232422	No data	No data
meninges hemangiopericytoma	0.0014783194187388072	No data	No data	No data	No data	No data	No data	No data	No data	No data	No data	No data	No data	No data	No data	No data	No data	No data	No data	No data	No data	0.012158615952232422	No data	No data
Skeletal dysplasia	0.0014783194187388072	No data	No data	No data	No data	No data	No data	No data	No data	No data	No data	No data	No data	No data	No data	No data	No data	No data	No data	No data	No data	0.012158615952232422	No data	No data
lymphangioma	0.0014783194187388072	No data	No data	No data	No data	No data	No data	No data	No data	No data	No data	No data	No data	No data	No data	No data	No data	No data	No data	No data	No data	0.012158615952232422	No data	No data
Encephalitis, Tick-Borne	0.0014783194187388072	No data	No data	No data	No data	No data	No data	No data	No data	No data	No data	No data	No data	No data	No data	No data	No data	No data	No data	No data	No data	0.012158615952232422	No data	No data
scrapie	0.0014783194187388072	No data	No data	No data	No data	No data	No data	No data	No data	No data	No data	No data	No data	No data	No data	No data	No data	No data	No data	No data	No data	0.012158615952232422	No data	No data
Polyomavirus infectious disease	0.0014783194187388072	No data	No data	No data	No data	No data	No data	No data	No data	No data	No data	No data	No data	No data	No data	No data	No data	No data	No data	No data	No data	0.012158615952232422	No data	No data
Bazex-Dupré-Christol syndrome	0.0014783194187388072	No data	No data	No data	No data	No data	No data	No data	No data	No data	No data	No data	No data	No data	No data	No data	No data	No data	No data	No data	No data	0.012158615952232422	No data	No data
chronic bronchitis	0.0014783194187388072	No data	No data	No data	No data	No data	No data	No data	No data	No data	No data	No data	No data	No data	No data	No data	No data	No data	No data	No data	No data	0.012158615952232422	No data	No data
Fanconi anemia complementation group F	0.0014783194187388072	No data	No data	No data	No data	No data	No data	No data	No data	No data	No data	No data	No data	No data	No data	No data	No data	No data	No data	No data	No data	0.012158615952232422	No data	No data
Charcot-Marie-Tooth disease, axonal, type 2FF	0.0014783194187388072	No data	No data	No data	No data	No data	No data	No data	No data	No data	No data	No data	No data	No data	No data	No data	No data	No data	No data	No data	No data	0.012158615952232422	No data	No data
autosomal recessive polycystic kidney disease	0.0014783194187388072	No data	No data	No data	No data	No data	No data	No data	No data	No data	No data	No data	No data	No data	No data	No data	No data	No data	No data	No data	No data	0.012158615952232422	No data	No data
chorioamnionitis	0.0014783194187388072	No data	No data	No data	No data	No data	No data	No data	No data	No data	No data	No data	No data	No data	No data	No data	No data	No data	No data	No data	No data	0.012158615952232422	No data	No data
asthma	0.0014783194187388072	No data	No data	No data	No data	No data	No data	No data	No data	No data	No data	No data	No data	No data	No data	No data	No data	No data	No data	No data	No data	0.012158615952232422	No data	No data
Asthma	0.0014783194187388072	No data	No data	No data	No data	No data	No data	No data	No data	No data	No data	No data	No data	No data	No data	No data	No data	No data	No data	No data	No data	0.012158615952232422	No data	No data
pregnancy disorder	0.0014783194187388072	No data	No data	No data	No data	No data	No data	No data	No data	No data	No data	No data	No data	No data	No data	No data	No data	No data	No data	No data	No data	0.012158615952232422	No data	No data
autosomal recessive limb-girdle muscular dystrophy type 2H	0.0014783194187388072	No data	No data	No data	No data	No data	No data	No data	No data	No data	No data	No data	No data	No data	No data	No data	No data	No data	No data	No data	No data	0.012158615952232422	No data	No data
myoclonic epilepsy	0.0014783194187388072	No data	No data	No data	No data	No data	No data	No data	No data	No data	No data	No data	No data	No data	No data	No data	No data	No data	No data	No data	No data	0.012158615952232422	No data	No data
Strabismus	0.0014783194187388072	No data	No data	No data	No data	No data	No data	No data	No data	No data	No data	No data	No data	No data	No data	No data	No data	No data	No data	No data	No data	0.012158615952232422	No data	No data
ischemia reperfusion injury	0.0014783194187388072	No data	No data	No data	No data	No data	No data	No data	No data	No data	No data	No data	No data	No data	No data	No data	No data	No data	No data	No data	No data	0.012158615952232422	No data	No data
Spindle Cell Melanoma	0.0014783194187388072	No data	No data	No data	No data	No data	No data	No data	No data	No data	No data	No data	No data	No data	No data	No data	No data	No data	No data	No data	No data	0.012158615952232422	No data	No data
Cerebral visual impairment	0.0014783194187388072	No data	No data	No data	No data	No data	No data	No data	No data	No data	No data	No data	No data	No data	No data	No data	No data	No data	No data	No data	No data	0.012158615952232422	No data	No data
foot and mouth disease	0.0014783194187388072	No data	No data	No data	No data	No data	No data	No data	No data	No data	No data	No data	No data	No data	No data	No data	No data	No data	No data	No data	No data	0.012158615952232422	No data	No data
arterial disorder	0.0014783194187388072	No data	No data	No data	No data	No data	No data	No data	No data	No data	No data	No data	No data	No data	No data	No data	No data	No data	No data	No data	No data	0.012158615952232422	No data	No data
hemophilia B	0.0014783194187388072	No data	No data	No data	No data	No data	No data	No data	No data	No data	No data	No data	No data	No data	No data	No data	No data	No data	No data	No data	No data	0.012158615952232422	No data	No data
hyperplasia	0.0014783194187388072	No data	No data	No data	No data	No data	No data	No data	No data	No data	No data	No data	No data	No data	No data	No data	No data	No data	No data	No data	No data	0.012158615952232422	No data	No data
Pain	0.0014783194187388072	No data	No data	No data	No data	No data	No data	No data	No data	No data	No data	No data	No data	No data	No data	No data	No data	No data	No data	No data	No data	0.012158615952232422	No data	No data
Frontotemporal dementia	0.0014783194187388072	No data	No data	No data	No data	No data	No data	No data	No data	No data	No data	No data	No data	No data	No data	No data	No data	No data	No data	No data	No data	0.012158615952232422	No data	No data
disorder of glycosylation	0.0014783194187388072	No data	No data	No data	No data	No data	No data	No data	No data	No data	No data	No data	No data	No data	No data	No data	No data	No data	No data	No data	No data	0.012158615952232422	No data	No data
pain	0.0014783194187388072	No data	No data	No data	No data	No data	No data	No data	No data	No data	No data	No data	No data	No data	No data	No data	No data	No data	No data	No data	No data	0.012158615952232422	No data	No data
mucopolysaccharidosis type 3D	0.0014783194187388072	No data	No data	No data	No data	No data	No data	No data	No data	No data	No data	No data	No data	No data	No data	No data	No data	No data	No data	No data	No data	0.012158615952232422	No data	No data
allergic respiratory disease	0.0014783194187388072	No data	No data	No data	No data	No data	No data	No data	No data	No data	No data	No data	No data	No data	No data	No data	No data	No data	No data	No data	No data	0.012158615952232422	No data	No data
Inguinal hernia	0.0014783194187388072	No data	No data	No data	No data	No data	No data	No data	No data	No data	No data	No data	No data	No data	No data	No data	No data	No data	No data	No data	No data	0.012158615952232422	No data	No data
Osteochondrosis	0.0014783194187388072	No data	No data	No data	No data	No data	No data	No data	No data	No data	No data	No data	No data	No data	No data	No data	No data	No data	No data	No data	No data	0.012158615952232422	No data	No data
Ectodermal dysplasia - syndactyly syndrome	0.0014783194187388072	No data	No data	No data	No data	No data	No data	No data	No data	No data	No data	No data	No data	No data	No data	No data	No data	No data	No data	No data	No data	0.012158615952232422	No data	No data
xerostomia	0.0014783194187388072	No data	No data	No data	No data	No data	No data	No data	No data	No data	No data	No data	No data	No data	No data	No data	No data	No data	No data	No data	No data	0.012158615952232422	No data	No data
hyperimmunoglobulinemia D with periodic fever	0.0014783194187388072	No data	No data	No data	No data	No data	No data	No data	No data	No data	No data	No data	No data	No data	No data	No data	No data	No data	No data	No data	No data	0.012158615952232422	No data	No data
adult-onset autosomal dominant demyelinating leukodystrophy	0.0014783194187388072	No data	No data	No data	No data	No data	No data	No data	No data	No data	No data	No data	No data	No data	No data	No data	No data	No data	No data	No data	No data	0.012158615952232422	No data	No data
periventricular nodular heterotopia	0.0014783194187388072	No data	No data	No data	No data	No data	No data	No data	No data	No data	No data	No data	No data	No data	No data	No data	No data	No data	No data	No data	No data	0.012158615952232422	No data	No data
head and neck neoplasia	0.0014783194187388072	No data	No data	No data	No data	No data	No data	No data	No data	No data	No data	No data	No data	No data	No data	No data	No data	No data	No data	No data	No data	0.012158615952232422	No data	No data
alkaptonuria	0.0014783194187388072	No data	No data	No data	No data	No data	No data	No data	No data	No data	No data	No data	No data	No data	No data	No data	No data	No data	No data	No data	No data	0.012158615952232422	No data	No data
dermoid cyst	0.0014783194187388072	No data	No data	No data	No data	No data	No data	No data	No data	No data	No data	No data	No data	No data	No data	No data	No data	No data	No data	No data	No data	0.012158615952232422	No data	No data
combined immunodeficiency	0.0014783194187388072	No data	No data	No data	No data	No data	No data	No data	No data	No data	No data	No data	No data	No data	No data	No data	No data	No data	No data	No data	No data	0.012158615952232422	No data	No data
MALT lymphoma	0.0014783194187388072	No data	No data	No data	No data	No data	No data	No data	No data	No data	No data	No data	No data	No data	No data	No data	No data	No data	No data	No data	No data	0.012158615952232422	No data	No data
autosomal dominant cerebellar ataxia type II	0.0014783194187388072	No data	No data	No data	No data	No data	No data	No data	No data	No data	No data	No data	No data	No data	No data	No data	No data	No data	No data	No data	No data	0.012158615952232422	No data	No data
Renal insufficiency	0.0014783194187388072	No data	No data	No data	No data	No data	No data	No data	No data	No data	No data	No data	No data	No data	No data	No data	No data	No data	No data	No data	No data	0.012158615952232422	No data	No data
Leydig Cell Tumor	0.0014783194187388072	No data	No data	No data	No data	No data	No data	No data	No data	No data	No data	No data	No data	No data	No data	No data	No data	No data	No data	No data	No data	0.012158615952232422	No data	No data
dyschromatosis symmetrica hereditaria	0.0014783194187388072	No data	No data	No data	No data	No data	No data	No data	No data	No data	No data	No data	No data	No data	No data	No data	No data	No data	No data	No data	No data	0.012158615952232422	No data	No data
adrenoleukodystrophy	0.0014783194187388072	No data	No data	No data	No data	No data	No data	No data	No data	No data	No data	No data	No data	No data	No data	No data	No data	No data	No data	No data	No data	0.012158615952232422	No data	No data
atrophic macular degeneration	0.0014783194187388072	No data	No data	No data	No data	No data	No data	No data	No data	No data	No data	No data	No data	No data	No data	No data	No data	No data	No data	No data	No data	0.012158615952232422	No data	No data
Chronic Eosinophilic Leukemia, Not Otherwise Specified	0.0014783194187388072	No data	No data	No data	No data	No data	No data	No data	No data	No data	No data	No data	No data	No data	No data	No data	No data	No data	No data	No data	No data	0.012158615952232422	No data	No data
animal disease	0.0014783194187388072	No data	No data	No data	No data	No data	No data	No data	No data	No data	No data	No data	No data	No data	No data	No data	No data	No data	No data	No data	No data	0.012158615952232422	No data	No data
Nance-Horan syndrome	0.0014783194187388072	No data	No data	No data	No data	No data	No data	No data	No data	No data	No data	No data	No data	No data	No data	No data	No data	No data	No data	No data	No data	0.012158615952232422	No data	No data
lichen planus	0.0014783194187388072	No data	No data	No data	No data	No data	No data	No data	No data	No data	No data	No data	No data	No data	No data	No data	No data	No data	No data	No data	No data	0.012158615952232422	No data	No data
