# Supplementary material for: Conserved Blood Transcriptome Patterns Highlight microRNA and Hub Gene Drivers of Neurodegeneration
Source: Genes (Basel). 2025 Oct 10;16(10):1178. doi: 10.3390/genes16101178 (PMC12562450; doi:10.3390/genes16101178)
Supplement: Supplementary file 1 [file genes-16-01178-s001.zip › Datasets S6. GWAS of Different Hub Genes/All_HubGenes_OpenTargets.csv]

disease	globalScore	gwasCredibleSets	geneBurden	eva	genomicsEngland	gene2Phenotype	uniprotLiterature	uniprotVariants	orphanet	clingen	cancerGeneCensus	intogen	evaSomatic	cancerBiomarkers	chembl	crisprScreen	crispr	slapenrich	progeny	reactome	sysbio	europepmc	expressionAtlas	impc	Gene	Module	Disease
Cervicitis	0.2993995330505574	0.49248949753295757	No data	No data	No data	No data	No data	No data	No data	No data	No data	No data	No data	No data	No data	No data	No data	No data	No data	No data	No data	No data	No data	No data	AASDH	Red	Cervicitis
heart conduction disease	0.289400430661967	0.47604173336658556	No data	No data	No data	No data	No data	No data	No data	No data	No data	No data	No data	No data	No data	No data	No data	No data	No data	No data	No data	No data	No data	No data	AASDH	Red	heart conduction disease
gout	0.22985958502641388	0.37810156341719103	No data	No data	No data	No data	No data	No data	No data	No data	No data	No data	No data	No data	No data	No data	No data	No data	No data	No data	No data	No data	No data	No data	AASDH	Red	gout
adolescent idiopathic scoliosis	0.1288699902451489	0.21198134845518712	No data	No data	No data	No data	No data	No data	No data	No data	No data	No data	No data	No data	No data	No data	No data	No data	No data	No data	No data	No data	No data	No data	AASDH	Red	adolescent idiopathic scoliosis
glucose measurement	0.12828912710323942	0.21102587269348613	No data	No data	No data	No data	No data	No data	No data	No data	No data	No data	No data	No data	No data	No data	No data	No data	No data	No data	No data	No data	No data	No data	AASDH	Red	glucose measurement
mean corpuscular hemoglobin concentration	0.12066771096462563	0.19848922186323362	No data	No data	No data	No data	No data	No data	No data	No data	No data	No data	No data	No data	No data	No data	No data	No data	No data	No data	No data	No data	No data	No data	AASDH	Red	mean corpuscular hemoglobin concentration
prostate cancer	0.10805906087409052	0.1777489498782137	No data	No data	No data	No data	No data	No data	No data	No data	No data	No data	No data	No data	No data	No data	No data	No data	No data	No data	No data	No data	No data	No data	AASDH	Red	prostate cancer
prostate carcinoma	0.10805906087409052	0.1777489498782137	No data	No data	No data	No data	No data	No data	No data	No data	No data	No data	No data	No data	No data	No data	No data	No data	No data	No data	No data	No data	No data	No data	AASDH	Red	prostate carcinoma
type 2 diabetes mellitus	0.08916503659517391	0.14666971462126407	No data	No data	No data	No data	No data	No data	No data	No data	No data	No data	No data	No data	No data	No data	No data	No data	No data	No data	No data	No data	No data	No data	AASDH	Red	type 2 diabetes mellitus
erythrocyte volume	0.07912635418306206	0.13015684432163319	No data	No data	No data	No data	No data	No data	No data	No data	No data	No data	No data	No data	No data	No data	No data	No data	No data	No data	No data	No data	No data	No data	AASDH	Red	erythrocyte volume
urinary microalbumin measurement	0.06909051347014833	0.11364864840140419	No data	No data	No data	No data	No data	No data	No data	No data	No data	No data	No data	No data	No data	No data	No data	No data	No data	No data	No data	No data	No data	No data	AASDH	Red	urinary microalbumin measurement
lung adenocarcinoma	0.057148954218461404	No data	No data	No data	No data	No data	No data	No data	No data	No data	No data	No data	No data	No data	No data	No data	No data	No data	No data	No data	No data	0.47002845096006496	No data	No data	AASDH	Red	lung adenocarcinoma
growth differentiation factor 15 amount	0.053898855642886316	0.08865952482525784	No data	No data	No data	No data	No data	No data	No data	No data	No data	No data	No data	No data	No data	No data	No data	No data	No data	No data	No data	No data	No data	No data	AASDH	Red	growth differentiation factor 15 amount
oropharynx cancer	0.038955273749887276	0.06407846732379892	No data	No data	No data	No data	No data	No data	No data	No data	No data	No data	No data	No data	No data	No data	No data	No data	No data	No data	No data	No data	No data	No data	AASDH	Red	oropharynx cancer
hepatocellular carcinoma	0.029196808520091447	No data	No data	No data	No data	No data	No data	No data	No data	No data	No data	No data	No data	No data	No data	No data	No data	No data	No data	No data	No data	0.24013266505659034	No data	No data	AASDH	Red	hepatocellular carcinoma
bone tissue density	0.02720522480662823	0.044750529029799854	No data	No data	No data	No data	No data	No data	No data	No data	No data	No data	No data	No data	No data	No data	No data	No data	No data	No data	No data	No data	No data	No data	AASDH	Red	bone tissue density
heart rate	0.026658874404374554	0.04385182410417325	No data	No data	No data	No data	No data	No data	No data	No data	No data	No data	No data	No data	No data	No data	No data	No data	No data	No data	No data	No data	No data	No data	AASDH	Red	heart rate
high density lipoprotein cholesterol measurement	0.023738137005299243	0.03904743286334449	No data	No data	No data	No data	No data	No data	No data	No data	No data	No data	No data	No data	No data	No data	No data	No data	No data	No data	No data	No data	No data	No data	AASDH	Red	high density lipoprotein cholesterol measurement
neoplasm	0.02289341877630236	No data	No data	No data	No data	No data	No data	No data	No data	No data	No data	No data	No data	No data	No data	No data	No data	No data	No data	No data	No data	0.1882896775935993	No data	No data	AASDH	Red	neoplasm
pyridoxine-dependent epilepsy	0.007925434661571938	No data	No data	No data	No data	No data	No data	No data	No data	No data	No data	No data	No data	No data	No data	No data	No data	No data	No data	No data	No data	0.06518369107724604	No data	No data	AASDH	Red	pyridoxine-dependent epilepsy
hyperinsulinemic hypoglycemia, familial, 4	0.007761176948378739	No data	No data	No data	No data	No data	No data	No data	No data	No data	No data	No data	No data	No data	No data	No data	No data	No data	No data	No data	No data	0.06383273374922022	No data	No data	AASDH	Red	hyperinsulinemic hypoglycemia, familial, 4
axial length measurement	0.0073915970936940375	No data	No data	No data	No data	No data	No data	No data	No data	No data	No data	No data	No data	No data	No data	No data	No data	No data	No data	No data	No data	0.06079307976116211	No data	No data	AASDH	Red	axial length measurement
Alzheimer disease	0.006685665057710348	No data	No data	No data	No data	No data	No data	No data	No data	No data	No data	No data	No data	No data	No data	No data	No data	No data	No data	No data	No data	No data	0.05498705678324189	No data	AASDH	Red	Alzheimer disease
Pick disease	0.0052179812222447695	No data	No data	No data	No data	No data	No data	No data	No data	No data	No data	No data	No data	No data	No data	No data	No data	No data	No data	No data	No data	No data	0.042915914465467636	No data	AASDH	Red	Pick disease
infection	0.005030392466541775	No data	No data	No data	No data	No data	No data	No data	No data	No data	No data	No data	No data	No data	No data	No data	No data	No data	No data	No data	No data	0.04137306817079087	No data	No data	AASDH	Red	infection
colorectal cancer	0.0044349582562164215	No data	No data	No data	No data	No data	No data	No data	No data	No data	No data	No data	No data	No data	No data	No data	No data	No data	No data	No data	No data	0.03647584785669726	No data	No data	AASDH	Red	colorectal cancer
glioblastoma multiforme	0.0036957985468470188	No data	No data	No data	No data	No data	No data	No data	No data	No data	No data	No data	No data	No data	No data	No data	No data	No data	No data	No data	No data	0.030396539880581056	No data	No data	AASDH	Red	glioblastoma multiforme
pancreatic serous cystadenoma	0.0036957985468470188	No data	No data	No data	No data	No data	No data	No data	No data	No data	No data	No data	No data	No data	No data	No data	No data	No data	No data	No data	No data	0.030396539880581056	No data	No data	AASDH	Red	pancreatic serous cystadenoma
liver cancer	0.0036957985468470188	No data	No data	No data	No data	No data	No data	No data	No data	No data	No data	No data	No data	No data	No data	No data	No data	No data	No data	No data	No data	0.030396539880581056	No data	No data	AASDH	Red	liver cancer
cancer	0.003326218692162316	No data	No data	No data	No data	No data	No data	No data	No data	No data	No data	No data	No data	No data	No data	No data	No data	No data	No data	No data	No data	0.02735688589252295	No data	No data	AASDH	Red	cancer
cardiomyopathy	0.0029566388374776143	No data	No data	No data	No data	No data	No data	No data	No data	No data	No data	No data	No data	No data	No data	No data	No data	No data	No data	No data	No data	0.024317231904464845	No data	No data	AASDH	Red	cardiomyopathy
Epileptic spasm	0.0022174791281082107	No data	No data	No data	No data	No data	No data	No data	No data	No data	No data	No data	No data	No data	No data	No data	No data	No data	No data	No data	No data	0.01823792392834863	No data	No data	AASDH	Red	Epileptic spasm
colorectal carcinoma	0.0022174791281082107	No data	No data	No data	No data	No data	No data	No data	No data	No data	No data	No data	No data	No data	No data	No data	No data	No data	No data	No data	No data	0.01823792392834863	No data	No data	AASDH	Red	colorectal carcinoma
epilepsy	0.0014783194187388072	No data	No data	No data	No data	No data	No data	No data	No data	No data	No data	No data	No data	No data	No data	No data	No data	No data	No data	No data	No data	0.012158615952232422	No data	No data	AASDH	Red	epilepsy
developmental and epileptic encephalopathy	0.0014783194187388072	No data	No data	No data	No data	No data	No data	No data	No data	No data	No data	No data	No data	No data	No data	No data	No data	No data	No data	No data	No data	0.012158615952232422	No data	No data	AASDH	Red	developmental and epileptic encephalopathy
Baraitser-Winter syndrome 1	0.7992286772224221	No data	No data	0.9393906163985438	0.9421515329208274	No data	0.607930797611621	0.8897742701710087	No data	No data	No data	No data	No data	No data	No data	No data	No data	No data	No data	No data	No data	0.10147705630506838	No data	No data	ACTB	Turquoise	Baraitser-Winter syndrome 1
developmental malformations-deafness-dystonia syndrome	0.7421699580148456	No data	No data	0.8031126705112693	0.8897742701710087	No data	0.607930797611621	0.607930797611621	0.607930797611621	No data	No data	No data	No data	No data	No data	No data	No data	No data	No data	No data	No data	0.07200264819045639	No data	No data	ACTB	Turquoise	developmental malformations-deafness-dystonia syndrome
Developmental malformations - deafness - dystonia	0.6549776313578881	No data	No data	0.48634463808929684	0.8274613634158176	No data	0.607930797611621	0.607930797611621	No data	No data	No data	No data	No data	No data	No data	No data	No data	No data	No data	No data	No data	No data	No data	No data	ACTB	Turquoise	Developmental malformations - deafness - dystonia
Baraitser-Winter syndrome	0.6545599475497367	No data	No data	0.50795995533771	0.865457038266544	0.607930797611621	No data	No data	No data	No data	No data	No data	No data	No data	No data	No data	No data	No data	No data	No data	No data	0.22573425961923746	No data	No data	ACTB	Turquoise	Baraitser-Winter syndrome
ACTB-associated syndromic thrombocytopenia	0.6375365630001316	No data	No data	0.8101708327769442	No data	No data	0.607930797611621	0.607930797611621	No data	0.3039653988058105	No data	No data	No data	No data	No data	No data	No data	No data	No data	No data	No data	No data	No data	No data	ACTB	Turquoise	ACTB-associated syndromic thrombocytopenia
cancer	0.6155805530543855	No data	No data	No data	No data	No data	No data	No data	No data	No data	No data	No data	No data	No data	No data	No data	No data	No data	No data	0.9671529481664186	No data	0.9086063733454127	No data	No data	ACTB	Turquoise	cancer
Becker nevus syndrome	0.5663009038371819	No data	No data	0.19453785523571876	No data	No data	0.607930797611621	0.607930797611621	No data	No data	No data	No data	0.6991204172533643	No data	No data	No data	No data	No data	No data	No data	No data	0.08904835227682224	No data	No data	ACTB	Turquoise	Becker nevus syndrome
genetic disorder	0.5304086289337805	No data	No data	0.8668833817683969	No data	No data	No data	No data	No data	No data	No data	No data	No data	No data	No data	No data	No data	No data	No data	No data	No data	0.11197074510555984	No data	No data	ACTB	Turquoise	genetic disorder
Noonan syndrome	0.5261379875719714	No data	No data	No data	No data	No data	No data	No data	No data	No data	No data	No data	No data	No data	No data	No data	No data	No data	No data	0.865457038266544	No data	No data	No data	No data	ACTB	Turquoise	Noonan syndrome
hypertrophic cardiomyopathy	0.5244657207135404	No data	No data	No data	No data	No data	No data	No data	No data	No data	No data	No data	No data	No data	No data	No data	No data	No data	No data	0.8274613634158176	No data	0.7048984569803405	No data	No data	ACTB	Turquoise	hypertrophic cardiomyopathy
Costello syndrome	0.5030392466541774	No data	No data	No data	No data	No data	No data	No data	No data	No data	No data	No data	No data	No data	No data	No data	No data	No data	No data	0.8274613634158176	No data	No data	No data	No data	ACTB	Turquoise	Costello syndrome
triglyceride measurement	0.4859701613646946	0.7993840142232086	No data	No data	No data	No data	No data	No data	No data	No data	No data	No data	No data	No data	No data	No data	No data	No data	No data	No data	No data	No data	No data	No data	ACTB	Turquoise	triglyceride measurement
Intellectual disability	0.48296982393952487	No data	No data	0.7890941752998841	No data	No data	No data	No data	No data	No data	No data	No data	No data	No data	No data	No data	No data	No data	No data	No data	No data	0.10709023367694377	No data	No data	ACTB	Turquoise	Intellectual disability
Baraitser-Winter cerebrofrontofacial syndrome	0.4635597494724306	No data	No data	No data	No data	No data	No data	No data	0.607930797611621	0.607930797611621	No data	No data	No data	No data	No data	No data	No data	No data	No data	No data	No data	0.11731911020976026	No data	No data	ACTB	Turquoise	Baraitser-Winter cerebrofrontofacial syndrome
lymphocyte count	0.442277433206252	0.7275127941269438	No data	No data	No data	No data	No data	No data	No data	No data	No data	No data	No data	No data	No data	No data	No data	No data	No data	No data	No data	No data	No data	No data	ACTB	Turquoise	lymphocyte count
mean corpuscular hemoglobin concentration	0.43045352700165934	0.7080633662462619	No data	No data	No data	No data	No data	No data	No data	No data	No data	No data	No data	No data	No data	No data	No data	No data	No data	No data	No data	No data	No data	No data	ACTB	Turquoise	mean corpuscular hemoglobin concentration
Neurodevelopmental disorder	0.38684049350815414	No data	No data	0.6309105817613403	No data	No data	No data	No data	No data	No data	No data	No data	No data	No data	No data	No data	No data	No data	No data	No data	No data	0.10825312122031447	No data	No data	ACTB	Turquoise	Neurodevelopmental disorder
congenital smooth muscle hamartoma	0.3786448272315516	No data	No data	No data	No data	No data	No data	No data	No data	No data	No data	No data	0.6228419891197061	No data	No data	No data	No data	No data	No data	No data	No data	No data	No data	No data	ACTB	Turquoise	congenital smooth muscle hamartoma
blood platelet disease	0.37010599267227373	No data	No data	No data	0.607930797611621	No data	No data	No data	No data	No data	No data	No data	No data	No data	No data	No data	No data	No data	No data	No data	No data	0.01730914076533088	No data	No data	ACTB	Turquoise	blood platelet disease
cutaneous Leishmaniasis	0.3695798546847018	No data	No data	No data	No data	No data	No data	No data	No data	No data	No data	No data	No data	No data	No data	No data	No data	No data	No data	0.607930797611621	No data	No data	No data	No data	ACTB	Turquoise	cutaneous Leishmaniasis
cardiofaciocutaneous syndrome	0.3695798546847018	No data	No data	No data	No data	No data	No data	No data	No data	No data	No data	No data	No data	No data	No data	No data	No data	No data	No data	0.607930797611621	No data	No data	No data	No data	ACTB	Turquoise	cardiofaciocutaneous syndrome
reticulocyte amount	0.36046407466604674	0.5929360316703853	No data	No data	No data	No data	No data	No data	No data	No data	No data	No data	No data	No data	No data	No data	No data	No data	No data	No data	No data	No data	No data	No data	ACTB	Turquoise	reticulocyte amount
Neurodevelopmental delay	0.341394257711456	No data	No data	0.5592963338026914	No data	No data	No data	No data	No data	No data	No data	No data	No data	No data	No data	No data	No data	No data	No data	No data	No data	0.04542594015486835	No data	No data	ACTB	Turquoise	Neurodevelopmental delay
mean corpuscular hemoglobin	0.33034931610725454	0.5433995405481982	No data	No data	No data	No data	No data	No data	No data	No data	No data	No data	No data	No data	No data	No data	No data	No data	No data	No data	No data	No data	No data	No data	ACTB	Turquoise	mean corpuscular hemoglobin
platelet component distribution width	0.2782231465686196	0.45765594975887947	No data	No data	No data	No data	No data	No data	No data	No data	No data	No data	No data	No data	No data	No data	No data	No data	No data	No data	No data	No data	No data	No data	ACTB	Turquoise	platelet component distribution width
breast adenocarcinoma	0.2780721359120399	No data	No data	No data	No data	No data	No data	No data	No data	No data	No data	No data	No data	No data	No data	No data	No data	0.9064161181929595	No data	No data	No data	0.08398979198067383	No data	No data	ACTB	Turquoise	breast adenocarcinoma
reticulocyte count	0.27561145428328454	0.4533599142633994	No data	No data	No data	No data	No data	No data	No data	No data	No data	No data	No data	No data	No data	No data	No data	No data	No data	No data	No data	No data	No data	No data	ACTB	Turquoise	reticulocyte count
chronic lymphocytic leukemia	0.2722023812603362	No data	No data	No data	No data	No data	No data	No data	No data	No data	No data	No data	No data	No data	No data	No data	No data	0.8156844828029127	No data	No data	No data	0.798200132013635	No data	No data	ACTB	Turquoise	chronic lymphocytic leukemia
endometrial cancer	0.270186161580849	No data	No data	No data	No data	No data	No data	No data	No data	No data	No data	No data	No data	No data	No data	No data	No data	0.8795939680264138	No data	No data	No data	0.09277471427977804	No data	No data	ACTB	Turquoise	endometrial cancer
Microcephaly	0.2697667972648493	No data	No data	0.4377101742803672	No data	No data	No data	No data	No data	No data	No data	No data	No data	No data	No data	No data	No data	No data	No data	No data	No data	0.12071445981284763	No data	No data	ACTB	Turquoise	Microcephaly
head and neck squamous cell carcinoma	0.2665653414137275	No data	No data	No data	No data	No data	No data	No data	No data	No data	No data	No data	No data	No data	No data	No data	No data	0.8235897338368129	No data	No data	No data	0.31678176821225024	No data	0.3929056744963907	ACTB	Turquoise	head and neck squamous cell carcinoma
Short stature	0.26609749537298527	No data	No data	0.4377101742803672	No data	No data	No data	No data	No data	No data	No data	No data	No data	No data	No data	No data	No data	No data	No data	No data	No data	No data	No data	No data	ACTB	Turquoise	Short stature
Abnormal brain morphology	0.26609749537298527	No data	No data	0.4377101742803672	No data	No data	No data	No data	No data	No data	No data	No data	No data	No data	No data	No data	No data	No data	No data	No data	No data	No data	No data	No data	ACTB	Turquoise	Abnormal brain morphology
microcephaly	0.26609749537298527	No data	No data	0.4377101742803672	No data	No data	No data	No data	No data	No data	No data	No data	No data	No data	No data	No data	No data	No data	No data	No data	No data	No data	No data	No data	ACTB	Turquoise	microcephaly
Aminoacylase 1 deficiency	0.26609749537298527	No data	No data	0.4377101742803672	No data	No data	No data	No data	No data	No data	No data	No data	No data	No data	No data	No data	No data	No data	No data	No data	No data	No data	No data	No data	ACTB	Turquoise	Aminoacylase 1 deficiency
Neurological conditions associated with aminoacylase 1 deficiency	0.26609749537298527	No data	No data	0.4377101742803672	No data	No data	No data	No data	No data	No data	No data	No data	No data	No data	No data	No data	No data	No data	No data	No data	No data	No data	No data	No data	ACTB	Turquoise	Neurological conditions associated with aminoacylase 1 deficiency
ulcerative colitis	0.24206115780800666	0.38579763921845217	No data	No data	No data	No data	No data	No data	No data	No data	No data	No data	No data	No data	No data	No data	No data	No data	No data	No data	No data	0.24749169842382707	No data	No data	ACTB	Turquoise	ulcerative colitis
gastric adenocarcinoma	0.2293971623649262	No data	No data	No data	No data	No data	No data	No data	No data	No data	No data	No data	No data	No data	No data	No data	No data	0.7486974232806392	No data	No data	No data	0.05984403223822396	No data	No data	ACTB	Turquoise	gastric adenocarcinoma
thyroid gland adenocarcinoma	0.21025423079133188	No data	No data	No data	No data	No data	No data	No data	No data	No data	No data	No data	No data	No data	No data	No data	No data	0.6917044887916786	No data	No data	No data	No data	No data	No data	ACTB	Turquoise	thyroid gland adenocarcinoma
urinary bladder cancer	0.20128657648384757	No data	No data	No data	No data	No data	No data	No data	No data	No data	No data	No data	No data	No data	No data	No data	No data	0.6622022680036693	No data	No data	No data	No data	No data	No data	ACTB	Turquoise	urinary bladder cancer
inflammatory bowel disease	0.19337526656124054	0.3086381113747617	No data	No data	No data	No data	No data	No data	No data	No data	No data	No data	No data	No data	No data	No data	No data	No data	No data	No data	No data	0.18899037069371563	No data	No data	ACTB	Turquoise	inflammatory bowel disease
myeloid leukocyte count	0.19157050800191525	0.3151189391202727	No data	No data	No data	No data	No data	No data	No data	No data	No data	No data	No data	No data	No data	No data	No data	No data	No data	No data	No data	No data	No data	No data	ACTB	Turquoise	myeloid leukocyte count
Crohn's disease	0.18863705102845918	0.3086381113747617	No data	No data	No data	No data	No data	No data	No data	No data	No data	No data	No data	No data	No data	No data	No data	No data	No data	No data	No data	0.033110275413252926	No data	No data	ACTB	Turquoise	Crohn's disease
uveitis	0.18763061322140323	0.3086381113747617	No data	No data	No data	No data	No data	No data	No data	No data	No data	No data	No data	No data	No data	No data	No data	No data	No data	No data	No data	No data	No data	No data	ACTB	Turquoise	uveitis
iritis	0.18763061322140323	0.3086381113747617	No data	No data	No data	No data	No data	No data	No data	No data	No data	No data	No data	No data	No data	No data	No data	No data	No data	No data	No data	No data	No data	No data	ACTB	Turquoise	iritis
basophil percentage of leukocytes	0.17574692456188096	0.28909034589518784	No data	No data	No data	No data	No data	No data	No data	No data	No data	No data	No data	No data	No data	No data	No data	No data	No data	No data	No data	No data	No data	No data	ACTB	Turquoise	basophil percentage of leukocytes
Thrombocytopenia	0.16828857902089583	No data	No data	0.2603970249769777	No data	No data	No data	No data	No data	No data	No data	No data	No data	No data	No data	No data	No data	No data	No data	No data	No data	0.3284981767720092	No data	No data	ACTB	Turquoise	Thrombocytopenia
electrocardiography	0.16505929387765292	0.271510004964581	No data	No data	No data	No data	No data	No data	No data	No data	No data	No data	No data	No data	No data	No data	No data	No data	No data	No data	No data	No data	No data	No data	ACTB	Turquoise	electrocardiography
neoplasm	0.13991477716772338	No data	No data	0.19453785523571876	No data	No data	No data	No data	No data	No data	No data	No data	No data	No data	No data	No data	No data	No data	No data	No data	No data	0.7122265808434826	No data	No data	ACTB	Turquoise	neoplasm
congenital smooth muscle hamartoma, with or without hemihypertrophy	0.12732765153597347	No data	No data	0.19453785523571876	No data	No data	No data	No data	No data	No data	No data	No data	No data	No data	No data	No data	No data	No data	No data	No data	No data	No data	No data	0.298129263148739	ACTB	Turquoise	congenital smooth muscle hamartoma, with or without hemihypertrophy
Dystonia	0.12315981137971692	No data	No data	0.19453785523571876	No data	No data	No data	No data	No data	No data	No data	No data	No data	No data	No data	No data	No data	No data	No data	No data	No data	0.1610136515485121	No data	No data	ACTB	Turquoise	Dystonia
dystonic disorder	0.11826555349910459	No data	No data	0.19453785523571876	No data	No data	No data	No data	No data	No data	No data	No data	No data	No data	No data	No data	No data	No data	No data	No data	No data	No data	No data	No data	ACTB	Turquoise	dystonic disorder
sarcoidosis	0.1177427301908798	0.18949832635970457	No data	No data	No data	No data	No data	No data	No data	No data	No data	No data	No data	No data	No data	No data	No data	No data	No data	No data	No data	0.08359048467159791	No data	No data	ACTB	Turquoise	sarcoidosis
Thyrotoxicosis	0.11520186868992248	0.18949832635970457	No data	No data	No data	No data	No data	No data	No data	No data	No data	No data	No data	No data	No data	No data	No data	No data	No data	No data	No data	No data	No data	No data	ACTB	Turquoise	Thyrotoxicosis
Alzheimer disease	0.11123302321248858	0.09057543155318083	No data	No data	No data	No data	No data	No data	No data	No data	No data	No data	No data	No data	No data	No data	No data	No data	No data	No data	No data	0.7933653075056368	0.0743830886992825	No data	ACTB	Turquoise	Alzheimer disease
medulloblastoma	0.10814458000531653	No data	No data	No data	No data	No data	No data	No data	No data	No data	No data	No data	No data	No data	No data	No data	No data	0.3390892944161786	No data	No data	No data	0.1668995029451667	No data	No data	ACTB	Turquoise	medulloblastoma
infection	0.09450824329514601	No data	No data	No data	No data	No data	No data	No data	No data	No data	No data	No data	No data	No data	No data	No data	No data	No data	No data	No data	No data	0.7772944195823007	No data	No data	ACTB	Turquoise	infection
Huntington disease	0.09439599488066283	No data	No data	No data	No data	No data	No data	No data	No data	No data	No data	No data	No data	No data	No data	No data	No data	No data	No data	No data	No data	0.7763712189900277	No data	No data	ACTB	Turquoise	Huntington disease
Stroke	0.09265308448247019	No data	No data	No data	No data	No data	No data	No data	No data	No data	No data	No data	No data	No data	No data	No data	No data	No data	No data	No data	No data	0.7620364426878564	No data	No data	ACTB	Turquoise	Stroke
hepatocellular carcinoma	0.09093856816669701	No data	No data	No data	No data	No data	No data	No data	No data	No data	No data	No data	No data	No data	No data	No data	No data	No data	No data	No data	No data	0.7479351969333314	No data	No data	ACTB	Turquoise	hepatocellular carcinoma
Ewing sarcoma	0.08873273058043353	No data	No data	No data	No data	No data	No data	No data	No data	No data	No data	No data	No data	No data	No data	No data	No data	No data	No data	No data	No data	0.17339184057440737	No data	0.686445060123162	ACTB	Turquoise	Ewing sarcoma
cyst	0.08054152311413436	No data	No data	No data	No data	No data	No data	No data	No data	No data	No data	No data	No data	No data	No data	No data	No data	No data	No data	No data	No data	0.6624234487754034	No data	No data	ACTB	Turquoise	cyst
reticulum cell sarcoma	0.08051666714160913	No data	No data	No data	No data	No data	No data	No data	No data	No data	No data	No data	No data	No data	No data	No data	No data	No data	No data	No data	No data	No data	No data	0.6622190178383388	ACTB	Turquoise	reticulum cell sarcoma
diffuse large B-cell lymphoma	0.07814351147072783	No data	No data	No data	No data	No data	No data	No data	No data	No data	No data	No data	No data	No data	No data	No data	No data	No data	No data	No data	No data	0.6427007134506955	No data	No data	ACTB	Turquoise	diffuse large B-cell lymphoma
coronary artery disease	0.07603172345322717	No data	No data	No data	No data	No data	No data	No data	No data	No data	No data	No data	No data	No data	No data	No data	No data	No data	No data	No data	No data	0.6253320587798246	No data	No data	ACTB	Turquoise	coronary artery disease
Zika virus infectious disease	0.07421122417640512	No data	No data	No data	No data	No data	No data	No data	No data	No data	No data	No data	No data	No data	No data	No data	No data	No data	No data	No data	No data	0.6103591434087473	No data	No data	ACTB	Turquoise	Zika virus infectious disease
deafness	0.07274253295466634	No data	No data	No data	No data	No data	No data	No data	No data	No data	No data	No data	No data	No data	No data	No data	No data	No data	No data	No data	No data	0.0910200280629772	No data	0.5755247087056016	ACTB	Turquoise	deafness
breast carcinoma	0.07199421046958313	No data	No data	No data	No data	No data	No data	No data	No data	No data	No data	No data	No data	No data	No data	No data	No data	No data	No data	No data	No data	0.10456589926941696	No data	0.5659835725764192	ACTB	Turquoise	breast carcinoma
breast cancer	0.0719774144011434	No data	No data	No data	No data	No data	No data	No data	No data	No data	No data	No data	No data	No data	No data	No data	No data	No data	No data	No data	No data	0.5919869061077446	No data	No data	ACTB	Turquoise	breast cancer
synovial sarcoma	0.07157909698355484	No data	No data	No data	No data	No data	No data	No data	No data	No data	No data	No data	No data	No data	No data	No data	No data	No data	No data	No data	No data	0.07048282119642733	No data	0.5710901912763569	ACTB	Turquoise	synovial sarcoma
myofibromatosis, infantile, 1	0.0706562766186213	No data	No data	No data	No data	No data	No data	No data	No data	No data	No data	No data	No data	No data	No data	No data	No data	No data	No data	No data	No data	No data	No data	0.5811210494369486	ACTB	Turquoise	myofibromatosis, infantile, 1
alveolar soft part sarcoma	0.07060699930466333	No data	No data	No data	No data	No data	No data	No data	No data	No data	No data	No data	No data	No data	No data	No data	No data	No data	No data	No data	No data	0.038502283848736	No data	0.5710901912763569	ACTB	Turquoise	alveolar soft part sarcoma
chronic myelogenous leukemia	0.06937545250131877	No data	No data	No data	No data	No data	No data	No data	No data	No data	No data	No data	No data	No data	No data	No data	No data	No data	No data	No data	No data	0.5705867573568755	No data	No data	ACTB	Turquoise	chronic myelogenous leukemia
chondrosarcoma	0.06882100465689951	No data	No data	No data	No data	No data	No data	No data	No data	No data	No data	No data	No data	No data	No data	No data	No data	No data	No data	No data	No data	0.05901994826812821	No data	0.5512716472742181	ACTB	Turquoise	chondrosarcoma
multiple fibroadenoma of the breast	0.06881576894229148	No data	No data	No data	No data	No data	No data	No data	No data	No data	No data	No data	No data	No data	No data	No data	No data	No data	No data	No data	No data	No data	No data	0.5659835725764192	ACTB	Turquoise	multiple fibroadenoma of the breast
extraskeletal myxoid chondrosarcoma	0.06758137222764457	No data	No data	No data	No data	No data	No data	No data	No data	No data	No data	No data	No data	No data	No data	No data	No data	No data	No data	No data	No data	0.01823792392834863	No data	0.5512716472742181	ACTB	Turquoise	extraskeletal myxoid chondrosarcoma
melanoma	0.06041617804559167	No data	No data	No data	No data	No data	No data	No data	No data	No data	No data	No data	No data	No data	No data	No data	No data	No data	No data	No data	No data	0.4969001264860147	No data	No data	ACTB	Turquoise	melanoma
multiple myeloma	0.060378792652661134	No data	No data	No data	No data	No data	No data	No data	No data	No data	No data	No data	No data	No data	No data	No data	No data	No data	No data	No data	No data	0.49659264582310536	No data	No data	ACTB	Turquoise	multiple myeloma
Salmonella Infections	0.05949512862857643	No data	No data	No data	No data	No data	No data	No data	No data	No data	No data	No data	No data	No data	No data	No data	No data	No data	No data	No data	No data	0.48932484472175986	No data	No data	ACTB	Turquoise	Salmonella Infections
colorectal cancer, susceptibility to, 12	0.05919006162702842	No data	No data	No data	No data	No data	No data	No data	No data	No data	No data	No data	No data	No data	No data	No data	No data	No data	No data	No data	No data	No data	No data	0.4868157844574459	ACTB	Turquoise	colorectal cancer, susceptibility to, 12
otosclerosis	0.05842318342855766	No data	No data	No data	No data	No data	No data	No data	No data	No data	No data	No data	No data	No data	No data	No data	No data	No data	No data	No data	No data	No data	No data	0.4805085024322253	ACTB	Turquoise	otosclerosis
type 2 diabetes mellitus	0.0566389954838106	No data	No data	No data	No data	No data	No data	No data	No data	No data	No data	No data	No data	No data	No data	No data	No data	No data	No data	No data	No data	0.4658342339813045	No data	No data	ACTB	Turquoise	type 2 diabetes mellitus
NUT midline carcinoma	0.055836124445764745	No data	No data	No data	No data	No data	No data	No data	No data	No data	No data	No data	No data	No data	No data	No data	No data	No data	No data	No data	No data	No data	No data	0.45923092451581854	ACTB	Turquoise	NUT midline carcinoma
family history of Alzheimer’s disease	0.055063594348142016	0.09057543155318083	No data	No data	No data	No data	No data	No data	No data	No data	No data	No data	No data	No data	No data	No data	No data	No data	No data	No data	No data	No data	No data	No data	ACTB	Turquoise	family history of Alzheimer’s disease
HIV-1 infection	0.05452945498074431	No data	No data	No data	No data	No data	No data	No data	No data	No data	No data	No data	No data	No data	No data	No data	No data	No data	No data	No data	No data	0.4484840642633527	No data	No data	ACTB	Turquoise	HIV-1 infection
Sepsis	0.05386929761422719	No data	No data	No data	No data	No data	No data	No data	No data	No data	No data	No data	No data	No data	No data	No data	No data	No data	No data	No data	No data	0.4430545205627319	No data	No data	ACTB	Turquoise	Sepsis
colorectal carcinoma	0.052320628460167606	No data	No data	No data	No data	No data	No data	No data	No data	No data	No data	No data	No data	No data	No data	No data	No data	No data	No data	No data	No data	0.43031730474685415	No data	No data	ACTB	Turquoise	colorectal carcinoma
Non-syndromic genetic deafness	0.05038112579061855	No data	No data	No data	No data	No data	No data	No data	No data	No data	No data	No data	No data	No data	No data	No data	No data	No data	No data	No data	No data	No data	No data	0.4143656316520809	ACTB	Turquoise	Non-syndromic genetic deafness
obesity due to melanocortin 4 receptor deficiency	0.04969185936163158	No data	No data	No data	No data	No data	No data	No data	No data	No data	No data	No data	No data	No data	No data	No data	No data	No data	No data	No data	No data	No data	No data	0.4086966769643525	ACTB	Turquoise	obesity due to melanocortin 4 receptor deficiency
hearing loss, autosomal dominant 85	0.049058029910847324	No data	No data	No data	No data	No data	No data	No data	No data	No data	No data	No data	No data	No data	No data	No data	No data	No data	No data	No data	No data	No data	No data	0.40348367037483296	ACTB	Turquoise	hearing loss, autosomal dominant 85
HIV infection	0.04808945206686858	No data	No data	No data	No data	No data	No data	No data	No data	No data	No data	No data	No data	No data	No data	No data	No data	No data	No data	No data	No data	0.3955174853437078	No data	No data	ACTB	Turquoise	HIV infection
osteosarcoma	0.04774758310204818	No data	No data	No data	No data	No data	No data	No data	No data	No data	No data	No data	No data	No data	No data	No data	No data	No data	No data	No data	No data	0.28492774850755664	No data	0.3214738057770253	ACTB	Turquoise	osteosarcoma
prostate cancer	0.0466752868452551	No data	No data	No data	No data	No data	No data	No data	No data	No data	No data	No data	No data	No data	No data	No data	No data	No data	No data	No data	No data	0.38388651330569523	No data	No data	ACTB	Turquoise	prostate cancer
Acute kidney injury	0.04664508091440002	No data	No data	No data	No data	No data	No data	No data	No data	No data	No data	No data	No data	No data	No data	No data	No data	No data	No data	No data	No data	0.38363808099256236	No data	No data	ACTB	Turquoise	Acute kidney injury
alveolar rhabdomyosarcoma	0.04559455022441209	No data	No data	No data	No data	No data	No data	No data	No data	No data	No data	No data	No data	No data	No data	No data	No data	No data	No data	No data	No data	0.04095754540283152	No data	0.36475847856697263	ACTB	Turquoise	alveolar rhabdomyosarcoma
Ollier disease	0.045510063305874184	No data	No data	No data	No data	No data	No data	No data	No data	No data	No data	No data	No data	No data	No data	No data	No data	No data	No data	No data	No data	No data	No data	0.3743029920894751	ACTB	Turquoise	Ollier disease
Enchondromatosis	0.045510063305874184	No data	No data	No data	No data	No data	No data	No data	No data	No data	No data	No data	No data	No data	No data	No data	No data	No data	No data	No data	No data	No data	No data	0.3743029920894751	ACTB	Turquoise	Enchondromatosis
systemic scleroderma	0.04523522978421391	No data	No data	No data	No data	No data	No data	No data	No data	No data	No data	No data	No data	No data	No data	No data	No data	No data	No data	No data	No data	0.3720425907186282	No data	No data	ACTB	Turquoise	systemic scleroderma
hearing loss, autosomal dominant 75	0.045221791019220116	No data	No data	No data	No data	No data	No data	No data	No data	No data	No data	No data	No data	No data	No data	No data	No data	No data	No data	No data	No data	No data	No data	0.37193206197878975	ACTB	Turquoise	hearing loss, autosomal dominant 75
embryonal rhabdomyosarcoma	0.04510414143214547	No data	No data	No data	No data	No data	No data	No data	No data	No data	No data	No data	No data	No data	No data	No data	No data	No data	No data	No data	No data	0.024823840902474525	No data	0.36475847856697263	ACTB	Turquoise	embryonal rhabdomyosarcoma
fetal growth restriction	0.04465960642507302	No data	No data	No data	No data	No data	No data	No data	No data	No data	No data	No data	No data	No data	No data	No data	No data	No data	No data	No data	No data	0.3673083071340299	No data	No data	ACTB	Turquoise	fetal growth restriction
hearing loss, autosomal dominant 77	0.04446784811566331	No data	No data	No data	No data	No data	No data	No data	No data	No data	No data	No data	No data	No data	No data	No data	No data	No data	No data	No data	No data	No data	No data	0.3657311678431512	ACTB	Turquoise	hearing loss, autosomal dominant 77
malaria	0.0444675661180605	No data	No data	No data	No data	No data	No data	No data	No data	No data	No data	No data	No data	No data	No data	No data	No data	No data	No data	No data	No data	0.36572884851993276	No data	No data	ACTB	Turquoise	malaria
lymphoma	0.04403201935653994	No data	No data	No data	No data	No data	No data	No data	No data	No data	No data	No data	No data	No data	No data	No data	No data	No data	No data	No data	No data	0.362146641768509	No data	No data	ACTB	Turquoise	lymphoma
CIDEC-related familial partial lipodystrophy	0.04341824132835876	No data	No data	No data	No data	No data	No data	No data	No data	No data	No data	No data	No data	No data	No data	No data	No data	No data	No data	No data	No data	No data	No data	0.3570985505170662	ACTB	Turquoise	CIDEC-related familial partial lipodystrophy
Meniere disease	0.04332954216323443	No data	No data	No data	No data	No data	No data	No data	No data	No data	No data	No data	No data	No data	No data	No data	No data	No data	No data	No data	No data	No data	No data	0.3563690335599322	ACTB	Turquoise	Meniere disease
autoimmune disease	0.04301869949063267	0.06611558632611599	No data	No data	No data	No data	No data	No data	No data	No data	No data	No data	No data	No data	No data	No data	No data	No data	No data	No data	No data	0.09293815585377707	No data	No data	ACTB	Turquoise	autoimmune disease
schizophrenia	0.042832914338325256	No data	No data	No data	No data	No data	No data	No data	No data	No data	No data	No data	No data	No data	No data	No data	No data	No data	No data	No data	No data	0.3522844582525101	No data	No data	ACTB	Turquoise	schizophrenia
Maffucci syndrome	0.04262734043933351	No data	No data	No data	No data	No data	No data	No data	No data	No data	No data	No data	No data	No data	No data	No data	No data	No data	No data	No data	No data	No data	No data	0.3505936909826219	ACTB	Turquoise	Maffucci syndrome
glioblastoma	0.04214676272050381	No data	No data	No data	No data	No data	No data	No data	No data	No data	No data	No data	No data	No data	No data	No data	No data	No data	No data	No data	No data	0.3466411217040318	No data	No data	ACTB	Turquoise	glioblastoma
Li-Fraumeni syndrome	0.04208036225440015	No data	No data	No data	No data	No data	No data	No data	No data	No data	No data	No data	No data	No data	No data	No data	No data	No data	No data	No data	No data	No data	No data	0.3460950030802959	ACTB	Turquoise	Li-Fraumeni syndrome
skin basal cell carcinoma	0.04178849737933483	No data	No data	No data	No data	No data	No data	No data	No data	No data	No data	No data	No data	No data	No data	No data	No data	No data	No data	No data	No data	0.34369452529390987	No data	No data	ACTB	Turquoise	skin basal cell carcinoma
axial length measurement	0.04165798595691854	No data	No data	No data	No data	No data	No data	No data	No data	No data	No data	No data	No data	No data	No data	No data	No data	No data	No data	No data	No data	0.3426211183952215	No data	No data	ACTB	Turquoise	axial length measurement
Pleuropulmonary blastoma	0.040720308389160444	No data	No data	No data	No data	No data	No data	No data	No data	No data	No data	No data	No data	No data	No data	No data	No data	No data	No data	No data	No data	No data	No data	0.33490907640424206	ACTB	Turquoise	Pleuropulmonary blastoma
neuroblastoma	0.04045872838893287	No data	No data	No data	No data	No data	No data	No data	No data	No data	No data	No data	No data	No data	No data	No data	No data	No data	No data	No data	No data	0.3327576802152742	No data	No data	ACTB	Turquoise	neuroblastoma
diabetic nephropathy	0.04035337475332917	No data	No data	No data	No data	No data	No data	No data	No data	No data	No data	No data	No data	No data	No data	No data	No data	No data	No data	No data	No data	0.32888795880382243	0.012012911031011536	No data	ACTB	Turquoise	diabetic nephropathy
Autosomal recessive cerebellar ataxia - blindness - deafness	0.03913111501401623	No data	No data	No data	No data	No data	No data	No data	No data	No data	No data	No data	No data	No data	No data	No data	No data	No data	No data	No data	No data	No data	No data	0.3218385642555922	ACTB	Turquoise	Autosomal recessive cerebellar ataxia - blindness - deafness
autosomal recessive cerebellar ataxia-blindness-deafness syndrome	0.03913111501401623	No data	No data	No data	No data	No data	No data	No data	No data	No data	No data	No data	No data	No data	No data	No data	No data	No data	No data	No data	No data	No data	No data	0.3218385642555922	ACTB	Turquoise	autosomal recessive cerebellar ataxia-blindness-deafness syndrome
esophageal squamous cell carcinoma	0.03899754516158276	No data	No data	No data	No data	No data	No data	No data	No data	No data	No data	No data	No data	No data	No data	No data	No data	No data	No data	No data	No data	0.3207400029311929	No data	No data	ACTB	Turquoise	esophageal squamous cell carcinoma
tumor predisposition syndrome 2	0.03897589147504865	No data	No data	No data	No data	No data	No data	No data	No data	No data	No data	No data	No data	No data	No data	No data	No data	No data	No data	No data	No data	No data	No data	0.32056190958060776	ACTB	Turquoise	tumor predisposition syndrome 2
Dravet syndrome	0.03894599936435099	No data	No data	No data	No data	No data	No data	No data	No data	No data	No data	No data	No data	No data	No data	No data	No data	No data	No data	No data	No data	0.32031605831912296	No data	No data	ACTB	Turquoise	Dravet syndrome
lung adenocarcinoma	0.0386696715371741	No data	No data	No data	No data	No data	No data	No data	No data	No data	No data	No data	No data	No data	No data	No data	No data	No data	No data	No data	No data	0.3180433668527381	No data	No data	ACTB	Turquoise	lung adenocarcinoma
otosclerosis 12	0.038318039333709884	No data	No data	No data	No data	No data	No data	No data	No data	No data	No data	No data	No data	No data	No data	No data	No data	No data	No data	No data	No data	No data	No data	0.3151513254818644	ACTB	Turquoise	otosclerosis 12
chronic kidney disease	0.03830725867522134	No data	No data	No data	No data	No data	No data	No data	No data	No data	No data	No data	No data	No data	No data	No data	No data	No data	No data	No data	No data	0.3150626586588403	No data	No data	ACTB	Turquoise	chronic kidney disease
autosomal dominant nonsyndromic hearing loss 2A	0.0380593334354306	No data	No data	No data	No data	No data	No data	No data	No data	No data	No data	No data	No data	No data	No data	No data	No data	No data	No data	No data	No data	No data	No data	0.3130235676902237	ACTB	Turquoise	autosomal dominant nonsyndromic hearing loss 2A
obesity due to congenital leptin deficiency	0.03795585107611888	No data	No data	No data	No data	No data	No data	No data	No data	No data	No data	No data	No data	No data	No data	No data	No data	No data	No data	No data	No data	No data	No data	0.31217246457356745	ACTB	Turquoise	obesity due to congenital leptin deficiency
lipodystrophy, congenital generalized, type 5	0.03760105441562156	No data	No data	No data	No data	No data	No data	No data	No data	No data	No data	No data	No data	No data	No data	No data	No data	No data	No data	No data	No data	No data	No data	0.3092543967450316	ACTB	Turquoise	lipodystrophy, congenital generalized, type 5
obesity due to leptin receptor gene deficiency	0.037164950187093614	No data	No data	No data	No data	No data	No data	No data	No data	No data	No data	No data	No data	No data	No data	No data	No data	No data	No data	No data	No data	No data	No data	0.3056676050391231	ACTB	Turquoise	obesity due to leptin receptor gene deficiency
pancreatic neoplasm	0.03701778141029851	No data	No data	No data	No data	No data	No data	No data	No data	No data	No data	No data	No data	No data	No data	No data	No data	No data	No data	No data	No data	0.3044571977248918	No data	No data	ACTB	Turquoise	pancreatic neoplasm
AKT2-related familial partial lipodystrophy	0.03672145436147197	No data	No data	No data	No data	No data	No data	No data	No data	No data	No data	No data	No data	No data	No data	No data	No data	No data	No data	No data	No data	No data	No data	0.30202002025345337	ACTB	Turquoise	AKT2-related familial partial lipodystrophy
LIPE-related familial partial lipodystrophy	0.03627795853585033	No data	No data	No data	No data	No data	No data	No data	No data	No data	No data	No data	No data	No data	No data	No data	No data	No data	No data	No data	No data	No data	No data	0.2983724354677836	ACTB	Turquoise	LIPE-related familial partial lipodystrophy
paraneoplastic pemphigus	0.03539096688460705	No data	No data	No data	No data	No data	No data	No data	No data	No data	No data	No data	No data	No data	No data	No data	No data	No data	No data	No data	No data	No data	No data	0.29107726589644417	ACTB	Turquoise	paraneoplastic pemphigus
obesity due to prohormone convertase I deficiency	0.03526530973401425	No data	No data	No data	No data	No data	No data	No data	No data	No data	No data	No data	No data	No data	No data	No data	No data	No data	No data	No data	No data	No data	No data	0.2900437835405044	ACTB	Turquoise	obesity due to prohormone convertase I deficiency
epidermodysplasia verruciformis	0.03502138702992234	No data	No data	No data	No data	No data	No data	No data	No data	No data	No data	No data	No data	No data	No data	No data	No data	No data	No data	No data	No data	No data	No data	0.28803761190838606	ACTB	Turquoise	epidermodysplasia verruciformis
cervical cancer	0.034938531412585315	No data	No data	No data	No data	No data	No data	No data	No data	No data	No data	No data	No data	No data	No data	No data	No data	No data	No data	No data	No data	0.2873561559132091	No data	No data	ACTB	Turquoise	cervical cancer
Systemic lupus erythematosus	0.034154629019861354	No data	No data	No data	No data	No data	No data	No data	No data	No data	No data	No data	No data	No data	No data	No data	No data	No data	No data	No data	No data	0.2809088563537553	No data	No data	ACTB	Turquoise	Systemic lupus erythematosus
hyperinsulinism due to HNF1A deficiency	0.03405308781064842	No data	No data	No data	No data	No data	No data	No data	No data	No data	No data	No data	No data	No data	No data	No data	No data	No data	No data	No data	No data	No data	No data	0.2800737184596738	ACTB	Turquoise	hyperinsulinism due to HNF1A deficiency
PLIN1-related familial partial lipodystrophy	0.03402352142227365	No data	No data	No data	No data	No data	No data	No data	No data	No data	No data	No data	No data	No data	No data	No data	No data	No data	No data	No data	No data	No data	No data	0.2798305461406292	ACTB	Turquoise	PLIN1-related familial partial lipodystrophy
meningioma	0.033938025114012955	No data	No data	No data	No data	No data	No data	No data	No data	No data	No data	No data	No data	No data	No data	No data	No data	No data	No data	No data	No data	0.2791273714651844	No data	No data	ACTB	Turquoise	meningioma
PPARG-related familial partial lipodystrophy	0.03361698358212047	No data	No data	No data	No data	No data	No data	No data	No data	No data	No data	No data	No data	No data	No data	No data	No data	No data	No data	No data	No data	No data	No data	0.27648692675376524	ACTB	Turquoise	PPARG-related familial partial lipodystrophy
acute myeloid leukemia	0.03344207090018352	No data	No data	No data	No data	No data	No data	No data	No data	No data	No data	No data	No data	No data	No data	No data	No data	No data	No data	No data	No data	0.2750483363531462	No data	No data	ACTB	Turquoise	acute myeloid leukemia
body mass index	0.033280168866319494	0.054743350718646534	No data	No data	No data	No data	No data	No data	No data	No data	No data	No data	No data	No data	No data	No data	No data	No data	No data	No data	No data	No data	No data	No data	ACTB	Turquoise	body mass index
diabetes mellitus	0.03313523871993542	No data	No data	No data	No data	No data	No data	No data	No data	No data	No data	No data	No data	No data	No data	No data	No data	No data	No data	No data	No data	0.27252475816420135	No data	No data	ACTB	Turquoise	diabetes mellitus
gastric cancer	0.03310716994467266	No data	No data	No data	No data	No data	No data	No data	No data	No data	No data	No data	No data	No data	No data	No data	No data	No data	No data	No data	No data	0.27229390314441104	No data	No data	ACTB	Turquoise	gastric cancer
Cowden syndrome 7	0.03276694991634566	No data	No data	No data	No data	No data	No data	No data	No data	No data	No data	No data	No data	No data	No data	No data	No data	No data	No data	No data	No data	No data	No data	0.2694957225812316	ACTB	Turquoise	Cowden syndrome 7
colitis	0.03266298630175411	No data	No data	No data	No data	No data	No data	No data	No data	No data	No data	No data	No data	No data	No data	No data	No data	No data	No data	No data	No data	0.26864066132261477	No data	No data	ACTB	Turquoise	colitis
influenza	0.03261890657491987	No data	No data	No data	No data	No data	No data	No data	No data	No data	No data	No data	No data	No data	No data	No data	No data	No data	No data	No data	No data	0.268278122304955	No data	No data	ACTB	Turquoise	influenza
Hyperandrogenism due to cortisone reductase deficiency	0.03219040534303753	No data	No data	No data	No data	No data	No data	No data	No data	No data	No data	No data	No data	No data	No data	No data	No data	No data	No data	No data	No data	No data	No data	0.264753862359861	ACTB	Turquoise	Hyperandrogenism due to cortisone reductase deficiency
obesity due to CEP19 deficiency	0.03211648937210059	No data	No data	No data	No data	No data	No data	No data	No data	No data	No data	No data	No data	No data	No data	No data	No data	No data	No data	No data	No data	No data	No data	0.2641459315622494	ACTB	Turquoise	obesity due to CEP19 deficiency
Duchenne muscular dystrophy	0.0320245759231192	No data	No data	No data	No data	No data	No data	No data	No data	No data	No data	No data	No data	No data	No data	No data	No data	No data	No data	No data	No data	0.26338997834074385	No data	No data	ACTB	Turquoise	Duchenne muscular dystrophy
APC-related attenuated familial adenomatous polyposis	0.03189474145928976	No data	No data	No data	No data	No data	No data	No data	No data	No data	No data	No data	No data	No data	No data	No data	No data	No data	No data	No data	No data	No data	No data	0.2623221391694145	ACTB	Turquoise	APC-related attenuated familial adenomatous polyposis
oral squamous cell carcinoma	0.03170188079408277	No data	No data	No data	No data	No data	No data	No data	No data	No data	No data	No data	No data	No data	No data	No data	No data	No data	No data	No data	No data	0.2607359334206295	No data	No data	ACTB	Turquoise	oral squamous cell carcinoma
Miyoshi myopathy	0.031654014374849174	No data	No data	No data	No data	No data	No data	No data	No data	No data	No data	No data	No data	No data	No data	No data	No data	No data	No data	No data	No data	0.2603422502956616	No data	No data	ACTB	Turquoise	Miyoshi myopathy
dry eye syndrome	0.03149925805041286	No data	No data	No data	No data	No data	No data	No data	No data	No data	No data	No data	No data	No data	No data	No data	No data	No data	No data	No data	No data	0.25906943828281154	No data	No data	ACTB	Turquoise	dry eye syndrome
focal segmental glomerulosclerosis	0.031452173971334166	No data	No data	No data	No data	No data	No data	No data	No data	No data	No data	No data	No data	No data	No data	No data	No data	No data	No data	No data	No data	0.2586821896085902	No data	No data	ACTB	Turquoise	focal segmental glomerulosclerosis
MODY	0.03145124563366813	No data	No data	No data	No data	No data	No data	No data	No data	No data	No data	No data	No data	No data	No data	No data	No data	No data	No data	No data	No data	No data	No data	0.25867455438374476	ACTB	Turquoise	MODY
attenuated familial adenomatous polyposis	0.03139950445401226	No data	No data	No data	No data	No data	No data	No data	No data	No data	No data	No data	No data	No data	No data	No data	No data	No data	No data	No data	No data	No data	No data	0.25824900282541663	ACTB	Turquoise	attenuated familial adenomatous polyposis
metabolic syndrome	0.03124561550896439	No data	No data	No data	No data	No data	No data	No data	No data	No data	No data	No data	No data	No data	No data	No data	No data	No data	No data	No data	No data	0.023388448741447087	No data	0.25113621249336066	ACTB	Turquoise	metabolic syndrome
Pallister-Hall syndrome	0.03122683055586186	No data	No data	No data	No data	No data	No data	No data	No data	No data	No data	No data	No data	No data	No data	No data	No data	No data	No data	No data	No data	0.2568288255714529	No data	No data	ACTB	Turquoise	Pallister-Hall syndrome
atrial fibrillation	0.030980489859544342	No data	No data	No data	No data	No data	No data	No data	No data	No data	No data	No data	No data	No data	No data	No data	No data	No data	No data	No data	No data	0.25480276687130715	No data	No data	ACTB	Turquoise	atrial fibrillation
congenital generalized lipodystrophy type 3	0.030889484254547375	No data	No data	No data	No data	No data	No data	No data	No data	No data	No data	No data	No data	No data	No data	No data	No data	No data	No data	No data	No data	No data	No data	0.2540542803218964	ACTB	Turquoise	congenital generalized lipodystrophy type 3
viral disease	0.03082788740868855	No data	No data	No data	No data	No data	No data	No data	No data	No data	No data	No data	No data	No data	No data	No data	No data	No data	No data	No data	No data	0.2535476696509054	No data	No data	ACTB	Turquoise	viral disease
Barrett's esophagus	0.030717629622118995	No data	No data	No data	No data	No data	No data	No data	No data	No data	No data	No data	No data	No data	No data	No data	No data	No data	No data	No data	No data	0.25264084121744945	No data	No data	ACTB	Turquoise	Barrett's esophagus
polycystic ovary syndrome	0.03055404167444844	No data	No data	No data	No data	No data	No data	No data	No data	No data	No data	No data	No data	No data	No data	No data	No data	No data	No data	No data	No data	0.2512953924565605	No data	No data	ACTB	Turquoise	polycystic ovary syndrome
congenital adrenal hyperplasia due to 17-alpha-hydroxylase deficiency	0.03039424724926987	No data	No data	No data	No data	No data	No data	No data	No data	No data	No data	No data	No data	No data	No data	No data	No data	No data	No data	No data	No data	No data	No data	0.24998114397789856	ACTB	Turquoise	congenital adrenal hyperplasia due to 17-alpha-hydroxylase deficiency
Keloid	0.03035838799293406	No data	No data	No data	No data	No data	No data	No data	No data	No data	No data	No data	No data	No data	No data	No data	No data	No data	No data	No data	No data	0.2496862152090593	No data	No data	ACTB	Turquoise	Keloid
idiopathic scoliosis	0.030285015869996403	No data	No data	No data	No data	No data	No data	No data	No data	No data	No data	No data	No data	No data	No data	No data	No data	No data	No data	No data	No data	0.24908275735476143	No data	No data	ACTB	Turquoise	idiopathic scoliosis
glioma	0.030019535726497026	No data	No data	No data	No data	No data	No data	No data	No data	No data	No data	No data	No data	No data	No data	No data	No data	No data	No data	No data	No data	0.24689928396813285	No data	No data	ACTB	Turquoise	glioma
severe malarial anemia	0.029950357143519696	No data	No data	No data	No data	No data	No data	No data	No data	No data	No data	No data	No data	No data	No data	No data	No data	No data	No data	No data	No data	0.24633031638786618	No data	No data	ACTB	Turquoise	severe malarial anemia
myotonic dystrophy type 1	0.02956638837477615	No data	No data	No data	No data	No data	No data	No data	No data	No data	No data	No data	No data	No data	No data	No data	No data	No data	No data	No data	No data	0.24317231904464845	No data	No data	ACTB	Turquoise	myotonic dystrophy type 1
neurodegenerative disease	0.029313373532837427	No data	No data	No data	No data	No data	No data	No data	No data	No data	No data	No data	No data	No data	No data	No data	No data	No data	No data	No data	No data	0.24109136803071118	No data	No data	ACTB	Turquoise	neurodegenerative disease
lung cancer	0.02925082783328773	No data	No data	No data	No data	No data	No data	No data	No data	No data	No data	No data	No data	No data	No data	No data	No data	No data	No data	No data	No data	0.24057695339835977	No data	No data	ACTB	Turquoise	lung cancer
basal cell carcinoma	0.02905964658516852	No data	No data	No data	No data	No data	No data	No data	No data	No data	No data	No data	No data	No data	No data	No data	No data	No data	No data	No data	No data	0.23900456021750507	No data	No data	ACTB	Turquoise	basal cell carcinoma
acute lymphoblastic leukemia	0.02905937930486488	No data	No data	No data	No data	No data	No data	No data	No data	No data	No data	No data	No data	No data	No data	No data	No data	No data	No data	No data	No data	0.23900236193848476	No data	No data	ACTB	Turquoise	acute lymphoblastic leukemia
nemaline myopathy	0.028946089158366613	No data	No data	No data	No data	No data	No data	No data	No data	No data	No data	No data	No data	No data	No data	No data	No data	No data	No data	No data	No data	0.23807059349589763	No data	No data	ACTB	Turquoise	nemaline myopathy
colorectal cancer	0.028372276610827224	No data	No data	No data	No data	No data	No data	No data	No data	No data	No data	No data	No data	No data	No data	No data	No data	No data	No data	No data	No data	0.23335120314921898	No data	No data	ACTB	Turquoise	colorectal cancer
cholangiocarcinoma	0.02821379734084249	No data	No data	No data	No data	No data	No data	No data	No data	No data	No data	No data	No data	No data	No data	No data	No data	No data	No data	No data	No data	0.23204777132270718	No data	No data	ACTB	Turquoise	cholangiocarcinoma
celiac disease	0.028063725700802337	No data	No data	No data	No data	No data	No data	No data	No data	No data	No data	No data	No data	No data	No data	No data	No data	No data	No data	No data	No data	0.23081348906040253	No data	No data	ACTB	Turquoise	celiac disease
childhood leukemia	0.028044197294514274	No data	No data	No data	No data	No data	No data	No data	No data	No data	No data	No data	No data	No data	No data	No data	No data	No data	No data	No data	No data	0.23065287533294548	No data	No data	ACTB	Turquoise	childhood leukemia
Parkinson disease	0.02802681344212741	No data	No data	No data	No data	No data	No data	No data	No data	No data	No data	No data	No data	No data	No data	No data	No data	No data	No data	No data	No data	0.2305098997471127	No data	No data	ACTB	Turquoise	Parkinson disease
COVID-19	0.027744628008689036	No data	No data	No data	No data	No data	No data	No data	No data	No data	No data	No data	No data	No data	No data	No data	No data	No data	No data	No data	No data	0.22818903169315827	No data	No data	ACTB	Turquoise	COVID-19
platelet volume	0.027704314405611573	0.04557149352270615	No data	No data	No data	No data	No data	No data	No data	No data	No data	No data	No data	No data	No data	No data	No data	No data	No data	No data	No data	No data	No data	No data	ACTB	Turquoise	platelet volume
Friedreich ataxia	0.02753162333979478	No data	No data	No data	No data	No data	No data	No data	No data	No data	No data	No data	No data	No data	No data	No data	No data	No data	No data	No data	No data	0.226437149162029	No data	No data	ACTB	Turquoise	Friedreich ataxia
hypertension	0.027279715684985304	No data	No data	No data	No data	No data	No data	No data	No data	No data	No data	No data	No data	No data	No data	No data	No data	No data	No data	No data	No data	0.22436530434186897	No data	No data	ACTB	Turquoise	hypertension
endometriosis	0.026883490289561586	No data	No data	No data	No data	No data	No data	No data	No data	No data	No data	No data	No data	No data	No data	No data	No data	No data	No data	No data	No data	0.22110650089762526	No data	No data	ACTB	Turquoise	endometriosis
kidney disease	0.026812369430678072	No data	No data	No data	No data	No data	No data	No data	No data	No data	No data	No data	No data	No data	No data	No data	No data	No data	No data	No data	No data	0.22052155883544544	No data	No data	ACTB	Turquoise	kidney disease
alkaline phosphatase measurement	0.026470756108357852	No data	No data	No data	No data	No data	No data	No data	No data	No data	No data	No data	No data	No data	No data	No data	No data	No data	No data	No data	No data	0.2177119189581574	No data	No data	ACTB	Turquoise	alkaline phosphatase measurement
ovarian cancer	0.026336561523701497	No data	No data	No data	No data	No data	No data	No data	No data	No data	No data	No data	No data	No data	No data	No data	No data	No data	No data	No data	No data	0.21660821944841416	No data	No data	ACTB	Turquoise	ovarian cancer
triple-negative breast cancer	0.02617744596708052	No data	No data	No data	No data	No data	No data	No data	No data	No data	No data	No data	No data	No data	No data	No data	No data	No data	No data	No data	No data	0.21529955440589538	No data	No data	ACTB	Turquoise	triple-negative breast cancer
posterior cortical atrophy	0.02593736596073498	No data	No data	No data	No data	No data	No data	No data	No data	No data	No data	No data	No data	No data	No data	No data	No data	No data	No data	No data	No data	0.2133249875038011	No data	No data	ACTB	Turquoise	posterior cortical atrophy
Rheumatoid arthritis	0.025927873370408874	No data	No data	No data	No data	No data	No data	No data	No data	No data	No data	No data	No data	No data	No data	No data	No data	No data	No data	No data	No data	0.21324691455237804	No data	No data	ACTB	Turquoise	Rheumatoid arthritis
hematopoietic and lymphoid cell neoplasm	0.02566526768643763	No data	No data	No data	No data	No data	No data	No data	No data	No data	No data	No data	No data	No data	No data	No data	No data	No data	No data	No data	No data	0.21108708250403513	No data	No data	ACTB	Turquoise	hematopoietic and lymphoid cell neoplasm
Chediak-Higashi syndrome	0.025157589835484856	No data	No data	No data	No data	No data	No data	No data	No data	No data	No data	No data	No data	No data	No data	No data	No data	No data	No data	No data	No data	0.20691162492771817	No data	No data	ACTB	Turquoise	Chediak-Higashi syndrome
calf circumference measurement	0.025028485721961632	No data	No data	No data	No data	No data	No data	No data	No data	No data	No data	No data	No data	No data	No data	No data	No data	No data	No data	No data	No data	0.2058497926103686	No data	No data	ACTB	Turquoise	calf circumference measurement
hypothyroidism	0.02463193650354911	0.03540004451031614	No data	No data	No data	No data	No data	No data	No data	No data	No data	No data	No data	No data	No data	No data	No data	No data	No data	No data	No data	0.10235241317362255	No data	No data	ACTB	Turquoise	hypothyroidism
Acute Leukemia	0.024558568773055078	No data	No data	No data	No data	No data	No data	No data	No data	No data	No data	No data	No data	No data	No data	No data	No data	No data	No data	No data	No data	0.2019849041168697	No data	No data	ACTB	Turquoise	Acute Leukemia
Wiskott-Aldrich syndrome	0.024435422655137366	No data	No data	No data	No data	No data	No data	No data	No data	No data	No data	No data	No data	No data	No data	No data	No data	No data	No data	No data	No data	0.20097207405133002	No data	No data	ACTB	Turquoise	Wiskott-Aldrich syndrome
major depressive disorder	0.024420768517171326	No data	No data	No data	No data	No data	No data	No data	No data	No data	No data	No data	No data	No data	No data	No data	No data	No data	No data	No data	No data	0.20085154933023006	No data	No data	ACTB	Turquoise	major depressive disorder
dengue disease	0.024145473360975184	No data	No data	No data	No data	No data	No data	No data	No data	No data	No data	No data	No data	No data	No data	No data	No data	No data	No data	No data	No data	0.19858735119059237	No data	No data	ACTB	Turquoise	dengue disease
stomach neoplasm	0.023987237100783695	No data	No data	No data	No data	No data	No data	No data	No data	No data	No data	No data	No data	No data	No data	No data	No data	No data	No data	No data	No data	0.1972859180273676	No data	No data	ACTB	Turquoise	stomach neoplasm
gestational diabetes	0.023960874273236742	No data	No data	No data	No data	No data	No data	No data	No data	No data	No data	No data	No data	No data	No data	No data	No data	No data	No data	No data	No data	0.1970690937798502	No data	No data	ACTB	Turquoise	gestational diabetes
papillary thyroid carcinoma	0.023906064721021313	No data	No data	No data	No data	No data	No data	No data	No data	No data	No data	No data	No data	No data	No data	No data	No data	No data	No data	No data	No data	0.19661830602217487	No data	No data	ACTB	Turquoise	papillary thyroid carcinoma
glioblastoma multiforme	0.023520806061405716	No data	No data	No data	No data	No data	No data	No data	No data	No data	No data	No data	No data	No data	No data	No data	No data	No data	No data	No data	No data	0.1934496998162616	No data	No data	ACTB	Turquoise	glioblastoma multiforme
nasopharyngeal carcinoma	0.023515465094330897	No data	No data	No data	No data	No data	No data	No data	No data	No data	No data	No data	No data	No data	No data	No data	No data	No data	No data	No data	No data	0.19340577238985218	No data	No data	ACTB	Turquoise	nasopharyngeal carcinoma
ovarian neoplasm	0.023455713364453814	No data	No data	No data	No data	No data	No data	No data	No data	No data	No data	No data	No data	No data	No data	No data	No data	No data	No data	No data	No data	0.19291433709728412	No data	No data	ACTB	Turquoise	ovarian neoplasm
hemangioendothelioma	0.02328353084513621	No data	No data	No data	No data	No data	No data	No data	No data	No data	No data	No data	No data	No data	No data	No data	No data	No data	No data	No data	No data	0.19149820124766065	No data	No data	ACTB	Turquoise	hemangioendothelioma
non-small cell lung carcinoma	0.02314242753426892	No data	No data	No data	No data	No data	No data	No data	No data	No data	No data	No data	No data	No data	No data	No data	No data	No data	No data	No data	No data	0.19033768008783747	No data	No data	ACTB	Turquoise	non-small cell lung carcinoma
fragile X syndrome	0.02298840891223975	No data	No data	No data	No data	No data	No data	No data	No data	No data	No data	No data	No data	No data	No data	No data	No data	No data	No data	No data	No data	0.18907093539720607	No data	No data	ACTB	Turquoise	fragile X syndrome
myocardial infarction	0.022924935313558683	No data	No data	No data	No data	No data	No data	No data	No data	No data	No data	No data	No data	No data	No data	No data	No data	No data	No data	No data	No data	0.1885488891467904	No data	No data	ACTB	Turquoise	myocardial infarction
pancreatic intraductal papillary-mucinous neoplasm	0.022913950990451508	No data	No data	No data	No data	No data	No data	No data	No data	No data	No data	No data	No data	No data	No data	No data	No data	No data	No data	No data	No data	0.18845854725960254	No data	No data	ACTB	Turquoise	pancreatic intraductal papillary-mucinous neoplasm
adolescent idiopathic scoliosis	0.02290811577042054	0.03768211095805592	No data	No data	No data	No data	No data	No data	No data	No data	No data	No data	No data	No data	No data	No data	No data	No data	No data	No data	No data	No data	No data	No data	ACTB	Turquoise	adolescent idiopathic scoliosis
achalasia-alacrima syndrome	0.022665112402615175	No data	No data	No data	No data	No data	No data	No data	No data	No data	No data	No data	No data	No data	No data	No data	No data	No data	No data	No data	No data	0.1864119443500777	No data	No data	ACTB	Turquoise	achalasia-alacrima syndrome
chronic obstructive pulmonary disease	0.022663746880590262	No data	No data	No data	No data	No data	No data	No data	No data	No data	No data	No data	No data	No data	No data	No data	No data	No data	No data	No data	No data	0.18640071344986442	No data	No data	ACTB	Turquoise	chronic obstructive pulmonary disease
Rett syndrome	0.022523838921617658	No data	No data	No data	No data	No data	No data	No data	No data	No data	No data	No data	No data	No data	No data	No data	No data	No data	No data	No data	No data	0.18525002360554121	No data	No data	ACTB	Turquoise	Rett syndrome
diabetic ketoacidosis	0.02246309383557751	0.036950083667134995	No data	No data	No data	No data	No data	No data	No data	No data	No data	No data	No data	No data	No data	No data	No data	No data	No data	No data	No data	No data	No data	No data	ACTB	Turquoise	diabetic ketoacidosis
Alexander disease	0.022174791281082105	No data	No data	No data	No data	No data	No data	No data	No data	No data	No data	No data	No data	No data	No data	No data	No data	No data	No data	No data	No data	0.18237923928348632	No data	No data	ACTB	Turquoise	Alexander disease
myeloid sarcoma	0.021965924698636657	No data	No data	No data	No data	No data	No data	No data	No data	No data	No data	No data	No data	No data	No data	No data	No data	No data	No data	No data	No data	0.1806613909423098	No data	No data	ACTB	Turquoise	myeloid sarcoma
Dilated cardiomyopathy	0.02189564342601005	No data	No data	No data	No data	No data	No data	No data	No data	No data	No data	No data	No data	No data	No data	No data	No data	No data	No data	No data	No data	0.18008335415833107	No data	No data	ACTB	Turquoise	Dilated cardiomyopathy
type 1 diabetes mellitus	0.021841473863979333	No data	No data	No data	No data	No data	No data	No data	No data	No data	No data	No data	No data	No data	No data	No data	No data	No data	No data	No data	No data	0.17452156316294098	0.020465067656006995	No data	ACTB	Turquoise	type 1 diabetes mellitus
Chédiak-Higashi syndrome	0.021768879068202473	No data	No data	No data	No data	No data	No data	No data	No data	No data	No data	No data	No data	No data	No data	No data	No data	No data	No data	No data	No data	0.17904076544341815	No data	No data	ACTB	Turquoise	Chédiak-Higashi syndrome
carcinoma	0.02150712254651404	No data	No data	No data	No data	No data	No data	No data	No data	No data	No data	No data	No data	No data	No data	No data	No data	No data	No data	No data	No data	0.17688791743245377	No data	No data	ACTB	Turquoise	carcinoma
amblyopia	0.021435631571712705	No data	No data	No data	No data	No data	No data	No data	No data	No data	No data	No data	No data	No data	No data	No data	No data	No data	No data	No data	No data	0.1762999313073701	No data	No data	ACTB	Turquoise	amblyopia
Amblyopia	0.021435631571712705	No data	No data	No data	No data	No data	No data	No data	No data	No data	No data	No data	No data	No data	No data	No data	No data	No data	No data	No data	No data	0.1762999313073701	No data	No data	ACTB	Turquoise	Amblyopia
cystic fibrosis	0.02136122475411953	No data	No data	No data	No data	No data	No data	No data	No data	No data	No data	No data	No data	No data	No data	No data	No data	No data	No data	No data	No data	0.17568796348236848	No data	No data	ACTB	Turquoise	cystic fibrosis
bacterial disease	0.02123010239510671	No data	No data	No data	No data	No data	No data	No data	No data	No data	No data	No data	No data	No data	No data	No data	No data	No data	No data	No data	No data	0.17460953186212522	No data	No data	ACTB	Turquoise	bacterial disease
temporal lobe epilepsy	0.021109156795997862	No data	No data	No data	No data	No data	No data	No data	No data	No data	No data	No data	No data	No data	No data	No data	No data	No data	No data	No data	No data	0.17361480022832737	No data	No data	ACTB	Turquoise	temporal lobe epilepsy
urinary bladder carcinoma	0.021083885081793253	No data	No data	No data	No data	No data	No data	No data	No data	No data	No data	No data	No data	No data	No data	No data	No data	No data	No data	No data	No data	0.17340694997379266	No data	No data	ACTB	Turquoise	urinary bladder carcinoma
adenoviridae infectious disease	0.02089233661458284	No data	No data	No data	No data	No data	No data	No data	No data	No data	No data	No data	No data	No data	No data	No data	No data	No data	No data	No data	No data	0.17183153655533331	No data	No data	ACTB	Turquoise	adenoviridae infectious disease
carotid atherosclerosis	0.020860729575536502	No data	No data	No data	No data	No data	No data	No data	No data	No data	No data	No data	No data	No data	No data	No data	No data	No data	No data	No data	No data	0.17157158065927972	No data	No data	ACTB	Turquoise	carotid atherosclerosis
glaucoma	0.02084925549134005	No data	No data	No data	No data	No data	No data	No data	No data	No data	No data	No data	No data	No data	No data	No data	No data	No data	No data	No data	No data	0.17147721067307792	No data	No data	ACTB	Turquoise	glaucoma
chronic fatigue syndrome	0.020778600718939905	No data	No data	No data	No data	No data	No data	No data	No data	No data	No data	No data	No data	No data	No data	No data	No data	No data	No data	No data	No data	0.17089610199526684	No data	No data	ACTB	Turquoise	chronic fatigue syndrome
nail-patella syndrome	0.020705657051538675	No data	No data	No data	No data	No data	No data	No data	No data	No data	No data	No data	No data	No data	No data	No data	No data	No data	No data	No data	No data	0.17029616802508635	No data	No data	ACTB	Turquoise	nail-patella syndrome
oculocerebrorenal syndrome	0.020579004894645113	No data	No data	No data	No data	No data	No data	No data	No data	No data	No data	No data	No data	No data	No data	No data	No data	No data	No data	No data	No data	0.16925450212009238	No data	No data	ACTB	Turquoise	oculocerebrorenal syndrome
irritable bowel syndrome	0.02046924752846832	No data	No data	No data	No data	No data	No data	No data	No data	No data	No data	No data	No data	No data	No data	No data	No data	No data	No data	No data	No data	0.1683517894543745	No data	No data	ACTB	Turquoise	irritable bowel syndrome
myopia	0.020273097606587832	No data	No data	No data	No data	No data	No data	No data	No data	No data	No data	No data	No data	No data	No data	No data	No data	No data	No data	No data	No data	0.16673853081826737	No data	No data	ACTB	Turquoise	myopia
Myopia	0.020273097606587832	No data	No data	No data	No data	No data	No data	No data	No data	No data	No data	No data	No data	No data	No data	No data	No data	No data	No data	No data	No data	0.16673853081826737	No data	No data	ACTB	Turquoise	Myopia
Polyarteritis Nodosa	0.02010307830268951	No data	No data	No data	No data	No data	No data	No data	No data	No data	No data	No data	No data	No data	No data	No data	No data	No data	No data	No data	No data	0.16534018659416921	No data	No data	ACTB	Turquoise	Polyarteritis Nodosa
Respiratory Syncytial Virus Infection	0.019854982574548794	No data	No data	No data	No data	No data	No data	No data	No data	No data	No data	No data	No data	No data	No data	No data	No data	No data	No data	No data	No data	0.16329969342360268	No data	No data	ACTB	Turquoise	Respiratory Syncytial Virus Infection
Obesity	0.01970594241856757	No data	No data	No data	No data	No data	No data	No data	No data	No data	No data	No data	No data	No data	No data	No data	No data	No data	No data	No data	No data	0.16207389472606376	No data	No data	ACTB	Turquoise	Obesity
listeriosis	0.019513653822189527	No data	No data	No data	No data	No data	No data	No data	No data	No data	No data	No data	No data	No data	No data	No data	No data	No data	No data	No data	No data	0.16049239402620213	No data	No data	ACTB	Turquoise	listeriosis
Autoimmune Hepatitis	0.019504103815101956	No data	No data	No data	No data	No data	No data	No data	No data	No data	No data	No data	No data	No data	No data	No data	No data	No data	No data	No data	No data	0.16041384884371515	No data	No data	ACTB	Turquoise	Autoimmune Hepatitis
essential thrombocythemia	0.019033362516262142	No data	No data	No data	No data	No data	No data	No data	No data	No data	No data	No data	No data	No data	No data	No data	No data	No data	No data	No data	No data	0.15654218038499243	No data	No data	ACTB	Turquoise	essential thrombocythemia
substance abuse	0.019012830302112992	No data	No data	No data	No data	No data	No data	No data	No data	No data	No data	No data	No data	No data	No data	No data	No data	No data	No data	No data	No data	0.15637331071898922	No data	No data	ACTB	Turquoise	substance abuse
epilepsy	0.01896649984093985	No data	No data	No data	No data	No data	No data	No data	No data	No data	No data	No data	No data	No data	No data	No data	No data	No data	No data	No data	No data	0.1559922602659182	No data	No data	ACTB	Turquoise	epilepsy
colon adenocarcinoma	0.018874018168598284	No data	No data	No data	No data	No data	No data	No data	No data	No data	No data	No data	No data	No data	No data	No data	No data	No data	No data	No data	No data	0.15523163362301	No data	No data	ACTB	Turquoise	colon adenocarcinoma
Escherichia coli Infections	0.01886548815469433	No data	No data	No data	No data	No data	No data	No data	No data	No data	No data	No data	No data	No data	No data	No data	No data	No data	No data	No data	No data	0.15516147749720205	No data	No data	ACTB	Turquoise	Escherichia coli Infections
Amyotrophic lateral sclerosis	0.01877394198359097	No data	No data	No data	No data	No data	No data	No data	No data	No data	No data	No data	No data	No data	No data	No data	No data	No data	No data	No data	No data	0.15440854499680057	No data	No data	ACTB	Turquoise	Amyotrophic lateral sclerosis
myopathy	0.018616156026078415	No data	No data	No data	No data	No data	No data	No data	No data	No data	No data	No data	No data	No data	No data	No data	No data	No data	No data	No data	No data	0.15311081540214563	No data	No data	ACTB	Turquoise	myopathy
cardiomyopathy	0.01837549932652808	No data	No data	No data	No data	No data	No data	No data	No data	No data	No data	No data	No data	No data	No data	No data	No data	No data	No data	No data	No data	0.15113150541739237	No data	No data	ACTB	Turquoise	cardiomyopathy
small cell lung carcinoma	0.018346654171302636	No data	No data	No data	No data	No data	No data	No data	No data	No data	No data	No data	No data	No data	No data	No data	No data	No data	No data	No data	No data	0.15089426496717365	No data	No data	ACTB	Turquoise	small cell lung carcinoma
Pituitary Gland Adenoma	0.018273670592743586	No data	No data	No data	No data	No data	No data	No data	No data	No data	No data	No data	No data	No data	No data	No data	No data	No data	No data	No data	No data	0.15029400274287297	No data	No data	ACTB	Turquoise	Pituitary Gland Adenoma
attention deficit hyperactivity disorder	0.018240408405821966	No data	No data	No data	No data	No data	No data	No data	No data	No data	No data	No data	No data	No data	No data	No data	No data	No data	No data	No data	No data	0.15002043388394776	No data	No data	ACTB	Turquoise	attention deficit hyperactivity disorder
Autosomal dominant polycystic kidney disease	0.01801308225931484	No data	No data	No data	No data	No data	No data	No data	No data	No data	No data	No data	No data	No data	No data	No data	No data	No data	No data	No data	No data	0.14815076263682372	No data	No data	ACTB	Turquoise	Autosomal dominant polycystic kidney disease
Alphavirus infectious disease	0.01796568738050634	No data	No data	No data	No data	No data	No data	No data	No data	No data	No data	No data	No data	No data	No data	No data	No data	No data	No data	No data	No data	0.14776095775282455	No data	No data	ACTB	Turquoise	Alphavirus infectious disease
hearing loss	0.017834863402613543	No data	No data	No data	No data	No data	No data	No data	No data	No data	No data	No data	No data	No data	No data	No data	No data	No data	No data	No data	No data	0.14668498020400847	No data	No data	ACTB	Turquoise	hearing loss
Antisynthetase syndrome	0.017801429667313136	No data	No data	No data	No data	No data	No data	No data	No data	No data	No data	No data	No data	No data	No data	No data	No data	No data	No data	No data	No data	0.14641000042479874	No data	No data	ACTB	Turquoise	Antisynthetase syndrome
pulmonary fibrosis	0.01767725258868954	No data	No data	No data	No data	No data	No data	No data	No data	No data	No data	No data	No data	No data	No data	No data	No data	No data	No data	No data	No data	0.1453886910988734	No data	No data	ACTB	Turquoise	pulmonary fibrosis
cardiac hypertrophy	0.017643041916517093	No data	No data	No data	No data	No data	No data	No data	No data	No data	No data	No data	No data	No data	No data	No data	No data	No data	No data	No data	No data	0.14510732130886725	No data	No data	ACTB	Turquoise	cardiac hypertrophy
arrhythmogenic right ventricular cardiomyopathy	0.017533602102518992	No data	No data	No data	No data	No data	No data	No data	No data	No data	No data	No data	No data	No data	No data	No data	No data	No data	No data	No data	No data	0.14420722038925557	No data	No data	ACTB	Turquoise	arrhythmogenic right ventricular cardiomyopathy
Behcet's syndrome	0.017479484549454465	No data	No data	No data	No data	No data	No data	No data	No data	No data	No data	No data	No data	No data	No data	No data	No data	No data	No data	No data	No data	0.14376212406186814	No data	No data	ACTB	Turquoise	Behcet's syndrome
Cognitive impairment	0.01710523456928837	No data	No data	No data	No data	No data	No data	No data	No data	No data	No data	No data	No data	No data	No data	No data	No data	No data	No data	No data	No data	0.14068406006481116	No data	No data	ACTB	Turquoise	Cognitive impairment
toxoplasmosis	0.017092508717738982	No data	No data	No data	No data	No data	No data	No data	No data	No data	No data	No data	No data	No data	No data	No data	No data	No data	No data	No data	No data	0.14057939476738435	No data	No data	ACTB	Turquoise	toxoplasmosis
squamous cell carcinoma	0.017089630130313442	No data	No data	No data	No data	No data	No data	No data	No data	No data	No data	No data	No data	No data	No data	No data	No data	No data	No data	No data	No data	0.14055571947870962	No data	No data	ACTB	Turquoise	squamous cell carcinoma
allergic rhinitis	0.016799046075053656	No data	No data	No data	No data	No data	No data	No data	No data	No data	No data	No data	No data	No data	No data	No data	No data	No data	No data	No data	No data	0.13816577594894106	No data	No data	ACTB	Turquoise	allergic rhinitis
erythroleukemia	0.016631093460811583	No data	No data	No data	No data	No data	No data	No data	No data	No data	No data	No data	No data	No data	No data	No data	No data	No data	No data	No data	No data	0.13678442946261474	No data	No data	ACTB	Turquoise	erythroleukemia
glycogen storage disease VI	0.016520281344229205	No data	No data	No data	No data	No data	No data	No data	No data	No data	No data	No data	No data	No data	No data	No data	No data	No data	No data	No data	No data	0.13587304187526336	No data	No data	ACTB	Turquoise	glycogen storage disease VI
acute liver failure	0.016509610029804726	No data	No data	No data	No data	No data	No data	No data	No data	No data	No data	No data	No data	No data	No data	No data	No data	No data	No data	No data	No data	0.13578527436565202	No data	No data	ACTB	Turquoise	acute liver failure
Åland Islands eye disease	0.01645604376444672	No data	No data	No data	No data	No data	No data	No data	No data	No data	No data	No data	No data	No data	No data	No data	No data	No data	No data	No data	No data	0.1353447121703458	No data	No data	ACTB	Turquoise	Åland Islands eye disease
cardiovascular disease	0.016456020193285847	No data	No data	No data	No data	No data	No data	No data	No data	No data	No data	No data	No data	No data	No data	No data	No data	No data	No data	No data	No data	0.13534451830649677	No data	No data	ACTB	Turquoise	cardiovascular disease
liver cancer	0.016385450596856272	No data	No data	No data	No data	No data	No data	No data	No data	No data	No data	No data	No data	No data	No data	No data	No data	No data	No data	No data	No data	0.13476411016870526	No data	No data	ACTB	Turquoise	liver cancer
Insulin resistance	0.01631985162295726	No data	No data	No data	No data	No data	No data	No data	No data	No data	No data	No data	No data	No data	No data	No data	No data	No data	No data	No data	No data	0.13422458351405364	No data	No data	ACTB	Turquoise	Insulin resistance
Chordoma	0.01630257803442518	No data	No data	No data	No data	No data	No data	No data	No data	No data	No data	No data	No data	No data	No data	No data	No data	No data	No data	No data	No data	0.1340825148065631	No data	No data	ACTB	Turquoise	Chordoma
astrocytoma	0.016066850642983434	No data	No data	No data	No data	No data	No data	No data	No data	No data	No data	No data	No data	No data	No data	No data	No data	No data	No data	No data	No data	0.13214374650951477	No data	No data	ACTB	Turquoise	astrocytoma
aortic disease	0.01603565925048623	No data	No data	No data	No data	No data	No data	No data	No data	No data	No data	No data	No data	No data	No data	No data	No data	No data	No data	No data	No data	0.13188720914852115	No data	No data	ACTB	Turquoise	aortic disease
prostate carcinoma	0.015765372072641292	No data	No data	No data	No data	No data	No data	No data	No data	No data	No data	No data	No data	No data	No data	No data	No data	No data	No data	No data	No data	0.12966419972946544	No data	No data	ACTB	Turquoise	prostate carcinoma
intrahepatic cholangiocarcinoma	0.015763081536912905	No data	No data	No data	No data	No data	No data	No data	No data	No data	No data	No data	No data	No data	No data	No data	No data	No data	No data	No data	No data	0.12964536094273685	No data	No data	ACTB	Turquoise	intrahepatic cholangiocarcinoma
esophageal carcinoma	0.01570714382409983	No data	No data	No data	No data	No data	No data	No data	No data	No data	No data	No data	No data	No data	No data	No data	No data	No data	No data	No data	No data	0.1291852944924695	No data	No data	ACTB	Turquoise	esophageal carcinoma
Immunodeficiency	0.015614275148407849	No data	No data	No data	No data	No data	No data	No data	No data	No data	No data	No data	No data	No data	No data	No data	No data	No data	No data	No data	No data	0.12842148489393596	No data	No data	ACTB	Turquoise	Immunodeficiency
viral myocarditis	0.015597301836656733	No data	No data	No data	No data	No data	No data	No data	No data	No data	No data	No data	No data	No data	No data	No data	No data	No data	No data	No data	No data	0.12828188584896405	No data	No data	ACTB	Turquoise	viral myocarditis
Townes-Brocks syndrome	0.015404684556069838	No data	No data	No data	No data	No data	No data	No data	No data	No data	No data	No data	No data	No data	No data	No data	No data	No data	No data	No data	No data	0.1266976818462747	No data	No data	ACTB	Turquoise	Townes-Brocks syndrome
insulin resistance	0.01536159935268218	No data	No data	No data	No data	No data	No data	No data	No data	No data	No data	No data	No data	No data	No data	No data	No data	No data	No data	No data	No data	0.12634332240637688	No data	No data	ACTB	Turquoise	insulin resistance
breast neoplasm	0.015281969410667678	No data	No data	No data	No data	No data	No data	No data	No data	No data	No data	No data	No data	No data	No data	No data	No data	No data	No data	No data	No data	0.12568839636605006	No data	No data	ACTB	Turquoise	breast neoplasm
age-related macular degeneration	0.015277738302844084	No data	No data	No data	No data	No data	No data	No data	No data	No data	No data	No data	No data	No data	No data	No data	No data	No data	No data	No data	No data	0.1256535971106067	No data	No data	ACTB	Turquoise	age-related macular degeneration
breast ductal carcinoma in situ	0.015226454852059708	No data	No data	No data	No data	No data	No data	No data	No data	No data	No data	No data	No data	No data	No data	No data	No data	No data	No data	No data	No data	0.12523181019846263	No data	No data	ACTB	Turquoise	breast ductal carcinoma in situ
Bartsocas-Papas syndrome 1	0.01521006237797525	No data	No data	No data	No data	No data	No data	No data	No data	No data	No data	No data	No data	No data	No data	No data	No data	No data	No data	No data	No data	0.125096988322775	No data	No data	ACTB	Turquoise	Bartsocas-Papas syndrome 1
hepatitis B virus infection	0.015166203786225432	No data	No data	No data	No data	No data	No data	No data	No data	No data	No data	No data	No data	No data	No data	No data	No data	No data	No data	No data	No data	0.12473626805722729	No data	No data	ACTB	Turquoise	hepatitis B virus infection
spindle cell hemangioma	0.015152774042072777	No data	No data	No data	No data	No data	No data	No data	No data	No data	No data	No data	No data	No data	No data	No data	No data	No data	No data	No data	No data	0.12462581351038234	No data	No data	ACTB	Turquoise	spindle cell hemangioma
rhabdomyosarcoma	0.01508804078040858	No data	No data	No data	No data	No data	No data	No data	No data	No data	No data	No data	No data	No data	No data	No data	No data	No data	No data	No data	No data	0.12409340701018104	No data	No data	ACTB	Turquoise	rhabdomyosarcoma
renal cell carcinoma	0.015085215475279936	No data	No data	No data	No data	No data	No data	No data	No data	No data	No data	No data	No data	No data	No data	No data	No data	No data	No data	No data	No data	0.12407016994816886	No data	No data	ACTB	Turquoise	renal cell carcinoma
Hyperglycemia	0.015007464914854328	No data	No data	No data	No data	No data	No data	No data	No data	No data	No data	No data	No data	No data	No data	No data	No data	No data	No data	No data	No data	0.12343070110787432	No data	No data	ACTB	Turquoise	Hyperglycemia
leukemia	0.014853178912803982	No data	No data	No data	No data	No data	No data	No data	No data	No data	No data	No data	No data	No data	No data	No data	No data	No data	No data	No data	No data	0.1221617573180837	No data	No data	ACTB	Turquoise	leukemia
endometrial carcinoma	0.014844790829835523	No data	No data	No data	No data	No data	No data	No data	No data	No data	No data	No data	No data	No data	No data	No data	No data	No data	No data	No data	No data	0.1220927685203339	No data	No data	ACTB	Turquoise	endometrial carcinoma
Autism	0.014825535377440973	No data	No data	No data	No data	No data	No data	No data	No data	No data	No data	No data	No data	No data	No data	No data	No data	No data	No data	No data	No data	0.12193439973501988	No data	No data	ACTB	Turquoise	Autism
Emery-Dreifuss muscular dystrophy	0.014783194187388075	No data	No data	No data	No data	No data	No data	No data	No data	No data	No data	No data	No data	No data	No data	No data	No data	No data	No data	No data	No data	0.12158615952232422	No data	No data	ACTB	Turquoise	Emery-Dreifuss muscular dystrophy
sleep apnea	0.014783194187388075	No data	No data	No data	No data	No data	No data	No data	No data	No data	No data	No data	No data	No data	No data	No data	No data	No data	No data	No data	No data	0.12158615952232422	No data	No data	ACTB	Turquoise	sleep apnea
oculopharyngeal muscular dystrophy	0.014783194187388075	No data	No data	No data	No data	No data	No data	No data	No data	No data	No data	No data	No data	No data	No data	No data	No data	No data	No data	No data	No data	0.12158615952232422	No data	No data	ACTB	Turquoise	oculopharyngeal muscular dystrophy
hand, foot and mouth disease	0.014762661973238922	No data	No data	No data	No data	No data	No data	No data	No data	No data	No data	No data	No data	No data	No data	No data	No data	No data	No data	No data	No data	0.12141728985632098	No data	No data	ACTB	Turquoise	hand, foot and mouth disease
schwannoma	0.014705231574616708	No data	No data	No data	No data	No data	No data	No data	No data	No data	No data	No data	No data	No data	No data	No data	No data	No data	No data	No data	No data	0.12094494663199477	No data	No data	ACTB	Turquoise	schwannoma
Mobius syndrome	0.014693338864072541	No data	No data	No data	No data	No data	No data	No data	No data	No data	No data	No data	No data	No data	No data	No data	No data	No data	No data	No data	No data	0.120847133603021	No data	No data	ACTB	Turquoise	Mobius syndrome
sarcoma	0.014658887180699435	No data	No data	No data	No data	No data	No data	No data	No data	No data	No data	No data	No data	No data	No data	No data	No data	No data	No data	No data	No data	0.12056378158739312	No data	No data	ACTB	Turquoise	sarcoma
prostate adenocarcinoma	0.014628175970561989	No data	No data	No data	No data	No data	No data	No data	No data	No data	No data	No data	No data	No data	No data	No data	No data	No data	No data	No data	No data	0.12031119354399983	No data	No data	ACTB	Turquoise	prostate adenocarcinoma
Hepatic fibrosis	0.014622855240087194	No data	No data	No data	No data	No data	No data	No data	No data	No data	No data	No data	No data	No data	No data	No data	No data	No data	No data	No data	No data	0.12026743255594248	No data	No data	ACTB	Turquoise	Hepatic fibrosis
cytomegalovirus infection	0.014599798843593805	No data	No data	No data	No data	No data	No data	No data	No data	No data	No data	No data	No data	No data	No data	No data	No data	No data	No data	No data	No data	0.12007780244850287	No data	No data	ACTB	Turquoise	cytomegalovirus infection
Leber congenital amaurosis	0.014598404260045723	No data	No data	No data	No data	No data	No data	No data	No data	No data	No data	No data	No data	No data	No data	No data	No data	No data	No data	No data	No data	0.12006633252829517	No data	No data	ACTB	Turquoise	Leber congenital amaurosis
periodontitis	0.014341167387213027	No data	No data	No data	No data	No data	No data	No data	No data	No data	No data	No data	No data	No data	No data	No data	No data	No data	No data	No data	No data	0.11795065691321446	No data	No data	ACTB	Turquoise	periodontitis
microphthalmia with limb anomalies	0.014306306374099183	No data	No data	No data	No data	No data	No data	No data	No data	No data	No data	No data	No data	No data	No data	No data	No data	No data	No data	No data	No data	0.11766393831587738	No data	No data	ACTB	Turquoise	microphthalmia with limb anomalies
systemic inflammatory response syndrome	0.014282824128573283	No data	No data	No data	No data	No data	No data	No data	No data	No data	No data	No data	No data	No data	No data	No data	No data	No data	No data	No data	No data	0.11747080576182554	No data	No data	ACTB	Turquoise	systemic inflammatory response syndrome
adenoma	0.014275299327763296	No data	No data	No data	No data	No data	No data	No data	No data	No data	No data	No data	No data	No data	No data	No data	No data	No data	No data	No data	No data	0.11740891713207072	No data	No data	ACTB	Turquoise	adenoma
ischemia	0.014260151727159344	No data	No data	No data	No data	No data	No data	No data	No data	No data	No data	No data	No data	No data	No data	No data	No data	No data	No data	No data	No data	0.11728433386812472	No data	No data	ACTB	Turquoise	ischemia
juvenile idiopathic arthritis	0.014198026084137295	No data	No data	No data	No data	No data	No data	No data	No data	No data	No data	No data	No data	No data	No data	No data	No data	No data	No data	No data	No data	0.11677337404123221	No data	No data	ACTB	Turquoise	juvenile idiopathic arthritis
Macrothrombocytopenia	0.01399864571400569	No data	No data	No data	No data	No data	No data	No data	No data	No data	No data	No data	No data	No data	No data	No data	No data	No data	No data	No data	No data	0.11513354619474944	No data	No data	ACTB	Turquoise	Macrothrombocytopenia
Congestive heart failure	0.013992703942645795	No data	No data	No data	No data	No data	No data	No data	No data	No data	No data	No data	No data	No data	No data	No data	No data	No data	No data	No data	No data	0.11508467738119994	No data	No data	ACTB	Turquoise	Congestive heart failure
non-alcoholic fatty liver disease	0.013985253906490325	No data	No data	No data	No data	No data	No data	No data	No data	No data	No data	No data	No data	No data	No data	No data	No data	No data	No data	No data	No data	0.11502340366234298	No data	No data	ACTB	Turquoise	non-alcoholic fatty liver disease
Cowden syndrome 1	0.013859244550676319	No data	No data	No data	No data	No data	No data	No data	No data	No data	No data	No data	No data	No data	No data	No data	No data	No data	No data	No data	No data	0.11398702455217895	No data	No data	ACTB	Turquoise	Cowden syndrome 1
Anemia, Hemolytic, Autoimmune	0.013674454623333965	No data	No data	No data	No data	No data	No data	No data	No data	No data	No data	No data	No data	No data	No data	No data	No data	No data	No data	No data	No data	0.11246719755814989	No data	No data	ACTB	Turquoise	Anemia, Hemolytic, Autoimmune
Dent disease	0.013674454623333965	No data	No data	No data	No data	No data	No data	No data	No data	No data	No data	No data	No data	No data	No data	No data	No data	No data	No data	No data	No data	0.11246719755814989	No data	No data	ACTB	Turquoise	Dent disease
multiple sclerosis	0.0136184689554629	No data	No data	No data	No data	No data	No data	No data	No data	No data	No data	No data	No data	No data	No data	No data	No data	No data	No data	No data	No data	0.11200673669573745	No data	No data	ACTB	Turquoise	multiple sclerosis
Infertility	0.013574941936230645	No data	No data	No data	No data	No data	No data	No data	No data	No data	No data	No data	No data	No data	No data	No data	No data	No data	No data	No data	No data	0.11164874348826007	No data	No data	ACTB	Turquoise	Infertility
liver dysplastic nodule	0.013497732837919468	No data	No data	No data	No data	No data	No data	No data	No data	No data	No data	No data	No data	No data	No data	No data	No data	No data	No data	No data	No data	0.11101372796828222	No data	No data	ACTB	Turquoise	liver dysplastic nodule
colon carcinoma	0.01348269674280984	No data	No data	No data	No data	No data	No data	No data	No data	No data	No data	No data	No data	No data	No data	No data	No data	No data	No data	No data	No data	0.11089006179469224	No data	No data	ACTB	Turquoise	colon carcinoma
nervous system disease	0.013418783937076663	No data	No data	No data	No data	No data	No data	No data	No data	No data	No data	No data	No data	No data	No data	No data	No data	No data	No data	No data	No data	0.11036440323302475	No data	No data	ACTB	Turquoise	nervous system disease
subarachnoid hemorrhage	0.013367280128919325	No data	No data	No data	No data	No data	No data	No data	No data	No data	No data	No data	No data	No data	No data	No data	No data	No data	No data	No data	No data	0.10994080396515017	No data	No data	ACTB	Turquoise	subarachnoid hemorrhage
heart failure	0.013310625119853807	No data	No data	No data	No data	No data	No data	No data	No data	No data	No data	No data	No data	No data	No data	No data	No data	No data	No data	No data	No data	0.10947483802553916	No data	No data	ACTB	Turquoise	heart failure
oral submucous fibrosis	0.013304874768649264	No data	No data	No data	No data	No data	No data	No data	No data	No data	No data	No data	No data	No data	No data	No data	No data	No data	No data	No data	No data	0.1094275435700918	No data	No data	ACTB	Turquoise	oral submucous fibrosis
retinoblastoma	0.013284342554500115	No data	No data	No data	No data	No data	No data	No data	No data	No data	No data	No data	No data	No data	No data	No data	No data	No data	No data	No data	No data	0.10925867390408857	No data	No data	ACTB	Turquoise	retinoblastoma
atherosclerosis	0.013263270538310121	No data	No data	No data	No data	No data	No data	No data	No data	No data	No data	No data	No data	No data	No data	No data	No data	No data	No data	No data	No data	0.10908536457124364	No data	No data	ACTB	Turquoise	atherosclerosis
heart disease	0.013136125826975101	No data	No data	No data	No data	No data	No data	No data	No data	No data	No data	No data	No data	No data	No data	No data	No data	No data	No data	No data	No data	0.1080396475929746	No data	No data	ACTB	Turquoise	heart disease
chronic periodontitis	0.013120084841306912	No data	No data	No data	No data	No data	No data	No data	No data	No data	No data	No data	No data	No data	No data	No data	No data	No data	No data	No data	No data	0.10790771657606274	No data	No data	ACTB	Turquoise	chronic periodontitis
dentin dysplasia	0.013099552627157764	No data	No data	No data	No data	No data	No data	No data	No data	No data	No data	No data	No data	No data	No data	No data	No data	No data	No data	No data	No data	0.10773884691005951	No data	No data	ACTB	Turquoise	dentin dysplasia
tauopathy	0.01307446454943852	No data	No data	No data	No data	No data	No data	No data	No data	No data	No data	No data	No data	No data	No data	No data	No data	No data	No data	No data	No data	0.10753250699589652	No data	No data	ACTB	Turquoise	tauopathy
glomerular disease	0.01303885121184334	No data	No data	No data	No data	No data	No data	No data	No data	No data	No data	No data	No data	No data	No data	No data	No data	No data	No data	No data	No data	0.10723960081533211	No data	No data	ACTB	Turquoise	glomerular disease
parasitic infection	0.013033943758668226	No data	No data	No data	No data	No data	No data	No data	No data	No data	No data	No data	No data	No data	No data	No data	No data	No data	No data	No data	No data	0.1071992388761575	No data	No data	ACTB	Turquoise	parasitic infection
Cirrhosis	0.012895796590776108	No data	No data	No data	No data	No data	No data	No data	No data	No data	No data	No data	No data	No data	No data	No data	No data	No data	No data	No data	No data	0.1060630308699596	No data	No data	ACTB	Turquoise	Cirrhosis
congenital diaphragmatic hernia	0.012870002472970267	No data	No data	No data	No data	No data	No data	No data	No data	No data	No data	No data	No data	No data	No data	No data	No data	No data	No data	No data	No data	0.10585088404414342	No data	No data	ACTB	Turquoise	congenital diaphragmatic hernia
metastatic malignant neoplasm	0.012811541979209872	No data	No data	No data	No data	No data	No data	No data	No data	No data	No data	No data	No data	No data	No data	No data	No data	No data	No data	No data	No data	0.10537006867839731	No data	No data	ACTB	Turquoise	metastatic malignant neoplasm
Creutzfeldt Jacob Disease	0.012750504986622214	No data	No data	No data	No data	No data	No data	No data	No data	No data	No data	No data	No data	No data	No data	No data	No data	No data	No data	No data	No data	0.10486806258800464	No data	No data	ACTB	Turquoise	Creutzfeldt Jacob Disease
Vitiligo	0.012712109746163302	No data	No data	No data	No data	No data	No data	No data	No data	No data	No data	No data	No data	No data	No data	No data	No data	No data	No data	No data	No data	0.1045522763125786	No data	No data	ACTB	Turquoise	Vitiligo
Cachexia	0.012614581728954837	No data	No data	No data	No data	No data	No data	No data	No data	No data	No data	No data	No data	No data	No data	No data	No data	No data	No data	No data	No data	0.10375014539906327	No data	No data	ACTB	Turquoise	Cachexia
bladder transitional cell carcinoma	0.012598050386670482	No data	No data	No data	No data	No data	No data	No data	No data	No data	No data	No data	No data	No data	No data	No data	No data	No data	No data	No data	No data	0.1036141813851549	No data	No data	ACTB	Turquoise	bladder transitional cell carcinoma
disease arising from reactivation of latent virus	0.01257577494671497	No data	No data	No data	No data	No data	No data	No data	No data	No data	No data	No data	No data	No data	No data	No data	No data	No data	No data	No data	No data	0.10343097434873706	No data	No data	ACTB	Turquoise	disease arising from reactivation of latent virus
B-cell neoplasm	0.012565715059279862	No data	No data	No data	No data	No data	No data	No data	No data	No data	No data	No data	No data	No data	No data	No data	No data	No data	No data	No data	No data	0.10334823559397559	No data	No data	ACTB	Turquoise	B-cell neoplasm
Ischemic stroke	0.012547612174952578	No data	No data	No data	No data	No data	No data	No data	No data	No data	No data	No data	No data	No data	No data	No data	No data	No data	No data	No data	No data	0.10319934624342447	No data	No data	ACTB	Turquoise	Ischemic stroke
mood disorder	0.01254518284513071	No data	No data	No data	No data	No data	No data	No data	No data	No data	No data	No data	No data	No data	No data	No data	No data	No data	No data	No data	No data	0.10317936592797235	No data	No data	ACTB	Turquoise	mood disorder
brain ischemia	0.012534916738056137	No data	No data	No data	No data	No data	No data	No data	No data	No data	No data	No data	No data	No data	No data	No data	No data	No data	No data	No data	No data	0.10309493109497074	No data	No data	ACTB	Turquoise	brain ischemia
ciliopathy	0.012525941705020298	No data	No data	No data	No data	No data	No data	No data	No data	No data	No data	No data	No data	No data	No data	No data	No data	No data	No data	No data	No data	0.10302111485576146	No data	No data	ACTB	Turquoise	ciliopathy
osteoarthritis	0.012521434028237752	No data	No data	No data	No data	No data	No data	No data	No data	No data	No data	No data	No data	No data	No data	No data	No data	No data	No data	No data	No data	0.10298404092563442	No data	No data	ACTB	Turquoise	osteoarthritis
ovarian carcinoma	0.012517053711746372	No data	No data	No data	No data	No data	No data	No data	No data	No data	No data	No data	No data	No data	No data	No data	No data	No data	No data	No data	No data	0.10294801448554791	No data	No data	ACTB	Turquoise	ovarian carcinoma
acute myocardial infarction	0.012514035719447036	No data	No data	No data	No data	No data	No data	No data	No data	No data	No data	No data	No data	No data	No data	No data	No data	No data	No data	No data	No data	0.10292319264471346	No data	No data	ACTB	Turquoise	acute myocardial infarction
anxiety	0.012469384439044311	No data	No data	No data	No data	No data	No data	No data	No data	No data	No data	No data	No data	No data	No data	No data	No data	No data	No data	No data	No data	0.10255595281595214	No data	No data	ACTB	Turquoise	anxiety
retinal detachment	0.012455457069298924	No data	No data	No data	No data	No data	No data	No data	No data	No data	No data	No data	No data	No data	No data	No data	No data	No data	No data	No data	No data	0.10244140548753823	No data	No data	ACTB	Turquoise	retinal detachment
Hyperlipidemia	0.012409259587463336	No data	No data	No data	No data	No data	No data	No data	No data	No data	No data	No data	No data	No data	No data	No data	No data	No data	No data	No data	No data	0.10206144873903099	No data	No data	ACTB	Turquoise	Hyperlipidemia
Cholestasis	0.012405623589911893	No data	No data	No data	No data	No data	No data	No data	No data	No data	No data	No data	No data	No data	No data	No data	No data	No data	No data	No data	No data	0.10203154403963323	No data	No data	ACTB	Turquoise	Cholestasis
Coma	0.01238092513193751	No data	No data	No data	No data	No data	No data	No data	No data	No data	No data	No data	No data	No data	No data	No data	No data	No data	No data	No data	No data	0.10182840859994653	No data	No data	ACTB	Turquoise	Coma
tongue cancer	0.012360392917788359	No data	No data	No data	No data	No data	No data	No data	No data	No data	No data	No data	No data	No data	No data	No data	No data	No data	No data	No data	No data	0.10165953893394329	No data	No data	ACTB	Turquoise	tongue cancer
pancreatic ductal adenocarcinoma	0.012348628958313238	No data	No data	No data	No data	No data	No data	No data	No data	No data	No data	No data	No data	No data	No data	No data	No data	No data	No data	No data	No data	0.08649870746751111	0.06025630946447589	No data	ACTB	Turquoise	pancreatic ductal adenocarcinoma
endothelial dysfunction	0.012346801261527552	No data	No data	No data	No data	No data	No data	No data	No data	No data	No data	No data	No data	No data	No data	No data	No data	No data	No data	No data	No data	0.10154775272148125	No data	No data	ACTB	Turquoise	endothelial dysfunction
spinal muscular atrophy	0.012313559909449084	No data	No data	No data	No data	No data	No data	No data	No data	No data	No data	No data	No data	No data	No data	No data	No data	No data	No data	No data	No data	0.10127435522123068	No data	No data	ACTB	Turquoise	spinal muscular atrophy
Glomerulonephritis	0.01227907277901437	No data	No data	No data	No data	No data	No data	No data	No data	No data	No data	No data	No data	No data	No data	No data	No data	No data	No data	No data	No data	0.1009907116669791	No data	No data	ACTB	Turquoise	Glomerulonephritis
membranous glomerulonephritis	0.012263342821618993	No data	No data	No data	No data	No data	No data	No data	No data	No data	No data	No data	No data	No data	No data	No data	No data	No data	No data	No data	No data	0.10086133873952438	No data	No data	ACTB	Turquoise	membranous glomerulonephritis
legionellosis	0.012224633312576167	No data	No data	No data	No data	No data	No data	No data	No data	No data	No data	No data	No data	No data	No data	No data	No data	No data	No data	No data	No data	0.10054296772431259	No data	No data	ACTB	Turquoise	legionellosis
mucous membrane pemphigoid	0.012198461024907677	No data	No data	No data	No data	No data	No data	No data	No data	No data	No data	No data	No data	No data	No data	No data	No data	No data	No data	No data	No data	0.10032771059495418	No data	No data	ACTB	Turquoise	mucous membrane pemphigoid
Hypercholesterolemia	0.012165336883371436	No data	No data	No data	No data	No data	No data	No data	No data	No data	No data	No data	No data	No data	No data	No data	No data	No data	No data	No data	No data	0.10005527710691263	No data	No data	ACTB	Turquoise	Hypercholesterolemia
status epilepticus	0.012160409151975636	No data	No data	No data	No data	No data	No data	No data	No data	No data	No data	No data	No data	No data	No data	No data	No data	No data	No data	No data	No data	0.10001474838707185	No data	No data	ACTB	Turquoise	status epilepticus
Ataxia-telangiectasia	0.01214747385706167	No data	No data	No data	No data	No data	No data	No data	No data	No data	No data	No data	No data	No data	No data	No data	No data	No data	No data	No data	No data	0.0999083604974898	No data	No data	ACTB	Turquoise	Ataxia-telangiectasia
Ehlers-Danlos syndrome, musculocontractural type	0.012072941919700259	No data	No data	No data	No data	No data	No data	No data	No data	No data	No data	No data	No data	No data	No data	No data	No data	No data	No data	No data	No data	0.0992953636098981	No data	No data	ACTB	Turquoise	Ehlers-Danlos syndrome, musculocontractural type
Cataract	0.012068902753626544	No data	No data	No data	No data	No data	No data	No data	No data	No data	No data	No data	No data	No data	No data	No data	No data	No data	No data	No data	No data	0.09926214300247385	No data	No data	ACTB	Turquoise	Cataract
Hepatoblastoma	0.012031877491401957	No data	No data	No data	No data	No data	No data	No data	No data	No data	No data	No data	No data	No data	No data	No data	No data	No data	No data	No data	No data	0.09895762427789165	No data	No data	ACTB	Turquoise	Hepatoblastoma
preeclampsia	0.01201476509372908	No data	No data	No data	No data	No data	No data	No data	No data	No data	No data	No data	No data	No data	No data	No data	No data	No data	No data	No data	No data	0.0988168813040194	No data	No data	ACTB	Turquoise	preeclampsia
benign prostatic hyperplasia	0.012009447086621636	No data	No data	No data	No data	No data	No data	No data	No data	No data	No data	No data	No data	No data	No data	No data	No data	No data	No data	No data	No data	0.09877314271462455	No data	No data	ACTB	Turquoise	benign prostatic hyperplasia
Autoimmunity	0.011904391280985504	No data	No data	No data	No data	No data	No data	No data	No data	No data	No data	No data	No data	No data	No data	No data	No data	No data	No data	No data	No data	0.09790909859933325	No data	No data	ACTB	Turquoise	Autoimmunity
acrocallosal syndrome	0.011826555349910457	No data	No data	No data	No data	No data	No data	No data	No data	No data	No data	No data	No data	No data	No data	No data	No data	No data	No data	No data	No data	0.09726892761785938	No data	No data	ACTB	Turquoise	acrocallosal syndrome
grade III glioma	0.011826555349910457	No data	No data	No data	No data	No data	No data	No data	No data	No data	No data	No data	No data	No data	No data	No data	No data	No data	No data	No data	No data	0.09726892761785938	No data	No data	ACTB	Turquoise	grade III glioma
Carcinoma, Lewis Lung	0.011826555349910457	No data	No data	No data	No data	No data	No data	No data	No data	No data	No data	No data	No data	No data	No data	No data	No data	No data	No data	No data	No data	0.09726892761785938	No data	No data	ACTB	Turquoise	Carcinoma, Lewis Lung
skin neoplasm	0.011795757028686732	No data	No data	No data	No data	No data	No data	No data	No data	No data	No data	No data	No data	No data	No data	No data	No data	No data	No data	No data	No data	0.09701562311885452	No data	No data	ACTB	Turquoise	skin neoplasm
kidney neoplasm	0.011786299639434767	No data	No data	No data	No data	No data	No data	No data	No data	No data	No data	No data	No data	No data	No data	No data	No data	No data	No data	No data	No data	0.09693783968290162	No data	No data	ACTB	Turquoise	kidney neoplasm
bipolar disorder	0.011765606444343638	No data	No data	No data	No data	No data	No data	No data	No data	No data	No data	No data	No data	No data	No data	No data	No data	No data	No data	No data	No data	0.09676764600976953	No data	No data	ACTB	Turquoise	bipolar disorder
Mantle cell lymphoma	0.011760634371748327	No data	No data	No data	No data	No data	No data	No data	No data	No data	No data	No data	No data	No data	No data	No data	No data	No data	No data	No data	No data	0.09672675260039759	No data	No data	ACTB	Turquoise	Mantle cell lymphoma
hyperhomocysteinemia	0.011641765422568106	No data	No data	No data	No data	No data	No data	No data	No data	No data	No data	No data	No data	No data	No data	No data	No data	No data	No data	No data	No data	0.09574910062383032	No data	No data	ACTB	Turquoise	hyperhomocysteinemia
fibrosarcoma	0.011508830949098233	No data	No data	No data	No data	No data	No data	No data	No data	No data	No data	No data	No data	No data	No data	No data	No data	No data	No data	No data	No data	0.09465576505017512	No data	No data	ACTB	Turquoise	fibrosarcoma
cirrhosis of liver	0.011507813088915424	No data	No data	No data	No data	No data	No data	No data	No data	No data	No data	No data	No data	No data	No data	No data	No data	No data	No data	No data	No data	0.09464739353661791	No data	No data	ACTB	Turquoise	cirrhosis of liver
hematopoietic and lymphoid system neoplasm	0.011456975495225754	No data	No data	No data	No data	No data	No data	No data	No data	No data	No data	No data	No data	No data	No data	No data	No data	No data	No data	No data	No data	0.09422927362980127	No data	No data	ACTB	Turquoise	hematopoietic and lymphoid system neoplasm
nephritis	0.011456975495225754	No data	No data	No data	No data	No data	No data	No data	No data	No data	No data	No data	No data	No data	No data	No data	No data	No data	No data	No data	No data	0.09422927362980127	No data	No data	ACTB	Turquoise	nephritis
Nasal Cavity Polyp	0.011354519746621494	No data	No data	No data	No data	No data	No data	No data	No data	No data	No data	No data	No data	No data	No data	No data	No data	No data	No data	No data	No data	0.09338661399644514	No data	No data	ACTB	Turquoise	Nasal Cavity Polyp
drug dependence	0.011197858952663483	No data	No data	No data	No data	No data	No data	No data	No data	No data	No data	No data	No data	No data	No data	No data	No data	No data	No data	No data	No data	0.09209813844484054	No data	No data	ACTB	Turquoise	drug dependence
myeloid leukemia	0.011125133244889179	No data	No data	No data	No data	No data	No data	No data	No data	No data	No data	No data	No data	No data	No data	No data	No data	No data	No data	No data	No data	0.09149999710983973	No data	No data	ACTB	Turquoise	myeloid leukemia
cryopyrin-associated periodic syndrome	0.011123924125611506	No data	No data	No data	No data	No data	No data	No data	No data	No data	No data	No data	No data	No data	No data	No data	No data	No data	No data	No data	No data	0.09149005256284176	No data	No data	ACTB	Turquoise	cryopyrin-associated periodic syndrome
chronic inflammatory demyelinating polyneuropathy	0.011087395640541052	No data	No data	No data	No data	No data	No data	No data	No data	No data	No data	No data	No data	No data	No data	No data	No data	No data	No data	No data	No data	0.09118961964174316	No data	No data	ACTB	Turquoise	chronic inflammatory demyelinating polyneuropathy
non-small cell lung adenocarcinoma	0.011087395640541052	No data	No data	No data	No data	No data	No data	No data	No data	No data	No data	No data	No data	No data	No data	No data	No data	No data	No data	No data	No data	0.09118961964174316	No data	No data	ACTB	Turquoise	non-small cell lung adenocarcinoma
hemoglobinopathy	0.011087395640541052	No data	No data	No data	No data	No data	No data	No data	No data	No data	No data	No data	No data	No data	No data	No data	No data	No data	No data	No data	No data	0.09118961964174316	No data	No data	ACTB	Turquoise	hemoglobinopathy
Freeman-Sheldon syndrome	0.011087395640541052	No data	No data	No data	No data	No data	No data	No data	No data	No data	No data	No data	No data	No data	No data	No data	No data	No data	No data	No data	No data	0.09118961964174316	No data	No data	ACTB	Turquoise	Freeman-Sheldon syndrome
mucopolysaccharidosis	0.011087395640541052	No data	No data	No data	No data	No data	No data	No data	No data	No data	No data	No data	No data	No data	No data	No data	No data	No data	No data	No data	No data	0.09118961964174316	No data	No data	ACTB	Turquoise	mucopolysaccharidosis
nephrotic syndrome	0.011035670359325907	No data	No data	No data	No data	No data	No data	No data	No data	No data	No data	No data	No data	No data	No data	No data	No data	No data	No data	No data	No data	0.09076419884205378	No data	No data	ACTB	Turquoise	nephrotic syndrome
deafness dystonia syndrome	0.010964202355646152	No data	No data	No data	No data	No data	No data	No data	No data	No data	No data	No data	No data	No data	No data	No data	No data	No data	No data	No data	No data	0.09017640164572378	No data	No data	ACTB	Turquoise	deafness dystonia syndrome
skin appendage carcinoma	0.010964202355646152	No data	No data	No data	No data	No data	No data	No data	No data	No data	No data	No data	No data	No data	No data	No data	No data	No data	No data	No data	No data	0.09017640164572378	No data	No data	ACTB	Turquoise	skin appendage carcinoma
Desminopathy	0.010902605713198706	No data	No data	No data	No data	No data	No data	No data	No data	No data	No data	No data	No data	No data	No data	No data	No data	No data	No data	No data	No data	0.08966979264771412	No data	No data	ACTB	Turquoise	Desminopathy
insomnia	0.010902605713198706	No data	No data	No data	No data	No data	No data	No data	No data	No data	No data	No data	No data	No data	No data	No data	No data	No data	No data	No data	No data	0.08966979264771412	No data	No data	ACTB	Turquoise	insomnia
Poland syndrome	0.0109026057131987	No data	No data	No data	No data	No data	No data	No data	No data	No data	No data	No data	No data	No data	No data	No data	No data	No data	No data	No data	No data	0.0896697926477141	No data	No data	ACTB	Turquoise	Poland syndrome
Cervical polyp	0.01088207349904955	No data	No data	No data	No data	No data	No data	No data	No data	No data	No data	No data	No data	No data	No data	No data	No data	No data	No data	No data	No data	0.08950092298171086	No data	No data	ACTB	Turquoise	Cervical polyp
persistent fetal circulation syndrome	0.01087180739197498	No data	No data	No data	No data	No data	No data	No data	No data	No data	No data	No data	No data	No data	No data	No data	No data	No data	No data	No data	No data	0.08941648814870927	No data	No data	ACTB	Turquoise	persistent fetal circulation syndrome
adenocarcinoma	0.010836552772072473	No data	No data	No data	No data	No data	No data	No data	No data	No data	No data	No data	No data	No data	No data	No data	No data	No data	No data	No data	No data	0.08912653228497437	No data	No data	ACTB	Turquoise	adenocarcinoma
pulmonary hypertension	0.010823163689645476	No data	No data	No data	No data	No data	No data	No data	No data	No data	No data	No data	No data	No data	No data	No data	No data	No data	No data	No data	No data	0.08901641216538511	No data	No data	ACTB	Turquoise	pulmonary hypertension
nonpapillary renal cell carcinoma	0.010800066284484286	No data	No data	No data	No data	No data	No data	No data	No data	No data	No data	No data	No data	No data	No data	No data	No data	No data	No data	No data	No data	0.0888264447772224	No data	No data	ACTB	Turquoise	nonpapillary renal cell carcinoma
Hydrocephalus	0.010779412428303803	No data	No data	No data	No data	No data	No data	No data	No data	No data	No data	No data	No data	No data	No data	No data	No data	No data	No data	No data	No data	0.08865657465169474	No data	No data	ACTB	Turquoise	Hydrocephalus
Ehlers-Danlos syndrome, dermatosparaxis type	0.0106972835717072	No data	No data	No data	No data	No data	No data	No data	No data	No data	No data	No data	No data	No data	No data	No data	No data	No data	No data	No data	No data	0.08798109598768183	No data	No data	ACTB	Turquoise	Ehlers-Danlos syndrome, dermatosparaxis type
pulmonary arterial hypertension	0.010670651494308714	No data	No data	No data	No data	No data	No data	No data	No data	No data	No data	No data	No data	No data	No data	No data	No data	No data	No data	No data	No data	0.08776205726236047	No data	No data	ACTB	Turquoise	pulmonary arterial hypertension
Chlamydia trachomatis infectious disease	0.010636780816723323	No data	No data	No data	No data	No data	No data	No data	No data	No data	No data	No data	No data	No data	No data	No data	No data	No data	No data	No data	No data	0.08748348379874868	No data	No data	ACTB	Turquoise	Chlamydia trachomatis infectious disease
congenital myopathy	0.010603733130543896	No data	No data	No data	No data	No data	No data	No data	No data	No data	No data	No data	No data	No data	No data	No data	No data	No data	No data	No data	No data	0.08721167912698947	No data	No data	ACTB	Turquoise	congenital myopathy
Down syndrome	0.010602903938141166	No data	No data	No data	No data	No data	No data	No data	No data	No data	No data	No data	No data	No data	No data	No data	No data	No data	No data	No data	No data	0.08720485933429278	No data	No data	ACTB	Turquoise	Down syndrome
atopic eczema	0.010548425019125864	No data	No data	No data	No data	No data	No data	No data	No data	No data	No data	No data	No data	No data	No data	No data	No data	No data	No data	No data	No data	0.08675679090915842	No data	No data	ACTB	Turquoise	atopic eczema
teratocarcinoma	0.010533025858514003	No data	No data	No data	No data	No data	No data	No data	No data	No data	No data	No data	No data	No data	No data	No data	No data	No data	No data	No data	No data	0.086630138659656	No data	No data	ACTB	Turquoise	teratocarcinoma
metastatic melanoma	0.010523568469262036	No data	No data	No data	No data	No data	No data	No data	No data	No data	No data	No data	No data	No data	No data	No data	No data	No data	No data	No data	No data	0.0865523552237031	No data	No data	ACTB	Turquoise	metastatic melanoma
myelodysplastic syndrome	0.010499311357623085	No data	No data	No data	No data	No data	No data	No data	No data	No data	No data	No data	No data	No data	No data	No data	No data	No data	No data	No data	No data	0.08635284969006135	No data	No data	ACTB	Turquoise	myelodysplastic syndrome
osteoporosis-pseudoglioma syndrome	0.010402235654383914	No data	No data	No data	No data	No data	No data	No data	No data	No data	No data	No data	No data	No data	No data	No data	No data	No data	No data	No data	No data	0.08555443888721544	No data	No data	ACTB	Turquoise	osteoporosis-pseudoglioma syndrome
cerebral amyloid angiopathy	0.010402235654383914	No data	No data	No data	No data	No data	No data	No data	No data	No data	No data	No data	No data	No data	No data	No data	No data	No data	No data	No data	No data	0.08555443888721544	No data	No data	ACTB	Turquoise	cerebral amyloid angiopathy
Chudley-McCullough syndrome	0.010389300359469953	No data	No data	No data	No data	No data	No data	No data	No data	No data	No data	No data	No data	No data	No data	No data	No data	No data	No data	No data	No data	0.08544805099763342	No data	No data	ACTB	Turquoise	Chudley-McCullough syndrome
amebiasis	0.010384046905751267	No data	No data	No data	No data	No data	No data	No data	No data	No data	No data	No data	No data	No data	No data	No data	No data	No data	No data	No data	No data	0.0854048433353524	No data	No data	ACTB	Turquoise	amebiasis
Myocardial Ischemia	0.010356722690492856	No data	No data	No data	No data	No data	No data	No data	No data	No data	No data	No data	No data	No data	No data	No data	No data	No data	No data	No data	No data	0.08518011203891407	No data	No data	ACTB	Turquoise	Myocardial Ischemia
gastric ulcer	0.010348235931171651	No data	No data	No data	No data	No data	No data	No data	No data	No data	No data	No data	No data	No data	No data	No data	No data	No data	No data	No data	No data	0.08511031166562696	No data	No data	ACTB	Turquoise	gastric ulcer
Muscular dystrophy	0.010345342237733169	No data	No data	No data	No data	No data	No data	No data	No data	No data	No data	No data	No data	No data	No data	No data	No data	No data	No data	No data	No data	0.08508651213573101	No data	No data	ACTB	Turquoise	Muscular dystrophy
muscular dystrophy	0.010345342237733169	No data	No data	No data	No data	No data	No data	No data	No data	No data	No data	No data	No data	No data	No data	No data	No data	No data	No data	No data	No data	0.08508651213573101	No data	No data	ACTB	Turquoise	muscular dystrophy
cerebellar ataxia	0.01033402516580053	No data	No data	No data	No data	No data	No data	No data	No data	No data	No data	No data	No data	No data	No data	No data	No data	No data	No data	No data	No data	0.08499343351578693	No data	No data	ACTB	Turquoise	cerebellar ataxia
embryonal carcinoma	0.01032914097201294	No data	No data	No data	No data	No data	No data	No data	No data	No data	No data	No data	No data	No data	No data	No data	No data	No data	No data	No data	No data	0.08495326287624394	No data	No data	ACTB	Turquoise	embryonal carcinoma
retinal degeneration	0.010233151124929089	No data	No data	No data	No data	No data	No data	No data	No data	No data	No data	No data	No data	No data	No data	No data	No data	No data	No data	No data	No data	0.08416378282801339	No data	No data	ACTB	Turquoise	retinal degeneration
experimental autoimmune encephalomyelitis	0.01018797355545453	No data	No data	No data	No data	No data	No data	No data	No data	No data	No data	No data	No data	No data	No data	No data	No data	No data	No data	No data	No data	0.08379221447145006	No data	No data	ACTB	Turquoise	experimental autoimmune encephalomyelitis
pancreatic adenocarcinoma	0.010185144223867215	No data	No data	No data	No data	No data	No data	No data	No data	No data	No data	No data	No data	No data	No data	No data	No data	No data	No data	No data	No data	0.083768944293344	No data	No data	ACTB	Turquoise	pancreatic adenocarcinoma
lung carcinoma	0.01017685921978236	No data	No data	No data	No data	No data	No data	No data	No data	No data	No data	No data	No data	No data	No data	No data	No data	No data	No data	No data	No data	0.08370080328027636	No data	No data	ACTB	Turquoise	lung carcinoma
esophageal cancer	0.010168441011981208	No data	No data	No data	No data	No data	No data	No data	No data	No data	No data	No data	No data	No data	No data	No data	No data	No data	No data	No data	No data	0.08363156671721501	No data	No data	ACTB	Turquoise	esophageal cancer
brain infarction	0.010163446003829301	No data	No data	No data	No data	No data	No data	No data	No data	No data	No data	No data	No data	No data	No data	No data	No data	No data	No data	No data	No data	0.08359048467159791	No data	No data	ACTB	Turquoise	brain infarction
renal cell adenocarcinoma	0.01014291378968015	No data	No data	No data	No data	No data	No data	No data	No data	No data	No data	No data	No data	No data	No data	No data	No data	No data	No data	No data	No data	0.08342161500559467	No data	No data	ACTB	Turquoise	renal cell adenocarcinoma
invasive carcinoma	0.010073480369979992	No data	No data	No data	No data	No data	No data	No data	No data	No data	No data	No data	No data	No data	No data	No data	No data	No data	No data	No data	No data	0.08285055149003549	No data	No data	ACTB	Turquoise	invasive carcinoma
acute basophilic leukemia	0.01006159365090616	No data	No data	No data	No data	No data	No data	No data	No data	No data	No data	No data	No data	No data	No data	No data	No data	No data	No data	No data	No data	0.08275278773863046	No data	No data	ACTB	Turquoise	acute basophilic leukemia
fibrosis	0.01006159365090616	No data	No data	No data	No data	No data	No data	No data	No data	No data	No data	No data	No data	No data	No data	No data	No data	No data	No data	No data	No data	0.08275278773863046	No data	No data	ACTB	Turquoise	fibrosis
chronic hepatitis B virus infection	0.010021157759775688	No data	No data	No data	No data	No data	No data	No data	No data	No data	No data	No data	No data	No data	No data	No data	No data	No data	No data	No data	No data	0.08242021788619551	No data	No data	ACTB	Turquoise	chronic hepatitis B virus infection
Bloom syndrome	0.010011495048382233	No data	No data	No data	No data	No data	No data	No data	No data	No data	No data	No data	No data	No data	No data	No data	No data	No data	No data	No data	No data	0.08234074575358258	No data	No data	ACTB	Turquoise	Bloom syndrome
motor neuron disease	0.00997865607648695	No data	No data	No data	No data	No data	No data	No data	No data	No data	No data	No data	No data	No data	No data	No data	No data	No data	No data	No data	No data	0.08207065767756885	No data	No data	ACTB	Turquoise	motor neuron disease
lymphangioleiomyomatosis	0.009971765214003628	No data	No data	No data	No data	No data	No data	No data	No data	No data	No data	No data	No data	No data	No data	No data	No data	No data	No data	No data	No data	0.08201398294986634	No data	No data	ACTB	Turquoise	lymphangioleiomyomatosis
acute lung injury	0.009971765214003628	No data	No data	No data	No data	No data	No data	No data	No data	No data	No data	No data	No data	No data	No data	No data	No data	No data	No data	No data	No data	0.08201398294986634	No data	No data	ACTB	Turquoise	acute lung injury
babesiosis	0.0099581238623378	No data	No data	No data	No data	No data	No data	No data	No data	No data	No data	No data	No data	No data	No data	No data	No data	No data	No data	No data	No data	0.08190178801156561	No data	No data	ACTB	Turquoise	babesiosis
acute promyelocytic leukemia	0.009934784414963881	No data	No data	No data	No data	No data	No data	No data	No data	No data	No data	No data	No data	No data	No data	No data	No data	No data	No data	No data	No data	0.0817098299180983	No data	No data	ACTB	Turquoise	acute promyelocytic leukemia
adenoid cystic carcinoma	0.009924861675416174	No data	No data	No data	No data	No data	No data	No data	No data	No data	No data	No data	No data	No data	No data	No data	No data	No data	No data	No data	No data	0.08162821915264037	No data	No data	ACTB	Turquoise	adenoid cystic carcinoma
hyperinsulinemic hypoglycemia, familial, 4	0.009898956549712215	No data	No data	No data	No data	No data	No data	No data	No data	No data	No data	No data	No data	No data	No data	No data	No data	No data	No data	No data	No data	0.08141515932900804	No data	No data	ACTB	Turquoise	hyperinsulinemic hypoglycemia, familial, 4
anaplastic large cell lymphoma	0.009845196684517473	No data	No data	No data	No data	No data	No data	No data	No data	No data	No data	No data	No data	No data	No data	No data	No data	No data	No data	No data	No data	0.08097300484854786	No data	No data	ACTB	Turquoise	anaplastic large cell lymphoma
pemphigus foliaceus	0.009824664470368323	No data	No data	No data	No data	No data	No data	No data	No data	No data	No data	No data	No data	No data	No data	No data	No data	No data	No data	No data	No data	0.08080413518254463	No data	No data	ACTB	Turquoise	pemphigus foliaceus
inborn error of immunity	0.009783227204714941	No data	No data	No data	No data	No data	No data	No data	No data	No data	No data	No data	No data	No data	No data	No data	No data	No data	No data	No data	No data	0.08046332940484612	No data	No data	ACTB	Turquoise	inborn error of immunity
thoracic aortic aneurysm	0.009776995197666264	No data	No data	No data	No data	No data	No data	No data	No data	No data	No data	No data	No data	No data	No data	No data	No data	No data	No data	No data	No data	0.08041207351294886	No data	No data	ACTB	Turquoise	thoracic aortic aneurysm
Netherton syndrome	0.009773333934995448	No data	No data	No data	No data	No data	No data	No data	No data	No data	No data	No data	No data	No data	No data	No data	No data	No data	No data	No data	No data	0.08038196101753656	No data	No data	ACTB	Turquoise	Netherton syndrome
malignant glioma	0.00970660423901071	No data	No data	No data	No data	No data	No data	No data	No data	No data	No data	No data	No data	No data	No data	No data	No data	No data	No data	No data	No data	0.07983313460302606	No data	No data	ACTB	Turquoise	malignant glioma
laryngotracheoesophageal cleft	0.009704140373312813	No data	No data	No data	No data	No data	No data	No data	No data	No data	No data	No data	No data	No data	No data	No data	No data	No data	No data	No data	No data	0.07981287024310568	No data	No data	ACTB	Turquoise	laryngotracheoesophageal cleft
Mixed Tumor of the Salivary Gland	0.009680938971324273	No data	No data	No data	No data	No data	No data	No data	No data	No data	No data	No data	No data	No data	No data	No data	No data	No data	No data	No data	No data	0.07962204752052203	No data	No data	ACTB	Turquoise	Mixed Tumor of the Salivary Gland
fungal infectious disease	0.009657388764875785	No data	No data	No data	No data	No data	No data	No data	No data	No data	No data	No data	No data	No data	No data	No data	No data	No data	No data	No data	No data	0.07942835601368435	No data	No data	ACTB	Turquoise	fungal infectious disease
coronavirus infectious disease	0.009638761592628433	No data	No data	No data	No data	No data	No data	No data	No data	No data	No data	No data	No data	No data	No data	No data	No data	No data	No data	No data	No data	0.0792751545940447	No data	No data	ACTB	Turquoise	coronavirus infectious disease
Osteoporosis	0.009638003940987495	No data	No data	No data	No data	No data	No data	No data	No data	No data	No data	No data	No data	No data	No data	No data	No data	No data	No data	No data	No data	0.0792689231969522	No data	No data	ACTB	Turquoise	Osteoporosis
diabetic retinopathy	0.009637410677328071	No data	No data	No data	No data	No data	No data	No data	No data	No data	No data	No data	No data	No data	No data	No data	No data	No data	No data	No data	No data	0.07926404382859518	No data	No data	ACTB	Turquoise	diabetic retinopathy
Nijmegen breakage syndrome	0.009622489437755306	No data	No data	No data	No data	No data	No data	No data	No data	No data	No data	No data	No data	No data	No data	No data	No data	No data	No data	No data	No data	0.0791413222981892	No data	No data	ACTB	Turquoise	Nijmegen breakage syndrome
Global developmental delay	0.009617810459056369	No data	No data	No data	No data	No data	No data	No data	No data	No data	No data	No data	No data	No data	No data	No data	No data	No data	No data	No data	No data	0.07910283947483726	No data	No data	ACTB	Turquoise	Global developmental delay
autoimmune inner ear disease	0.009609076221802246	No data	No data	No data	No data	No data	No data	No data	No data	No data	No data	No data	No data	No data	No data	No data	No data	No data	No data	No data	No data	0.07903100368951074	No data	No data	ACTB	Turquoise	autoimmune inner ear disease
Hirschsprung disease	0.009609076221802246	No data	No data	No data	No data	No data	No data	No data	No data	No data	No data	No data	No data	No data	No data	No data	No data	No data	No data	No data	No data	0.07903100368951074	No data	No data	ACTB	Turquoise	Hirschsprung disease
Cardiac Rhabdomyoma	0.009609076221802246	No data	No data	No data	No data	No data	No data	No data	No data	No data	No data	No data	No data	No data	No data	No data	No data	No data	No data	No data	No data	0.07903100368951074	No data	No data	ACTB	Turquoise	Cardiac Rhabdomyoma
Pituitary prolactin cell adenoma	0.009609076221802246	No data	No data	No data	No data	No data	No data	No data	No data	No data	No data	No data	No data	No data	No data	No data	No data	No data	No data	No data	No data	0.07903100368951074	No data	No data	ACTB	Turquoise	Pituitary prolactin cell adenoma
thyroid cancer	0.009602407902445098	No data	No data	No data	No data	No data	No data	No data	No data	No data	No data	No data	No data	No data	No data	No data	No data	No data	No data	No data	No data	0.07897615929452904	No data	No data	ACTB	Turquoise	thyroid cancer
gastrointestinal stromal tumor	0.009600670829673698	No data	No data	No data	No data	No data	No data	No data	No data	No data	No data	No data	No data	No data	No data	No data	No data	No data	No data	No data	No data	0.07896187253049092	No data	No data	ACTB	Turquoise	gastrointestinal stromal tumor
Becker muscular dystrophy	0.009578277900578523	No data	No data	No data	No data	No data	No data	No data	No data	No data	No data	No data	No data	No data	No data	No data	No data	No data	No data	No data	No data	0.0787776991905059	No data	No data	ACTB	Turquoise	Becker muscular dystrophy
multiminicore myopathy	0.009549645971128123	No data	No data	No data	No data	No data	No data	No data	No data	No data	No data	No data	No data	No data	No data	No data	No data	No data	No data	No data	No data	0.07854221244133243	No data	No data	ACTB	Turquoise	multiminicore myopathy
autism spectrum disorder	0.00954356365973817	No data	No data	No data	No data	No data	No data	No data	No data	No data	No data	No data	No data	No data	No data	No data	No data	No data	No data	No data	No data	0.07849218773939391	No data	No data	ACTB	Turquoise	autism spectrum disorder
morphine dependence	0.009515654647423615	No data	No data	No data	No data	No data	No data	No data	No data	No data	No data	No data	No data	No data	No data	No data	No data	No data	No data	No data	No data	0.07826264670919605	No data	No data	ACTB	Turquoise	morphine dependence
depressive disorder	0.00951208093137614	No data	No data	No data	No data	No data	No data	No data	No data	No data	No data	No data	No data	No data	No data	No data	No data	No data	No data	No data	No data	0.07823325425152229	No data	No data	ACTB	Turquoise	depressive disorder
ehrlich tumor carcinoma	0.009496149043981921	No data	No data	No data	No data	No data	No data	No data	No data	No data	No data	No data	No data	No data	No data	No data	No data	No data	No data	No data	No data	0.07810222052649297	No data	No data	ACTB	Turquoise	ehrlich tumor carcinoma
serum lipopolysaccharide activity	0.009496149043981921	No data	No data	No data	No data	No data	No data	No data	No data	No data	No data	No data	No data	No data	No data	No data	No data	No data	No data	No data	No data	0.07810222052649297	No data	No data	ACTB	Turquoise	serum lipopolysaccharide activity
cholesteryl ester measurement	0.009496149043981921	No data	No data	No data	No data	No data	No data	No data	No data	No data	No data	No data	No data	No data	No data	No data	No data	No data	No data	No data	No data	0.07810222052649297	No data	No data	ACTB	Turquoise	cholesteryl ester measurement
Hypertriglyceridemia	0.009496149043981921	No data	No data	No data	No data	No data	No data	No data	No data	No data	No data	No data	No data	No data	No data	No data	No data	No data	No data	No data	No data	0.07810222052649297	No data	No data	ACTB	Turquoise	Hypertriglyceridemia
rheumatic disease	0.009485882936907346	No data	No data	No data	No data	No data	No data	No data	No data	No data	No data	No data	No data	No data	No data	No data	No data	No data	No data	No data	No data	0.07801778569349137	No data	No data	ACTB	Turquoise	rheumatic disease
obstructive jaundice	0.009485882936907346	No data	No data	No data	No data	No data	No data	No data	No data	No data	No data	No data	No data	No data	No data	No data	No data	No data	No data	No data	No data	0.07801778569349137	No data	No data	ACTB	Turquoise	obstructive jaundice
clear cell renal carcinoma	0.009465350722758196	No data	No data	No data	No data	No data	No data	No data	No data	No data	No data	No data	No data	No data	No data	No data	No data	No data	No data	No data	No data	0.07784891602748814	No data	No data	ACTB	Turquoise	clear cell renal carcinoma
obstructive sleep apnea	0.00944955057871241	No data	No data	No data	No data	No data	No data	No data	No data	No data	No data	No data	No data	No data	No data	No data	No data	No data	No data	No data	No data	0.07771896584148129	No data	No data	ACTB	Turquoise	obstructive sleep apnea
primitive neuroectodermal tumor	0.009424286294459896	No data	No data	No data	No data	No data	No data	No data	No data	No data	No data	No data	No data	No data	No data	No data	No data	No data	No data	No data	No data	0.07751117669548169	No data	No data	ACTB	Turquoise	primitive neuroectodermal tumor
Mental deterioration	0.009421319632695931	No data	No data	No data	No data	No data	No data	No data	No data	No data	No data	No data	No data	No data	No data	No data	No data	No data	No data	No data	No data	0.07748677702881224	No data	No data	ACTB	Turquoise	Mental deterioration
Thymoma	0.009419153240922608	No data	No data	No data	No data	No data	No data	No data	No data	No data	No data	No data	No data	No data	No data	No data	No data	No data	No data	No data	No data	0.07746895927898087	No data	No data	ACTB	Turquoise	Thymoma
head and neck malignant neoplasia	0.009410324388838475	No data	No data	No data	No data	No data	No data	No data	No data	No data	No data	No data	No data	No data	No data	No data	No data	No data	No data	No data	No data	0.0773963453225995	No data	No data	ACTB	Turquoise	head and neck malignant neoplasia
Lobular Breast Carcinoma In Situ	0.009403754080310744	No data	No data	No data	No data	No data	No data	No data	No data	No data	No data	No data	No data	No data	No data	No data	No data	No data	No data	No data	No data	0.07734230702947845	No data	No data	ACTB	Turquoise	Lobular Breast Carcinoma In Situ
Herpesviridae infectious disease	0.009403754080310744	No data	No data	No data	No data	No data	No data	No data	No data	No data	No data	No data	No data	No data	No data	No data	No data	No data	No data	No data	No data	0.07734230702947845	No data	No data	ACTB	Turquoise	Herpesviridae infectious disease
Epstein-Barr virus infection	0.009390393824433865	No data	No data	No data	No data	No data	No data	No data	No data	No data	No data	No data	No data	No data	No data	No data	No data	No data	No data	No data	No data	0.07723242399731946	No data	No data	ACTB	Turquoise	Epstein-Barr virus infection
Nephropathy	0.009378566733663406	No data	No data	No data	No data	No data	No data	No data	No data	No data	No data	No data	No data	No data	No data	No data	No data	No data	No data	No data	No data	0.07713515066607086	No data	No data	ACTB	Turquoise	Nephropathy
Yersinia infectious disease	0.009373876798829438	No data	No data	No data	No data	No data	No data	No data	No data	No data	No data	No data	No data	No data	No data	No data	No data	No data	No data	No data	No data	0.07709657773266798	No data	No data	ACTB	Turquoise	Yersinia infectious disease
Staphylococcus aureus infection	0.009359093604642049	No data	No data	No data	No data	No data	No data	No data	No data	No data	No data	No data	No data	No data	No data	No data	No data	No data	No data	No data	No data	0.07697499157314565	No data	No data	ACTB	Turquoise	Staphylococcus aureus infection
spinocerebellar ataxia type 5	0.00931135911663957	No data	No data	No data	No data	No data	No data	No data	No data	No data	No data	No data	No data	No data	No data	No data	No data	No data	No data	No data	No data	0.07658239353246392	No data	No data	ACTB	Turquoise	spinocerebellar ataxia type 5
COVID-19–associated multisystem inflammatory syndrome in adults	0.009271215728083686	No data	No data	No data	No data	No data	No data	No data	No data	No data	No data	No data	No data	No data	No data	No data	No data	No data	No data	No data	No data	0.07625222940265182	No data	No data	ACTB	Turquoise	COVID-19–associated multisystem inflammatory syndrome in adults
infectious disease	0.009253211280911163	No data	No data	No data	No data	No data	No data	No data	No data	No data	No data	No data	No data	No data	No data	No data	No data	No data	No data	No data	No data	0.07610414966032542	No data	No data	ACTB	Turquoise	infectious disease
phagocytosis	0.009239496367117545	No data	No data	No data	No data	No data	No data	No data	No data	No data	No data	No data	No data	No data	No data	No data	No data	No data	No data	No data	No data	0.07599134970145263	No data	No data	ACTB	Turquoise	phagocytosis
T-cell immunodeficiency	0.009239496367117545	No data	No data	No data	No data	No data	No data	No data	No data	No data	No data	No data	No data	No data	No data	No data	No data	No data	No data	No data	No data	0.07599134970145263	No data	No data	ACTB	Turquoise	T-cell immunodeficiency
breast phyllodes tumor	0.009239496367117545	No data	No data	No data	No data	No data	No data	No data	No data	No data	No data	No data	No data	No data	No data	No data	No data	No data	No data	No data	No data	0.07599134970145263	No data	No data	ACTB	Turquoise	breast phyllodes tumor
colonic neoplasm	0.009232628584665243	No data	No data	No data	No data	No data	No data	No data	No data	No data	No data	No data	No data	No data	No data	No data	No data	No data	No data	No data	No data	0.07593486479824257	No data	No data	ACTB	Turquoise	colonic neoplasm
prostate neoplasm	0.009220411068807898	No data	No data	No data	No data	No data	No data	No data	No data	No data	No data	No data	No data	No data	No data	No data	No data	No data	No data	No data	No data	0.07583438036888528	No data	No data	ACTB	Turquoise	prostate neoplasm
cerebral creatine deficiency syndrome	0.009192058921124754	No data	No data	No data	No data	No data	No data	No data	No data	No data	No data	No data	No data	No data	No data	No data	No data	No data	No data	No data	No data	0.07560119471852399	No data	No data	ACTB	Turquoise	cerebral creatine deficiency syndrome
Merkel cell skin cancer	0.00918816583174467	No data	No data	No data	No data	No data	No data	No data	No data	No data	No data	No data	No data	No data	No data	No data	No data	No data	No data	No data	No data	0.07556917553644457	No data	No data	ACTB	Turquoise	Merkel cell skin cancer
liver disease	0.009146725672305386	No data	No data	No data	No data	No data	No data	No data	No data	No data	No data	No data	No data	No data	No data	No data	No data	No data	No data	No data	No data	0.07522834595845568	No data	No data	ACTB	Turquoise	liver disease
glomerulosclerosis	0.009146725672305386	No data	No data	No data	No data	No data	No data	No data	No data	No data	No data	No data	No data	No data	No data	No data	No data	No data	No data	No data	No data	0.07522834595845568	No data	No data	ACTB	Turquoise	glomerulosclerosis
non-alcoholic steatohepatitis	0.009132796130298076	No data	No data	No data	No data	No data	No data	No data	No data	No data	No data	No data	No data	No data	No data	No data	No data	No data	No data	No data	No data	0.0751137807640122	No data	No data	ACTB	Turquoise	non-alcoholic steatohepatitis
amyloidosis	0.009114545273276611	No data	No data	No data	No data	No data	No data	No data	No data	No data	No data	No data	No data	No data	No data	No data	No data	No data	No data	No data	No data	0.07496367439423157	No data	No data	ACTB	Turquoise	amyloidosis
cervical carcinoma	0.009091446532358816	No data	No data	No data	No data	No data	No data	No data	No data	No data	No data	No data	No data	No data	No data	No data	No data	No data	No data	No data	No data	0.07477369601997794	No data	No data	ACTB	Turquoise	cervical carcinoma
Leishmaniasis	0.009086942015989362	No data	No data	No data	No data	No data	No data	No data	No data	No data	No data	No data	No data	No data	No data	No data	No data	No data	No data	No data	No data	0.07473664808304865	No data	No data	ACTB	Turquoise	Leishmaniasis
thrombocytopenia 1	0.009034174225626043	No data	No data	No data	No data	No data	No data	No data	No data	No data	No data	No data	No data	No data	No data	No data	No data	No data	No data	No data	No data	0.07430265304142035	No data	No data	ACTB	Turquoise	thrombocytopenia 1
steatosis	0.008993109797327745	No data	No data	No data	No data	No data	No data	No data	No data	No data	No data	No data	No data	No data	No data	No data	No data	No data	No data	No data	No data	0.0739649137094139	No data	No data	ACTB	Turquoise	steatosis
sickle cell anemia	0.008985512878092558	No data	No data	No data	No data	No data	No data	No data	No data	No data	No data	No data	No data	No data	No data	No data	No data	No data	No data	No data	No data	0.0739024319329927	No data	No data	ACTB	Turquoise	sickle cell anemia
Burkitts lymphoma	0.008967444529641306	No data	No data	No data	No data	No data	No data	No data	No data	No data	No data	No data	No data	No data	No data	No data	No data	No data	No data	No data	No data	0.07375382662690987	No data	No data	ACTB	Turquoise	Burkitts lymphoma
pachyonychia congenita	0.008964980663943408	No data	No data	No data	No data	No data	No data	No data	No data	No data	No data	No data	No data	No data	No data	No data	No data	No data	No data	No data	No data	0.07373356226698947	No data	No data	ACTB	Turquoise	pachyonychia congenita
muscular disease	0.00894258797977748	No data	No data	No data	No data	No data	No data	No data	No data	No data	No data	No data	No data	No data	No data	No data	No data	No data	No data	No data	No data	0.07354939094145453	No data	No data	ACTB	Turquoise	muscular disease
immune system disease	0.008937124129456677	No data	No data	No data	No data	No data	No data	No data	No data	No data	No data	No data	No data	No data	No data	No data	No data	No data	No data	No data	No data	0.07350445284700145	No data	No data	ACTB	Turquoise	immune system disease
atrial heart septal defect	0.008931513154880295	No data	No data	No data	No data	No data	No data	No data	No data	No data	No data	No data	No data	No data	No data	No data	No data	No data	No data	No data	No data	0.07345830471140422	No data	No data	ACTB	Turquoise	atrial heart septal defect
asphyxia neonatorum	0.008869916512432843	No data	No data	No data	No data	No data	No data	No data	No data	No data	No data	No data	No data	No data	No data	No data	No data	No data	No data	No data	No data	0.07295169571339452	No data	No data	ACTB	Turquoise	asphyxia neonatorum
poliovirus infection	0.008869916512432843	No data	No data	No data	No data	No data	No data	No data	No data	No data	No data	No data	No data	No data	No data	No data	No data	No data	No data	No data	No data	0.07295169571339452	No data	No data	ACTB	Turquoise	poliovirus infection
End Stage Liver Disease	0.008869916512432843	No data	No data	No data	No data	No data	No data	No data	No data	No data	No data	No data	No data	No data	No data	No data	No data	No data	No data	No data	No data	0.07295169571339452	No data	No data	ACTB	Turquoise	End Stage Liver Disease
cutaneous candidiasis	0.008869916512432843	No data	No data	No data	No data	No data	No data	No data	No data	No data	No data	No data	No data	No data	No data	No data	No data	No data	No data	No data	No data	0.07295169571339452	No data	No data	ACTB	Turquoise	cutaneous candidiasis
gastric carcinoma	0.008864783458895555	No data	No data	No data	No data	No data	No data	No data	No data	No data	No data	No data	No data	No data	No data	No data	No data	No data	No data	No data	No data	0.07290947829689372	No data	No data	ACTB	Turquoise	gastric carcinoma
myofibrillar myopathy	0.008839118191209118	No data	No data	No data	No data	No data	No data	No data	No data	No data	No data	No data	No data	No data	No data	No data	No data	No data	No data	No data	No data	0.07269839121438969	No data	No data	ACTB	Turquoise	myofibrillar myopathy
rotavirus infection	0.008830892734806101	No data	No data	No data	No data	No data	No data	No data	No data	No data	No data	No data	No data	No data	No data	No data	No data	No data	No data	No data	No data	0.07263073995839697	No data	No data	ACTB	Turquoise	rotavirus infection
medullary thyroid gland carcinoma	0.008830289339124985	No data	No data	No data	No data	No data	No data	No data	No data	No data	No data	No data	No data	No data	No data	No data	No data	No data	No data	No data	No data	0.0726257772580083	No data	No data	ACTB	Turquoise	medullary thyroid gland carcinoma
alpha-actinopathy	0.008811866507387621	No data	No data	No data	No data	No data	No data	No data	No data	No data	No data	No data	No data	No data	No data	No data	No data	No data	No data	No data	No data	0.07247425646148228	No data	No data	ACTB	Turquoise	alpha-actinopathy
thyroid carcinoma	0.008784695252970515	No data	No data	No data	No data	No data	No data	No data	No data	No data	No data	No data	No data	No data	No data	No data	No data	No data	No data	No data	No data	0.0722507832098897	No data	No data	ACTB	Turquoise	thyroid carcinoma
overactive bladder	0.00875698933461252	No data	No data	No data	No data	No data	No data	No data	No data	No data	No data	No data	No data	No data	No data	No data	No data	No data	No data	No data	No data	0.07202291255037678	No data	No data	ACTB	Turquoise	overactive bladder
Hyperplastic Polyp	0.00875698933461252	No data	No data	No data	No data	No data	No data	No data	No data	No data	No data	No data	No data	No data	No data	No data	No data	No data	No data	No data	No data	0.07202291255037678	No data	No data	ACTB	Turquoise	Hyperplastic Polyp
liposarcoma	0.008746723227537943	No data	No data	No data	No data	No data	No data	No data	No data	No data	No data	No data	No data	No data	No data	No data	No data	No data	No data	No data	No data	0.07193847771737516	No data	No data	ACTB	Turquoise	liposarcoma
Pelvic Inflammatory Disease	0.008701334463524965	No data	No data	No data	No data	No data	No data	No data	No data	No data	No data	No data	No data	No data	No data	No data	No data	No data	No data	No data	No data	0.0715651723659166	No data	No data	ACTB	Turquoise	Pelvic Inflammatory Disease
injury	0.008700525745702355	No data	No data	No data	No data	No data	No data	No data	No data	No data	No data	No data	No data	No data	No data	No data	No data	No data	No data	No data	No data	0.07155852096886789	No data	No data	ACTB	Turquoise	injury
chondroblastoma	0.008685126585090491	No data	No data	No data	No data	No data	No data	No data	No data	No data	No data	No data	No data	No data	No data	No data	No data	No data	No data	No data	No data	0.07143186871936547	No data	No data	ACTB	Turquoise	chondroblastoma
skin cancer	0.00867239661231802	No data	No data	No data	No data	No data	No data	No data	No data	No data	No data	No data	No data	No data	No data	No data	No data	No data	No data	No data	No data	0.07132716952644348	No data	No data	ACTB	Turquoise	skin cancer
pemphigus vulgaris	0.008664594370941343	No data	No data	No data	No data	No data	No data	No data	No data	No data	No data	No data	No data	No data	No data	No data	No data	No data	No data	No data	No data	0.07126299905336225	No data	No data	ACTB	Turquoise	pemphigus vulgaris
Duane retraction syndrome	0.008655136981689376	No data	No data	No data	No data	No data	No data	No data	No data	No data	No data	No data	No data	No data	No data	No data	No data	No data	No data	No data	No data	0.07118521561740934	No data	No data	ACTB	Turquoise	Duane retraction syndrome
alcoholic liver disease	0.008654328263866766	No data	No data	No data	No data	No data	No data	No data	No data	No data	No data	No data	No data	No data	No data	No data	No data	No data	No data	No data	No data	0.07117856422036063	No data	No data	ACTB	Turquoise	alcoholic liver disease
chronic rhinosinusitis with nasal polyps	0.008644062156792191	No data	No data	No data	No data	No data	No data	No data	No data	No data	No data	No data	No data	No data	No data	No data	No data	No data	No data	No data	No data	0.07109412938735903	No data	No data	ACTB	Turquoise	chronic rhinosinusitis with nasal polyps
laminopathy	0.008641254923567423	No data	No data	No data	No data	No data	No data	No data	No data	No data	No data	No data	No data	No data	No data	No data	No data	No data	No data	No data	No data	0.07107104095989492	No data	No data	ACTB	Turquoise	laminopathy
Pick disease	0.008631332184019718	No data	No data	No data	No data	No data	No data	No data	No data	No data	No data	No data	No data	No data	No data	No data	No data	No data	No data	No data	No data	0.07098943019443701	No data	No data	ACTB	Turquoise	Pick disease
idiopathic dilated cardiomyopathy	0.008479804443598991	No data	No data	No data	No data	No data	No data	No data	No data	No data	No data	No data	No data	No data	No data	No data	No data	No data	No data	No data	No data	0.0697431720593332	No data	No data	ACTB	Turquoise	idiopathic dilated cardiomyopathy
neutropenia	0.008469538336524416	No data	No data	No data	No data	No data	No data	No data	No data	No data	No data	No data	No data	No data	No data	No data	No data	No data	No data	No data	No data	0.06965873722633158	No data	No data	ACTB	Turquoise	neutropenia
benign neoplasm	0.008440177270291132	No data	No data	No data	No data	No data	No data	No data	No data	No data	No data	No data	No data	No data	No data	No data	No data	No data	No data	No data	No data	0.06941725360394696	No data	No data	ACTB	Turquoise	benign neoplasm
Parkinsonism	0.008420350408929668	No data	No data	No data	No data	No data	No data	No data	No data	No data	No data	No data	No data	No data	No data	No data	No data	No data	No data	No data	No data	0.06925418519682433	No data	No data	ACTB	Turquoise	Parkinsonism
glomus tumor	0.008415115398285813	No data	No data	No data	No data	No data	No data	No data	No data	No data	No data	No data	No data	No data	No data	No data	No data	No data	No data	No data	No data	0.0692111292218316	No data	No data	ACTB	Turquoise	glomus tumor
arteriosclerosis	0.008415115398285813	No data	No data	No data	No data	No data	No data	No data	No data	No data	No data	No data	No data	No data	No data	No data	No data	No data	No data	No data	No data	0.0692111292218316	No data	No data	ACTB	Turquoise	arteriosclerosis
idiopathic pulmonary fibrosis	0.008398484304825002	No data	No data	No data	No data	No data	No data	No data	No data	No data	No data	No data	No data	No data	No data	No data	No data	No data	No data	No data	No data	0.06907434479236899	No data	No data	ACTB	Turquoise	idiopathic pulmonary fibrosis
Uterine leiomyoma	0.008390078667767205	No data	No data	No data	No data	No data	No data	No data	No data	No data	No data	No data	No data	No data	No data	No data	No data	No data	No data	No data	No data	0.0690052116188991	No data	No data	ACTB	Turquoise	Uterine leiomyoma
rickettsiosis	0.008387409479927816	No data	No data	No data	No data	No data	No data	No data	No data	No data	No data	No data	No data	No data	No data	No data	No data	No data	No data	No data	No data	0.06898325856231867	No data	No data	ACTB	Turquoise	rickettsiosis
familial hypertrophic cardiomyopathy	0.008332986541689213	No data	No data	No data	No data	No data	No data	No data	No data	No data	No data	No data	No data	No data	No data	No data	No data	No data	No data	No data	No data	0.0685356505578187	No data	No data	ACTB	Turquoise	familial hypertrophic cardiomyopathy
carcinosarcoma	0.008330945891017653	No data	No data	No data	No data	No data	No data	No data	No data	No data	No data	No data	No data	No data	No data	No data	No data	No data	No data	No data	No data	0.06851886698080979	No data	No data	ACTB	Turquoise	carcinosarcoma
Granuloma	0.008315546730405791	No data	No data	No data	No data	No data	No data	No data	No data	No data	No data	No data	No data	No data	No data	No data	No data	No data	No data	No data	No data	0.06839221473130737	No data	No data	ACTB	Turquoise	Granuloma
psychosis	0.008315546730405791	No data	No data	No data	No data	No data	No data	No data	No data	No data	No data	No data	No data	No data	No data	No data	No data	No data	No data	No data	No data	0.06839221473130737	No data	No data	ACTB	Turquoise	psychosis
Soft Tissue Neoplasm	0.008299621693696841	No data	No data	No data	No data	No data	No data	No data	No data	No data	No data	No data	No data	No data	No data	No data	No data	No data	No data	No data	No data	0.06826123735056343	No data	No data	ACTB	Turquoise	Soft Tissue Neoplasm
malignant peripheral nerve sheath tumor	0.008284748409182066	No data	No data	No data	No data	No data	No data	No data	No data	No data	No data	No data	No data	No data	No data	No data	No data	No data	No data	No data	No data	0.06813891023230254	No data	No data	ACTB	Turquoise	malignant peripheral nerve sheath tumor
cryptorchidism	0.008284748409182066	No data	No data	No data	No data	No data	No data	No data	No data	No data	No data	No data	No data	No data	No data	No data	No data	No data	No data	No data	No data	0.06813891023230254	No data	No data	ACTB	Turquoise	cryptorchidism
thrombotic disease	0.008284748409182066	No data	No data	No data	No data	No data	No data	No data	No data	No data	No data	No data	No data	No data	No data	No data	No data	No data	No data	No data	No data	0.06813891023230254	No data	No data	ACTB	Turquoise	thrombotic disease
autoimmune thrombocytopenic purpura	0.00827448230210749	No data	No data	No data	No data	No data	No data	No data	No data	No data	No data	No data	No data	No data	No data	No data	No data	No data	No data	No data	No data	0.06805447539930091	No data	No data	ACTB	Turquoise	autoimmune thrombocytopenic purpura
distal myopathy	0.008261752329335018	No data	No data	No data	No data	No data	No data	No data	No data	No data	No data	No data	No data	No data	No data	No data	No data	No data	No data	No data	No data	0.06794977620637892	No data	No data	ACTB	Turquoise	distal myopathy
pituitary tumor	0.008261752329335018	No data	No data	No data	No data	No data	No data	No data	No data	No data	No data	No data	No data	No data	No data	No data	No data	No data	No data	No data	No data	0.06794977620637892	No data	No data	ACTB	Turquoise	pituitary tumor
spotted fever	0.008261752329335018	No data	No data	No data	No data	No data	No data	No data	No data	No data	No data	No data	No data	No data	No data	No data	No data	No data	No data	No data	No data	0.06794977620637892	No data	No data	ACTB	Turquoise	spotted fever
trichomoniasis	0.008205288740424853	No data	No data	No data	No data	No data	No data	No data	No data	No data	No data	No data	No data	No data	No data	No data	No data	No data	No data	No data	No data	0.06748538462487003	No data	No data	ACTB	Turquoise	trichomoniasis
scoliosis	0.008202619552585465	No data	No data	No data	No data	No data	No data	No data	No data	No data	No data	No data	No data	No data	No data	No data	No data	No data	No data	No data	No data	0.06746343156828963	No data	No data	ACTB	Turquoise	scoliosis
epidermolysis bullosa simplex	0.008202619552585465	No data	No data	No data	No data	No data	No data	No data	No data	No data	No data	No data	No data	No data	No data	No data	No data	No data	No data	No data	No data	0.06746343156828963	No data	No data	ACTB	Turquoise	epidermolysis bullosa simplex
neural tube defect	0.008138559044440117	No data	No data	No data	No data	No data	No data	No data	No data	No data	No data	No data	No data	No data	No data	No data	No data	No data	No data	No data	No data	0.06693655821035953	No data	No data	ACTB	Turquoise	neural tube defect
acute-on-chronic liver failure	0.00813075680306344	No data	No data	No data	No data	No data	No data	No data	No data	No data	No data	No data	No data	No data	No data	No data	No data	No data	No data	No data	No data	0.06687238773727831	No data	No data	ACTB	Turquoise	acute-on-chronic liver failure
chronic rhinosinusitis without nasal polyps	0.00813075680306344	No data	No data	No data	No data	No data	No data	No data	No data	No data	No data	No data	No data	No data	No data	No data	No data	No data	No data	No data	No data	0.06687238773727831	No data	No data	ACTB	Turquoise	chronic rhinosinusitis without nasal polyps
lymphopenia	0.00811022458891429	No data	No data	No data	No data	No data	No data	No data	No data	No data	No data	No data	No data	No data	No data	No data	No data	No data	No data	No data	No data	0.0667035180712751	No data	No data	ACTB	Turquoise	lymphopenia
ameloblastoma	0.00811022458891429	No data	No data	No data	No data	No data	No data	No data	No data	No data	No data	No data	No data	No data	No data	No data	No data	No data	No data	No data	No data	0.0667035180712751	No data	No data	ACTB	Turquoise	ameloblastoma
Osteopetrosis	0.00811022458891429	No data	No data	No data	No data	No data	No data	No data	No data	No data	No data	No data	No data	No data	No data	No data	No data	No data	No data	No data	No data	0.0667035180712751	No data	No data	ACTB	Turquoise	Osteopetrosis
chronic hepatitis C virus infection	0.00811022458891429	No data	No data	No data	No data	No data	No data	No data	No data	No data	No data	No data	No data	No data	No data	No data	No data	No data	No data	No data	No data	0.0667035180712751	No data	No data	ACTB	Turquoise	chronic hepatitis C virus infection
male infertility	0.008087824915412503	No data	No data	No data	No data	No data	No data	No data	No data	No data	No data	No data	No data	No data	No data	No data	No data	No data	No data	No data	No data	0.06651928926110633	No data	No data	ACTB	Turquoise	male infertility
Epileptic encephalopathy	0.008017829625243115	No data	No data	No data	No data	No data	No data	No data	No data	No data	No data	No data	No data	No data	No data	No data	No data	No data	No data	No data	No data	0.06594360457426057	No data	No data	ACTB	Turquoise	Epileptic encephalopathy
venous thromboembolism	0.007961366036332952	No data	No data	No data	No data	No data	No data	No data	No data	No data	No data	No data	No data	No data	No data	No data	No data	No data	No data	No data	No data	0.06547921299275168	No data	No data	ACTB	Turquoise	venous thromboembolism
Edema	0.00794596687572109	No data	No data	No data	No data	No data	No data	No data	No data	No data	No data	No data	No data	No data	No data	No data	No data	No data	No data	No data	No data	0.06535256074324927	No data	No data	ACTB	Turquoise	Edema
Angelman syndrome	0.00794596687572109	No data	No data	No data	No data	No data	No data	No data	No data	No data	No data	No data	No data	No data	No data	No data	No data	No data	No data	No data	No data	0.06535256074324927	No data	No data	ACTB	Turquoise	Angelman syndrome
Adams-Oliver syndrome	0.00794596687572109	No data	No data	No data	No data	No data	No data	No data	No data	No data	No data	No data	No data	No data	No data	No data	No data	No data	No data	No data	No data	0.06535256074324927	No data	No data	ACTB	Turquoise	Adams-Oliver syndrome
Chorea	0.00794596687572109	No data	No data	No data	No data	No data	No data	No data	No data	No data	No data	No data	No data	No data	No data	No data	No data	No data	No data	No data	No data	0.06535256074324927	No data	No data	ACTB	Turquoise	Chorea
edema	0.00794596687572109	No data	No data	No data	No data	No data	No data	No data	No data	No data	No data	No data	No data	No data	No data	No data	No data	No data	No data	No data	No data	0.06535256074324927	No data	No data	ACTB	Turquoise	edema
peritonitis	0.007925434661571938	No data	No data	No data	No data	No data	No data	No data	No data	No data	No data	No data	No data	No data	No data	No data	No data	No data	No data	No data	No data	0.06518369107724604	No data	No data	ACTB	Turquoise	peritonitis
cap myopathy	0.007925434661571938	No data	No data	No data	No data	No data	No data	No data	No data	No data	No data	No data	No data	No data	No data	No data	No data	No data	No data	No data	No data	0.06518369107724604	No data	No data	ACTB	Turquoise	cap myopathy
Inclusion Body Fibromatosis	0.007925434661571938	No data	No data	No data	No data	No data	No data	No data	No data	No data	No data	No data	No data	No data	No data	No data	No data	No data	No data	No data	No data	0.06518369107724604	No data	No data	ACTB	Turquoise	Inclusion Body Fibromatosis
neurofibroma	0.007925434661571938	No data	No data	No data	No data	No data	No data	No data	No data	No data	No data	No data	No data	No data	No data	No data	No data	No data	No data	No data	No data	0.06518369107724604	No data	No data	ACTB	Turquoise	neurofibroma
ovarian serous adenocarcinoma	0.007925434661571938	No data	No data	No data	No data	No data	No data	No data	No data	No data	No data	No data	No data	No data	No data	No data	No data	No data	No data	No data	No data	0.06518369107724604	No data	No data	ACTB	Turquoise	ovarian serous adenocarcinoma
nicotine dependence	0.007908150471435442	No data	No data	No data	No data	No data	No data	No data	No data	No data	No data	No data	No data	No data	No data	No data	No data	No data	No data	No data	No data	0.06504153517558418	No data	No data	ACTB	Turquoise	nicotine dependence
centronuclear myopathy	0.007776781431132093	No data	No data	No data	No data	No data	No data	No data	No data	No data	No data	No data	No data	No data	No data	No data	No data	No data	No data	No data	No data	0.06396107469538267	No data	No data	ACTB	Turquoise	centronuclear myopathy
in situ carcinoma	0.0077765761089906	No data	No data	No data	No data	No data	No data	No data	No data	No data	No data	No data	No data	No data	No data	No data	No data	No data	No data	No data	No data	0.06395938599872263	No data	No data	ACTB	Turquoise	in situ carcinoma
inflammatory breast carcinoma	0.007761176948378739	No data	No data	No data	No data	No data	No data	No data	No data	No data	No data	No data	No data	No data	No data	No data	No data	No data	No data	No data	No data	0.06383273374922022	No data	No data	ACTB	Turquoise	inflammatory breast carcinoma
portal hypertension	0.007761176948378739	No data	No data	No data	No data	No data	No data	No data	No data	No data	No data	No data	No data	No data	No data	No data	No data	No data	No data	No data	No data	0.06383273374922022	No data	No data	ACTB	Turquoise	portal hypertension
endometrium neoplasm	0.007761176948378739	No data	No data	No data	No data	No data	No data	No data	No data	No data	No data	No data	No data	No data	No data	No data	No data	No data	No data	No data	No data	0.06383273374922022	No data	No data	ACTB	Turquoise	endometrium neoplasm
bacteriemia	0.007761176948378739	No data	No data	No data	No data	No data	No data	No data	No data	No data	No data	No data	No data	No data	No data	No data	No data	No data	No data	No data	No data	0.06383273374922022	No data	No data	ACTB	Turquoise	bacteriemia
sarcomatoid squamous cell carcinoma	0.007761176948378739	No data	No data	No data	No data	No data	No data	No data	No data	No data	No data	No data	No data	No data	No data	No data	No data	No data	No data	No data	No data	0.06383273374922022	No data	No data	ACTB	Turquoise	sarcomatoid squamous cell carcinoma
idiopathic nephrotic syndrome	0.007761176948378739	No data	No data	No data	No data	No data	No data	No data	No data	No data	No data	No data	No data	No data	No data	No data	No data	No data	No data	No data	No data	0.06383273374922022	No data	No data	ACTB	Turquoise	idiopathic nephrotic syndrome
Azoospermia	0.007761176948378739	No data	No data	No data	No data	No data	No data	No data	No data	No data	No data	No data	No data	No data	No data	No data	No data	No data	No data	No data	No data	0.06383273374922022	No data	No data	ACTB	Turquoise	Azoospermia
bladder tumor	0.007761176948378739	No data	No data	No data	No data	No data	No data	No data	No data	No data	No data	No data	No data	No data	No data	No data	No data	No data	No data	No data	No data	0.06383273374922022	No data	No data	ACTB	Turquoise	bladder tumor
kidney injury	0.007761176948378739	No data	No data	No data	No data	No data	No data	No data	No data	No data	No data	No data	No data	No data	No data	No data	No data	No data	No data	No data	No data	0.06383273374922022	No data	No data	ACTB	Turquoise	kidney injury
xeroderma pigmentosum	0.007761176948378739	No data	No data	No data	No data	No data	No data	No data	No data	No data	No data	No data	No data	No data	No data	No data	No data	No data	No data	No data	No data	0.06383273374922022	No data	No data	ACTB	Turquoise	xeroderma pigmentosum
abetalipoproteinemia	0.007761176948378739	No data	No data	No data	No data	No data	No data	No data	No data	No data	No data	No data	No data	No data	No data	No data	No data	No data	No data	No data	No data	0.06383273374922022	No data	No data	ACTB	Turquoise	abetalipoproteinemia
chronic intestinal pseudoobstruction	0.007761176948378739	No data	No data	No data	No data	No data	No data	No data	No data	No data	No data	No data	No data	No data	No data	No data	No data	No data	No data	No data	No data	0.06383273374922022	No data	No data	ACTB	Turquoise	chronic intestinal pseudoobstruction
adult acute respiratory distress syndrome	0.007761176948378739	No data	No data	No data	No data	No data	No data	No data	No data	No data	No data	No data	No data	No data	No data	No data	No data	No data	No data	No data	No data	0.06383273374922022	No data	No data	ACTB	Turquoise	adult acute respiratory distress syndrome
uterine sarcoma	0.007761176948378739	No data	No data	No data	No data	No data	No data	No data	No data	No data	No data	No data	No data	No data	No data	No data	No data	No data	No data	No data	No data	0.06383273374922022	No data	No data	ACTB	Turquoise	uterine sarcoma
Sjogren syndrome	0.007761176948378739	No data	No data	No data	No data	No data	No data	No data	No data	No data	No data	No data	No data	No data	No data	No data	No data	No data	No data	No data	No data	0.06383273374922022	No data	No data	ACTB	Turquoise	Sjogren syndrome
Curly hair - acral keratoderma - caries syndrome	0.00767391503824485	No data	No data	No data	No data	No data	No data	No data	No data	No data	No data	No data	No data	No data	No data	No data	No data	No data	No data	No data	No data	0.06311503766870649	No data	No data	ACTB	Turquoise	Curly hair - acral keratoderma - caries syndrome
Curly hair-acral keratoderma-caries syndrome	0.00767391503824485	No data	No data	No data	No data	No data	No data	No data	No data	No data	No data	No data	No data	No data	No data	No data	No data	No data	No data	No data	No data	0.06311503766870649	No data	No data	ACTB	Turquoise	Curly hair-acral keratoderma-caries syndrome
open-angle glaucoma	0.007643667047474844	No data	No data	No data	No data	No data	No data	No data	No data	No data	No data	No data	No data	No data	No data	No data	No data	No data	No data	No data	No data	0.062866259428742	No data	No data	ACTB	Turquoise	open-angle glaucoma
Autoimmune lymphoproliferative syndrome with recurrent viral infections	0.007576387021036387	No data	No data	No data	No data	No data	No data	No data	No data	No data	No data	No data	No data	No data	No data	No data	No data	No data	No data	No data	No data	0.062312906755191154	No data	No data	ACTB	Turquoise	Autoimmune lymphoproliferative syndrome with recurrent viral infections
autoimmune lymphoproliferative syndrome type 2B	0.007576387021036387	No data	No data	No data	No data	No data	No data	No data	No data	No data	No data	No data	No data	No data	No data	No data	No data	No data	No data	No data	No data	0.062312906755191154	No data	No data	ACTB	Turquoise	autoimmune lymphoproliferative syndrome type 2B
treatment resistant depression	0.007576387021036387	No data	No data	No data	No data	No data	No data	No data	No data	No data	No data	No data	No data	No data	No data	No data	No data	No data	No data	No data	No data	0.062312906755191154	No data	No data	ACTB	Turquoise	treatment resistant depression
psychiatric disorder	0.007533505521678927	No data	No data	No data	No data	No data	No data	No data	No data	No data	No data	No data	No data	No data	No data	No data	No data	No data	No data	No data	No data	0.06196022270360232	No data	No data	ACTB	Turquoise	psychiatric disorder
PTEN hamartoma tumor syndrome	0.007453193736141485	No data	No data	No data	No data	No data	No data	No data	No data	No data	No data	No data	No data	No data	No data	No data	No data	No data	No data	No data	No data	0.06129968875917179	No data	No data	ACTB	Turquoise	PTEN hamartoma tumor syndrome
Supraventricular tachycardia	0.0073915970936940375	No data	No data	No data	No data	No data	No data	No data	No data	No data	No data	No data	No data	No data	No data	No data	No data	No data	No data	No data	No data	0.06079307976116211	No data	No data	ACTB	Turquoise	Supraventricular tachycardia
bartonellosis	0.0073915970936940375	No data	No data	No data	No data	No data	No data	No data	No data	No data	No data	No data	No data	No data	No data	No data	No data	No data	No data	No data	No data	0.06079307976116211	No data	No data	ACTB	Turquoise	bartonellosis
mastocytoma	0.0073915970936940375	No data	No data	No data	No data	No data	No data	No data	No data	No data	No data	No data	No data	No data	No data	No data	No data	No data	No data	No data	No data	0.06079307976116211	No data	No data	ACTB	Turquoise	mastocytoma
uterine cervix neoplasm	0.0073915970936940375	No data	No data	No data	No data	No data	No data	No data	No data	No data	No data	No data	No data	No data	No data	No data	No data	No data	No data	No data	No data	0.06079307976116211	No data	No data	ACTB	Turquoise	uterine cervix neoplasm
Waldenstrom macroglobulinemia	0.0073915970936940375	No data	No data	No data	No data	No data	No data	No data	No data	No data	No data	No data	No data	No data	No data	No data	No data	No data	No data	No data	No data	0.06079307976116211	No data	No data	ACTB	Turquoise	Waldenstrom macroglobulinemia
premature menopause	0.0073915970936940375	No data	No data	No data	No data	No data	No data	No data	No data	No data	No data	No data	No data	No data	No data	No data	No data	No data	No data	No data	No data	0.06079307976116211	No data	No data	ACTB	Turquoise	premature menopause
giant cell tumor	0.0073915970936940375	No data	No data	No data	No data	No data	No data	No data	No data	No data	No data	No data	No data	No data	No data	No data	No data	No data	No data	No data	No data	0.06079307976116211	No data	No data	ACTB	Turquoise	giant cell tumor
retinopathy of prematurity	0.0073915970936940375	No data	No data	No data	No data	No data	No data	No data	No data	No data	No data	No data	No data	No data	No data	No data	No data	No data	No data	No data	No data	0.06079307976116211	No data	No data	ACTB	Turquoise	retinopathy of prematurity
fibroepithelial neoplasm	0.0073915970936940375	No data	No data	No data	No data	No data	No data	No data	No data	No data	No data	No data	No data	No data	No data	No data	No data	No data	No data	No data	No data	0.06079307976116211	No data	No data	ACTB	Turquoise	fibroepithelial neoplasm
orbit rhabdomyosarcoma	0.0073915970936940375	No data	No data	No data	No data	No data	No data	No data	No data	No data	No data	No data	No data	No data	No data	No data	No data	No data	No data	No data	No data	0.06079307976116211	No data	No data	ACTB	Turquoise	orbit rhabdomyosarcoma
ganglioneuroblastoma	0.0073915970936940375	No data	No data	No data	No data	No data	No data	No data	No data	No data	No data	No data	No data	No data	No data	No data	No data	No data	No data	No data	No data	0.06079307976116211	No data	No data	ACTB	Turquoise	ganglioneuroblastoma
presbyopia	0.0073915970936940375	No data	No data	No data	No data	No data	No data	No data	No data	No data	No data	No data	No data	No data	No data	No data	No data	No data	No data	No data	No data	0.06079307976116211	No data	No data	ACTB	Turquoise	presbyopia
atresia of small intestine	0.0073915970936940375	No data	No data	No data	No data	No data	No data	No data	No data	No data	No data	No data	No data	No data	No data	No data	No data	No data	No data	No data	No data	0.06079307976116211	No data	No data	ACTB	Turquoise	atresia of small intestine
familial amyloid neuropathy	0.0073915970936940375	No data	No data	No data	No data	No data	No data	No data	No data	No data	No data	No data	No data	No data	No data	No data	No data	No data	No data	No data	No data	0.06079307976116211	No data	No data	ACTB	Turquoise	familial amyloid neuropathy
pneumoconiosis	0.0073915970936940375	No data	No data	No data	No data	No data	No data	No data	No data	No data	No data	No data	No data	No data	No data	No data	No data	No data	No data	No data	No data	0.06079307976116211	No data	No data	ACTB	Turquoise	pneumoconiosis
hemolytic anemia	0.0073915970936940375	No data	No data	No data	No data	No data	No data	No data	No data	No data	No data	No data	No data	No data	No data	No data	No data	No data	No data	No data	No data	0.06079307976116211	No data	No data	ACTB	Turquoise	hemolytic anemia
aggressive periodontitis	0.0073915970936940375	No data	No data	No data	No data	No data	No data	No data	No data	No data	No data	No data	No data	No data	No data	No data	No data	No data	No data	No data	No data	0.06079307976116211	No data	No data	ACTB	Turquoise	aggressive periodontitis
uterine cervix carcinoma in situ	0.0073915970936940375	No data	No data	No data	No data	No data	No data	No data	No data	No data	No data	No data	No data	No data	No data	No data	No data	No data	No data	No data	No data	0.06079307976116211	No data	No data	ACTB	Turquoise	uterine cervix carcinoma in situ
Arterial thrombosis	0.0073915970936940375	No data	No data	No data	No data	No data	No data	No data	No data	No data	No data	No data	No data	No data	No data	No data	No data	No data	No data	No data	No data	0.06079307976116211	No data	No data	ACTB	Turquoise	Arterial thrombosis
ventricular septal defect	0.0073915970936940375	No data	No data	No data	No data	No data	No data	No data	No data	No data	No data	No data	No data	No data	No data	No data	No data	No data	No data	No data	No data	0.06079307976116211	No data	No data	ACTB	Turquoise	ventricular septal defect
Familial dysautonomia	0.0073915970936940375	No data	No data	No data	No data	No data	No data	No data	No data	No data	No data	No data	No data	No data	No data	No data	No data	No data	No data	No data	No data	0.06079307976116211	No data	No data	ACTB	Turquoise	Familial dysautonomia
phyllodes tumor	0.0073915970936940375	No data	No data	No data	No data	No data	No data	No data	No data	No data	No data	No data	No data	No data	No data	No data	No data	No data	No data	No data	No data	0.06079307976116211	No data	No data	ACTB	Turquoise	phyllodes tumor
Methicillin-Resistant Staphylococcus Aureus Infection	0.0073915970936940375	No data	No data	No data	No data	No data	No data	No data	No data	No data	No data	No data	No data	No data	No data	No data	No data	No data	No data	No data	No data	0.06079307976116211	No data	No data	ACTB	Turquoise	Methicillin-Resistant Staphylococcus Aureus Infection
thrombotic thrombocytopenic purpura	0.0073915970936940375	No data	No data	No data	No data	No data	No data	No data	No data	No data	No data	No data	No data	No data	No data	No data	No data	No data	No data	No data	No data	0.06079307976116211	No data	No data	ACTB	Turquoise	thrombotic thrombocytopenic purpura
rheumatic heart disease	0.0073915970936940375	No data	No data	No data	No data	No data	No data	No data	No data	No data	No data	No data	No data	No data	No data	No data	No data	No data	No data	No data	No data	0.06079307976116211	No data	No data	ACTB	Turquoise	rheumatic heart disease
ovarian mucinous neoplasm	0.0073915970936940375	No data	No data	No data	No data	No data	No data	No data	No data	No data	No data	No data	No data	No data	No data	No data	No data	No data	No data	No data	No data	0.06079307976116211	No data	No data	ACTB	Turquoise	ovarian mucinous neoplasm
Varicella Zoster infection	0.0073915970936940375	No data	No data	No data	No data	No data	No data	No data	No data	No data	No data	No data	No data	No data	No data	No data	No data	No data	No data	No data	No data	0.06079307976116211	No data	No data	ACTB	Turquoise	Varicella Zoster infection
hyperlipoproteinemia	0.0073915970936940375	No data	No data	No data	No data	No data	No data	No data	No data	No data	No data	No data	No data	No data	No data	No data	No data	No data	No data	No data	No data	0.06079307976116211	No data	No data	ACTB	Turquoise	hyperlipoproteinemia
adrenal cortex neoplasm	0.0073915970936940375	No data	No data	No data	No data	No data	No data	No data	No data	No data	No data	No data	No data	No data	No data	No data	No data	No data	No data	No data	No data	0.06079307976116211	No data	No data	ACTB	Turquoise	adrenal cortex neoplasm
spinocerebellar ataxia type 14	0.0073915970936940375	No data	No data	No data	No data	No data	No data	No data	No data	No data	No data	No data	No data	No data	No data	No data	No data	No data	No data	No data	No data	0.06079307976116211	No data	No data	ACTB	Turquoise	spinocerebellar ataxia type 14
Newcastle disease	0.0073915970936940375	No data	No data	No data	No data	No data	No data	No data	No data	No data	No data	No data	No data	No data	No data	No data	No data	No data	No data	No data	No data	0.06079307976116211	No data	No data	ACTB	Turquoise	Newcastle disease
exfoliation syndrome	0.0073915970936940375	No data	No data	No data	No data	No data	No data	No data	No data	No data	No data	No data	No data	No data	No data	No data	No data	No data	No data	No data	No data	0.06079307976116211	No data	No data	ACTB	Turquoise	exfoliation syndrome
Schistosomiasis mansoni	0.0073915970936940375	No data	No data	No data	No data	No data	No data	No data	No data	No data	No data	No data	No data	No data	No data	No data	No data	No data	No data	No data	No data	0.06079307976116211	No data	No data	ACTB	Turquoise	Schistosomiasis mansoni
Prinzmetal's angina	0.0073915970936940375	No data	No data	No data	No data	No data	No data	No data	No data	No data	No data	No data	No data	No data	No data	No data	No data	No data	No data	No data	No data	0.06079307976116211	No data	No data	ACTB	Turquoise	Prinzmetal's angina
colorectal adenoma	0.0073915970936940375	No data	No data	No data	No data	No data	No data	No data	No data	No data	No data	No data	No data	No data	No data	No data	No data	No data	No data	No data	No data	0.06079307976116211	No data	No data	ACTB	Turquoise	colorectal adenoma
Hyperlipoproteinemia	0.0073915970936940375	No data	No data	No data	No data	No data	No data	No data	No data	No data	No data	No data	No data	No data	No data	No data	No data	No data	No data	No data	No data	0.06079307976116211	No data	No data	ACTB	Turquoise	Hyperlipoproteinemia
meiotic cell cycle	0.0073915970936940375	No data	No data	No data	No data	No data	No data	No data	No data	No data	No data	No data	No data	No data	No data	No data	No data	No data	No data	No data	No data	0.06079307976116211	No data	No data	ACTB	Turquoise	meiotic cell cycle
Adenosquamous Carcinoma	0.0073915970936940375	No data	No data	No data	No data	No data	No data	No data	No data	No data	No data	No data	No data	No data	No data	No data	No data	No data	No data	No data	No data	0.06079307976116211	No data	No data	ACTB	Turquoise	Adenosquamous Carcinoma
sporadic amyotrophic lateral sclerosis	0.0073915970936940375	No data	No data	No data	No data	No data	No data	No data	No data	No data	No data	No data	No data	No data	No data	No data	No data	No data	No data	No data	No data	0.06079307976116211	No data	No data	ACTB	Turquoise	sporadic amyotrophic lateral sclerosis
hemophilia A	0.007371064879544886	No data	No data	No data	No data	No data	No data	No data	No data	No data	No data	No data	No data	No data	No data	No data	No data	No data	No data	No data	No data	0.06062421009515888	No data	No data	ACTB	Turquoise	hemophilia A
peripheral arterial disease	0.00734026655832116	No data	No data	No data	No data	No data	No data	No data	No data	No data	No data	No data	No data	No data	No data	No data	No data	No data	No data	No data	No data	0.06037090559615403	No data	No data	ACTB	Turquoise	peripheral arterial disease
Human T-lymphotropic virus 1 infectious disease	0.0071185157356160435	No data	No data	No data	No data	No data	No data	No data	No data	No data	No data	No data	No data	No data	No data	No data	No data	No data	No data	No data	No data	0.058547089270543376	No data	No data	ACTB	Turquoise	Human T-lymphotropic virus 1 infectious disease
uremia	0.007083613881456784	No data	No data	No data	No data	No data	No data	No data	No data	No data	No data	No data	No data	No data	No data	No data	No data	No data	No data	No data	No data	0.05826003477111368	No data	No data	ACTB	Turquoise	uremia
cholesteatoma	0.007022017239009335	No data	No data	No data	No data	No data	No data	No data	No data	No data	No data	No data	No data	No data	No data	No data	No data	No data	No data	No data	No data	0.057753425773104	No data	No data	ACTB	Turquoise	cholesteatoma
corneal disease	0.007022017239009335	No data	No data	No data	No data	No data	No data	No data	No data	No data	No data	No data	No data	No data	No data	No data	No data	No data	No data	No data	No data	0.057753425773104	No data	No data	ACTB	Turquoise	corneal disease
hemangioma	0.0070125598497573684	No data	No data	No data	No data	No data	No data	No data	No data	No data	No data	No data	No data	No data	No data	No data	No data	No data	No data	No data	No data	0.05767564233715109	No data	No data	ACTB	Turquoise	hemangioma
cerebral cavernous malformation	0.006986968992637323	No data	No data	No data	No data	No data	No data	No data	No data	No data	No data	No data	No data	No data	No data	No data	No data	No data	No data	No data	No data	0.0574651672533045	No data	No data	ACTB	Turquoise	cerebral cavernous malformation
lobular neoplasia	0.006960420596561885	No data	No data	No data	No data	No data	No data	No data	No data	No data	No data	No data	No data	No data	No data	No data	No data	No data	No data	No data	No data	0.05724681677509432	No data	No data	ACTB	Turquoise	lobular neoplasia
neuroendocrine neoplasm	0.006922731412854837	No data	No data	No data	No data	No data	No data	No data	No data	No data	No data	No data	No data	No data	No data	No data	No data	No data	No data	No data	No data	0.05693683754838697	No data	No data	ACTB	Turquoise	neuroendocrine neoplasm
pancreatic carcinoma	0.006849048622562828	No data	No data	No data	No data	No data	No data	No data	No data	No data	No data	No data	No data	No data	No data	No data	No data	No data	No data	No data	No data	0.04686133231589579	0.037877969028613886	No data	ACTB	Turquoise	pancreatic carcinoma
metastatic neoplasm	0.006827687878328359	No data	No data	No data	No data	No data	No data	No data	No data	No data	No data	No data	No data	No data	No data	No data	No data	No data	No data	No data	No data	0.05615514056165857	No data	No data	ACTB	Turquoise	metastatic neoplasm
pelvic organ prolapse	0.006811767366122038	No data	No data	No data	No data	No data	No data	No data	No data	No data	No data	No data	No data	No data	No data	No data	No data	No data	No data	No data	No data	0.05602420039323095	No data	No data	ACTB	Turquoise	pelvic organ prolapse
emphysema	0.006806428990443257	No data	No data	No data	No data	No data	No data	No data	No data	No data	No data	No data	No data	No data	No data	No data	No data	No data	No data	No data	No data	0.0559802942800701	No data	No data	ACTB	Turquoise	emphysema
rotator cuff tear	0.006652437384324632	No data	No data	No data	No data	No data	No data	No data	No data	No data	No data	No data	No data	No data	No data	No data	No data	No data	No data	No data	No data	0.0547137717850459	No data	No data	ACTB	Turquoise	rotator cuff tear
benign spiradenoma	0.006652437384324632	No data	No data	No data	No data	No data	No data	No data	No data	No data	No data	No data	No data	No data	No data	No data	No data	No data	No data	No data	No data	0.0547137717850459	No data	No data	ACTB	Turquoise	benign spiradenoma
chorea-acanthocytosis	0.006621639063100907	No data	No data	No data	No data	No data	No data	No data	No data	No data	No data	No data	No data	No data	No data	No data	No data	No data	No data	No data	No data	0.05446046728604106	No data	No data	ACTB	Turquoise	chorea-acanthocytosis
ataxia telangiectasia	0.0065387541885253	No data	No data	No data	No data	No data	No data	No data	No data	No data	No data	No data	No data	No data	No data	No data	No data	No data	No data	No data	No data	No data	0.05377877066118476	No data	ACTB	Turquoise	ataxia telangiectasia
synucleinopathy	0.006515673981976258	No data	No data	No data	No data	No data	No data	No data	No data	No data	No data	No data	No data	No data	No data	No data	No data	No data	No data	No data	No data	0.05358894472507725	No data	No data	ACTB	Turquoise	synucleinopathy
cleft lip	0.006467647456982282	No data	No data	No data	No data	No data	No data	No data	No data	No data	No data	No data	No data	No data	No data	No data	No data	No data	No data	No data	No data	0.05319394479101685	No data	No data	ACTB	Turquoise	cleft lip
gallbladder carcinoma	0.00646764745698228	No data	No data	No data	No data	No data	No data	No data	No data	No data	No data	No data	No data	No data	No data	No data	No data	No data	No data	No data	No data	0.05319394479101684	No data	No data	ACTB	Turquoise	gallbladder carcinoma
PEComa	0.0064069614894640085	No data	No data	No data	No data	No data	No data	No data	No data	No data	No data	No data	No data	No data	No data	No data	No data	No data	No data	No data	No data	0.05269482574854778	No data	No data	ACTB	Turquoise	PEComa
shigellosis	0.006402742957505913	No data	No data	No data	No data	No data	No data	No data	No data	No data	No data	No data	No data	No data	No data	No data	No data	No data	No data	No data	No data	0.05266012992482354	No data	No data	ACTB	Turquoise	shigellosis
ulnar-mammary syndrome	0.006354720279161956	No data	No data	No data	No data	No data	No data	No data	No data	No data	No data	No data	No data	No data	No data	No data	No data	No data	No data	No data	No data	0.052265161627999095	No data	No data	ACTB	Turquoise	ulnar-mammary syndrome
leiomyosarcoma	0.006317273172228982	No data	No data	No data	No data	No data	No data	No data	No data	No data	No data	No data	No data	No data	No data	No data	No data	No data	No data	No data	No data	0.051957173390850285	No data	No data	ACTB	Turquoise	leiomyosarcoma
dermatofibrosarcoma protuberans	0.006282857529639931	No data	No data	No data	No data	No data	No data	No data	No data	No data	No data	No data	No data	No data	No data	No data	No data	No data	No data	No data	No data	0.051674117796987794	No data	No data	ACTB	Turquoise	dermatofibrosarcoma protuberans
brain disease	0.006265473699133209	No data	No data	No data	No data	No data	No data	No data	No data	No data	No data	No data	No data	No data	No data	No data	No data	No data	No data	No data	No data	0.051531142391110854	No data	No data	ACTB	Turquoise	brain disease
acute respiratory distress syndrome	0.006230011262095094	No data	No data	No data	No data	No data	No data	No data	No data	No data	No data	No data	No data	No data	No data	No data	No data	No data	No data	No data	No data	0.05123947731033656	No data	No data	ACTB	Turquoise	acute respiratory distress syndrome
aneurysm	0.006190940487007851	No data	No data	No data	No data	No data	No data	No data	No data	No data	No data	No data	No data	No data	No data	No data	No data	No data	No data	No data	No data	0.05091813501906969	No data	No data	ACTB	Turquoise	aneurysm
Hutchinson-Gilford progeria syndrome	0.0061816337138846204	No data	No data	No data	No data	No data	No data	No data	No data	No data	No data	No data	No data	No data	No data	No data	No data	No data	No data	No data	No data	0.050841590343591876	No data	No data	ACTB	Turquoise	Hutchinson-Gilford progeria syndrome
Meningitis	0.006169930351819605	No data	No data	No data	No data	No data	No data	No data	No data	No data	No data	No data	No data	No data	No data	No data	No data	No data	No data	No data	No data	0.05074533463397004	No data	No data	ACTB	Turquoise	Meningitis
Angel-shaped phalango-epiphyseal dysplasia	0.006134807694881203	No data	No data	No data	No data	No data	No data	No data	No data	No data	No data	No data	No data	No data	No data	No data	No data	No data	No data	No data	No data	0.05045646411551309	No data	No data	ACTB	Turquoise	Angel-shaped phalango-epiphyseal dysplasia
primary biliary cirrhosis	0.006132241168112559	No data	No data	No data	No data	No data	No data	No data	No data	No data	No data	No data	No data	No data	No data	No data	No data	No data	No data	No data	No data	0.05043535540726268	No data	No data	ACTB	Turquoise	primary biliary cirrhosis
Guillain-Barre syndrome	0.006114275480732052	No data	No data	No data	No data	No data	No data	No data	No data	No data	No data	No data	No data	No data	No data	No data	No data	No data	No data	No data	No data	0.050287594449509865	No data	No data	ACTB	Turquoise	Guillain-Barre syndrome
Allergy	0.006109427596835725	No data	No data	No data	No data	No data	No data	No data	No data	No data	No data	No data	No data	No data	No data	No data	No data	No data	No data	No data	No data	0.05024772244503687	No data	No data	ACTB	Turquoise	Allergy
mesenchymal cell neoplasm	0.006106861918505681	No data	No data	No data	No data	No data	No data	No data	No data	No data	No data	No data	No data	No data	No data	No data	No data	No data	No data	No data	No data	0.050226620714871835	No data	No data	ACTB	Turquoise	mesenchymal cell neoplasm
Scheie syndrome	0.006098067602297579	No data	No data	No data	No data	No data	No data	No data	No data	No data	No data	No data	No data	No data	No data	No data	No data	No data	No data	No data	No data	0.05015429080295874	No data	No data	ACTB	Turquoise	Scheie syndrome
X-linked severe congenital neutropenia	0.006077535388148429	No data	No data	No data	No data	No data	No data	No data	No data	No data	No data	No data	No data	No data	No data	No data	No data	No data	No data	No data	No data	0.04998542113695551	No data	No data	ACTB	Turquoise	X-linked severe congenital neutropenia
juvenile dermatomyositis	0.006071048191492388	No data	No data	No data	No data	No data	No data	No data	No data	No data	No data	No data	No data	No data	No data	No data	No data	No data	No data	No data	No data	No data	0.04993206640742439	No data	ACTB	Turquoise	juvenile dermatomyositis
malignant pleural mesothelioma	0.006059672361838668	No data	No data	No data	No data	No data	No data	No data	No data	No data	No data	No data	No data	No data	No data	No data	No data	No data	No data	No data	No data	0.0498385045275327	No data	No data	ACTB	Turquoise	malignant pleural mesothelioma
Japanese encephalitis	0.0059748743174026795	No data	No data	No data	No data	No data	No data	No data	No data	No data	No data	No data	No data	No data	No data	No data	No data	No data	No data	No data	No data	0.04914107280693938	No data	No data	ACTB	Turquoise	Japanese encephalitis
lumbar disc degeneration	0.005967277398167492	No data	No data	No data	No data	No data	No data	No data	No data	No data	No data	No data	No data	No data	No data	No data	No data	No data	No data	No data	No data	0.04907859103051817	No data	No data	ACTB	Turquoise	lumbar disc degeneration
Spinal cord injury	0.00595153487002876	No data	No data	No data	No data	No data	No data	No data	No data	No data	No data	No data	No data	No data	No data	No data	No data	No data	No data	No data	No data	0.04894911471347204	No data	No data	ACTB	Turquoise	Spinal cord injury
lipoid nephrosis	0.005941612130481056	No data	No data	No data	No data	No data	No data	No data	No data	No data	No data	No data	No data	No data	No data	No data	No data	No data	No data	No data	No data	0.04886750394801413	No data	No data	ACTB	Turquoise	lipoid nephrosis
human papilloma virus infection	0.005937373078130479	No data	No data	No data	No data	No data	No data	No data	No data	No data	No data	No data	No data	No data	No data	No data	No data	No data	No data	No data	No data	0.04883263935185261	No data	No data	ACTB	Turquoise	human papilloma virus infection
Melnick-Needles syndrome	0.005926212969869194	No data	No data	No data	No data	No data	No data	No data	No data	No data	No data	No data	No data	No data	No data	No data	No data	No data	No data	No data	No data	0.048740851698511715	No data	No data	ACTB	Turquoise	Melnick-Needles syndrome
hyperphosphatemia	0.005913277674955229	No data	No data	No data	No data	No data	No data	No data	No data	No data	No data	No data	No data	No data	No data	No data	No data	No data	No data	No data	No data	0.04863446380892969	No data	No data	ACTB	Turquoise	hyperphosphatemia
Hyperphosphatemia	0.005913277674955229	No data	No data	No data	No data	No data	No data	No data	No data	No data	No data	No data	No data	No data	No data	No data	No data	No data	No data	No data	No data	0.04863446380892969	No data	No data	ACTB	Turquoise	Hyperphosphatemia
skin disease	0.005913277674955229	No data	No data	No data	No data	No data	No data	No data	No data	No data	No data	No data	No data	No data	No data	No data	No data	No data	No data	No data	No data	0.04863446380892969	No data	No data	ACTB	Turquoise	skin disease
Hypertension	0.00589735263824628	No data	No data	No data	No data	No data	No data	No data	No data	No data	No data	No data	No data	No data	No data	No data	No data	No data	No data	No data	No data	0.04850348642818575	No data	No data	ACTB	Turquoise	Hypertension
aortic aneurysm	0.0058800154880336054	No data	No data	No data	No data	No data	No data	No data	No data	No data	No data	No data	No data	No data	No data	No data	No data	No data	No data	No data	No data	0.04836089495000445	No data	No data	ACTB	Turquoise	aortic aneurysm
hypercholesterolemia, familial, 1	0.005844084113272592	No data	No data	No data	No data	No data	No data	No data	No data	No data	No data	No data	No data	No data	No data	No data	No data	No data	No data	No data	No data	0.0480653730344988	No data	No data	ACTB	Turquoise	hypercholesterolemia, familial, 1
prion disease	0.00579423590333773	No data	No data	No data	No data	No data	No data	No data	No data	No data	No data	No data	No data	No data	No data	No data	No data	No data	No data	No data	No data	0.04765539043343055	No data	No data	ACTB	Turquoise	prion disease
tuberculosis	0.005755319021188079	No data	No data	No data	No data	No data	No data	No data	No data	No data	No data	No data	No data	No data	No data	No data	No data	No data	No data	No data	No data	0.04733531385314753	No data	No data	ACTB	Turquoise	tuberculosis
metastatic carcinoma	0.005715757774840405	No data	No data	No data	No data	No data	No data	No data	No data	No data	No data	No data	No data	No data	No data	No data	No data	No data	No data	No data	No data	0.04700993762197863	No data	No data	ACTB	Turquoise	metastatic carcinoma
cervical squamous intraepithelial neoplasia	0.005700358614228541	No data	No data	No data	No data	No data	No data	No data	No data	No data	No data	No data	No data	No data	No data	No data	No data	No data	No data	No data	No data	0.046883285372476206	No data	No data	ACTB	Turquoise	cervical squamous intraepithelial neoplasia
Abdominal Aortic Aneurysm	0.005697689426389152	No data	No data	No data	No data	No data	No data	No data	No data	No data	No data	No data	No data	No data	No data	No data	No data	No data	No data	No data	No data	0.04686133231589579	No data	No data	ACTB	Turquoise	Abdominal Aortic Aneurysm
clostridium difficile infection	0.005674693346542105	No data	No data	No data	No data	No data	No data	No data	No data	No data	No data	No data	No data	No data	No data	No data	No data	No data	No data	No data	No data	0.04667219828997217	No data	No data	ACTB	Turquoise	clostridium difficile infection
Herpes simplex infection	0.00566329505779503	No data	No data	No data	No data	No data	No data	No data	No data	No data	No data	No data	No data	No data	No data	No data	No data	No data	No data	No data	No data	0.04657845169256458	No data	No data	ACTB	Turquoise	Herpes simplex infection
liver failure	0.005659294185930241	No data	No data	No data	No data	No data	No data	No data	No data	No data	No data	No data	No data	No data	No data	No data	No data	No data	No data	No data	No data	0.046545546040469746	No data	No data	ACTB	Turquoise	liver failure
hepatitis C virus infection	0.005604579210700139	No data	No data	No data	No data	No data	No data	No data	No data	No data	No data	No data	No data	No data	No data	No data	No data	No data	No data	No data	No data	0.04609553614259106	No data	No data	ACTB	Turquoise	hepatitis C virus infection
renal fibrosis	0.0055779033782574865	No data	No data	No data	No data	No data	No data	No data	No data	No data	No data	No data	No data	No data	No data	No data	No data	No data	No data	No data	No data	0.045876137548643746	No data	No data	ACTB	Turquoise	renal fibrosis
vascular disease	0.005554126855855551	No data	No data	No data	No data	No data	No data	No data	No data	No data	No data	No data	No data	No data	No data	No data	No data	No data	No data	No data	No data	0.0456805846790133	No data	No data	ACTB	Turquoise	vascular disease
female infertility	0.005543697820270528	No data	No data	No data	No data	No data	No data	No data	No data	No data	No data	No data	No data	No data	No data	No data	No data	No data	No data	No data	No data	0.045594809820871586	No data	No data	ACTB	Turquoise	female infertility
qualitative or quantitative defects of dysferlin	0.005543697820270528	No data	No data	No data	No data	No data	No data	No data	No data	No data	No data	No data	No data	No data	No data	No data	No data	No data	No data	No data	No data	0.045594809820871586	No data	No data	ACTB	Turquoise	qualitative or quantitative defects of dysferlin
leiomyoma	0.005529740817313795	No data	No data	No data	No data	No data	No data	No data	No data	No data	No data	No data	No data	No data	No data	No data	No data	No data	No data	No data	No data	0.04548001877054509	No data	No data	ACTB	Turquoise	leiomyoma
pemphigus	0.0055128994990468	No data	No data	No data	No data	No data	No data	No data	No data	No data	No data	No data	No data	No data	No data	No data	No data	No data	No data	No data	No data	0.04534150532186673	No data	No data	ACTB	Turquoise	pemphigus
inflammatory myofibroblastic tumor	0.005504674042643785	No data	No data	No data	No data	No data	No data	No data	No data	No data	No data	No data	No data	No data	No data	No data	No data	No data	No data	No data	No data	0.04527385406587402	No data	No data	ACTB	Turquoise	inflammatory myofibroblastic tumor
severe combined immunodeficiency	0.005502633391972226	No data	No data	No data	No data	No data	No data	No data	No data	No data	No data	No data	No data	No data	No data	No data	No data	No data	No data	No data	No data	0.04525707048886512	No data	No data	ACTB	Turquoise	severe combined immunodeficiency
psoriasis	0.00549356468187057	No data	No data	No data	No data	No data	No data	No data	No data	No data	No data	No data	No data	No data	No data	No data	No data	No data	No data	No data	No data	0.04518248379135543	No data	No data	ACTB	Turquoise	psoriasis
Cerebral ischemia	0.005478415040125292	No data	No data	No data	No data	No data	No data	No data	No data	No data	No data	No data	No data	No data	No data	No data	No data	No data	No data	No data	No data	0.04505788373979695	No data	No data	ACTB	Turquoise	Cerebral ischemia
Helicobacter pylori infectious disease	0.005477446045324885	No data	No data	No data	No data	No data	No data	No data	No data	No data	No data	No data	No data	No data	No data	No data	No data	No data	No data	No data	No data	0.045049914125457516	No data	No data	ACTB	Turquoise	Helicobacter pylori infectious disease
Hepatitis	0.0054649442082651805	No data	No data	No data	No data	No data	No data	No data	No data	No data	No data	No data	No data	No data	No data	No data	No data	No data	No data	No data	No data	0.044947091262157776	No data	No data	ACTB	Turquoise	Hepatitis
brain neoplasm	0.005417800811660206	No data	No data	No data	No data	No data	No data	No data	No data	No data	No data	No data	No data	No data	No data	No data	No data	No data	No data	No data	No data	0.04455935472380351	No data	No data	ACTB	Turquoise	brain neoplasm
B-cell non-Hodgkins lymphoma	0.005387242348454003	No data	No data	No data	No data	No data	No data	No data	No data	No data	No data	No data	No data	No data	No data	No data	No data	No data	No data	No data	No data	0.04430802296592698	No data	No data	ACTB	Turquoise	B-cell non-Hodgkins lymphoma
solitary fibrous tumor	0.005387242348454003	No data	No data	No data	No data	No data	No data	No data	No data	No data	No data	No data	No data	No data	No data	No data	No data	No data	No data	No data	No data	0.04430802296592698	No data	No data	ACTB	Turquoise	solitary fibrous tumor
Chagas disease	0.005361577080767565	No data	No data	No data	No data	No data	No data	No data	No data	No data	No data	No data	No data	No data	No data	No data	No data	No data	No data	No data	No data	0.04409693588342294	No data	No data	ACTB	Turquoise	Chagas disease
Mitral valve prolapse	0.005358907892928176	No data	No data	No data	No data	No data	No data	No data	No data	No data	No data	No data	No data	No data	No data	No data	No data	No data	No data	No data	No data	0.044074982826842524	No data	No data	ACTB	Turquoise	Mitral valve prolapse
breast adenosis	0.005328109571704451	No data	No data	No data	No data	No data	No data	No data	No data	No data	No data	No data	No data	No data	No data	No data	No data	No data	No data	No data	No data	0.04382167832783768	No data	No data	ACTB	Turquoise	breast adenosis
congenital rubella	0.005303881559008454	No data	No data	No data	No data	No data	No data	No data	No data	No data	No data	No data	No data	No data	No data	No data	No data	No data	No data	No data	No data	0.04362241212195388	No data	No data	ACTB	Turquoise	congenital rubella
Neoplasm of the lung	0.005299351901152285	No data	No data	No data	No data	No data	No data	No data	No data	No data	No data	No data	No data	No data	No data	No data	No data	No data	No data	No data	No data	0.043585157405841735	No data	No data	ACTB	Turquoise	Neoplasm of the lung
Fanconi anemia	0.005261379875719712	No data	No data	No data	No data	No data	No data	No data	No data	No data	No data	No data	No data	No data	No data	No data	No data	No data	No data	No data	No data	0.04327285191332719	No data	No data	ACTB	Turquoise	Fanconi anemia
perivascular space measurement	0.005245980715107851	No data	No data	No data	No data	No data	No data	No data	No data	No data	No data	No data	No data	No data	No data	No data	No data	No data	No data	No data	No data	0.043146199663824776	No data	No data	ACTB	Turquoise	perivascular space measurement
Fibroadenoma	0.005245980715107851	No data	No data	No data	No data	No data	No data	No data	No data	No data	No data	No data	No data	No data	No data	No data	No data	No data	No data	No data	No data	0.043146199663824776	No data	No data	ACTB	Turquoise	Fibroadenoma
Fever	0.005245980715107851	No data	No data	No data	No data	No data	No data	No data	No data	No data	No data	No data	No data	No data	No data	No data	No data	No data	No data	No data	No data	0.043146199663824776	No data	No data	ACTB	Turquoise	Fever
Tendinopathy	0.0052357146080332755	No data	No data	No data	No data	No data	No data	No data	No data	No data	No data	No data	No data	No data	No data	No data	No data	No data	No data	No data	No data	0.043061764830823156	No data	No data	ACTB	Turquoise	Tendinopathy
hereditary spherocytosis	0.0052357146080332755	No data	No data	No data	No data	No data	No data	No data	No data	No data	No data	No data	No data	No data	No data	No data	No data	No data	No data	No data	No data	0.043061764830823156	No data	No data	ACTB	Turquoise	hereditary spherocytosis
renal carcinoma	0.00522811768879809	No data	No data	No data	No data	No data	No data	No data	No data	No data	No data	No data	No data	No data	No data	No data	No data	No data	No data	No data	No data	0.04299928305440196	No data	No data	ACTB	Turquoise	renal carcinoma
diabetic cardiomyopathy	0.00522811768879809	No data	No data	No data	No data	No data	No data	No data	No data	No data	No data	No data	No data	No data	No data	No data	No data	No data	No data	No data	No data	0.04299928305440196	No data	No data	ACTB	Turquoise	diabetic cardiomyopathy
AIDS	0.005208291531400804	No data	No data	No data	No data	No data	No data	No data	No data	No data	No data	No data	No data	No data	No data	No data	No data	No data	No data	No data	No data	0.04283622043711742	No data	No data	ACTB	Turquoise	AIDS
Nematoda infectious disease	0.00518705326049979	No data	No data	No data	No data	No data	No data	No data	No data	No data	No data	No data	No data	No data	No data	No data	No data	No data	No data	No data	No data	0.04266154372239551	No data	No data	ACTB	Turquoise	Nematoda infectious disease
bone disease	0.0051851927904830114	No data	No data	No data	No data	No data	No data	No data	No data	No data	No data	No data	No data	No data	No data	No data	No data	No data	No data	No data	No data	0.0426462420628638	No data	No data	ACTB	Turquoise	bone disease
myositis	0.005175555220576267	No data	No data	No data	No data	No data	No data	No data	No data	No data	No data	No data	No data	No data	No data	No data	No data	No data	No data	No data	No data	0.042566976709433706	No data	No data	ACTB	Turquoise	myositis
hereditary sensory and autonomic neuropathy	0.0051741179655858255	No data	No data	No data	No data	No data	No data	No data	No data	No data	No data	No data	No data	No data	No data	No data	No data	No data	No data	No data	No data	0.04255515583281348	No data	No data	ACTB	Turquoise	hereditary sensory and autonomic neuropathy
vitreous hemorrhage	0.0051741179655858255	No data	No data	No data	No data	No data	No data	No data	No data	No data	No data	No data	No data	No data	No data	No data	No data	No data	No data	No data	No data	0.04255515583281348	No data	No data	ACTB	Turquoise	vitreous hemorrhage
Cavernous Hemangioma	0.0051741179655858255	No data	No data	No data	No data	No data	No data	No data	No data	No data	No data	No data	No data	No data	No data	No data	No data	No data	No data	No data	No data	0.04255515583281348	No data	No data	ACTB	Turquoise	Cavernous Hemangioma
Primary glaucoma	0.0051741179655858255	No data	No data	No data	No data	No data	No data	No data	No data	No data	No data	No data	No data	No data	No data	No data	No data	No data	No data	No data	No data	0.04255515583281348	No data	No data	ACTB	Turquoise	Primary glaucoma
Fabry disease	0.0051741179655858255	No data	No data	No data	No data	No data	No data	No data	No data	No data	No data	No data	No data	No data	No data	No data	No data	No data	No data	No data	No data	0.04255515583281348	No data	No data	ACTB	Turquoise	Fabry disease
chondromyxoid fibroma	0.0051741179655858255	No data	No data	No data	No data	No data	No data	No data	No data	No data	No data	No data	No data	No data	No data	No data	No data	No data	No data	No data	No data	0.04255515583281348	No data	No data	ACTB	Turquoise	chondromyxoid fibroma
gastroesophageal reflux disease	0.0051741179655858255	No data	No data	No data	No data	No data	No data	No data	No data	No data	No data	No data	No data	No data	No data	No data	No data	No data	No data	No data	No data	0.04255515583281348	No data	No data	ACTB	Turquoise	gastroesophageal reflux disease
Usher syndrome type 1C	0.005174117965585825	No data	No data	No data	No data	No data	No data	No data	No data	No data	No data	No data	No data	No data	No data	No data	No data	No data	No data	No data	No data	0.04255515583281347	No data	No data	ACTB	Turquoise	Usher syndrome type 1C
anxiety disorder	0.005174117965585825	No data	No data	No data	No data	No data	No data	No data	No data	No data	No data	No data	No data	No data	No data	No data	No data	No data	No data	No data	No data	0.04255515583281347	No data	No data	ACTB	Turquoise	anxiety disorder
autoimmune thyroid disease	0.005168984912048538	No data	No data	No data	No data	No data	No data	No data	No data	No data	No data	No data	No data	No data	No data	No data	No data	No data	No data	No data	No data	0.042512938416312665	No data	No data	ACTB	Turquoise	autoimmune thyroid disease
Glanzmann thrombasthenia	0.0051535857514366755	No data	No data	No data	No data	No data	No data	No data	No data	No data	No data	No data	No data	No data	No data	No data	No data	No data	No data	No data	No data	0.04238628616681025	No data	No data	ACTB	Turquoise	Glanzmann thrombasthenia
colorectal adenocarcinoma	0.005135094187959084	No data	No data	No data	No data	No data	No data	No data	No data	No data	No data	No data	No data	No data	No data	No data	No data	No data	No data	No data	No data	0.04223420007781591	No data	No data	ACTB	Turquoise	colorectal adenocarcinoma
coinfection	0.00512278743021295	No data	No data	No data	No data	No data	No data	No data	No data	No data	No data	No data	No data	No data	No data	No data	No data	No data	No data	No data	No data	0.0421329816678054	No data	No data	ACTB	Turquoise	coinfection
retinopathy	0.005104924403903189	No data	No data	No data	No data	No data	No data	No data	No data	No data	No data	No data	No data	No data	No data	No data	No data	No data	No data	No data	No data	0.04198606505838259	No data	No data	ACTB	Turquoise	retinopathy
osteogenesis imperfecta	0.005086856055451937	No data	No data	No data	No data	No data	No data	No data	No data	No data	No data	No data	No data	No data	No data	No data	No data	No data	No data	No data	No data	0.04183745975229976	No data	No data	ACTB	Turquoise	osteogenesis imperfecta
adrenal cortex carcinoma	0.005063859975604889	No data	No data	No data	No data	No data	No data	No data	No data	No data	No data	No data	No data	No data	No data	No data	No data	No data	No data	No data	No data	0.04164832572637613	No data	No data	ACTB	Turquoise	adrenal cortex carcinoma
ocular hypertension	0.005058487064050079	No data	No data	No data	No data	No data	No data	No data	No data	No data	No data	No data	No data	No data	No data	No data	No data	No data	No data	No data	No data	0.04160413556874703	No data	No data	ACTB	Turquoise	ocular hypertension
neuropathy	0.00502122024693077	No data	No data	No data	No data	No data	No data	No data	No data	No data	No data	No data	No data	No data	No data	No data	No data	No data	No data	No data	No data	0.04129763014686579	No data	No data	ACTB	Turquoise	neuropathy
human african trypanosomiasis	0.005004727198855337	No data	No data	No data	No data	No data	No data	No data	No data	No data	No data	No data	No data	No data	No data	No data	No data	No data	No data	No data	No data	0.04116198108828684	No data	No data	ACTB	Turquoise	human african trypanosomiasis
colorectal neoplasm	0.004991653858555994	No data	No data	No data	No data	No data	No data	No data	No data	No data	No data	No data	No data	No data	No data	No data	No data	No data	No data	No data	No data	0.041054457827821134	No data	No data	ACTB	Turquoise	colorectal neoplasm
keratoconus	0.004989328038243475	No data	No data	No data	No data	No data	No data	No data	No data	No data	No data	No data	No data	No data	No data	No data	No data	No data	No data	No data	No data	0.04103532883878443	No data	No data	ACTB	Turquoise	keratoconus
hemophilia	0.004989328038243475	No data	No data	No data	No data	No data	No data	No data	No data	No data	No data	No data	No data	No data	No data	No data	No data	No data	No data	No data	No data	0.04103532883878443	No data	No data	ACTB	Turquoise	hemophilia
neurofibromatosis type 1	0.004968795824094324	No data	No data	No data	No data	No data	No data	No data	No data	No data	No data	No data	No data	No data	No data	No data	No data	No data	No data	No data	No data	0.04086645917278119	No data	No data	ACTB	Turquoise	neurofibromatosis type 1
respiratory failure	0.004968795824094324	No data	No data	No data	No data	No data	No data	No data	No data	No data	No data	No data	No data	No data	No data	No data	No data	No data	No data	No data	No data	0.04086645917278119	No data	No data	ACTB	Turquoise	respiratory failure
familial Mediterranean fever	0.004968795824094324	No data	No data	No data	No data	No data	No data	No data	No data	No data	No data	No data	No data	No data	No data	No data	No data	No data	No data	No data	No data	0.04086645917278119	No data	No data	ACTB	Turquoise	familial Mediterranean fever
acanthosis nigricans	0.004958529717019749	No data	No data	No data	No data	No data	No data	No data	No data	No data	No data	No data	No data	No data	No data	No data	No data	No data	No data	No data	No data	0.04078202433977958	No data	No data	ACTB	Turquoise	acanthosis nigricans
memory impairment	0.004958529717019749	No data	No data	No data	No data	No data	No data	No data	No data	No data	No data	No data	No data	No data	No data	No data	No data	No data	No data	No data	No data	0.04078202433977958	No data	No data	ACTB	Turquoise	memory impairment
airway hyperresponsiveness	0.004949700864935616	No data	No data	No data	No data	No data	No data	No data	No data	No data	No data	No data	No data	No data	No data	No data	No data	No data	No data	No data	No data	0.040709410383398204	No data	No data	ACTB	Turquoise	airway hyperresponsiveness
brain cancer	0.0049355336371727015	No data	No data	No data	No data	No data	No data	No data	No data	No data	No data	No data	No data	No data	No data	No data	No data	No data	No data	No data	No data	0.04059289031385596	No data	No data	ACTB	Turquoise	brain cancer
Lissencephaly	0.004883963243782304	No data	No data	No data	No data	No data	No data	No data	No data	No data	No data	No data	No data	No data	No data	No data	No data	No data	No data	No data	No data	0.040168743407719594	No data	No data	ACTB	Turquoise	Lissencephaly
liver and intrahepatic bile duct neoplasm	0.00487640086042315	No data	No data	No data	No data	No data	No data	No data	No data	No data	No data	No data	No data	No data	No data	No data	No data	No data	No data	No data	No data	0.04010654567576667	No data	No data	ACTB	Turquoise	liver and intrahepatic bile duct neoplasm
Myocardial fibrosis	0.0048739369947252515	No data	No data	No data	No data	No data	No data	No data	No data	No data	No data	No data	No data	No data	No data	No data	No data	No data	No data	No data	No data	0.04008628131584628	No data	No data	ACTB	Turquoise	Myocardial fibrosis
Werner syndrome	0.004866134753348573	No data	No data	No data	No data	No data	No data	No data	No data	No data	No data	No data	No data	No data	No data	No data	No data	No data	No data	No data	No data	0.04002211084276505	No data	No data	ACTB	Turquoise	Werner syndrome
hypertrophy	0.004866134753348573	No data	No data	No data	No data	No data	No data	No data	No data	No data	No data	No data	No data	No data	No data	No data	No data	No data	No data	No data	No data	0.04002211084276505	No data	No data	ACTB	Turquoise	hypertrophy
lymph node metastatic carcinoma	0.004819937271512986	No data	No data	No data	No data	No data	No data	No data	No data	No data	No data	No data	No data	No data	No data	No data	No data	No data	No data	No data	No data	0.039642154094257795	No data	No data	ACTB	Turquoise	lymph node metastatic carcinoma
spondylocarpotarsal synostosis syndrome	0.004804538110901123	No data	No data	No data	No data	No data	No data	No data	No data	No data	No data	No data	No data	No data	No data	No data	No data	No data	No data	No data	No data	0.03951550184475537	No data	No data	ACTB	Turquoise	spondylocarpotarsal synostosis syndrome
Gout	0.004804538110901123	No data	No data	No data	No data	No data	No data	No data	No data	No data	No data	No data	No data	No data	No data	No data	No data	No data	No data	No data	No data	0.03951550184475537	No data	No data	ACTB	Turquoise	Gout
Hepatitis, Alcoholic	0.004804538110901123	No data	No data	No data	No data	No data	No data	No data	No data	No data	No data	No data	No data	No data	No data	No data	No data	No data	No data	No data	No data	0.03951550184475537	No data	No data	ACTB	Turquoise	Hepatitis, Alcoholic
Ataxia	0.004795080721649159	No data	No data	No data	No data	No data	No data	No data	No data	No data	No data	No data	No data	No data	No data	No data	No data	No data	No data	No data	No data	0.03943771840880247	No data	No data	ACTB	Turquoise	Ataxia
sensorineural hearing loss	0.004773739789677399	No data	No data	No data	No data	No data	No data	No data	No data	No data	No data	No data	No data	No data	No data	No data	No data	No data	No data	No data	No data	0.03926219734575053	No data	No data	ACTB	Turquoise	sensorineural hearing loss
mastitis	0.004773739789677399	No data	No data	No data	No data	No data	No data	No data	No data	No data	No data	No data	No data	No data	No data	No data	No data	No data	No data	No data	No data	0.03926219734575053	No data	No data	ACTB	Turquoise	mastitis
cutaneous melanoma	0.004765514333274382	No data	No data	No data	No data	No data	No data	No data	No data	No data	No data	No data	No data	No data	No data	No data	No data	No data	No data	No data	No data	0.03919454608975781	No data	No data	ACTB	Turquoise	cutaneous melanoma
Abnormality of neuronal migration	0.00475074370983035	No data	No data	No data	No data	No data	No data	No data	No data	No data	No data	No data	No data	No data	No data	No data	No data	No data	No data	No data	No data	0.039073063319826906	No data	No data	ACTB	Turquoise	Abnormality of neuronal migration
peripheral neuropathy	0.004742415592356588	No data	No data	No data	No data	No data	No data	No data	No data	No data	No data	No data	No data	No data	No data	No data	No data	No data	No data	No data	No data	0.039004567715504174	No data	No data	ACTB	Turquoise	peripheral neuropathy
Hearing impairment	0.004719316851438795	No data	No data	No data	No data	No data	No data	No data	No data	No data	No data	No data	No data	No data	No data	No data	No data	No data	No data	No data	No data	0.038814589341250545	No data	No data	ACTB	Turquoise	Hearing impairment
Invasive Breast Carcinoma	0.004719316851438795	No data	No data	No data	No data	No data	No data	No data	No data	No data	No data	No data	No data	No data	No data	No data	No data	No data	No data	No data	No data	0.038814589341250545	No data	No data	ACTB	Turquoise	Invasive Breast Carcinoma
myocarditis	0.004694280120920187	No data	No data	No data	No data	No data	No data	No data	No data	No data	No data	No data	No data	No data	No data	No data	No data	No data	No data	No data	No data	0.038608671738318036	No data	No data	ACTB	Turquoise	myocarditis
schistosomiasis	0.004691610933080798	No data	No data	No data	No data	No data	No data	No data	No data	No data	No data	No data	No data	No data	No data	No data	No data	No data	No data	No data	No data	0.03858671868173762	No data	No data	ACTB	Turquoise	schistosomiasis
cerebral palsy	0.004691610933080798	No data	No data	No data	No data	No data	No data	No data	No data	No data	No data	No data	No data	No data	No data	No data	No data	No data	No data	No data	No data	0.03858671868173762	No data	No data	ACTB	Turquoise	cerebral palsy
Desmoid-type fibromatosis	0.004691610933080798	No data	No data	No data	No data	No data	No data	No data	No data	No data	No data	No data	No data	No data	No data	No data	No data	No data	No data	No data	No data	0.03858671868173762	No data	No data	ACTB	Turquoise	Desmoid-type fibromatosis
thanatophoric dysplasia	0.004681344826006223	No data	No data	No data	No data	No data	No data	No data	No data	No data	No data	No data	No data	No data	No data	No data	No data	No data	No data	No data	No data	0.038502283848736	No data	No data	ACTB	Turquoise	thanatophoric dysplasia
measles	0.004648082639084599	No data	No data	No data	No data	No data	No data	No data	No data	No data	No data	No data	No data	No data	No data	No data	No data	No data	No data	No data	No data	0.03822871498981077	No data	No data	ACTB	Turquoise	measles
invasive breast ductal carcinoma	0.004648082639084599	No data	No data	No data	No data	No data	No data	No data	No data	No data	No data	No data	No data	No data	No data	No data	No data	No data	No data	No data	No data	0.03822871498981077	No data	No data	ACTB	Turquoise	invasive breast ductal carcinoma
smooth muscle tumor	0.004637187994842194	No data	No data	No data	No data	No data	No data	No data	No data	No data	No data	No data	No data	No data	No data	No data	No data	No data	No data	No data	No data	0.03813911067723763	No data	No data	ACTB	Turquoise	smooth muscle tumor
papilloma	0.004635147344170636	No data	No data	No data	No data	No data	No data	No data	No data	No data	No data	No data	No data	No data	No data	No data	No data	No data	No data	No data	No data	0.03812232710022874	No data	No data	ACTB	Turquoise	papilloma
esophageal adenocarcinoma	0.004635147344170636	No data	No data	No data	No data	No data	No data	No data	No data	No data	No data	No data	No data	No data	No data	No data	No data	No data	No data	No data	No data	0.03812232710022874	No data	No data	ACTB	Turquoise	esophageal adenocarcinoma
Wolcott-Rallison syndrome	0.004619748183558772	No data	No data	No data	No data	No data	No data	No data	No data	No data	No data	No data	No data	No data	No data	No data	No data	No data	No data	No data	No data	0.037995674850726316	No data	No data	ACTB	Turquoise	Wolcott-Rallison syndrome
leukodystrophy	0.004619748183558772	No data	No data	No data	No data	No data	No data	No data	No data	No data	No data	No data	No data	No data	No data	No data	No data	No data	No data	No data	No data	0.037995674850726316	No data	No data	ACTB	Turquoise	leukodystrophy
severe dermatitis-multiple allergies-metabolic wasting syndrome	0.004619748183558772	No data	No data	No data	No data	No data	No data	No data	No data	No data	No data	No data	No data	No data	No data	No data	No data	No data	No data	No data	No data	0.037995674850726316	No data	No data	ACTB	Turquoise	severe dermatitis-multiple allergies-metabolic wasting syndrome
American trypanosomiasis	0.004619748183558772	No data	No data	No data	No data	No data	No data	No data	No data	No data	No data	No data	No data	No data	No data	No data	No data	No data	No data	No data	No data	0.037995674850726316	No data	No data	ACTB	Turquoise	American trypanosomiasis
chromosomal aberration frequency	0.004619748183558772	No data	No data	No data	No data	No data	No data	No data	No data	No data	No data	No data	No data	No data	No data	No data	No data	No data	No data	No data	No data	0.037995674850726316	No data	No data	ACTB	Turquoise	chromosomal aberration frequency
22q11.2 deletion syndrome	0.004619748183558772	No data	No data	No data	No data	No data	No data	No data	No data	No data	No data	No data	No data	No data	No data	No data	No data	No data	No data	No data	No data	0.037995674850726316	No data	No data	ACTB	Turquoise	22q11.2 deletion syndrome
squamous cell intraepithelial neoplasia	0.004619748183558772	No data	No data	No data	No data	No data	No data	No data	No data	No data	No data	No data	No data	No data	No data	No data	No data	No data	No data	No data	No data	0.037995674850726316	No data	No data	ACTB	Turquoise	squamous cell intraepithelial neoplasia
Diamond-Blackfan anemia	0.004619748183558772	No data	No data	No data	No data	No data	No data	No data	No data	No data	No data	No data	No data	No data	No data	No data	No data	No data	No data	No data	No data	0.037995674850726316	No data	No data	ACTB	Turquoise	Diamond-Blackfan anemia
whooping cough	0.004599215969409622	No data	No data	No data	No data	No data	No data	No data	No data	No data	No data	No data	No data	No data	No data	No data	No data	No data	No data	No data	No data	0.03782680518472309	No data	No data	ACTB	Turquoise	whooping cough
West syndrome	0.004599215969409622	No data	No data	No data	No data	No data	No data	No data	No data	No data	No data	No data	No data	No data	No data	No data	No data	No data	No data	No data	No data	0.03782680518472309	No data	No data	ACTB	Turquoise	West syndrome
IGA glomerulonephritis	0.004599215969409622	No data	No data	No data	No data	No data	No data	No data	No data	No data	No data	No data	No data	No data	No data	No data	No data	No data	No data	No data	No data	0.03782680518472309	No data	No data	ACTB	Turquoise	IGA glomerulonephritis
Patent ductus arteriosus	0.004599215969409622	No data	No data	No data	No data	No data	No data	No data	No data	No data	No data	No data	No data	No data	No data	No data	No data	No data	No data	No data	No data	0.03782680518472309	No data	No data	ACTB	Turquoise	Patent ductus arteriosus
Seizure	0.004565953782488	No data	No data	No data	No data	No data	No data	No data	No data	No data	No data	No data	No data	No data	No data	No data	No data	No data	No data	No data	No data	0.037553236325797865	No data	No data	ACTB	Turquoise	Seizure
intestinal neoplasm	0.004506821005738447	No data	No data	No data	No data	No data	No data	No data	No data	No data	No data	No data	No data	No data	No data	No data	No data	No data	No data	No data	No data	0.03706689168770857	No data	No data	ACTB	Turquoise	intestinal neoplasm
lupus nephritis	0.004506821005738447	No data	No data	No data	No data	No data	No data	No data	No data	No data	No data	No data	No data	No data	No data	No data	No data	No data	No data	No data	No data	0.03706689168770857	No data	No data	ACTB	Turquoise	lupus nephritis
metabolic disease	0.004506821005738447	No data	No data	No data	No data	No data	No data	No data	No data	No data	No data	No data	No data	No data	No data	No data	No data	No data	No data	No data	No data	0.03706689168770857	No data	No data	ACTB	Turquoise	metabolic disease
qualitative or quantitative defects of dystrophin	0.004506821005738447	No data	No data	No data	No data	No data	No data	No data	No data	No data	No data	No data	No data	No data	No data	No data	No data	No data	No data	No data	No data	0.03706689168770857	No data	No data	ACTB	Turquoise	qualitative or quantitative defects of dystrophin
laryngeal squamous cell carcinoma	0.004496554898663872	No data	No data	No data	No data	No data	No data	No data	No data	No data	No data	No data	No data	No data	No data	No data	No data	No data	No data	No data	No data	0.03698245685470695	No data	No data	ACTB	Turquoise	laryngeal squamous cell carcinoma
kidney failure	0.004496554898663872	No data	No data	No data	No data	No data	No data	No data	No data	No data	No data	No data	No data	No data	No data	No data	No data	No data	No data	No data	No data	0.03698245685470695	No data	No data	ACTB	Turquoise	kidney failure
acute megakaryoblastic leukaemia	0.004496554898663872	No data	No data	No data	No data	No data	No data	No data	No data	No data	No data	No data	No data	No data	No data	No data	No data	No data	No data	No data	No data	0.03698245685470695	No data	No data	ACTB	Turquoise	acute megakaryoblastic leukaemia
developmental and epileptic encephalopathy	0.004434958256216422	No data	No data	No data	No data	No data	No data	No data	No data	No data	No data	No data	No data	No data	No data	No data	No data	No data	No data	No data	No data	0.03647584785669727	No data	No data	ACTB	Turquoise	developmental and epileptic encephalopathy
familial hyperaldosteronism	0.004434958256216422	No data	No data	No data	No data	No data	No data	No data	No data	No data	No data	No data	No data	No data	No data	No data	No data	No data	No data	No data	No data	0.03647584785669727	No data	No data	ACTB	Turquoise	familial hyperaldosteronism
stroke	0.004434958256216422	No data	No data	No data	No data	No data	No data	No data	No data	No data	No data	No data	No data	No data	No data	No data	No data	No data	No data	No data	No data	0.03647584785669727	No data	No data	ACTB	Turquoise	stroke
allergic asthma	0.004434958256216422	No data	No data	No data	No data	No data	No data	No data	No data	No data	No data	No data	No data	No data	No data	No data	No data	No data	No data	No data	No data	0.03647584785669727	No data	No data	ACTB	Turquoise	allergic asthma
musculoskeletal system disease	0.004434958256216422	No data	No data	No data	No data	No data	No data	No data	No data	No data	No data	No data	No data	No data	No data	No data	No data	No data	No data	No data	No data	0.03647584785669727	No data	No data	ACTB	Turquoise	musculoskeletal system disease
Ullrich congenital muscular dystrophy	0.0044349582562164215	No data	No data	No data	No data	No data	No data	No data	No data	No data	No data	No data	No data	No data	No data	No data	No data	No data	No data	No data	No data	0.03647584785669726	No data	No data	ACTB	Turquoise	Ullrich congenital muscular dystrophy
anti-neutrophil cytoplasmic antibody-associated vasculitis	0.0044349582562164215	No data	No data	No data	No data	No data	No data	No data	No data	No data	No data	No data	No data	No data	No data	No data	No data	No data	No data	No data	No data	0.03647584785669726	No data	No data	ACTB	Turquoise	anti-neutrophil cytoplasmic antibody-associated vasculitis
bronchogenic carcinoma	0.0044349582562164215	No data	No data	No data	No data	No data	No data	No data	No data	No data	No data	No data	No data	No data	No data	No data	No data	No data	No data	No data	No data	0.03647584785669726	No data	No data	ACTB	Turquoise	bronchogenic carcinoma
Dupuytren Contracture	0.0044349582562164215	No data	No data	No data	No data	No data	No data	No data	No data	No data	No data	No data	No data	No data	No data	No data	No data	No data	No data	No data	No data	0.03647584785669726	No data	No data	ACTB	Turquoise	Dupuytren Contracture
parathyroid adenoma	0.0044349582562164215	No data	No data	No data	No data	No data	No data	No data	No data	No data	No data	No data	No data	No data	No data	No data	No data	No data	No data	No data	No data	0.03647584785669726	No data	No data	ACTB	Turquoise	parathyroid adenoma
cardioembolic stroke	0.0044349582562164215	No data	No data	No data	No data	No data	No data	No data	No data	No data	No data	No data	No data	No data	No data	No data	No data	No data	No data	No data	No data	0.03647584785669726	No data	No data	ACTB	Turquoise	cardioembolic stroke
cervical intraepithelial neoplasia	0.0044349582562164215	No data	No data	No data	No data	No data	No data	No data	No data	No data	No data	No data	No data	No data	No data	No data	No data	No data	No data	No data	No data	0.03647584785669726	No data	No data	ACTB	Turquoise	cervical intraepithelial neoplasia
epidermolysis bullosa acquisita	0.0044349582562164215	No data	No data	No data	No data	No data	No data	No data	No data	No data	No data	No data	No data	No data	No data	No data	No data	No data	No data	No data	No data	0.03647584785669726	No data	No data	ACTB	Turquoise	epidermolysis bullosa acquisita
neuronal ceroid lipofuscinosis	0.0044349582562164215	No data	No data	No data	No data	No data	No data	No data	No data	No data	No data	No data	No data	No data	No data	No data	No data	No data	No data	No data	No data	0.03647584785669726	No data	No data	ACTB	Turquoise	neuronal ceroid lipofuscinosis
ovarian hyperstimulation syndrome	0.0044349582562164215	No data	No data	No data	No data	No data	No data	No data	No data	No data	No data	No data	No data	No data	No data	No data	No data	No data	No data	No data	No data	0.03647584785669726	No data	No data	ACTB	Turquoise	ovarian hyperstimulation syndrome
endometrial stromal sarcoma	0.0044349582562164215	No data	No data	No data	No data	No data	No data	No data	No data	No data	No data	No data	No data	No data	No data	No data	No data	No data	No data	No data	No data	0.03647584785669726	No data	No data	ACTB	Turquoise	endometrial stromal sarcoma
AIDS dementia	0.0044349582562164215	No data	No data	No data	No data	No data	No data	No data	No data	No data	No data	No data	No data	No data	No data	No data	No data	No data	No data	No data	No data	0.03647584785669726	No data	No data	ACTB	Turquoise	AIDS dementia
mixed connective tissue disease	0.0044349582562164215	No data	No data	No data	No data	No data	No data	No data	No data	No data	No data	No data	No data	No data	No data	No data	No data	No data	No data	No data	No data	0.03647584785669726	No data	No data	ACTB	Turquoise	mixed connective tissue disease
hepatitis A virus infection	0.0044349582562164215	No data	No data	No data	No data	No data	No data	No data	No data	No data	No data	No data	No data	No data	No data	No data	No data	No data	No data	No data	No data	0.03647584785669726	No data	No data	ACTB	Turquoise	hepatitis A virus infection
X-linked hypophosphatemia	0.0044349582562164215	No data	No data	No data	No data	No data	No data	No data	No data	No data	No data	No data	No data	No data	No data	No data	No data	No data	No data	No data	No data	0.03647584785669726	No data	No data	ACTB	Turquoise	X-linked hypophosphatemia
bronchopulmonary dysplasia	0.0044349582562164215	No data	No data	No data	No data	No data	No data	No data	No data	No data	No data	No data	No data	No data	No data	No data	No data	No data	No data	No data	No data	0.03647584785669726	No data	No data	ACTB	Turquoise	bronchopulmonary dysplasia
Dyggve-Melchior-Clausen disease	0.0044349582562164215	No data	No data	No data	No data	No data	No data	No data	No data	No data	No data	No data	No data	No data	No data	No data	No data	No data	No data	No data	No data	0.03647584785669726	No data	No data	ACTB	Turquoise	Dyggve-Melchior-Clausen disease
Acute hepatitis	0.0044349582562164215	No data	No data	No data	No data	No data	No data	No data	No data	No data	No data	No data	No data	No data	No data	No data	No data	No data	No data	No data	No data	0.03647584785669726	No data	No data	ACTB	Turquoise	Acute hepatitis
cerebral cortical dysplasia	0.0044349582562164215	No data	No data	No data	No data	No data	No data	No data	No data	No data	No data	No data	No data	No data	No data	No data	No data	No data	No data	No data	No data	0.03647584785669726	No data	No data	ACTB	Turquoise	cerebral cortical dysplasia
adnexal spiradenoma/cylindroma of a sweat gland	0.0044349582562164215	No data	No data	No data	No data	No data	No data	No data	No data	No data	No data	No data	No data	No data	No data	No data	No data	No data	No data	No data	No data	0.03647584785669726	No data	No data	ACTB	Turquoise	adnexal spiradenoma/cylindroma of a sweat gland
tubular adenocarcinoma	0.0044349582562164215	No data	No data	No data	No data	No data	No data	No data	No data	No data	No data	No data	No data	No data	No data	No data	No data	No data	No data	No data	No data	0.03647584785669726	No data	No data	ACTB	Turquoise	tubular adenocarcinoma
thromboangiitis obliterans	0.0044349582562164215	No data	No data	No data	No data	No data	No data	No data	No data	No data	No data	No data	No data	No data	No data	No data	No data	No data	No data	No data	No data	0.03647584785669726	No data	No data	ACTB	Turquoise	thromboangiitis obliterans
Persistent Müllerian duct syndrome	0.0044349582562164215	No data	No data	No data	No data	No data	No data	No data	No data	No data	No data	No data	No data	No data	No data	No data	No data	No data	No data	No data	No data	0.03647584785669726	No data	No data	ACTB	Turquoise	Persistent Müllerian duct syndrome
ciliary body neoplasm	0.0044349582562164215	No data	No data	No data	No data	No data	No data	No data	No data	No data	No data	No data	No data	No data	No data	No data	No data	No data	No data	No data	No data	0.03647584785669726	No data	No data	ACTB	Turquoise	ciliary body neoplasm
Mitral regurgitation	0.0044349582562164215	No data	No data	No data	No data	No data	No data	No data	No data	No data	No data	No data	No data	No data	No data	No data	No data	No data	No data	No data	No data	0.03647584785669726	No data	No data	ACTB	Turquoise	Mitral regurgitation
respiratory syncytial virus bronchiolitis	0.0044349582562164215	No data	No data	No data	No data	No data	No data	No data	No data	No data	No data	No data	No data	No data	No data	No data	No data	No data	No data	No data	No data	0.03647584785669726	No data	No data	ACTB	Turquoise	respiratory syncytial virus bronchiolitis
testicular carcinoma	0.0044349582562164215	No data	No data	No data	No data	No data	No data	No data	No data	No data	No data	No data	No data	No data	No data	No data	No data	No data	No data	No data	No data	0.03647584785669726	No data	No data	ACTB	Turquoise	testicular carcinoma
Exotropia	0.0044349582562164215	No data	No data	No data	No data	No data	No data	No data	No data	No data	No data	No data	No data	No data	No data	No data	No data	No data	No data	No data	No data	0.03647584785669726	No data	No data	ACTB	Turquoise	Exotropia
von Willebrand disease (hereditary or acquired)	0.0044349582562164215	No data	No data	No data	No data	No data	No data	No data	No data	No data	No data	No data	No data	No data	No data	No data	No data	No data	No data	No data	No data	0.03647584785669726	No data	No data	ACTB	Turquoise	von Willebrand disease (hereditary or acquired)
sarcopenia	0.004422228283443948	No data	No data	No data	No data	No data	No data	No data	No data	No data	No data	No data	No data	No data	No data	No data	No data	No data	No data	No data	No data	0.03637114866377526	No data	No data	ACTB	Turquoise	sarcopenia
blood coagulation disease	0.0044144260420672715	No data	No data	No data	No data	No data	No data	No data	No data	No data	No data	No data	No data	No data	No data	No data	No data	No data	No data	No data	No data	0.03630697819069404	No data	No data	ACTB	Turquoise	blood coagulation disease
insulinoma	0.0044144260420672715	No data	No data	No data	No data	No data	No data	No data	No data	No data	No data	No data	No data	No data	No data	No data	No data	No data	No data	No data	No data	0.03630697819069404	No data	No data	ACTB	Turquoise	insulinoma
skin infection	0.0044144260420672715	No data	No data	No data	No data	No data	No data	No data	No data	No data	No data	No data	No data	No data	No data	No data	No data	No data	No data	No data	No data	0.03630697819069404	No data	No data	ACTB	Turquoise	skin infection
squamous cell lung carcinoma	0.0044144260420672715	No data	No data	No data	No data	No data	No data	No data	No data	No data	No data	No data	No data	No data	No data	No data	No data	No data	No data	No data	No data	0.03630697819069404	No data	No data	ACTB	Turquoise	squamous cell lung carcinoma
Ascending tubular aorta aneurysm	0.0044144260420672715	No data	No data	No data	No data	No data	No data	No data	No data	No data	No data	No data	No data	No data	No data	No data	No data	No data	No data	No data	No data	0.03630697819069404	No data	No data	ACTB	Turquoise	Ascending tubular aorta aneurysm
vascular neoplasm	0.0044144260420672715	No data	No data	No data	No data	No data	No data	No data	No data	No data	No data	No data	No data	No data	No data	No data	No data	No data	No data	No data	No data	0.03630697819069404	No data	No data	ACTB	Turquoise	vascular neoplasm
breast angiosarcoma	0.0044144260420672715	No data	No data	No data	No data	No data	No data	No data	No data	No data	No data	No data	No data	No data	No data	No data	No data	No data	No data	No data	No data	0.03630697819069404	No data	No data	ACTB	Turquoise	breast angiosarcoma
idiopathic pulmonary arterial hypertension	0.0044144260420672715	No data	No data	No data	No data	No data	No data	No data	No data	No data	No data	No data	No data	No data	No data	No data	No data	No data	No data	No data	No data	0.03630697819069404	No data	No data	ACTB	Turquoise	idiopathic pulmonary arterial hypertension
Arrhythmia	0.0044144260420672715	No data	No data	No data	No data	No data	No data	No data	No data	No data	No data	No data	No data	No data	No data	No data	No data	No data	No data	No data	No data	0.03630697819069404	No data	No data	ACTB	Turquoise	Arrhythmia
Ehlers-Danlos syndrome	0.0044144260420672715	No data	No data	No data	No data	No data	No data	No data	No data	No data	No data	No data	No data	No data	No data	No data	No data	No data	No data	No data	No data	0.03630697819069404	No data	No data	ACTB	Turquoise	Ehlers-Danlos syndrome
cardiac arrhythmia	0.0044144260420672715	No data	No data	No data	No data	No data	No data	No data	No data	No data	No data	No data	No data	No data	No data	No data	No data	No data	No data	No data	No data	0.03630697819069404	No data	No data	ACTB	Turquoise	cardiac arrhythmia
Rhabdoviridae infectious disease	0.0044144260420672715	No data	No data	No data	No data	No data	No data	No data	No data	No data	No data	No data	No data	No data	No data	No data	No data	No data	No data	No data	No data	0.03630697819069404	No data	No data	ACTB	Turquoise	Rhabdoviridae infectious disease
Other metabolic disease	0.0042672773433739776	No data	No data	No data	No data	No data	No data	No data	No data	No data	No data	No data	No data	No data	No data	No data	No data	No data	No data	No data	No data	0.03509673601122725	No data	No data	ACTB	Turquoise	Other metabolic disease
spindle cell sarcoma	0.0042501683288740716	No data	No data	No data	No data	No data	No data	No data	No data	No data	No data	No data	No data	No data	No data	No data	No data	No data	No data	No data	No data	0.03495602086266821	No data	No data	ACTB	Turquoise	spindle cell sarcoma
mitochondrial disease	0.0042501683288740716	No data	No data	No data	No data	No data	No data	No data	No data	No data	No data	No data	No data	No data	No data	No data	No data	No data	No data	No data	No data	0.03495602086266821	No data	No data	ACTB	Turquoise	mitochondrial disease
rasopathy	0.0042501683288740716	No data	No data	No data	No data	No data	No data	No data	No data	No data	No data	No data	No data	No data	No data	No data	No data	No data	No data	No data	No data	0.03495602086266821	No data	No data	ACTB	Turquoise	rasopathy
hypotonia-cystinuria syndrome	0.0042501683288740716	No data	No data	No data	No data	No data	No data	No data	No data	No data	No data	No data	No data	No data	No data	No data	No data	No data	No data	No data	No data	0.03495602086266821	No data	No data	ACTB	Turquoise	hypotonia-cystinuria syndrome
tuberous sclerosis	0.0042501683288740716	No data	No data	No data	No data	No data	No data	No data	No data	No data	No data	No data	No data	No data	No data	No data	No data	No data	No data	No data	No data	0.03495602086266821	No data	No data	ACTB	Turquoise	tuberous sclerosis
Hypotonia - cystinuria syndrome	0.0042501683288740716	No data	No data	No data	No data	No data	No data	No data	No data	No data	No data	No data	No data	No data	No data	No data	No data	No data	No data	No data	No data	0.03495602086266821	No data	No data	ACTB	Turquoise	Hypotonia - cystinuria syndrome
pneumonitis	0.0042501683288740716	No data	No data	No data	No data	No data	No data	No data	No data	No data	No data	No data	No data	No data	No data	No data	No data	No data	No data	No data	No data	0.03495602086266821	No data	No data	ACTB	Turquoise	pneumonitis
sclerosing cholangitis	0.0042501683288740716	No data	No data	No data	No data	No data	No data	No data	No data	No data	No data	No data	No data	No data	No data	No data	No data	No data	No data	No data	No data	0.03495602086266821	No data	No data	ACTB	Turquoise	sclerosing cholangitis
Charcot-Marie-Tooth disease type 1A	0.0042501683288740716	No data	No data	No data	No data	No data	No data	No data	No data	No data	No data	No data	No data	No data	No data	No data	No data	No data	No data	No data	No data	0.03495602086266821	No data	No data	ACTB	Turquoise	Charcot-Marie-Tooth disease type 1A
cervical adenocarcinoma	0.0042501683288740716	No data	No data	No data	No data	No data	No data	No data	No data	No data	No data	No data	No data	No data	No data	No data	No data	No data	No data	No data	No data	0.03495602086266821	No data	No data	ACTB	Turquoise	cervical adenocarcinoma
mucocutaneous lymph node syndrome	0.0042501683288740716	No data	No data	No data	No data	No data	No data	No data	No data	No data	No data	No data	No data	No data	No data	No data	No data	No data	No data	No data	No data	0.03495602086266821	No data	No data	ACTB	Turquoise	mucocutaneous lymph node syndrome
capillary hemangioma	0.0042501683288740716	No data	No data	No data	No data	No data	No data	No data	No data	No data	No data	No data	No data	No data	No data	No data	No data	No data	No data	No data	No data	0.03495602086266821	No data	No data	ACTB	Turquoise	capillary hemangioma
connective tissue disease	0.0042501683288740716	No data	No data	No data	No data	No data	No data	No data	No data	No data	No data	No data	No data	No data	No data	No data	No data	No data	No data	No data	No data	0.03495602086266821	No data	No data	ACTB	Turquoise	connective tissue disease
post-traumatic stress disorder	0.0042501683288740716	No data	No data	No data	No data	No data	No data	No data	No data	No data	No data	No data	No data	No data	No data	No data	No data	No data	No data	No data	No data	0.03495602086266821	No data	No data	ACTB	Turquoise	post-traumatic stress disorder
digestive system neoplasm	0.0042501683288740716	No data	No data	No data	No data	No data	No data	No data	No data	No data	No data	No data	No data	No data	No data	No data	No data	No data	No data	No data	No data	0.03495602086266821	No data	No data	ACTB	Turquoise	digestive system neoplasm
temporal arteritis	0.0042501683288740716	No data	No data	No data	No data	No data	No data	No data	No data	No data	No data	No data	No data	No data	No data	No data	No data	No data	No data	No data	No data	0.03495602086266821	No data	No data	ACTB	Turquoise	temporal arteritis
vaginitis	0.0042501683288740716	No data	No data	No data	No data	No data	No data	No data	No data	No data	No data	No data	No data	No data	No data	No data	No data	No data	No data	No data	No data	0.03495602086266821	No data	No data	ACTB	Turquoise	vaginitis
wet macular degeneration	0.0042501683288740716	No data	No data	No data	No data	No data	No data	No data	No data	No data	No data	No data	No data	No data	No data	No data	No data	No data	No data	No data	No data	0.03495602086266821	No data	No data	ACTB	Turquoise	wet macular degeneration
teratoma	0.0042501683288740716	No data	No data	No data	No data	No data	No data	No data	No data	No data	No data	No data	No data	No data	No data	No data	No data	No data	No data	No data	No data	0.03495602086266821	No data	No data	ACTB	Turquoise	teratoma
hemorrhage	0.0042501683288740716	No data	No data	No data	No data	No data	No data	No data	No data	No data	No data	No data	No data	No data	No data	No data	No data	No data	No data	No data	No data	0.03495602086266821	No data	No data	ACTB	Turquoise	hemorrhage
ichthyosis prematurity syndrome	0.0042501683288740716	No data	No data	No data	No data	No data	No data	No data	No data	No data	No data	No data	No data	No data	No data	No data	No data	No data	No data	No data	No data	0.03495602086266821	No data	No data	ACTB	Turquoise	ichthyosis prematurity syndrome
primary ciliary dyskinesia	0.004229636114724921	No data	No data	No data	No data	No data	No data	No data	No data	No data	No data	No data	No data	No data	No data	No data	No data	No data	No data	No data	No data	0.034787151196664985	No data	No data	ACTB	Turquoise	primary ciliary dyskinesia
cerebrovascular disorder	0.004229636114724921	No data	No data	No data	No data	No data	No data	No data	No data	No data	No data	No data	No data	No data	No data	No data	No data	No data	No data	No data	No data	0.034787151196664985	No data	No data	ACTB	Turquoise	cerebrovascular disorder
progeria	0.0040937128570575475	No data	No data	No data	No data	No data	No data	No data	No data	No data	No data	No data	No data	No data	No data	No data	No data	No data	No data	No data	No data	0.03366923400772362	No data	No data	ACTB	Turquoise	progeria
Angiolipoma	0.00406537840153172	No data	No data	No data	No data	No data	No data	No data	No data	No data	No data	No data	No data	No data	No data	No data	No data	No data	No data	No data	No data	0.03343619386863916	No data	No data	ACTB	Turquoise	Angiolipoma
respiratory distress syndrome in premature infants	0.00406537840153172	No data	No data	No data	No data	No data	No data	No data	No data	No data	No data	No data	No data	No data	No data	No data	No data	No data	No data	No data	No data	0.03343619386863916	No data	No data	ACTB	Turquoise	respiratory distress syndrome in premature infants
autosomal dominant cerebellar ataxia	0.00406537840153172	No data	No data	No data	No data	No data	No data	No data	No data	No data	No data	No data	No data	No data	No data	No data	No data	No data	No data	No data	No data	0.03343619386863916	No data	No data	ACTB	Turquoise	autosomal dominant cerebellar ataxia
Reunion Island's Larsen syndrome	0.00406537840153172	No data	No data	No data	No data	No data	No data	No data	No data	No data	No data	No data	No data	No data	No data	No data	No data	No data	No data	No data	No data	0.03343619386863916	No data	No data	ACTB	Turquoise	Reunion Island's Larsen syndrome
SAPHO syndrome	0.00406537840153172	No data	No data	No data	No data	No data	No data	No data	No data	No data	No data	No data	No data	No data	No data	No data	No data	No data	No data	No data	No data	0.03343619386863916	No data	No data	ACTB	Turquoise	SAPHO syndrome
hemorrhagic disease	0.00406537840153172	No data	No data	No data	No data	No data	No data	No data	No data	No data	No data	No data	No data	No data	No data	No data	No data	No data	No data	No data	No data	0.03343619386863916	No data	No data	ACTB	Turquoise	hemorrhagic disease
Reunion island Larsen syndrome	0.00406537840153172	No data	No data	No data	No data	No data	No data	No data	No data	No data	No data	No data	No data	No data	No data	No data	No data	No data	No data	No data	No data	0.03343619386863916	No data	No data	ACTB	Turquoise	Reunion island Larsen syndrome
Adenomyosis	0.00406537840153172	No data	No data	No data	No data	No data	No data	No data	No data	No data	No data	No data	No data	No data	No data	No data	No data	No data	No data	No data	No data	0.03343619386863916	No data	No data	ACTB	Turquoise	Adenomyosis
small cell osteogenic sarcoma	0.00406537840153172	No data	No data	No data	No data	No data	No data	No data	No data	No data	No data	No data	No data	No data	No data	No data	No data	No data	No data	No data	No data	0.03343619386863916	No data	No data	ACTB	Turquoise	small cell osteogenic sarcoma
lymphoproliferative syndrome	0.00406537840153172	No data	No data	No data	No data	No data	No data	No data	No data	No data	No data	No data	No data	No data	No data	No data	No data	No data	No data	No data	No data	0.03343619386863916	No data	No data	ACTB	Turquoise	lymphoproliferative syndrome
migraine disorder	0.00406537840153172	No data	No data	No data	No data	No data	No data	No data	No data	No data	No data	No data	No data	No data	No data	No data	No data	No data	No data	No data	No data	0.03343619386863916	No data	No data	ACTB	Turquoise	migraine disorder
Alstrom syndrome	0.00406537840153172	No data	No data	No data	No data	No data	No data	No data	No data	No data	No data	No data	No data	No data	No data	No data	No data	No data	No data	No data	No data	0.03343619386863916	No data	No data	ACTB	Turquoise	Alstrom syndrome
food allergy	0.00406537840153172	No data	No data	No data	No data	No data	No data	No data	No data	No data	No data	No data	No data	No data	No data	No data	No data	No data	No data	No data	No data	0.03343619386863916	No data	No data	ACTB	Turquoise	food allergy
isolated focal cortical dysplasia type II	0.00406537840153172	No data	No data	No data	No data	No data	No data	No data	No data	No data	No data	No data	No data	No data	No data	No data	No data	No data	No data	No data	No data	0.03343619386863916	No data	No data	ACTB	Turquoise	isolated focal cortical dysplasia type II
cryptococcosis	0.00406537840153172	No data	No data	No data	No data	No data	No data	No data	No data	No data	No data	No data	No data	No data	No data	No data	No data	No data	No data	No data	No data	0.03343619386863916	No data	No data	ACTB	Turquoise	cryptococcosis
Beckwith-Wiedemann syndrome	0.00406537840153172	No data	No data	No data	No data	No data	No data	No data	No data	No data	No data	No data	No data	No data	No data	No data	No data	No data	No data	No data	No data	0.03343619386863916	No data	No data	ACTB	Turquoise	Beckwith-Wiedemann syndrome
nephrolithiasis	0.00406537840153172	No data	No data	No data	No data	No data	No data	No data	No data	No data	No data	No data	No data	No data	No data	No data	No data	No data	No data	No data	No data	0.03343619386863916	No data	No data	ACTB	Turquoise	nephrolithiasis
coronary atherosclerosis	0.00406537840153172	No data	No data	No data	No data	No data	No data	No data	No data	No data	No data	No data	No data	No data	No data	No data	No data	No data	No data	No data	No data	0.03343619386863916	No data	No data	ACTB	Turquoise	coronary atherosclerosis
uterine cancer	0.00406537840153172	No data	No data	No data	No data	No data	No data	No data	No data	No data	No data	No data	No data	No data	No data	No data	No data	No data	No data	No data	No data	0.03343619386863916	No data	No data	ACTB	Turquoise	uterine cancer
SAPHO syndrome	0.00406537840153172	No data	No data	No data	No data	No data	No data	No data	No data	No data	No data	No data	No data	No data	No data	No data	No data	No data	No data	No data	No data	0.03343619386863916	No data	No data	ACTB	Turquoise	SAPHO syndrome
migraine disorder	0.00406537840153172	No data	No data	No data	No data	No data	No data	No data	No data	No data	No data	No data	No data	No data	No data	No data	No data	No data	No data	No data	No data	0.03343619386863916	No data	No data	ACTB	Turquoise	migraine disorder
food allergy	0.00406537840153172	No data	No data	No data	No data	No data	No data	No data	No data	No data	No data	No data	No data	No data	No data	No data	No data	No data	No data	No data	No data	0.03343619386863916	No data	No data	ACTB	Turquoise	food allergy
Wilms tumor	0.00406537840153172	No data	No data	No data	No data	No data	No data	No data	No data	No data	No data	No data	No data	No data	No data	No data	No data	No data	No data	No data	No data	0.03343619386863916	No data	No data	ACTB	Turquoise	Wilms tumor
spindle cell tumor	0.004025751228223861	No data	No data	No data	No data	No data	No data	No data	No data	No data	No data	No data	No data	No data	No data	No data	No data	No data	No data	No data	No data	0.033110275413252926	No data	No data	ACTB	Turquoise	spindle cell tumor
Bardet-Biedl syndrome	0.003908922929715197	No data	No data	No data	No data	No data	No data	No data	No data	No data	No data	No data	No data	No data	No data	No data	No data	No data	No data	No data	No data	0.032149407013694564	No data	No data	ACTB	Turquoise	Bardet-Biedl syndrome
tetanus	0.00389802828547279	No data	No data	No data	No data	No data	No data	No data	No data	No data	No data	No data	No data	No data	No data	No data	No data	No data	No data	No data	No data	0.032059802701121416	No data	No data	ACTB	Turquoise	tetanus
generalized dystonia	0.003860056260040219	No data	No data	No data	No data	No data	No data	No data	No data	No data	No data	No data	No data	No data	No data	No data	No data	No data	No data	No data	No data	0.03174749720860688	No data	No data	ACTB	Turquoise	generalized dystonia
congenital heart disease	0.0038497901529656437	No data	No data	No data	No data	No data	No data	No data	No data	No data	No data	No data	No data	No data	No data	No data	No data	No data	No data	No data	No data	0.03166306237560527	No data	No data	ACTB	Turquoise	congenital heart disease
Vibrio infectious disease	0.0038267940731185955	No data	No data	No data	No data	No data	No data	No data	No data	No data	No data	No data	No data	No data	No data	No data	No data	No data	No data	No data	No data	0.03147392834968165	No data	No data	ACTB	Turquoise	Vibrio infectious disease
varicocele	0.0037676612963690433	No data	No data	No data	No data	No data	No data	No data	No data	No data	No data	No data	No data	No data	No data	No data	No data	No data	No data	No data	No data	0.030987583711592354	No data	No data	ACTB	Turquoise	varicocele
central nervous system disease	0.0037676612963690433	No data	No data	No data	No data	No data	No data	No data	No data	No data	No data	No data	No data	No data	No data	No data	No data	No data	No data	No data	No data	0.030987583711592354	No data	No data	ACTB	Turquoise	central nervous system disease
Usher syndrome	0.0037676612963690433	No data	No data	No data	No data	No data	No data	No data	No data	No data	No data	No data	No data	No data	No data	No data	No data	No data	No data	No data	No data	0.030987583711592354	No data	No data	ACTB	Turquoise	Usher syndrome
acrodermatitis enteropathica	0.0037676612963690433	No data	No data	No data	No data	No data	No data	No data	No data	No data	No data	No data	No data	No data	No data	No data	No data	No data	No data	No data	No data	0.030987583711592354	No data	No data	ACTB	Turquoise	acrodermatitis enteropathica
Norrie disease	0.0037573951892944687	No data	No data	No data	No data	No data	No data	No data	No data	No data	No data	No data	No data	No data	No data	No data	No data	No data	No data	No data	No data	0.03090314887859074	No data	No data	ACTB	Turquoise	Norrie disease
proliferative diabetic retinopathy	0.0037573951892944687	No data	No data	No data	No data	No data	No data	No data	No data	No data	No data	No data	No data	No data	No data	No data	No data	No data	No data	No data	No data	0.03090314887859074	No data	No data	ACTB	Turquoise	proliferative diabetic retinopathy
pulmonary neuroendocrine tumor	0.0036957985468470188	No data	No data	No data	No data	No data	No data	No data	No data	No data	No data	No data	No data	No data	No data	No data	No data	No data	No data	No data	No data	0.030396539880581056	No data	No data	ACTB	Turquoise	pulmonary neuroendocrine tumor
hematocrit	0.0036957985468470188	No data	No data	No data	No data	No data	No data	No data	No data	No data	No data	No data	No data	No data	No data	No data	No data	No data	No data	No data	No data	0.030396539880581056	No data	No data	ACTB	Turquoise	hematocrit
ermine phenotype	0.0036957985468470188	No data	No data	No data	No data	No data	No data	No data	No data	No data	No data	No data	No data	No data	No data	No data	No data	No data	No data	No data	No data	0.030396539880581056	No data	No data	ACTB	Turquoise	ermine phenotype
Omenn syndrome	0.0036957985468470188	No data	No data	No data	No data	No data	No data	No data	No data	No data	No data	No data	No data	No data	No data	No data	No data	No data	No data	No data	No data	0.030396539880581056	No data	No data	ACTB	Turquoise	Omenn syndrome
activated PI3K-delta syndrome	0.0036957985468470188	No data	No data	No data	No data	No data	No data	No data	No data	No data	No data	No data	No data	No data	No data	No data	No data	No data	No data	No data	No data	0.030396539880581056	No data	No data	ACTB	Turquoise	activated PI3K-delta syndrome
urticaria	0.0036957985468470188	No data	No data	No data	No data	No data	No data	No data	No data	No data	No data	No data	No data	No data	No data	No data	No data	No data	No data	No data	No data	0.030396539880581056	No data	No data	ACTB	Turquoise	urticaria
infectious disorder of the nervous system	0.0036957985468470188	No data	No data	No data	No data	No data	No data	No data	No data	No data	No data	No data	No data	No data	No data	No data	No data	No data	No data	No data	No data	0.030396539880581056	No data	No data	ACTB	Turquoise	infectious disorder of the nervous system
Aggressive behavior	0.0036957985468470188	No data	No data	No data	No data	No data	No data	No data	No data	No data	No data	No data	No data	No data	No data	No data	No data	No data	No data	No data	No data	0.030396539880581056	No data	No data	ACTB	Turquoise	Aggressive behavior
Birt-Hogg-Dube syndrome	0.0036957985468470188	No data	No data	No data	No data	No data	No data	No data	No data	No data	No data	No data	No data	No data	No data	No data	No data	No data	No data	No data	No data	0.030396539880581056	No data	No data	ACTB	Turquoise	Birt-Hogg-Dube syndrome
Hydroureter	0.0036957985468470188	No data	No data	No data	No data	No data	No data	No data	No data	No data	No data	No data	No data	No data	No data	No data	No data	No data	No data	No data	No data	0.030396539880581056	No data	No data	ACTB	Turquoise	Hydroureter
very long chain acyl-CoA dehydrogenase deficiency	0.0036957985468470188	No data	No data	No data	No data	No data	No data	No data	No data	No data	No data	No data	No data	No data	No data	No data	No data	No data	No data	No data	No data	0.030396539880581056	No data	No data	ACTB	Turquoise	very long chain acyl-CoA dehydrogenase deficiency
ovarian serous tumor	0.0036957985468470188	No data	No data	No data	No data	No data	No data	No data	No data	No data	No data	No data	No data	No data	No data	No data	No data	No data	No data	No data	No data	0.030396539880581056	No data	No data	ACTB	Turquoise	ovarian serous tumor
heritable pulmonary arterial hypertension	0.0036957985468470188	No data	No data	No data	No data	No data	No data	No data	No data	No data	No data	No data	No data	No data	No data	No data	No data	No data	No data	No data	No data	0.030396539880581056	No data	No data	ACTB	Turquoise	heritable pulmonary arterial hypertension
heart conduction disease	0.0036957985468470188	No data	No data	No data	No data	No data	No data	No data	No data	No data	No data	No data	No data	No data	No data	No data	No data	No data	No data	No data	No data	0.030396539880581056	No data	No data	ACTB	Turquoise	heart conduction disease
Gastric Adenoma	0.0036957985468470188	No data	No data	No data	No data	No data	No data	No data	No data	No data	No data	No data	No data	No data	No data	No data	No data	No data	No data	No data	No data	0.030396539880581056	No data	No data	ACTB	Turquoise	Gastric Adenoma
serous neoplasm	0.0036957985468470188	No data	No data	No data	No data	No data	No data	No data	No data	No data	No data	No data	No data	No data	No data	No data	No data	No data	No data	No data	No data	0.030396539880581056	No data	No data	ACTB	Turquoise	serous neoplasm
hereditary motor and sensory neuropathy	0.0036957985468470188	No data	No data	No data	No data	No data	No data	No data	No data	No data	No data	No data	No data	No data	No data	No data	No data	No data	No data	No data	No data	0.030396539880581056	No data	No data	ACTB	Turquoise	hereditary motor and sensory neuropathy
hyaline fibromatosis syndrome	0.0036957985468470188	No data	No data	No data	No data	No data	No data	No data	No data	No data	No data	No data	No data	No data	No data	No data	No data	No data	No data	No data	No data	0.030396539880581056	No data	No data	ACTB	Turquoise	hyaline fibromatosis syndrome
dermatitis	0.0036957985468470188	No data	No data	No data	No data	No data	No data	No data	No data	No data	No data	No data	No data	No data	No data	No data	No data	No data	No data	No data	No data	0.030396539880581056	No data	No data	ACTB	Turquoise	dermatitis
infertility	0.0036957985468470188	No data	No data	No data	No data	No data	No data	No data	No data	No data	No data	No data	No data	No data	No data	No data	No data	No data	No data	No data	No data	0.030396539880581056	No data	No data	ACTB	Turquoise	infertility
Testicular torsion	0.0036957985468470188	No data	No data	No data	No data	No data	No data	No data	No data	No data	No data	No data	No data	No data	No data	No data	No data	No data	No data	No data	No data	0.030396539880581056	No data	No data	ACTB	Turquoise	Testicular torsion
rectum cancer	0.0036957985468470188	No data	No data	No data	No data	No data	No data	No data	No data	No data	No data	No data	No data	No data	No data	No data	No data	No data	No data	No data	No data	0.030396539880581056	No data	No data	ACTB	Turquoise	rectum cancer
Weill-Marchesani syndrome	0.0036957985468470188	No data	No data	No data	No data	No data	No data	No data	No data	No data	No data	No data	No data	No data	No data	No data	No data	No data	No data	No data	No data	0.030396539880581056	No data	No data	ACTB	Turquoise	Weill-Marchesani syndrome
acidosis	0.0036957985468470188	No data	No data	No data	No data	No data	No data	No data	No data	No data	No data	No data	No data	No data	No data	No data	No data	No data	No data	No data	No data	0.030396539880581056	No data	No data	ACTB	Turquoise	acidosis
visceral myopathy 1	0.0036957985468470188	No data	No data	No data	No data	No data	No data	No data	No data	No data	No data	No data	No data	No data	No data	No data	No data	No data	No data	No data	No data	0.030396539880581056	No data	No data	ACTB	Turquoise	visceral myopathy 1
syphilis	0.0036957985468470188	No data	No data	No data	No data	No data	No data	No data	No data	No data	No data	No data	No data	No data	No data	No data	No data	No data	No data	No data	No data	0.030396539880581056	No data	No data	ACTB	Turquoise	syphilis
chronic recurrent multifocal osteomyelitis	0.0036957985468470188	No data	No data	No data	No data	No data	No data	No data	No data	No data	No data	No data	No data	No data	No data	No data	No data	No data	No data	No data	No data	0.030396539880581056	No data	No data	ACTB	Turquoise	chronic recurrent multifocal osteomyelitis
supranuclear palsy, progressive, 1	0.0036957985468470188	No data	No data	No data	No data	No data	No data	No data	No data	No data	No data	No data	No data	No data	No data	No data	No data	No data	No data	No data	No data	0.030396539880581056	No data	No data	ACTB	Turquoise	supranuclear palsy, progressive, 1
megacystis-microcolon-intestinal hypoperistalsis syndrome 1	0.0036957985468470188	No data	No data	No data	No data	No data	No data	No data	No data	No data	No data	No data	No data	No data	No data	No data	No data	No data	No data	No data	No data	0.030396539880581056	No data	No data	ACTB	Turquoise	megacystis-microcolon-intestinal hypoperistalsis syndrome 1
Decreased total lymphocyte count	0.0036957985468470188	No data	No data	No data	No data	No data	No data	No data	No data	No data	No data	No data	No data	No data	No data	No data	No data	No data	No data	No data	No data	0.030396539880581056	No data	No data	ACTB	Turquoise	Decreased total lymphocyte count
Hereditary breast cancer	0.0036957985468470188	No data	No data	No data	No data	No data	No data	No data	No data	No data	No data	No data	No data	No data	No data	No data	No data	No data	No data	No data	No data	0.030396539880581056	No data	No data	ACTB	Turquoise	Hereditary breast cancer
Sezary's disease	0.0036957985468470188	No data	No data	No data	No data	No data	No data	No data	No data	No data	No data	No data	No data	No data	No data	No data	No data	No data	No data	No data	No data	0.030396539880581056	No data	No data	ACTB	Turquoise	Sezary's disease
blue cone monochromacy	0.0036957985468470188	No data	No data	No data	No data	No data	No data	No data	No data	No data	No data	No data	No data	No data	No data	No data	No data	No data	No data	No data	No data	0.030396539880581056	No data	No data	ACTB	Turquoise	blue cone monochromacy
severe congenital neutropenia	0.0036957985468470188	No data	No data	No data	No data	No data	No data	No data	No data	No data	No data	No data	No data	No data	No data	No data	No data	No data	No data	No data	No data	0.030396539880581056	No data	No data	ACTB	Turquoise	severe congenital neutropenia
anterior uveitis	0.0036957985468470188	No data	No data	No data	No data	No data	No data	No data	No data	No data	No data	No data	No data	No data	No data	No data	No data	No data	No data	No data	No data	0.030396539880581056	No data	No data	ACTB	Turquoise	anterior uveitis
Carney complex	0.0036957985468470188	No data	No data	No data	No data	No data	No data	No data	No data	No data	No data	No data	No data	No data	No data	No data	No data	No data	No data	No data	No data	0.030396539880581056	No data	No data	ACTB	Turquoise	Carney complex
autosomal dominant centronuclear myopathy	0.0036957985468470188	No data	No data	No data	No data	No data	No data	No data	No data	No data	No data	No data	No data	No data	No data	No data	No data	No data	No data	No data	No data	0.030396539880581056	No data	No data	ACTB	Turquoise	autosomal dominant centronuclear myopathy
Endometrial Polyp	0.0036957985468470188	No data	No data	No data	No data	No data	No data	No data	No data	No data	No data	No data	No data	No data	No data	No data	No data	No data	No data	No data	No data	0.030396539880581056	No data	No data	ACTB	Turquoise	Endometrial Polyp
Pleural Mesothelioma	0.0036957985468470188	No data	No data	No data	No data	No data	No data	No data	No data	No data	No data	No data	No data	No data	No data	No data	No data	No data	No data	No data	No data	0.030396539880581056	No data	No data	ACTB	Turquoise	Pleural Mesothelioma
polymicrogyria	0.0036957985468470188	No data	No data	No data	No data	No data	No data	No data	No data	No data	No data	No data	No data	No data	No data	No data	No data	No data	No data	No data	No data	0.030396539880581056	No data	No data	ACTB	Turquoise	polymicrogyria
Leukoencephalopathy	0.0036957985468470188	No data	No data	No data	No data	No data	No data	No data	No data	No data	No data	No data	No data	No data	No data	No data	No data	No data	No data	No data	No data	0.030396539880581056	No data	No data	ACTB	Turquoise	Leukoencephalopathy
punctate palmoplantar keratoderma type III	0.0036957985468470188	No data	No data	No data	No data	No data	No data	No data	No data	No data	No data	No data	No data	No data	No data	No data	No data	No data	No data	No data	No data	0.030396539880581056	No data	No data	ACTB	Turquoise	punctate palmoplantar keratoderma type III
arthrogryposis	0.0036957985468470188	No data	No data	No data	No data	No data	No data	No data	No data	No data	No data	No data	No data	No data	No data	No data	No data	No data	No data	No data	No data	0.030396539880581056	No data	No data	ACTB	Turquoise	arthrogryposis
Transitional Cell Carcinoma	0.0036957985468470188	No data	No data	No data	No data	No data	No data	No data	No data	No data	No data	No data	No data	No data	No data	No data	No data	No data	No data	No data	No data	0.030396539880581056	No data	No data	ACTB	Turquoise	Transitional Cell Carcinoma
oral lichen planus	0.0036957985468470188	No data	No data	No data	No data	No data	No data	No data	No data	No data	No data	No data	No data	No data	No data	No data	No data	No data	No data	No data	No data	0.030396539880581056	No data	No data	ACTB	Turquoise	oral lichen planus
oncostatin-M measurement	0.0036957985468470188	No data	No data	No data	No data	No data	No data	No data	No data	No data	No data	No data	No data	No data	No data	No data	No data	No data	No data	No data	No data	0.030396539880581056	No data	No data	ACTB	Turquoise	oncostatin-M measurement
aortic valve insufficiency	0.0036957985468470188	No data	No data	No data	No data	No data	No data	No data	No data	No data	No data	No data	No data	No data	No data	No data	No data	No data	No data	No data	No data	0.030396539880581056	No data	No data	ACTB	Turquoise	aortic valve insufficiency
multiple system atrophy	0.0036957985468470188	No data	No data	No data	No data	No data	No data	No data	No data	No data	No data	No data	No data	No data	No data	No data	No data	No data	No data	No data	No data	0.030396539880581056	No data	No data	ACTB	Turquoise	multiple system atrophy
atypical ductal hyperplasia	0.0036957985468470188	No data	No data	No data	No data	No data	No data	No data	No data	No data	No data	No data	No data	No data	No data	No data	No data	No data	No data	No data	No data	0.030396539880581056	No data	No data	ACTB	Turquoise	atypical ductal hyperplasia
Cornelia de Lange syndrome	0.0036957985468470188	No data	No data	No data	No data	No data	No data	No data	No data	No data	No data	No data	No data	No data	No data	No data	No data	No data	No data	No data	No data	0.030396539880581056	No data	No data	ACTB	Turquoise	Cornelia de Lange syndrome
familial nephrotic syndrome	0.0036957985468470188	No data	No data	No data	No data	No data	No data	No data	No data	No data	No data	No data	No data	No data	No data	No data	No data	No data	No data	No data	No data	0.030396539880581056	No data	No data	ACTB	Turquoise	familial nephrotic syndrome
neuroendocrine carcinoma	0.0036957985468470188	No data	No data	No data	No data	No data	No data	No data	No data	No data	No data	No data	No data	No data	No data	No data	No data	No data	No data	No data	No data	0.030396539880581056	No data	No data	ACTB	Turquoise	neuroendocrine carcinoma
Bardet-Biedl syndrome 1	0.0036957985468470188	No data	No data	No data	No data	No data	No data	No data	No data	No data	No data	No data	No data	No data	No data	No data	No data	No data	No data	No data	No data	0.030396539880581056	No data	No data	ACTB	Turquoise	Bardet-Biedl syndrome 1
Glomerular sclerosis	0.0036957985468470188	No data	No data	No data	No data	No data	No data	No data	No data	No data	No data	No data	No data	No data	No data	No data	No data	No data	No data	No data	No data	0.030396539880581056	No data	No data	ACTB	Turquoise	Glomerular sclerosis
Acidosis	0.0036957985468470188	No data	No data	No data	No data	No data	No data	No data	No data	No data	No data	No data	No data	No data	No data	No data	No data	No data	No data	No data	No data	0.030396539880581056	No data	No data	ACTB	Turquoise	Acidosis
preterm premature rupture of the membranes	0.0036957985468470188	No data	No data	No data	No data	No data	No data	No data	No data	No data	No data	No data	No data	No data	No data	No data	No data	No data	No data	No data	No data	0.030396539880581056	No data	No data	ACTB	Turquoise	preterm premature rupture of the membranes
Peters plus syndrome	0.0036957985468470188	No data	No data	No data	No data	No data	No data	No data	No data	No data	No data	No data	No data	No data	No data	No data	No data	No data	No data	No data	No data	0.030396539880581056	No data	No data	ACTB	Turquoise	Peters plus syndrome
hypophysitis	0.0036957985468470188	No data	No data	No data	No data	No data	No data	No data	No data	No data	No data	No data	No data	No data	No data	No data	No data	No data	No data	No data	No data	0.030396539880581056	No data	No data	ACTB	Turquoise	hypophysitis
plasmacytoma	0.0036957985468470188	No data	No data	No data	No data	No data	No data	No data	No data	No data	No data	No data	No data	No data	No data	No data	No data	No data	No data	No data	No data	0.030396539880581056	No data	No data	ACTB	Turquoise	plasmacytoma
male fertility	0.0036957985468470188	No data	No data	No data	No data	No data	No data	No data	No data	No data	No data	No data	No data	No data	No data	No data	No data	No data	No data	No data	No data	0.030396539880581056	No data	No data	ACTB	Turquoise	male fertility
adrenogenital syndrome	0.0036957985468470188	No data	No data	No data	No data	No data	No data	No data	No data	No data	No data	No data	No data	No data	No data	No data	No data	No data	No data	No data	No data	0.030396539880581056	No data	No data	ACTB	Turquoise	adrenogenital syndrome
left ventricular noncompaction	0.0036957985468470188	No data	No data	No data	No data	No data	No data	No data	No data	No data	No data	No data	No data	No data	No data	No data	No data	No data	No data	No data	No data	0.030396539880581056	No data	No data	ACTB	Turquoise	left ventricular noncompaction
large artery stroke	0.0036957985468470188	No data	No data	No data	No data	No data	No data	No data	No data	No data	No data	No data	No data	No data	No data	No data	No data	No data	No data	No data	No data	0.030396539880581056	No data	No data	ACTB	Turquoise	large artery stroke
Lyme disease	0.0036957985468470188	No data	No data	No data	No data	No data	No data	No data	No data	No data	No data	No data	No data	No data	No data	No data	No data	No data	No data	No data	No data	0.030396539880581056	No data	No data	ACTB	Turquoise	Lyme disease
congenital T-cell immunodeficiency	0.0036957985468470188	No data	No data	No data	No data	No data	No data	No data	No data	No data	No data	No data	No data	No data	No data	No data	No data	No data	No data	No data	No data	0.030396539880581056	No data	No data	ACTB	Turquoise	congenital T-cell immunodeficiency
Nager acrofacial dysostosis	0.0036957985468470188	No data	No data	No data	No data	No data	No data	No data	No data	No data	No data	No data	No data	No data	No data	No data	No data	No data	No data	No data	No data	0.030396539880581056	No data	No data	ACTB	Turquoise	Nager acrofacial dysostosis
nodular sclerosis Hodgkin lymphoma	0.0036957985468470188	No data	No data	No data	No data	No data	No data	No data	No data	No data	No data	No data	No data	No data	No data	No data	No data	No data	No data	No data	No data	0.030396539880581056	No data	No data	ACTB	Turquoise	nodular sclerosis Hodgkin lymphoma
adult T-cell leukemia/lymphoma	0.0036957985468470188	No data	No data	No data	No data	No data	No data	No data	No data	No data	No data	No data	No data	No data	No data	No data	No data	No data	No data	No data	No data	0.030396539880581056	No data	No data	ACTB	Turquoise	adult T-cell leukemia/lymphoma
congenital fibrosis of the extraocular muscles	0.0036957985468470188	No data	No data	No data	No data	No data	No data	No data	No data	No data	No data	No data	No data	No data	No data	No data	No data	No data	No data	No data	No data	0.030396539880581056	No data	No data	ACTB	Turquoise	congenital fibrosis of the extraocular muscles
Familial gastric cancer	0.0036957985468470188	No data	No data	No data	No data	No data	No data	No data	No data	No data	No data	No data	No data	No data	No data	No data	No data	No data	No data	No data	No data	0.030396539880581056	No data	No data	ACTB	Turquoise	Familial gastric cancer
Genital neoplasm, female	0.0036957985468470188	No data	No data	No data	No data	No data	No data	No data	No data	No data	No data	No data	No data	No data	No data	No data	No data	No data	No data	No data	No data	0.030396539880581056	No data	No data	ACTB	Turquoise	Genital neoplasm, female
adrenocortical carcinoma, hereditary	0.0036957985468470188	No data	No data	No data	No data	No data	No data	No data	No data	No data	No data	No data	No data	No data	No data	No data	No data	No data	No data	No data	No data	0.030396539880581056	No data	No data	ACTB	Turquoise	adrenocortical carcinoma, hereditary
septic shock	0.0036957985468470188	No data	No data	No data	No data	No data	No data	No data	No data	No data	No data	No data	No data	No data	No data	No data	No data	No data	No data	No data	No data	0.030396539880581056	No data	No data	ACTB	Turquoise	septic shock
Heat Stroke	0.0036957985468470188	No data	No data	No data	No data	No data	No data	No data	No data	No data	No data	No data	No data	No data	No data	No data	No data	No data	No data	No data	No data	0.030396539880581056	No data	No data	ACTB	Turquoise	Heat Stroke
urinary tract obstruction	0.0036957985468470188	No data	No data	No data	No data	No data	No data	No data	No data	No data	No data	No data	No data	No data	No data	No data	No data	No data	No data	No data	No data	0.030396539880581056	No data	No data	ACTB	Turquoise	urinary tract obstruction
popliteal pterygium syndrome	0.0036957985468470188	No data	No data	No data	No data	No data	No data	No data	No data	No data	No data	No data	No data	No data	No data	No data	No data	No data	No data	No data	No data	0.030396539880581056	No data	No data	ACTB	Turquoise	popliteal pterygium syndrome
IgG4-related disease	0.0036957985468470188	No data	No data	No data	No data	No data	No data	No data	No data	No data	No data	No data	No data	No data	No data	No data	No data	No data	No data	No data	No data	0.030396539880581056	No data	No data	ACTB	Turquoise	IgG4-related disease
integumentary system disease	0.0036957985468470188	No data	No data	No data	No data	No data	No data	No data	No data	No data	No data	No data	No data	No data	No data	No data	No data	No data	No data	No data	No data	0.030396539880581056	No data	No data	ACTB	Turquoise	integumentary system disease
non-proliferative diabetic retinopathy	0.0036957985468470188	No data	No data	No data	No data	No data	No data	No data	No data	No data	No data	No data	No data	No data	No data	No data	No data	No data	No data	No data	No data	0.030396539880581056	No data	No data	ACTB	Turquoise	non-proliferative diabetic retinopathy
Cushing syndrome	0.0036957985468470188	No data	No data	No data	No data	No data	No data	No data	No data	No data	No data	No data	No data	No data	No data	No data	No data	No data	No data	No data	No data	0.030396539880581056	No data	No data	ACTB	Turquoise	Cushing syndrome
aggressive behavior	0.0036957985468470188	No data	No data	No data	No data	No data	No data	No data	No data	No data	No data	No data	No data	No data	No data	No data	No data	No data	No data	No data	No data	0.030396539880581056	No data	No data	ACTB	Turquoise	aggressive behavior
bone osteosarcoma	0.0036957985468470188	No data	No data	No data	No data	No data	No data	No data	No data	No data	No data	No data	No data	No data	No data	No data	No data	No data	No data	No data	No data	0.030396539880581056	No data	No data	ACTB	Turquoise	bone osteosarcoma
lupus erythematosus	0.0036957985468470188	No data	No data	No data	No data	No data	No data	No data	No data	No data	No data	No data	No data	No data	No data	No data	No data	No data	No data	No data	No data	0.030396539880581056	No data	No data	ACTB	Turquoise	lupus erythematosus
diverticulitis of colon	0.0036957985468470188	No data	No data	No data	No data	No data	No data	No data	No data	No data	No data	No data	No data	No data	No data	No data	No data	No data	No data	No data	No data	0.030396539880581056	No data	No data	ACTB	Turquoise	diverticulitis of colon
Pancytopenia	0.0036957985468470188	No data	No data	No data	No data	No data	No data	No data	No data	No data	No data	No data	No data	No data	No data	No data	No data	No data	No data	No data	No data	0.030396539880581056	No data	No data	ACTB	Turquoise	Pancytopenia
gastrointestinal disease	0.0036957985468470188	No data	No data	No data	No data	No data	No data	No data	No data	No data	No data	No data	No data	No data	No data	No data	No data	No data	No data	No data	No data	0.030396539880581056	No data	No data	ACTB	Turquoise	gastrointestinal disease
Candidemia	0.0036957985468470188	No data	No data	No data	No data	No data	No data	No data	No data	No data	No data	No data	No data	No data	No data	No data	No data	No data	No data	No data	No data	0.030396539880581056	No data	No data	ACTB	Turquoise	Candidemia
poliomyelitis	0.0036957985468470188	No data	No data	No data	No data	No data	No data	No data	No data	No data	No data	No data	No data	No data	No data	No data	No data	No data	No data	No data	No data	0.030396539880581056	No data	No data	ACTB	Turquoise	poliomyelitis
laryngeal carcinoma	0.0036957985468470188	No data	No data	No data	No data	No data	No data	No data	No data	No data	No data	No data	No data	No data	No data	No data	No data	No data	No data	No data	No data	0.030396539880581056	No data	No data	ACTB	Turquoise	laryngeal carcinoma
Leigh syndrome	0.0036957985468470188	No data	No data	No data	No data	No data	No data	No data	No data	No data	No data	No data	No data	No data	No data	No data	No data	No data	No data	No data	No data	0.030396539880581056	No data	No data	ACTB	Turquoise	Leigh syndrome
common variable immunodeficiency	0.0036957985468470188	No data	No data	No data	No data	No data	No data	No data	No data	No data	No data	No data	No data	No data	No data	No data	No data	No data	No data	No data	No data	0.030396539880581056	No data	No data	ACTB	Turquoise	common variable immunodeficiency
lichen disease	0.0036957985468470188	No data	No data	No data	No data	No data	No data	No data	No data	No data	No data	No data	No data	No data	No data	No data	No data	No data	No data	No data	No data	0.030396539880581056	No data	No data	ACTB	Turquoise	lichen disease
STING-associated vasculopathy with onset in infancy	0.0036957985468470188	No data	No data	No data	No data	No data	No data	No data	No data	No data	No data	No data	No data	No data	No data	No data	No data	No data	No data	No data	No data	0.030396539880581056	No data	No data	ACTB	Turquoise	STING-associated vasculopathy with onset in infancy
Wilson disease	0.0036957985468470188	No data	No data	No data	No data	No data	No data	No data	No data	No data	No data	No data	No data	No data	No data	No data	No data	No data	No data	No data	No data	0.030396539880581056	No data	No data	ACTB	Turquoise	Wilson disease
Combined immunodeficiency	0.0036957985468470188	No data	No data	No data	No data	No data	No data	No data	No data	No data	No data	No data	No data	No data	No data	No data	No data	No data	No data	No data	No data	0.030396539880581056	No data	No data	ACTB	Turquoise	Combined immunodeficiency
empyema	0.0036957985468470188	No data	No data	No data	No data	No data	No data	No data	No data	No data	No data	No data	No data	No data	No data	No data	No data	No data	No data	No data	No data	0.030396539880581056	No data	No data	ACTB	Turquoise	empyema
nevoid basal cell carcinoma syndrome	0.0036957985468470188	No data	No data	No data	No data	No data	No data	No data	No data	No data	No data	No data	No data	No data	No data	No data	No data	No data	No data	No data	No data	0.030396539880581056	No data	No data	ACTB	Turquoise	nevoid basal cell carcinoma syndrome
ascariasis	0.0036957985468470188	No data	No data	No data	No data	No data	No data	No data	No data	No data	No data	No data	No data	No data	No data	No data	No data	No data	No data	No data	No data	0.030396539880581056	No data	No data	ACTB	Turquoise	ascariasis
maternal uniparental disomy of chromosome 20	0.0036957985468470188	No data	No data	No data	No data	No data	No data	No data	No data	No data	No data	No data	No data	No data	No data	No data	No data	No data	No data	No data	No data	0.030396539880581056	No data	No data	ACTB	Turquoise	maternal uniparental disomy of chromosome 20
endometrial adenosquamous carcinoma	0.0036957985468470188	No data	No data	No data	No data	No data	No data	No data	No data	No data	No data	No data	No data	No data	No data	No data	No data	No data	No data	No data	No data	0.030396539880581056	No data	No data	ACTB	Turquoise	endometrial adenosquamous carcinoma
severe acute respiratory syndrome	0.0036957985468470188	No data	No data	No data	No data	No data	No data	No data	No data	No data	No data	No data	No data	No data	No data	No data	No data	No data	No data	No data	No data	0.030396539880581056	No data	No data	ACTB	Turquoise	severe acute respiratory syndrome
familial long QT syndrome	0.0036957985468470188	No data	No data	No data	No data	No data	No data	No data	No data	No data	No data	No data	No data	No data	No data	No data	No data	No data	No data	No data	No data	0.030396539880581056	No data	No data	ACTB	Turquoise	familial long QT syndrome
mesothelioma	0.003675266332697868	No data	No data	No data	No data	No data	No data	No data	No data	No data	No data	No data	No data	No data	No data	No data	No data	No data	No data	No data	No data	0.030227670214577826	No data	No data	ACTB	Turquoise	mesothelioma
undifferentiated sarcoma	0.003675266332697868	No data	No data	No data	No data	No data	No data	No data	No data	No data	No data	No data	No data	No data	No data	No data	No data	No data	No data	No data	No data	0.030227670214577826	No data	No data	ACTB	Turquoise	undifferentiated sarcoma
coloboma	0.003675266332697868	No data	No data	No data	No data	No data	No data	No data	No data	No data	No data	No data	No data	No data	No data	No data	No data	No data	No data	No data	No data	0.030227670214577826	No data	No data	ACTB	Turquoise	coloboma
Mungan syndrome	0.003675266332697868	No data	No data	No data	No data	No data	No data	No data	No data	No data	No data	No data	No data	No data	No data	No data	No data	No data	No data	No data	No data	0.030227670214577826	No data	No data	ACTB	Turquoise	Mungan syndrome
periodontal disorder	0.003582871369026692	No data	No data	No data	No data	No data	No data	No data	No data	No data	No data	No data	No data	No data	No data	No data	No data	No data	No data	No data	No data	0.029467756717563298	No data	No data	ACTB	Turquoise	periodontal disorder
coronary stenosis	0.0035110086195046675	No data	No data	No data	No data	No data	No data	No data	No data	No data	No data	No data	No data	No data	No data	No data	No data	No data	No data	No data	No data	0.028876712886552	No data	No data	ACTB	Turquoise	coronary stenosis
Shwachman-Diamond syndrome	0.0035110086195046675	No data	No data	No data	No data	No data	No data	No data	No data	No data	No data	No data	No data	No data	No data	No data	No data	No data	No data	No data	No data	0.028876712886552	No data	No data	ACTB	Turquoise	Shwachman-Diamond syndrome
malignant hyperthermia, susceptibility to, 1	0.0035110086195046675	No data	No data	No data	No data	No data	No data	No data	No data	No data	No data	No data	No data	No data	No data	No data	No data	No data	No data	No data	No data	0.028876712886552	No data	No data	ACTB	Turquoise	malignant hyperthermia, susceptibility to, 1
undifferentiated pleomorphic sarcoma	0.0035110086195046675	No data	No data	No data	No data	No data	No data	No data	No data	No data	No data	No data	No data	No data	No data	No data	No data	No data	No data	No data	No data	0.028876712886552	No data	No data	ACTB	Turquoise	undifferentiated pleomorphic sarcoma
diphtheria	0.0035110086195046675	No data	No data	No data	No data	No data	No data	No data	No data	No data	No data	No data	No data	No data	No data	No data	No data	No data	No data	No data	No data	0.028876712886552	No data	No data	ACTB	Turquoise	diphtheria
Alport syndrome	0.0035110086195046675	No data	No data	No data	No data	No data	No data	No data	No data	No data	No data	No data	No data	No data	No data	No data	No data	No data	No data	No data	No data	0.028876712886552	No data	No data	ACTB	Turquoise	Alport syndrome
leukocyte adhesion deficiency	0.003490476405355517	No data	No data	No data	No data	No data	No data	No data	No data	No data	No data	No data	No data	No data	No data	No data	No data	No data	No data	No data	No data	0.02870784322054877	No data	No data	ACTB	Turquoise	leukocyte adhesion deficiency
Kindler syndrome	0.0033372935170595005	No data	No data	No data	No data	No data	No data	No data	No data	No data	No data	No data	No data	No data	No data	No data	No data	No data	No data	No data	No data	0.027447972122573258	No data	No data	ACTB	Turquoise	Kindler syndrome
early myoclonic encephalopathy	0.003326218692162316	No data	No data	No data	No data	No data	No data	No data	No data	No data	No data	No data	No data	No data	No data	No data	No data	No data	No data	No data	No data	0.02735688589252295	No data	No data	ACTB	Turquoise	early myoclonic encephalopathy
anaplastic astrocytoma	0.003326218692162316	No data	No data	No data	No data	No data	No data	No data	No data	No data	No data	No data	No data	No data	No data	No data	No data	No data	No data	No data	No data	0.02735688589252295	No data	No data	ACTB	Turquoise	anaplastic astrocytoma
angiosarcoma	0.003326218692162316	No data	No data	No data	No data	No data	No data	No data	No data	No data	No data	No data	No data	No data	No data	No data	No data	No data	No data	No data	No data	0.02735688589252295	No data	No data	ACTB	Turquoise	angiosarcoma
postmenopausal osteoporosis	0.003326218692162316	No data	No data	No data	No data	No data	No data	No data	No data	No data	No data	No data	No data	No data	No data	No data	No data	No data	No data	No data	No data	0.02735688589252295	No data	No data	ACTB	Turquoise	postmenopausal osteoporosis
hairy cell leukemia	0.003326218692162316	No data	No data	No data	No data	No data	No data	No data	No data	No data	No data	No data	No data	No data	No data	No data	No data	No data	No data	No data	No data	0.02735688589252295	No data	No data	ACTB	Turquoise	hairy cell leukemia
congenital adrenal hyperplasia	0.0033071237330036065	No data	No data	No data	No data	No data	No data	No data	No data	No data	No data	No data	No data	No data	No data	No data	No data	No data	No data	No data	No data	0.027199837103139946	No data	No data	ACTB	Turquoise	congenital adrenal hyperplasia
chronic hepatitis	0.0032409974326999863	No data	No data	No data	No data	No data	No data	No data	No data	No data	No data	No data	No data	No data	No data	No data	No data	No data	No data	No data	No data	0.02665597338901812	No data	No data	ACTB	Turquoise	chronic hepatitis
neuromuscular disease	0.0032159607021813807	No data	No data	No data	No data	No data	No data	No data	No data	No data	No data	No data	No data	No data	No data	No data	No data	No data	No data	No data	No data	0.026450055786085617	No data	No data	ACTB	Turquoise	neuromuscular disease
congenital myopathy 2a, typical, autosomal dominant	0.0032159607021813807	No data	No data	No data	No data	No data	No data	No data	No data	No data	No data	No data	No data	No data	No data	No data	No data	No data	No data	No data	No data	0.026450055786085617	No data	No data	ACTB	Turquoise	congenital myopathy 2a, typical, autosomal dominant
fibromatosis	0.003210827648644093	No data	No data	No data	No data	No data	No data	No data	No data	No data	No data	No data	No data	No data	No data	No data	No data	No data	No data	No data	No data	0.026407838369584807	No data	No data	ACTB	Turquoise	fibromatosis
nephrosis	0.0031697632203457927	No data	No data	No data	No data	No data	No data	No data	No data	No data	No data	No data	No data	No data	No data	No data	No data	No data	No data	No data	No data	0.026070099037578353	No data	No data	ACTB	Turquoise	nephrosis
inflammation	0.0031697632203457927	No data	No data	No data	No data	No data	No data	No data	No data	No data	No data	No data	No data	No data	No data	No data	No data	No data	No data	No data	No data	0.026070099037578353	No data	No data	ACTB	Turquoise	inflammation
Charcot-Marie-Tooth disease	0.003158868576103386	No data	No data	No data	No data	No data	No data	No data	No data	No data	No data	No data	No data	No data	No data	No data	No data	No data	No data	No data	No data	0.02598049472500521	No data	No data	ACTB	Turquoise	Charcot-Marie-Tooth disease
Reduced sperm motility	0.003128698792047492	No data	No data	No data	No data	No data	No data	No data	No data	No data	No data	No data	No data	No data	No data	No data	No data	No data	No data	No data	No data	0.025732359705571892	No data	No data	ACTB	Turquoise	Reduced sperm motility
angina pectoris	0.0031106304435962405	No data	No data	No data	No data	No data	No data	No data	No data	No data	No data	No data	No data	No data	No data	No data	No data	No data	No data	No data	No data	0.025583754399489053	No data	No data	ACTB	Turquoise	angina pectoris
Periventricular heterotopia	0.0031106304435962405	No data	No data	No data	No data	No data	No data	No data	No data	No data	No data	No data	No data	No data	No data	No data	No data	No data	No data	No data	No data	0.025583754399489053	No data	No data	ACTB	Turquoise	Periventricular heterotopia
Sarcomatoid Carcinoma	0.0031106304435962405	No data	No data	No data	No data	No data	No data	No data	No data	No data	No data	No data	No data	No data	No data	No data	No data	No data	No data	No data	No data	0.025583754399489053	No data	No data	ACTB	Turquoise	Sarcomatoid Carcinoma
proliferative vitreoretinopathy	0.0031106304435962405	No data	No data	No data	No data	No data	No data	No data	No data	No data	No data	No data	No data	No data	No data	No data	No data	No data	No data	No data	No data	0.025583754399489053	No data	No data	ACTB	Turquoise	proliferative vitreoretinopathy
endometrium adenocarcinoma	0.0030876343637491924	No data	No data	No data	No data	No data	No data	No data	No data	No data	No data	No data	No data	No data	No data	No data	No data	No data	No data	No data	No data	0.02539462037356544	No data	No data	ACTB	Turquoise	endometrium adenocarcinoma
Hepatic steatosis	0.00302850158699964	No data	No data	No data	No data	No data	No data	No data	No data	No data	No data	No data	No data	No data	No data	No data	No data	No data	No data	No data	No data	0.024908275735476142	No data	No data	ACTB	Turquoise	Hepatic steatosis
cocaine dependence	0.00302850158699964	No data	No data	No data	No data	No data	No data	No data	No data	No data	No data	No data	No data	No data	No data	No data	No data	No data	No data	No data	No data	0.024908275735476142	No data	No data	ACTB	Turquoise	cocaine dependence
mitochondrial DNA depletion syndrome 4a	0.00302850158699964	No data	No data	No data	No data	No data	No data	No data	No data	No data	No data	No data	No data	No data	No data	No data	No data	No data	No data	No data	No data	0.024908275735476142	No data	No data	ACTB	Turquoise	mitochondrial DNA depletion syndrome 4a
precursor B-cell acute lymphoblastic leukemia	0.00302850158699964	No data	No data	No data	No data	No data	No data	No data	No data	No data	No data	No data	No data	No data	No data	No data	No data	No data	No data	No data	No data	0.024908275735476142	No data	No data	ACTB	Turquoise	precursor B-cell acute lymphoblastic leukemia
pneumococcal infection	0.00302850158699964	No data	No data	No data	No data	No data	No data	No data	No data	No data	No data	No data	No data	No data	No data	No data	No data	No data	No data	No data	No data	0.024908275735476142	No data	No data	ACTB	Turquoise	pneumococcal infection
thyroid neoplasm	0.00302850158699964	No data	No data	No data	No data	No data	No data	No data	No data	No data	No data	No data	No data	No data	No data	No data	No data	No data	No data	No data	No data	0.024908275735476142	No data	No data	ACTB	Turquoise	thyroid neoplasm
infarction	0.00302850158699964	No data	No data	No data	No data	No data	No data	No data	No data	No data	No data	No data	No data	No data	No data	No data	No data	No data	No data	No data	No data	0.024908275735476142	No data	No data	ACTB	Turquoise	infarction
hyper-IgE syndrome	0.0030182354799250647	No data	No data	No data	No data	No data	No data	No data	No data	No data	No data	No data	No data	No data	No data	No data	No data	No data	No data	No data	No data	0.024823840902474525	No data	No data	ACTB	Turquoise	hyper-IgE syndrome
non-Hodgkins lymphoma	0.0030182354799250647	No data	No data	No data	No data	No data	No data	No data	No data	No data	No data	No data	No data	No data	No data	No data	No data	No data	No data	No data	No data	0.024823840902474525	No data	No data	ACTB	Turquoise	non-Hodgkins lymphoma
Recurrent infection due to specific granule deficiency	0.0030182354799250647	No data	No data	No data	No data	No data	No data	No data	No data	No data	No data	No data	No data	No data	No data	No data	No data	No data	No data	No data	No data	0.024823840902474525	No data	No data	ACTB	Turquoise	Recurrent infection due to specific granule deficiency
chronic granulomatous disease	0.0030182354799250647	No data	No data	No data	No data	No data	No data	No data	No data	No data	No data	No data	No data	No data	No data	No data	No data	No data	No data	No data	No data	0.024823840902474525	No data	No data	ACTB	Turquoise	chronic granulomatous disease
sexually transmitted disease	0.0030182354799250647	No data	No data	No data	No data	No data	No data	No data	No data	No data	No data	No data	No data	No data	No data	No data	No data	No data	No data	No data	No data	0.024823840902474525	No data	No data	ACTB	Turquoise	sexually transmitted disease
bacterial urinary tract infection	0.0030182354799250647	No data	No data	No data	No data	No data	No data	No data	No data	No data	No data	No data	No data	No data	No data	No data	No data	No data	No data	No data	No data	0.024823840902474525	No data	No data	ACTB	Turquoise	bacterial urinary tract infection
hereditary elliptocytosis	0.0029566388374776143	No data	No data	No data	No data	No data	No data	No data	No data	No data	No data	No data	No data	No data	No data	No data	No data	No data	No data	No data	No data	0.024317231904464845	No data	No data	ACTB	Turquoise	hereditary elliptocytosis
syringomyelia	0.0029566388374776143	No data	No data	No data	No data	No data	No data	No data	No data	No data	No data	No data	No data	No data	No data	No data	No data	No data	No data	No data	No data	0.024317231904464845	No data	No data	ACTB	Turquoise	syringomyelia
hip fracture	0.0029566388374776143	No data	No data	No data	No data	No data	No data	No data	No data	No data	No data	No data	No data	No data	No data	No data	No data	No data	No data	No data	No data	0.024317231904464845	No data	No data	ACTB	Turquoise	hip fracture
retinal ciliopathy	0.0029566388374776143	No data	No data	No data	No data	No data	No data	No data	No data	No data	No data	No data	No data	No data	No data	No data	No data	No data	No data	No data	No data	0.024317231904464845	No data	No data	ACTB	Turquoise	retinal ciliopathy
hereditary hemorrhagic telangiectasia	0.0029566388374776143	No data	No data	No data	No data	No data	No data	No data	No data	No data	No data	No data	No data	No data	No data	No data	No data	No data	No data	No data	No data	0.024317231904464845	No data	No data	ACTB	Turquoise	hereditary hemorrhagic telangiectasia
opisthorchiasis	0.0029566388374776143	No data	No data	No data	No data	No data	No data	No data	No data	No data	No data	No data	No data	No data	No data	No data	No data	No data	No data	No data	No data	0.024317231904464845	No data	No data	ACTB	Turquoise	opisthorchiasis
Retinal dystrophy	0.0029566388374776143	No data	No data	No data	No data	No data	No data	No data	No data	No data	No data	No data	No data	No data	No data	No data	No data	No data	No data	No data	No data	0.024317231904464845	No data	No data	ACTB	Turquoise	Retinal dystrophy
nephrogenic diabetes insipidus	0.0029566388374776143	No data	No data	No data	No data	No data	No data	No data	No data	No data	No data	No data	No data	No data	No data	No data	No data	No data	No data	No data	No data	0.024317231904464845	No data	No data	ACTB	Turquoise	nephrogenic diabetes insipidus
Hemihypertrophy	0.0029566388374776143	No data	No data	No data	No data	No data	No data	No data	No data	No data	No data	No data	No data	No data	No data	No data	No data	No data	No data	No data	No data	0.024317231904464845	No data	No data	ACTB	Turquoise	Hemihypertrophy
Bronchiolitis	0.0029566388374776143	No data	No data	No data	No data	No data	No data	No data	No data	No data	No data	No data	No data	No data	No data	No data	No data	No data	No data	No data	No data	0.024317231904464845	No data	No data	ACTB	Turquoise	Bronchiolitis
Peri-Implantitis	0.0029566388374776143	No data	No data	No data	No data	No data	No data	No data	No data	No data	No data	No data	No data	No data	No data	No data	No data	No data	No data	No data	No data	0.024317231904464845	No data	No data	ACTB	Turquoise	Peri-Implantitis
linear and whorled nevoid hypermelanosis	0.0029566388374776143	No data	No data	No data	No data	No data	No data	No data	No data	No data	No data	No data	No data	No data	No data	No data	No data	No data	No data	No data	No data	0.024317231904464845	No data	No data	ACTB	Turquoise	linear and whorled nevoid hypermelanosis
Hernia	0.0029566388374776143	No data	No data	No data	No data	No data	No data	No data	No data	No data	No data	No data	No data	No data	No data	No data	No data	No data	No data	No data	No data	0.024317231904464845	No data	No data	ACTB	Turquoise	Hernia
lung adenoma	0.0029566388374776143	No data	No data	No data	No data	No data	No data	No data	No data	No data	No data	No data	No data	No data	No data	No data	No data	No data	No data	No data	No data	0.024317231904464845	No data	No data	ACTB	Turquoise	lung adenoma
Arthropathy	0.0029566388374776143	No data	No data	No data	No data	No data	No data	No data	No data	No data	No data	No data	No data	No data	No data	No data	No data	No data	No data	No data	No data	0.024317231904464845	No data	No data	ACTB	Turquoise	Arthropathy
Aarskog-Scott syndrome, X-linked	0.0029566388374776143	No data	No data	No data	No data	No data	No data	No data	No data	No data	No data	No data	No data	No data	No data	No data	No data	No data	No data	No data	No data	0.024317231904464845	No data	No data	ACTB	Turquoise	Aarskog-Scott syndrome, X-linked
carcinoma of supraglottis	0.0029566388374776143	No data	No data	No data	No data	No data	No data	No data	No data	No data	No data	No data	No data	No data	No data	No data	No data	No data	No data	No data	No data	0.024317231904464845	No data	No data	ACTB	Turquoise	carcinoma of supraglottis
Abnormal sperm morphology	0.0029566388374776143	No data	No data	No data	No data	No data	No data	No data	No data	No data	No data	No data	No data	No data	No data	No data	No data	No data	No data	No data	No data	0.024317231904464845	No data	No data	ACTB	Turquoise	Abnormal sperm morphology
idiopathic membranous glomerulonephritis	0.0029566388374776143	No data	No data	No data	No data	No data	No data	No data	No data	No data	No data	No data	No data	No data	No data	No data	No data	No data	No data	No data	No data	0.024317231904464845	No data	No data	ACTB	Turquoise	idiopathic membranous glomerulonephritis
Hantavirus infectious disease	0.0029566388374776143	No data	No data	No data	No data	No data	No data	No data	No data	No data	No data	No data	No data	No data	No data	No data	No data	No data	No data	No data	No data	0.024317231904464845	No data	No data	ACTB	Turquoise	Hantavirus infectious disease
spindle cell lipoma	0.0029566388374776143	No data	No data	No data	No data	No data	No data	No data	No data	No data	No data	No data	No data	No data	No data	No data	No data	No data	No data	No data	No data	0.024317231904464845	No data	No data	ACTB	Turquoise	spindle cell lipoma
leprosy	0.0029566388374776143	No data	No data	No data	No data	No data	No data	No data	No data	No data	No data	No data	No data	No data	No data	No data	No data	No data	No data	No data	No data	0.024317231904464845	No data	No data	ACTB	Turquoise	leprosy
Smith-Lemli-Opitz syndrome	0.0029566388374776143	No data	No data	No data	No data	No data	No data	No data	No data	No data	No data	No data	No data	No data	No data	No data	No data	No data	No data	No data	No data	0.024317231904464845	No data	No data	ACTB	Turquoise	Smith-Lemli-Opitz syndrome
cryptosporidiosis	0.0029439088647051415	No data	No data	No data	No data	No data	No data	No data	No data	No data	No data	No data	No data	No data	No data	No data	No data	No data	No data	No data	No data	0.02421253271154284	No data	No data	ACTB	Turquoise	cryptosporidiosis
angiomyolipoma	0.0029361066233284643	No data	No data	No data	No data	No data	No data	No data	No data	No data	No data	No data	No data	No data	No data	No data	No data	No data	No data	No data	No data	0.024148362238461615	No data	No data	ACTB	Turquoise	angiomyolipoma
breast ductal adenocarcinoma	0.0029361066233284643	No data	No data	No data	No data	No data	No data	No data	No data	No data	No data	No data	No data	No data	No data	No data	No data	No data	No data	No data	No data	0.024148362238461615	No data	No data	ACTB	Turquoise	breast ductal adenocarcinoma
erectile dysfunction	0.0029361066233284643	No data	No data	No data	No data	No data	No data	No data	No data	No data	No data	No data	No data	No data	No data	No data	No data	No data	No data	No data	No data	0.024148362238461615	No data	No data	ACTB	Turquoise	erectile dysfunction
Disseminated Peritoneal Leiomyomatosis	0.0029361066233284643	No data	No data	No data	No data	No data	No data	No data	No data	No data	No data	No data	No data	No data	No data	No data	No data	No data	No data	No data	No data	0.024148362238461615	No data	No data	ACTB	Turquoise	Disseminated Peritoneal Leiomyomatosis
Granular Cell Tumor	0.0029361066233284643	No data	No data	No data	No data	No data	No data	No data	No data	No data	No data	No data	No data	No data	No data	No data	No data	No data	No data	No data	No data	0.024148362238461615	No data	No data	ACTB	Turquoise	Granular Cell Tumor
dyskeratosis congenita	0.0029361066233284643	No data	No data	No data	No data	No data	No data	No data	No data	No data	No data	No data	No data	No data	No data	No data	No data	No data	No data	No data	No data	0.024148362238461615	No data	No data	ACTB	Turquoise	dyskeratosis congenita
Inflammatory abnormality of the skin	0.0029361066233284643	No data	No data	No data	No data	No data	No data	No data	No data	No data	No data	No data	No data	No data	No data	No data	No data	No data	No data	No data	No data	0.024148362238461615	No data	No data	ACTB	Turquoise	Inflammatory abnormality of the skin
mental or behavioural disorder	0.002843711659657289	No data	No data	No data	No data	No data	No data	No data	No data	No data	No data	No data	No data	No data	No data	No data	No data	No data	No data	No data	No data	0.023388448741447087	No data	No data	ACTB	Turquoise	mental or behavioural disorder
follicular thyroid carcinoma	0.002771848910135263	No data	No data	No data	No data	No data	No data	No data	No data	No data	No data	No data	No data	No data	No data	No data	No data	No data	No data	No data	No data	0.02279740491043579	No data	No data	ACTB	Turquoise	follicular thyroid carcinoma
kidney angiomyolipoma	0.002771848910135263	No data	No data	No data	No data	No data	No data	No data	No data	No data	No data	No data	No data	No data	No data	No data	No data	No data	No data	No data	No data	0.02279740491043579	No data	No data	ACTB	Turquoise	kidney angiomyolipoma
nasopharyngitis	0.002771848910135263	No data	No data	No data	No data	No data	No data	No data	No data	No data	No data	No data	No data	No data	No data	No data	No data	No data	No data	No data	No data	0.02279740491043579	No data	No data	ACTB	Turquoise	nasopharyngitis
small intestine neoplasm	0.002771848910135263	No data	No data	No data	No data	No data	No data	No data	No data	No data	No data	No data	No data	No data	No data	No data	No data	No data	No data	No data	No data	0.02279740491043579	No data	No data	ACTB	Turquoise	small intestine neoplasm
myoepithelial tumor	0.002771848910135263	No data	No data	No data	No data	No data	No data	No data	No data	No data	No data	No data	No data	No data	No data	No data	No data	No data	No data	No data	No data	0.02279740491043579	No data	No data	ACTB	Turquoise	myoepithelial tumor
hyperthyroidism	0.002771848910135263	No data	No data	No data	No data	No data	No data	No data	No data	No data	No data	No data	No data	No data	No data	No data	No data	No data	No data	No data	No data	0.02279740491043579	No data	No data	ACTB	Turquoise	hyperthyroidism
cholelithiasis	0.002771848910135263	No data	No data	No data	No data	No data	No data	No data	No data	No data	No data	No data	No data	No data	No data	No data	No data	No data	No data	No data	No data	0.02279740491043579	No data	No data	ACTB	Turquoise	cholelithiasis
X-linked retinoschisis	0.002771848910135263	No data	No data	No data	No data	No data	No data	No data	No data	No data	No data	No data	No data	No data	No data	No data	No data	No data	No data	No data	No data	0.02279740491043579	No data	No data	ACTB	Turquoise	X-linked retinoschisis
enterocolitis	0.002771848910135263	No data	No data	No data	No data	No data	No data	No data	No data	No data	No data	No data	No data	No data	No data	No data	No data	No data	No data	No data	No data	0.02279740491043579	No data	No data	ACTB	Turquoise	enterocolitis
Neurothekeoma	0.002771848910135263	No data	No data	No data	No data	No data	No data	No data	No data	No data	No data	No data	No data	No data	No data	No data	No data	No data	No data	No data	No data	0.02279740491043579	No data	No data	ACTB	Turquoise	Neurothekeoma
Atrophy	0.002771848910135263	No data	No data	No data	No data	No data	No data	No data	No data	No data	No data	No data	No data	No data	No data	No data	No data	No data	No data	No data	No data	0.02279740491043579	No data	No data	ACTB	Turquoise	Atrophy
uterine leiomyosarcoma	0.002771848910135263	No data	No data	No data	No data	No data	No data	No data	No data	No data	No data	No data	No data	No data	No data	No data	No data	No data	No data	No data	No data	0.02279740491043579	No data	No data	ACTB	Turquoise	uterine leiomyosarcoma
dysplasia	0.002771848910135263	No data	No data	No data	No data	No data	No data	No data	No data	No data	No data	No data	No data	No data	No data	No data	No data	No data	No data	No data	No data	0.02279740491043579	No data	No data	ACTB	Turquoise	dysplasia
animal viral hepatitis	0.002771848910135263	No data	No data	No data	No data	No data	No data	No data	No data	No data	No data	No data	No data	No data	No data	No data	No data	No data	No data	No data	No data	0.02279740491043579	No data	No data	ACTB	Turquoise	animal viral hepatitis
epidermolysis bullosa	0.002771848910135263	No data	No data	No data	No data	No data	No data	No data	No data	No data	No data	No data	No data	No data	No data	No data	No data	No data	No data	No data	No data	0.02279740491043579	No data	No data	ACTB	Turquoise	epidermolysis bullosa
interstitial lung disease	0.002771848910135263	No data	No data	No data	No data	No data	No data	No data	No data	No data	No data	No data	No data	No data	No data	No data	No data	No data	No data	No data	No data	0.02279740491043579	No data	No data	ACTB	Turquoise	interstitial lung disease
bacterial vaginosis	0.002771848910135263	No data	No data	No data	No data	No data	No data	No data	No data	No data	No data	No data	No data	No data	No data	No data	No data	No data	No data	No data	No data	0.02279740491043579	No data	No data	ACTB	Turquoise	bacterial vaginosis
aortic stenosis	0.002771848910135263	No data	No data	No data	No data	No data	No data	No data	No data	No data	No data	No data	No data	No data	No data	No data	No data	No data	No data	No data	No data	0.02279740491043579	No data	No data	ACTB	Turquoise	aortic stenosis
polyneuropathy	0.002771848910135263	No data	No data	No data	No data	No data	No data	No data	No data	No data	No data	No data	No data	No data	No data	No data	No data	No data	No data	No data	No data	0.02279740491043579	No data	No data	ACTB	Turquoise	polyneuropathy
infantile myofibromatosis	0.002771848910135263	No data	No data	No data	No data	No data	No data	No data	No data	No data	No data	No data	No data	No data	No data	No data	No data	No data	No data	No data	No data	0.02279740491043579	No data	No data	ACTB	Turquoise	infantile myofibromatosis
dermatitis herpetiformis	0.002771848910135263	No data	No data	No data	No data	No data	No data	No data	No data	No data	No data	No data	No data	No data	No data	No data	No data	No data	No data	No data	No data	0.02279740491043579	No data	No data	ACTB	Turquoise	dermatitis herpetiformis
endometrial stromal tumor	0.002771848910135263	No data	No data	No data	No data	No data	No data	No data	No data	No data	No data	No data	No data	No data	No data	No data	No data	No data	No data	No data	No data	0.02279740491043579	No data	No data	ACTB	Turquoise	endometrial stromal tumor
pterygium	0.002771848910135263	No data	No data	No data	No data	No data	No data	No data	No data	No data	No data	No data	No data	No data	No data	No data	No data	No data	No data	No data	No data	0.02279740491043579	No data	No data	ACTB	Turquoise	pterygium
pheochromocytoma	0.002751316695986113	No data	No data	No data	No data	No data	No data	No data	No data	No data	No data	No data	No data	No data	No data	No data	No data	No data	No data	No data	No data	0.02262853524443256	No data	No data	ACTB	Turquoise	pheochromocytoma
smallpox	0.002751316695986113	No data	No data	No data	No data	No data	No data	No data	No data	No data	No data	No data	No data	No data	No data	No data	No data	No data	No data	No data	No data	0.02262853524443256	No data	No data	ACTB	Turquoise	smallpox
prediabetes syndrome	0.002751316695986113	No data	No data	No data	No data	No data	No data	No data	No data	No data	No data	No data	No data	No data	No data	No data	No data	No data	No data	No data	No data	0.02262853524443256	No data	No data	ACTB	Turquoise	prediabetes syndrome
cognitive disorder	0.002751316695986113	No data	No data	No data	No data	No data	No data	No data	No data	No data	No data	No data	No data	No data	No data	No data	No data	No data	No data	No data	No data	0.02262853524443256	No data	No data	ACTB	Turquoise	cognitive disorder
chickenpox	0.002751316695986113	No data	No data	No data	No data	No data	No data	No data	No data	No data	No data	No data	No data	No data	No data	No data	No data	No data	No data	No data	No data	0.02262853524443256	No data	No data	ACTB	Turquoise	chickenpox
hemangiopericytoma	0.002751316695986113	No data	No data	No data	No data	No data	No data	No data	No data	No data	No data	No data	No data	No data	No data	No data	No data	No data	No data	No data	No data	0.02262853524443256	No data	No data	ACTB	Turquoise	hemangiopericytoma
rhabdomyoma	0.002751316695986113	No data	No data	No data	No data	No data	No data	No data	No data	No data	No data	No data	No data	No data	No data	No data	No data	No data	No data	No data	No data	0.02262853524443256	No data	No data	ACTB	Turquoise	rhabdomyoma
hereditary amyloidosis	0.002751316695986113	No data	No data	No data	No data	No data	No data	No data	No data	No data	No data	No data	No data	No data	No data	No data	No data	No data	No data	No data	No data	0.02262853524443256	No data	No data	ACTB	Turquoise	hereditary amyloidosis
brain aneurysm	0.002751316695986113	No data	No data	No data	No data	No data	No data	No data	No data	No data	No data	No data	No data	No data	No data	No data	No data	No data	No data	No data	No data	0.02262853524443256	No data	No data	ACTB	Turquoise	brain aneurysm
familial cardiomyopathy	0.002751316695986113	No data	No data	No data	No data	No data	No data	No data	No data	No data	No data	No data	No data	No data	No data	No data	No data	No data	No data	No data	No data	0.02262853524443256	No data	No data	ACTB	Turquoise	familial cardiomyopathy
ptosis	0.002751316695986113	No data	No data	No data	No data	No data	No data	No data	No data	No data	No data	No data	No data	No data	No data	No data	No data	No data	No data	No data	No data	0.02262853524443256	No data	No data	ACTB	Turquoise	ptosis
Angioleiomyoma	0.002751316695986113	No data	No data	No data	No data	No data	No data	No data	No data	No data	No data	No data	No data	No data	No data	No data	No data	No data	No data	No data	No data	0.02262853524443256	No data	No data	ACTB	Turquoise	Angioleiomyoma
soft tissue sarcoma	0.002751316695986113	No data	No data	No data	No data	No data	No data	No data	No data	No data	No data	No data	No data	No data	No data	No data	No data	No data	No data	No data	No data	0.02262853524443256	No data	No data	ACTB	Turquoise	soft tissue sarcoma
Miscarriage	0.002751316695986113	No data	No data	No data	No data	No data	No data	No data	No data	No data	No data	No data	No data	No data	No data	No data	No data	No data	No data	No data	No data	0.02262853524443256	No data	No data	ACTB	Turquoise	Miscarriage
Pachygyria	0.002751316695986113	No data	No data	No data	No data	No data	No data	No data	No data	No data	No data	No data	No data	No data	No data	No data	No data	No data	No data	No data	No data	0.02262853524443256	No data	No data	ACTB	Turquoise	Pachygyria
Zinc deficiency	0.0025870589827929123	No data	No data	No data	No data	No data	No data	No data	No data	No data	No data	No data	No data	No data	No data	No data	No data	No data	No data	No data	No data	0.021277577916406734	No data	No data	ACTB	Turquoise	Zinc deficiency
miotic rate	0.0025870589827929123	No data	No data	No data	No data	No data	No data	No data	No data	No data	No data	No data	No data	No data	No data	No data	No data	No data	No data	No data	No data	0.021277577916406734	No data	No data	ACTB	Turquoise	miotic rate
skin squamous cell carcinoma	0.0025870589827929123	No data	No data	No data	No data	No data	No data	No data	No data	No data	No data	No data	No data	No data	No data	No data	No data	No data	No data	No data	No data	0.021277577916406734	No data	No data	ACTB	Turquoise	skin squamous cell carcinoma
Liver abscess	0.0025870589827929123	No data	No data	No data	No data	No data	No data	No data	No data	No data	No data	No data	No data	No data	No data	No data	No data	No data	No data	No data	No data	0.021277577916406734	No data	No data	ACTB	Turquoise	Liver abscess
myopericytoma	0.0025870589827929123	No data	No data	No data	No data	No data	No data	No data	No data	No data	No data	No data	No data	No data	No data	No data	No data	No data	No data	No data	No data	0.021277577916406734	No data	No data	ACTB	Turquoise	myopericytoma
age	0.0025870589827929123	No data	No data	No data	No data	No data	No data	No data	No data	No data	No data	No data	No data	No data	No data	No data	No data	No data	No data	No data	No data	0.021277577916406734	No data	No data	ACTB	Turquoise	age
aging	0.0025870589827929123	No data	No data	No data	No data	No data	No data	No data	No data	No data	No data	No data	No data	No data	No data	No data	No data	No data	No data	No data	No data	0.021277577916406734	No data	No data	ACTB	Turquoise	aging
clubfoot	0.0025870589827929123	No data	No data	No data	No data	No data	No data	No data	No data	No data	No data	No data	No data	No data	No data	No data	No data	No data	No data	No data	No data	0.021277577916406734	No data	No data	ACTB	Turquoise	clubfoot
lung disease	0.0025870589827929123	No data	No data	No data	No data	No data	No data	No data	No data	No data	No data	No data	No data	No data	No data	No data	No data	No data	No data	No data	No data	0.021277577916406734	No data	No data	ACTB	Turquoise	lung disease
familial dilated cardiomyopathy	0.0025870589827929123	No data	No data	No data	No data	No data	No data	No data	No data	No data	No data	No data	No data	No data	No data	No data	No data	No data	No data	No data	No data	0.021277577916406734	No data	No data	ACTB	Turquoise	familial dilated cardiomyopathy
Malignant Pancreatic Neoplasm	0.0025870589827929123	No data	No data	No data	No data	No data	No data	No data	No data	No data	No data	No data	No data	No data	No data	No data	No data	No data	No data	No data	No data	0.021277577916406734	No data	No data	ACTB	Turquoise	Malignant Pancreatic Neoplasm
familial avascular necrosis of femoral head	0.0025870589827929123	No data	No data	No data	No data	No data	No data	No data	No data	No data	No data	No data	No data	No data	No data	No data	No data	No data	No data	No data	No data	0.021277577916406734	No data	No data	ACTB	Turquoise	familial avascular necrosis of femoral head
eosinophilic esophagitis	0.0025870589827929123	No data	No data	No data	No data	No data	No data	No data	No data	No data	No data	No data	No data	No data	No data	No data	No data	No data	No data	No data	No data	0.021277577916406734	No data	No data	ACTB	Turquoise	eosinophilic esophagitis
myofibroblastoma	0.0025870589827929123	No data	No data	No data	No data	No data	No data	No data	No data	No data	No data	No data	No data	No data	No data	No data	No data	No data	No data	No data	No data	0.021277577916406734	No data	No data	ACTB	Turquoise	myofibroblastoma
Hypernatremia	0.0025870589827929123	No data	No data	No data	No data	No data	No data	No data	No data	No data	No data	No data	No data	No data	No data	No data	No data	No data	No data	No data	No data	0.021277577916406734	No data	No data	ACTB	Turquoise	Hypernatremia
thyroiditis	0.0025870589827929123	No data	No data	No data	No data	No data	No data	No data	No data	No data	No data	No data	No data	No data	No data	No data	No data	No data	No data	No data	No data	0.021277577916406734	No data	No data	ACTB	Turquoise	thyroiditis
Williams syndrome	0.0025870589827929123	No data	No data	No data	No data	No data	No data	No data	No data	No data	No data	No data	No data	No data	No data	No data	No data	No data	No data	No data	No data	0.021277577916406734	No data	No data	ACTB	Turquoise	Williams syndrome
Hyperinsulinemia	0.0025870589827929123	No data	No data	No data	No data	No data	No data	No data	No data	No data	No data	No data	No data	No data	No data	No data	No data	No data	No data	No data	No data	0.021277577916406734	No data	No data	ACTB	Turquoise	Hyperinsulinemia
laryngeal neoplasm	0.0025870589827929123	No data	No data	No data	No data	No data	No data	No data	No data	No data	No data	No data	No data	No data	No data	No data	No data	No data	No data	No data	No data	0.021277577916406734	No data	No data	ACTB	Turquoise	laryngeal neoplasm
Anemia	0.0025870589827929123	No data	No data	No data	No data	No data	No data	No data	No data	No data	No data	No data	No data	No data	No data	No data	No data	No data	No data	No data	No data	0.021277577916406734	No data	No data	ACTB	Turquoise	Anemia
kidney benign neoplasm	0.0025870589827929123	No data	No data	No data	No data	No data	No data	No data	No data	No data	No data	No data	No data	No data	No data	No data	No data	No data	No data	No data	No data	0.021277577916406734	No data	No data	ACTB	Turquoise	kidney benign neoplasm
urinary tract infection	0.0025870589827929123	No data	No data	No data	No data	No data	No data	No data	No data	No data	No data	No data	No data	No data	No data	No data	No data	No data	No data	No data	No data	0.021277577916406734	No data	No data	ACTB	Turquoise	urinary tract infection
Globozoospermia	0.0025870589827929123	No data	No data	No data	No data	No data	No data	No data	No data	No data	No data	No data	No data	No data	No data	No data	No data	No data	No data	No data	No data	0.021277577916406734	No data	No data	ACTB	Turquoise	Globozoospermia
choroidal melanoma	0.0025870589827929123	No data	No data	No data	No data	No data	No data	No data	No data	No data	No data	No data	No data	No data	No data	No data	No data	No data	No data	No data	No data	0.021277577916406734	No data	No data	ACTB	Turquoise	choroidal melanoma
hypertensive nephropathy	0.0025870589827929123	No data	No data	No data	No data	No data	No data	No data	No data	No data	No data	No data	No data	No data	No data	No data	No data	No data	No data	No data	No data	0.021277577916406734	No data	No data	ACTB	Turquoise	hypertensive nephropathy
anaphylaxis	0.0025870589827929123	No data	No data	No data	No data	No data	No data	No data	No data	No data	No data	No data	No data	No data	No data	No data	No data	No data	No data	No data	No data	0.021277577916406734	No data	No data	ACTB	Turquoise	anaphylaxis
nodular fasciitis	0.0025870589827929123	No data	No data	No data	No data	No data	No data	No data	No data	No data	No data	No data	No data	No data	No data	No data	No data	No data	No data	No data	No data	0.021277577916406734	No data	No data	ACTB	Turquoise	nodular fasciitis
Uveal melanoma	0.0025870589827929123	No data	No data	No data	No data	No data	No data	No data	No data	No data	No data	No data	No data	No data	No data	No data	No data	No data	No data	No data	No data	0.021277577916406734	No data	No data	ACTB	Turquoise	Uveal melanoma
Decreased liver function	0.0025870589827929123	No data	No data	No data	No data	No data	No data	No data	No data	No data	No data	No data	No data	No data	No data	No data	No data	No data	No data	No data	No data	0.021277577916406734	No data	No data	ACTB	Turquoise	Decreased liver function
Larsen syndrome	0.0025870589827929123	No data	No data	No data	No data	No data	No data	No data	No data	No data	No data	No data	No data	No data	No data	No data	No data	No data	No data	No data	No data	0.021277577916406734	No data	No data	ACTB	Turquoise	Larsen syndrome
congenital muscular dystrophy	0.0025870589827929123	No data	No data	No data	No data	No data	No data	No data	No data	No data	No data	No data	No data	No data	No data	No data	No data	No data	No data	No data	No data	0.021277577916406734	No data	No data	ACTB	Turquoise	congenital muscular dystrophy
polymyositis	0.0025870589827929123	No data	No data	No data	No data	No data	No data	No data	No data	No data	No data	No data	No data	No data	No data	No data	No data	No data	No data	No data	No data	0.021277577916406734	No data	No data	ACTB	Turquoise	polymyositis
Airway obstruction	0.0025870589827929123	No data	No data	No data	No data	No data	No data	No data	No data	No data	No data	No data	No data	No data	No data	No data	No data	No data	No data	No data	No data	0.021277577916406734	No data	No data	ACTB	Turquoise	Airway obstruction
familial Alzheimer disease	0.0022174791281082107	No data	No data	No data	No data	No data	No data	No data	No data	No data	No data	No data	No data	No data	No data	No data	No data	No data	No data	No data	No data	0.01823792392834863	No data	No data	ACTB	Turquoise	familial Alzheimer disease
jugulotympanic paraganglioma	0.0022174791281082107	No data	No data	No data	No data	No data	No data	No data	No data	No data	No data	No data	No data	No data	No data	No data	No data	No data	No data	No data	No data	0.01823792392834863	No data	No data	ACTB	Turquoise	jugulotympanic paraganglioma
bone sarcoma	0.0022174791281082107	No data	No data	No data	No data	No data	No data	No data	No data	No data	No data	No data	No data	No data	No data	No data	No data	No data	No data	No data	No data	0.01823792392834863	No data	No data	ACTB	Turquoise	bone sarcoma
Mumps virus infectious disease	0.0022174791281082107	No data	No data	No data	No data	No data	No data	No data	No data	No data	No data	No data	No data	No data	No data	No data	No data	No data	No data	No data	No data	0.01823792392834863	No data	No data	ACTB	Turquoise	Mumps virus infectious disease
paroxysmal nocturnal hemoglobinuria	0.0022174791281082107	No data	No data	No data	No data	No data	No data	No data	No data	No data	No data	No data	No data	No data	No data	No data	No data	No data	No data	No data	No data	0.01823792392834863	No data	No data	ACTB	Turquoise	paroxysmal nocturnal hemoglobinuria
Cockayne syndrome	0.0022174791281082107	No data	No data	No data	No data	No data	No data	No data	No data	No data	No data	No data	No data	No data	No data	No data	No data	No data	No data	No data	No data	0.01823792392834863	No data	No data	ACTB	Turquoise	Cockayne syndrome
Increased total leukocyte count	0.0022174791281082107	No data	No data	No data	No data	No data	No data	No data	No data	No data	No data	No data	No data	No data	No data	No data	No data	No data	No data	No data	No data	0.01823792392834863	No data	No data	ACTB	Turquoise	Increased total leukocyte count
alcohol dependence	0.0022174791281082107	No data	No data	No data	No data	No data	No data	No data	No data	No data	No data	No data	No data	No data	No data	No data	No data	No data	No data	No data	No data	0.01823792392834863	No data	No data	ACTB	Turquoise	alcohol dependence
gray platelet syndrome	0.0022174791281082107	No data	No data	No data	No data	No data	No data	No data	No data	No data	No data	No data	No data	No data	No data	No data	No data	No data	No data	No data	No data	0.01823792392834863	No data	No data	ACTB	Turquoise	gray platelet syndrome
abscess	0.0022174791281082107	No data	No data	No data	No data	No data	No data	No data	No data	No data	No data	No data	No data	No data	No data	No data	No data	No data	No data	No data	No data	0.01823792392834863	No data	No data	ACTB	Turquoise	abscess
hyaline body myopathy	0.0022174791281082107	No data	No data	No data	No data	No data	No data	No data	No data	No data	No data	No data	No data	No data	No data	No data	No data	No data	No data	No data	No data	0.01823792392834863	No data	No data	ACTB	Turquoise	hyaline body myopathy
bone inflammation disease	0.0022174791281082107	No data	No data	No data	No data	No data	No data	No data	No data	No data	No data	No data	No data	No data	No data	No data	No data	No data	No data	No data	No data	0.01823792392834863	No data	No data	ACTB	Turquoise	bone inflammation disease
HIV-associated nephropathy	0.0022174791281082107	No data	No data	No data	No data	No data	No data	No data	No data	No data	No data	No data	No data	No data	No data	No data	No data	No data	No data	No data	No data	0.01823792392834863	No data	No data	ACTB	Turquoise	HIV-associated nephropathy
oxyphilic adenoma	0.0022174791281082107	No data	No data	No data	No data	No data	No data	No data	No data	No data	No data	No data	No data	No data	No data	No data	No data	No data	No data	No data	No data	0.01823792392834863	No data	No data	ACTB	Turquoise	oxyphilic adenoma
salmonellosis	0.0022174791281082107	No data	No data	No data	No data	No data	No data	No data	No data	No data	No data	No data	No data	No data	No data	No data	No data	No data	No data	No data	No data	0.01823792392834863	No data	No data	ACTB	Turquoise	salmonellosis
Fibroblastic Neoplasm	0.0022174791281082107	No data	No data	No data	No data	No data	No data	No data	No data	No data	No data	No data	No data	No data	No data	No data	No data	No data	No data	No data	No data	0.01823792392834863	No data	No data	ACTB	Turquoise	Fibroblastic Neoplasm
ulcer disease	0.0022174791281082107	No data	No data	No data	No data	No data	No data	No data	No data	No data	No data	No data	No data	No data	No data	No data	No data	No data	No data	No data	No data	0.01823792392834863	No data	No data	ACTB	Turquoise	ulcer disease
renal agenesis	0.0022174791281082107	No data	No data	No data	No data	No data	No data	No data	No data	No data	No data	No data	No data	No data	No data	No data	No data	No data	No data	No data	No data	0.01823792392834863	No data	No data	ACTB	Turquoise	renal agenesis
Hailey-Hailey disease	0.0022174791281082107	No data	No data	No data	No data	No data	No data	No data	No data	No data	No data	No data	No data	No data	No data	No data	No data	No data	No data	No data	No data	0.01823792392834863	No data	No data	ACTB	Turquoise	Hailey-Hailey disease
orofacial cleft	0.0022174791281082107	No data	No data	No data	No data	No data	No data	No data	No data	No data	No data	No data	No data	No data	No data	No data	No data	No data	No data	No data	No data	0.01823792392834863	No data	No data	ACTB	Turquoise	orofacial cleft
rosacea	0.0022174791281082107	No data	No data	No data	No data	No data	No data	No data	No data	No data	No data	No data	No data	No data	No data	No data	No data	No data	No data	No data	No data	0.01823792392834863	No data	No data	ACTB	Turquoise	rosacea
skin sensitization	0.0022174791281082107	No data	No data	No data	No data	No data	No data	No data	No data	No data	No data	No data	No data	No data	No data	No data	No data	No data	No data	No data	No data	0.01823792392834863	No data	No data	ACTB	Turquoise	skin sensitization
macrothrombocytopenia and granulocyte inclusions with or without nephritis or sensorineural hearing loss	0.0022174791281082107	No data	No data	No data	No data	No data	No data	No data	No data	No data	No data	No data	No data	No data	No data	No data	No data	No data	No data	No data	No data	0.01823792392834863	No data	No data	ACTB	Turquoise	macrothrombocytopenia and granulocyte inclusions with or without nephritis or sensorineural hearing loss
seminoma	0.0022174791281082107	No data	No data	No data	No data	No data	No data	No data	No data	No data	No data	No data	No data	No data	No data	No data	No data	No data	No data	No data	No data	0.01823792392834863	No data	No data	ACTB	Turquoise	seminoma
hyperostosis cranialis interna	0.0022174791281082107	No data	No data	No data	No data	No data	No data	No data	No data	No data	No data	No data	No data	No data	No data	No data	No data	No data	No data	No data	No data	0.01823792392834863	No data	No data	ACTB	Turquoise	hyperostosis cranialis interna
restrictive cardiomyopathy	0.0022174791281082107	No data	No data	No data	No data	No data	No data	No data	No data	No data	No data	No data	No data	No data	No data	No data	No data	No data	No data	No data	No data	0.01823792392834863	No data	No data	ACTB	Turquoise	restrictive cardiomyopathy
erythrocyte disorder	0.0022174791281082107	No data	No data	No data	No data	No data	No data	No data	No data	No data	No data	No data	No data	No data	No data	No data	No data	No data	No data	No data	No data	0.01823792392834863	No data	No data	ACTB	Turquoise	erythrocyte disorder
pneumococcal pneumonia	0.0022174791281082107	No data	No data	No data	No data	No data	No data	No data	No data	No data	No data	No data	No data	No data	No data	No data	No data	No data	No data	No data	No data	0.01823792392834863	No data	No data	ACTB	Turquoise	pneumococcal pneumonia
large cell carcinoma	0.0022174791281082107	No data	No data	No data	No data	No data	No data	No data	No data	No data	No data	No data	No data	No data	No data	No data	No data	No data	No data	No data	No data	0.01823792392834863	No data	No data	ACTB	Turquoise	large cell carcinoma
restrictive dermopathy	0.0022174791281082107	No data	No data	No data	No data	No data	No data	No data	No data	No data	No data	No data	No data	No data	No data	No data	No data	No data	No data	No data	No data	0.01823792392834863	No data	No data	ACTB	Turquoise	restrictive dermopathy
Plasmodium falciparum malaria	0.0022174791281082107	No data	No data	No data	No data	No data	No data	No data	No data	No data	No data	No data	No data	No data	No data	No data	No data	No data	No data	No data	No data	0.01823792392834863	No data	No data	ACTB	Turquoise	Plasmodium falciparum malaria
juxtacortical osteosarcoma	0.0022174791281082107	No data	No data	No data	No data	No data	No data	No data	No data	No data	No data	No data	No data	No data	No data	No data	No data	No data	No data	No data	No data	0.01823792392834863	No data	No data	ACTB	Turquoise	juxtacortical osteosarcoma
parkinsonism-dystonia, infantile	0.0022174791281082107	No data	No data	No data	No data	No data	No data	No data	No data	No data	No data	No data	No data	No data	No data	No data	No data	No data	No data	No data	No data	0.01823792392834863	No data	No data	ACTB	Turquoise	parkinsonism-dystonia, infantile
gastroschisis	0.0022174791281082107	No data	No data	No data	No data	No data	No data	No data	No data	No data	No data	No data	No data	No data	No data	No data	No data	No data	No data	No data	No data	0.01823792392834863	No data	No data	ACTB	Turquoise	gastroschisis
Bowen disease of the skin	0.0022174791281082107	No data	No data	No data	No data	No data	No data	No data	No data	No data	No data	No data	No data	No data	No data	No data	No data	No data	No data	No data	No data	0.01823792392834863	No data	No data	ACTB	Turquoise	Bowen disease of the skin
myxoma	0.0022174791281082107	No data	No data	No data	No data	No data	No data	No data	No data	No data	No data	No data	No data	No data	No data	No data	No data	No data	No data	No data	No data	0.01823792392834863	No data	No data	ACTB	Turquoise	myxoma
Speech apraxia	0.0022174791281082107	No data	No data	No data	No data	No data	No data	No data	No data	No data	No data	No data	No data	No data	No data	No data	No data	No data	No data	No data	No data	0.01823792392834863	No data	No data	ACTB	Turquoise	Speech apraxia
muscle atrophy	0.0022174791281082107	No data	No data	No data	No data	No data	No data	No data	No data	No data	No data	No data	No data	No data	No data	No data	No data	No data	No data	No data	No data	0.01823792392834863	No data	No data	ACTB	Turquoise	muscle atrophy
Hamartoma	0.0022174791281082107	No data	No data	No data	No data	No data	No data	No data	No data	No data	No data	No data	No data	No data	No data	No data	No data	No data	No data	No data	No data	0.01823792392834863	No data	No data	ACTB	Turquoise	Hamartoma
Duodenal Adenocarcinoma	0.0022174791281082107	No data	No data	No data	No data	No data	No data	No data	No data	No data	No data	No data	No data	No data	No data	No data	No data	No data	No data	No data	No data	0.01823792392834863	No data	No data	ACTB	Turquoise	Duodenal Adenocarcinoma
tonsil carcinoma	0.0022174791281082107	No data	No data	No data	No data	No data	No data	No data	No data	No data	No data	No data	No data	No data	No data	No data	No data	No data	No data	No data	No data	0.01823792392834863	No data	No data	ACTB	Turquoise	tonsil carcinoma
ganglioneuroma	0.0022174791281082107	No data	No data	No data	No data	No data	No data	No data	No data	No data	No data	No data	No data	No data	No data	No data	No data	No data	No data	No data	No data	0.01823792392834863	No data	No data	ACTB	Turquoise	ganglioneuroma
Esophageal atresia	0.0022174791281082107	No data	No data	No data	No data	No data	No data	No data	No data	No data	No data	No data	No data	No data	No data	No data	No data	No data	No data	No data	No data	0.01823792392834863	No data	No data	ACTB	Turquoise	Esophageal atresia
Autosomal dominant intermediate Charcot-Marie-Tooth disease type E	0.0022174791281082107	No data	No data	No data	No data	No data	No data	No data	No data	No data	No data	No data	No data	No data	No data	No data	No data	No data	No data	No data	No data	0.01823792392834863	No data	No data	ACTB	Turquoise	Autosomal dominant intermediate Charcot-Marie-Tooth disease type E
pneumococcal pneumonia	0.0022174791281082107	No data	No data	No data	No data	No data	No data	No data	No data	No data	No data	No data	No data	No data	No data	No data	No data	No data	No data	No data	No data	0.01823792392834863	No data	No data	ACTB	Turquoise	pneumococcal pneumonia
hyperostosis cranialis interna	0.0022174791281082107	No data	No data	No data	No data	No data	No data	No data	No data	No data	No data	No data	No data	No data	No data	No data	No data	No data	No data	No data	No data	0.01823792392834863	No data	No data	ACTB	Turquoise	hyperostosis cranialis interna
benign fibrous histiocytoma	0.0022174791281082107	No data	No data	No data	No data	No data	No data	No data	No data	No data	No data	No data	No data	No data	No data	No data	No data	No data	No data	No data	No data	0.01823792392834863	No data	No data	ACTB	Turquoise	benign fibrous histiocytoma
Myasthenia gravis	0.0022174791281082107	No data	No data	No data	No data	No data	No data	No data	No data	No data	No data	No data	No data	No data	No data	No data	No data	No data	No data	No data	No data	0.01823792392834863	No data	No data	ACTB	Turquoise	Myasthenia gravis
paroxysmal nocturnal hemoglobinuria	0.0022174791281082107	No data	No data	No data	No data	No data	No data	No data	No data	No data	No data	No data	No data	No data	No data	No data	No data	No data	No data	No data	No data	0.01823792392834863	No data	No data	ACTB	Turquoise	paroxysmal nocturnal hemoglobinuria
Skeletal muscle atrophy	0.0022174791281082107	No data	No data	No data	No data	No data	No data	No data	No data	No data	No data	No data	No data	No data	No data	No data	No data	No data	No data	No data	No data	0.01823792392834863	No data	No data	ACTB	Turquoise	Skeletal muscle atrophy
gastroschisis	0.0022174791281082107	No data	No data	No data	No data	No data	No data	No data	No data	No data	No data	No data	No data	No data	No data	No data	No data	No data	No data	No data	No data	0.01823792392834863	No data	No data	ACTB	Turquoise	gastroschisis
Mitochondrial myopathy	0.0022174791281082107	No data	No data	No data	No data	No data	No data	No data	No data	No data	No data	No data	No data	No data	No data	No data	No data	No data	No data	No data	No data	0.01823792392834863	No data	No data	ACTB	Turquoise	Mitochondrial myopathy
benign colon neoplasm	0.0022174791281082107	No data	No data	No data	No data	No data	No data	No data	No data	No data	No data	No data	No data	No data	No data	No data	No data	No data	No data	No data	No data	0.01823792392834863	No data	No data	ACTB	Turquoise	benign colon neoplasm
lethal multiple pterygium syndrome	0.0022174791281082107	No data	No data	No data	No data	No data	No data	No data	No data	No data	No data	No data	No data	No data	No data	No data	No data	No data	No data	No data	No data	0.01823792392834863	No data	No data	ACTB	Turquoise	lethal multiple pterygium syndrome
Atherosclerotic lesion	0.0022174791281082107	No data	No data	No data	No data	No data	No data	No data	No data	No data	No data	No data	No data	No data	No data	No data	No data	No data	No data	No data	No data	0.01823792392834863	No data	No data	ACTB	Turquoise	Atherosclerotic lesion
hamartoma	0.0022174791281082107	No data	No data	No data	No data	No data	No data	No data	No data	No data	No data	No data	No data	No data	No data	No data	No data	No data	No data	No data	No data	0.01823792392834863	No data	No data	ACTB	Turquoise	hamartoma
primary peritoneal carcinoma	0.0022174791281082107	No data	No data	No data	No data	No data	No data	No data	No data	No data	No data	No data	No data	No data	No data	No data	No data	No data	No data	No data	No data	0.01823792392834863	No data	No data	ACTB	Turquoise	primary peritoneal carcinoma
myelofibrosis	0.0022174791281082107	No data	No data	No data	No data	No data	No data	No data	No data	No data	No data	No data	No data	No data	No data	No data	No data	No data	No data	No data	No data	0.01823792392834863	No data	No data	ACTB	Turquoise	myelofibrosis
alcohol dependence	0.0022174791281082107	No data	No data	No data	No data	No data	No data	No data	No data	No data	No data	No data	No data	No data	No data	No data	No data	No data	No data	No data	No data	0.01823792392834863	No data	No data	ACTB	Turquoise	alcohol dependence
abscess	0.0022174791281082107	No data	No data	No data	No data	No data	No data	No data	No data	No data	No data	No data	No data	No data	No data	No data	No data	No data	No data	No data	No data	0.01823792392834863	No data	No data	ACTB	Turquoise	abscess
rosacea	0.0022174791281082107	No data	No data	No data	No data	No data	No data	No data	No data	No data	No data	No data	No data	No data	No data	No data	No data	No data	No data	No data	No data	0.01823792392834863	No data	No data	ACTB	Turquoise	rosacea
macrothrombocytopenia and granulocyte inclusions with or without nephritis or sensorineural hearing loss	0.0022174791281082107	No data	No data	No data	No data	No data	No data	No data	No data	No data	No data	No data	No data	No data	No data	No data	No data	No data	No data	No data	No data	0.01823792392834863	No data	No data	ACTB	Turquoise	macrothrombocytopenia and granulocyte inclusions with or without nephritis or sensorineural hearing loss
maple syrup urine disease	0.0022174791281082107	No data	No data	No data	No data	No data	No data	No data	No data	No data	No data	No data	No data	No data	No data	No data	No data	No data	No data	No data	No data	0.01823792392834863	No data	No data	ACTB	Turquoise	maple syrup urine disease
avascular necrosis	0.0022174791281082107	No data	No data	No data	No data	No data	No data	No data	No data	No data	No data	No data	No data	No data	No data	No data	No data	No data	No data	No data	No data	0.01823792392834863	No data	No data	ACTB	Turquoise	avascular necrosis
erythrocyte disorder	0.0022174791281082107	No data	No data	No data	No data	No data	No data	No data	No data	No data	No data	No data	No data	No data	No data	No data	No data	No data	No data	No data	No data	0.01823792392834863	No data	No data	ACTB	Turquoise	erythrocyte disorder
familial Alzheimer disease	0.0022174791281082107	No data	No data	No data	No data	No data	No data	No data	No data	No data	No data	No data	No data	No data	No data	No data	No data	No data	No data	No data	No data	0.01823792392834863	No data	No data	ACTB	Turquoise	familial Alzheimer disease
Renal cyst	0.0022174791281082107	No data	No data	No data	No data	No data	No data	No data	No data	No data	No data	No data	No data	No data	No data	No data	No data	No data	No data	No data	No data	0.01823792392834863	No data	No data	ACTB	Turquoise	Renal cyst
ulcer disease	0.0022174791281082107	No data	No data	No data	No data	No data	No data	No data	No data	No data	No data	No data	No data	No data	No data	No data	No data	No data	No data	No data	No data	0.01823792392834863	No data	No data	ACTB	Turquoise	ulcer disease
Increased total leukocyte count	0.0022174791281082107	No data	No data	No data	No data	No data	No data	No data	No data	No data	No data	No data	No data	No data	No data	No data	No data	No data	No data	No data	No data	0.01823792392834863	No data	No data	ACTB	Turquoise	Increased total leukocyte count
Cockayne syndrome	0.0022174791281082107	No data	No data	No data	No data	No data	No data	No data	No data	No data	No data	No data	No data	No data	No data	No data	No data	No data	No data	No data	No data	0.01823792392834863	No data	No data	ACTB	Turquoise	Cockayne syndrome
pleural effusion	0.0022174791281082107	No data	No data	No data	No data	No data	No data	No data	No data	No data	No data	No data	No data	No data	No data	No data	No data	No data	No data	No data	No data	0.01823792392834863	No data	No data	ACTB	Turquoise	pleural effusion
seminoma	0.0022174791281082107	No data	No data	No data	No data	No data	No data	No data	No data	No data	No data	No data	No data	No data	No data	No data	No data	No data	No data	No data	No data	0.01823792392834863	No data	No data	ACTB	Turquoise	seminoma
salmonellosis	0.0022174791281082107	No data	No data	No data	No data	No data	No data	No data	No data	No data	No data	No data	No data	No data	No data	No data	No data	No data	No data	No data	No data	0.01823792392834863	No data	No data	ACTB	Turquoise	salmonellosis
undifferentiated carcinoma	0.0022174791281082107	No data	No data	No data	No data	No data	No data	No data	No data	No data	No data	No data	No data	No data	No data	No data	No data	No data	No data	No data	No data	0.01823792392834863	No data	No data	ACTB	Turquoise	undifferentiated carcinoma
synovium neoplasm	0.0022174791281082107	No data	No data	No data	No data	No data	No data	No data	No data	No data	No data	No data	No data	No data	No data	No data	No data	No data	No data	No data	No data	0.01823792392834863	No data	No data	ACTB	Turquoise	synovium neoplasm
HIV-associated nephropathy	0.0022174791281082107	No data	No data	No data	No data	No data	No data	No data	No data	No data	No data	No data	No data	No data	No data	No data	No data	No data	No data	No data	No data	0.01823792392834863	No data	No data	ACTB	Turquoise	HIV-associated nephropathy
bone inflammation disease	0.0022174791281082107	No data	No data	No data	No data	No data	No data	No data	No data	No data	No data	No data	No data	No data	No data	No data	No data	No data	No data	No data	No data	0.01823792392834863	No data	No data	ACTB	Turquoise	bone inflammation disease
hyaline body myopathy	0.0022174791281082107	No data	No data	No data	No data	No data	No data	No data	No data	No data	No data	No data	No data	No data	No data	No data	No data	No data	No data	No data	No data	0.01823792392834863	No data	No data	ACTB	Turquoise	hyaline body myopathy
monoclonal gammopathy	0.0022174791281082107	No data	No data	No data	No data	No data	No data	No data	No data	No data	No data	No data	No data	No data	No data	No data	No data	No data	No data	No data	No data	0.01823792392834863	No data	No data	ACTB	Turquoise	monoclonal gammopathy
Myelofibrosis	0.0022174791281082107	No data	No data	No data	No data	No data	No data	No data	No data	No data	No data	No data	No data	No data	No data	No data	No data	No data	No data	No data	No data	0.01823792392834863	No data	No data	ACTB	Turquoise	Myelofibrosis
gray platelet syndrome	0.0022174791281082107	No data	No data	No data	No data	No data	No data	No data	No data	No data	No data	No data	No data	No data	No data	No data	No data	No data	No data	No data	No data	0.01823792392834863	No data	No data	ACTB	Turquoise	gray platelet syndrome
bone sarcoma	0.0022174791281082107	No data	No data	No data	No data	No data	No data	No data	No data	No data	No data	No data	No data	No data	No data	No data	No data	No data	No data	No data	No data	0.01823792392834863	No data	No data	ACTB	Turquoise	bone sarcoma
thyroid disease	0.0022174791281082107	No data	No data	No data	No data	No data	No data	No data	No data	No data	No data	No data	No data	No data	No data	No data	No data	No data	No data	No data	No data	0.01823792392834863	No data	No data	ACTB	Turquoise	thyroid disease
Posterior Leukoencephalopathy Syndrome	0.0022174791281082107	No data	No data	No data	No data	No data	No data	No data	No data	No data	No data	No data	No data	No data	No data	No data	No data	No data	No data	No data	No data	0.01823792392834863	No data	No data	ACTB	Turquoise	Posterior Leukoencephalopathy Syndrome
salivary gland adenoid cystic carcinoma	0.0022174791281082107	No data	No data	No data	No data	No data	No data	No data	No data	No data	No data	No data	No data	No data	No data	No data	No data	No data	No data	No data	No data	0.01823792392834863	No data	No data	ACTB	Turquoise	salivary gland adenoid cystic carcinoma
Prader-Willi syndrome	0.0022174791281082107	No data	No data	No data	No data	No data	No data	No data	No data	No data	No data	No data	No data	No data	No data	No data	No data	No data	No data	No data	No data	0.01823792392834863	No data	No data	ACTB	Turquoise	Prader-Willi syndrome
chronic cervicitis	0.0022174791281082107	No data	No data	No data	No data	No data	No data	No data	No data	No data	No data	No data	No data	No data	No data	No data	No data	No data	No data	No data	No data	0.01823792392834863	No data	No data	ACTB	Turquoise	chronic cervicitis
cryptococcal meningitis	0.0022174791281082107	No data	No data	No data	No data	No data	No data	No data	No data	No data	No data	No data	No data	No data	No data	No data	No data	No data	No data	No data	No data	0.01823792392834863	No data	No data	ACTB	Turquoise	cryptococcal meningitis
Abnormal intestine morphology	0.0022174791281082107	No data	No data	No data	No data	No data	No data	No data	No data	No data	No data	No data	No data	No data	No data	No data	No data	No data	No data	No data	No data	0.01823792392834863	No data	No data	ACTB	Turquoise	Abnormal intestine morphology
macular holes	0.0022174791281082107	No data	No data	No data	No data	No data	No data	No data	No data	No data	No data	No data	No data	No data	No data	No data	No data	No data	No data	No data	No data	0.01823792392834863	No data	No data	ACTB	Turquoise	macular holes
Q fever	0.0022174791281082107	No data	No data	No data	No data	No data	No data	No data	No data	No data	No data	No data	No data	No data	No data	No data	No data	No data	No data	No data	No data	0.01823792392834863	No data	No data	ACTB	Turquoise	Q fever
cirrhosis, familial	0.0022174791281082107	No data	No data	No data	No data	No data	No data	No data	No data	No data	No data	No data	No data	No data	No data	No data	No data	No data	No data	No data	No data	0.01823792392834863	No data	No data	ACTB	Turquoise	cirrhosis, familial
Parathyroid Hyperplasia	0.0022174791281082107	No data	No data	No data	No data	No data	No data	No data	No data	No data	No data	No data	No data	No data	No data	No data	No data	No data	No data	No data	No data	0.01823792392834863	No data	No data	ACTB	Turquoise	Parathyroid Hyperplasia
invasive lobular carcinoma	0.0022174791281082107	No data	No data	No data	No data	No data	No data	No data	No data	No data	No data	No data	No data	No data	No data	No data	No data	No data	No data	No data	No data	0.01823792392834863	No data	No data	ACTB	Turquoise	invasive lobular carcinoma
Charlevoix-Saguenay spastic ataxia	0.0022174791281082107	No data	No data	No data	No data	No data	No data	No data	No data	No data	No data	No data	No data	No data	No data	No data	No data	No data	No data	No data	No data	0.01823792392834863	No data	No data	ACTB	Turquoise	Charlevoix-Saguenay spastic ataxia
Salivary Gland Basal Cell Adenocarcinoma	0.0022174791281082107	No data	No data	No data	No data	No data	No data	No data	No data	No data	No data	No data	No data	No data	No data	No data	No data	No data	No data	No data	No data	0.01823792392834863	No data	No data	ACTB	Turquoise	Salivary Gland Basal Cell Adenocarcinoma
Nephrotic range proteinuria	0.0022174791281082107	No data	No data	No data	No data	No data	No data	No data	No data	No data	No data	No data	No data	No data	No data	No data	No data	No data	No data	No data	No data	0.01823792392834863	No data	No data	ACTB	Turquoise	Nephrotic range proteinuria
Fibroblastic Neoplasm	0.0022174791281082107	No data	No data	No data	No data	No data	No data	No data	No data	No data	No data	No data	No data	No data	No data	No data	No data	No data	No data	No data	No data	0.01823792392834863	No data	No data	ACTB	Turquoise	Fibroblastic Neoplasm
dysplasia of cervix	0.0022174791281082107	No data	No data	No data	No data	No data	No data	No data	No data	No data	No data	No data	No data	No data	No data	No data	No data	No data	No data	No data	No data	0.01823792392834863	No data	No data	ACTB	Turquoise	dysplasia of cervix
Charcot-Marie-Tooth disease dominant intermediate E	0.0022174791281082107	No data	No data	No data	No data	No data	No data	No data	No data	No data	No data	No data	No data	No data	No data	No data	No data	No data	No data	No data	No data	0.01823792392834863	No data	No data	ACTB	Turquoise	Charcot-Marie-Tooth disease dominant intermediate E
neuropathic pain	0.0022174791281082107	No data	No data	No data	No data	No data	No data	No data	No data	No data	No data	No data	No data	No data	No data	No data	No data	No data	No data	No data	No data	0.01823792392834863	No data	No data	ACTB	Turquoise	neuropathic pain
infectious mononucleosis	0.0022174791281082107	No data	No data	No data	No data	No data	No data	No data	No data	No data	No data	No data	No data	No data	No data	No data	No data	No data	No data	No data	No data	0.01823792392834863	No data	No data	ACTB	Turquoise	infectious mononucleosis
skin sensitization	0.0022174791281082107	No data	No data	No data	No data	No data	No data	No data	No data	No data	No data	No data	No data	No data	No data	No data	No data	No data	No data	No data	No data	0.01823792392834863	No data	No data	ACTB	Turquoise	skin sensitization
parkinsonism-dystonia, infantile	0.0022174791281082107	No data	No data	No data	No data	No data	No data	No data	No data	No data	No data	No data	No data	No data	No data	No data	No data	No data	No data	No data	No data	0.01823792392834863	No data	No data	ACTB	Turquoise	parkinsonism-dystonia, infantile
restrictive cardiomyopathy	0.0022174791281082107	No data	No data	No data	No data	No data	No data	No data	No data	No data	No data	No data	No data	No data	No data	No data	No data	No data	No data	No data	No data	0.01823792392834863	No data	No data	ACTB	Turquoise	restrictive cardiomyopathy
Krabbe disease	0.0022174791281082107	No data	No data	No data	No data	No data	No data	No data	No data	No data	No data	No data	No data	No data	No data	No data	No data	No data	No data	No data	No data	0.01823792392834863	No data	No data	ACTB	Turquoise	Krabbe disease
dermatophytosis	0.0022174791281082107	No data	No data	No data	No data	No data	No data	No data	No data	No data	No data	No data	No data	No data	No data	No data	No data	No data	No data	No data	No data	0.01823792392834863	No data	No data	ACTB	Turquoise	dermatophytosis
Teratoma with Malignant Transformation	0.0022174791281082107	No data	No data	No data	No data	No data	No data	No data	No data	No data	No data	No data	No data	No data	No data	No data	No data	No data	No data	No data	No data	0.01823792392834863	No data	No data	ACTB	Turquoise	Teratoma with Malignant Transformation
Ovarian Endometriosis	0.0022174791281082107	No data	No data	No data	No data	No data	No data	No data	No data	No data	No data	No data	No data	No data	No data	No data	No data	No data	No data	No data	No data	0.01823792392834863	No data	No data	ACTB	Turquoise	Ovarian Endometriosis
NF2-related schwannomatosis	0.0022174791281082107	No data	No data	No data	No data	No data	No data	No data	No data	No data	No data	No data	No data	No data	No data	No data	No data	No data	No data	No data	No data	0.01823792392834863	No data	No data	ACTB	Turquoise	NF2-related schwannomatosis
IgG4-related retroperitoneal fibrosis	0.0022174791281082107	No data	No data	No data	No data	No data	No data	No data	No data	No data	No data	No data	No data	No data	No data	No data	No data	No data	No data	No data	No data	0.01823792392834863	No data	No data	ACTB	Turquoise	IgG4-related retroperitoneal fibrosis
cocaine abuse	0.0022174791281082107	No data	No data	No data	No data	No data	No data	No data	No data	No data	No data	No data	No data	No data	No data	No data	No data	No data	No data	No data	No data	0.01823792392834863	No data	No data	ACTB	Turquoise	cocaine abuse
large cell carcinoma	0.0022174791281082107	No data	No data	No data	No data	No data	No data	No data	No data	No data	No data	No data	No data	No data	No data	No data	No data	No data	No data	No data	No data	0.01823792392834863	No data	No data	ACTB	Turquoise	large cell carcinoma
sweat gland carcinoma	0.0022174791281082107	No data	No data	No data	No data	No data	No data	No data	No data	No data	No data	No data	No data	No data	No data	No data	No data	No data	No data	No data	No data	0.01823792392834863	No data	No data	ACTB	Turquoise	sweat gland carcinoma
cat-eye syndrome	0.0022174791281082107	No data	No data	No data	No data	No data	No data	No data	No data	No data	No data	No data	No data	No data	No data	No data	No data	No data	No data	No data	No data	0.01823792392834863	No data	No data	ACTB	Turquoise	cat-eye syndrome
non-compaction cardiomyopathy	0.0022174791281082107	No data	No data	No data	No data	No data	No data	No data	No data	No data	No data	No data	No data	No data	No data	No data	No data	No data	No data	No data	No data	0.01823792392834863	No data	No data	ACTB	Turquoise	non-compaction cardiomyopathy
cerebrotendinous xanthomatosis	0.0022174791281082107	No data	No data	No data	No data	No data	No data	No data	No data	No data	No data	No data	No data	No data	No data	No data	No data	No data	No data	No data	No data	0.01823792392834863	No data	No data	ACTB	Turquoise	cerebrotendinous xanthomatosis
complication	0.0022174791281082107	No data	No data	No data	No data	No data	No data	No data	No data	No data	No data	No data	No data	No data	No data	No data	No data	No data	No data	No data	No data	0.01823792392834863	No data	No data	ACTB	Turquoise	complication
Nasu-Hakola disease	0.0022174791281082107	No data	No data	No data	No data	No data	No data	No data	No data	No data	No data	No data	No data	No data	No data	No data	No data	No data	No data	No data	No data	0.01823792392834863	No data	No data	ACTB	Turquoise	Nasu-Hakola disease
oxyphilic adenoma	0.0022174791281082107	No data	No data	No data	No data	No data	No data	No data	No data	No data	No data	No data	No data	No data	No data	No data	No data	No data	No data	No data	No data	0.01823792392834863	No data	No data	ACTB	Turquoise	oxyphilic adenoma
cholestasis	0.0022174791281082107	No data	No data	No data	No data	No data	No data	No data	No data	No data	No data	No data	No data	No data	No data	No data	No data	No data	No data	No data	No data	0.01823792392834863	No data	No data	ACTB	Turquoise	cholestasis
neoplasm of testis	0.0022174791281082107	No data	No data	No data	No data	No data	No data	No data	No data	No data	No data	No data	No data	No data	No data	No data	No data	No data	No data	No data	No data	0.01823792392834863	No data	No data	ACTB	Turquoise	neoplasm of testis
Hailey-Hailey disease	0.0022174791281082107	No data	No data	No data	No data	No data	No data	No data	No data	No data	No data	No data	No data	No data	No data	No data	No data	No data	No data	No data	No data	0.01823792392834863	No data	No data	ACTB	Turquoise	Hailey-Hailey disease
astrocytic tumor	0.0022174791281082107	No data	No data	No data	No data	No data	No data	No data	No data	No data	No data	No data	No data	No data	No data	No data	No data	No data	No data	No data	No data	0.01823792392834863	No data	No data	ACTB	Turquoise	astrocytic tumor
familial hyperlipidemia	0.0022174791281082107	No data	No data	No data	No data	No data	No data	No data	No data	No data	No data	No data	No data	No data	No data	No data	No data	No data	No data	No data	No data	0.01823792392834863	No data	No data	ACTB	Turquoise	familial hyperlipidemia
polycystic lipomembranous osteodysplasia with sclerosing leukoencephaly	0.0022174791281082107	No data	No data	No data	No data	No data	No data	No data	No data	No data	No data	No data	No data	No data	No data	No data	No data	No data	No data	No data	No data	0.01823792392834863	No data	No data	ACTB	Turquoise	polycystic lipomembranous osteodysplasia with sclerosing leukoencephaly
oncocytic neoplasm	0.0022174791281082107	No data	No data	No data	No data	No data	No data	No data	No data	No data	No data	No data	No data	No data	No data	No data	No data	No data	No data	No data	No data	0.01823792392834863	No data	No data	ACTB	Turquoise	oncocytic neoplasm
alcohol abuse	0.0022174791281082107	No data	No data	No data	No data	No data	No data	No data	No data	No data	No data	No data	No data	No data	No data	No data	No data	No data	No data	No data	No data	0.01823792392834863	No data	No data	ACTB	Turquoise	alcohol abuse
coxsackievirus infectious disease	0.0022174791281082107	No data	No data	No data	No data	No data	No data	No data	No data	No data	No data	No data	No data	No data	No data	No data	No data	No data	No data	No data	No data	0.01823792392834863	No data	No data	ACTB	Turquoise	coxsackievirus infectious disease
spinal muscular atrophy, type 1	0.0022174791281082107	No data	No data	No data	No data	No data	No data	No data	No data	No data	No data	No data	No data	No data	No data	No data	No data	No data	No data	No data	No data	0.01823792392834863	No data	No data	ACTB	Turquoise	spinal muscular atrophy, type 1
Infantile dystonia-parkinsonism	0.0022174791281082107	No data	No data	No data	No data	No data	No data	No data	No data	No data	No data	No data	No data	No data	No data	No data	No data	No data	No data	No data	No data	0.01823792392834863	No data	No data	ACTB	Turquoise	Infantile dystonia-parkinsonism
Ascites	0.0022174791281082107	No data	No data	No data	No data	No data	No data	No data	No data	No data	No data	No data	No data	No data	No data	No data	No data	No data	No data	No data	No data	0.01823792392834863	No data	No data	ACTB	Turquoise	Ascites
well-differentiated liposarcoma	0.0022174791281082107	No data	No data	No data	No data	No data	No data	No data	No data	No data	No data	No data	No data	No data	No data	No data	No data	No data	No data	No data	No data	0.01823792392834863	No data	No data	ACTB	Turquoise	well-differentiated liposarcoma
pulpitis	0.0022174791281082107	No data	No data	No data	No data	No data	No data	No data	No data	No data	No data	No data	No data	No data	No data	No data	No data	No data	No data	No data	No data	0.01823792392834863	No data	No data	ACTB	Turquoise	pulpitis
Gray matter heterotopia	0.0022174791281082107	No data	No data	No data	No data	No data	No data	No data	No data	No data	No data	No data	No data	No data	No data	No data	No data	No data	No data	No data	No data	0.01823792392834863	No data	No data	ACTB	Turquoise	Gray matter heterotopia
cystic kidney disease	0.0022174791281082107	No data	No data	No data	No data	No data	No data	No data	No data	No data	No data	No data	No data	No data	No data	No data	No data	No data	No data	No data	No data	0.01823792392834863	No data	No data	ACTB	Turquoise	cystic kidney disease
Diabetes mellitus	0.0022174791281082107	No data	No data	No data	No data	No data	No data	No data	No data	No data	No data	No data	No data	No data	No data	No data	No data	No data	No data	No data	No data	0.01823792392834863	No data	No data	ACTB	Turquoise	Diabetes mellitus
Juvenile Xanthogranuloma	0.0022174791281082107	No data	No data	No data	No data	No data	No data	No data	No data	No data	No data	No data	No data	No data	No data	No data	No data	No data	No data	No data	No data	0.01823792392834863	No data	No data	ACTB	Turquoise	Juvenile Xanthogranuloma
Central Nervous System Neoplasm	0.0022174791281082107	No data	No data	No data	No data	No data	No data	No data	No data	No data	No data	No data	No data	No data	No data	No data	No data	No data	No data	No data	No data	0.01823792392834863	No data	No data	ACTB	Turquoise	Central Nervous System Neoplasm
nervous system injury	0.0022174791281082107	No data	No data	No data	No data	No data	No data	No data	No data	No data	No data	No data	No data	No data	No data	No data	No data	No data	No data	No data	No data	0.01823792392834863	No data	No data	ACTB	Turquoise	nervous system injury
Pseudomonas infection	0.0022174791281082107	No data	No data	No data	No data	No data	No data	No data	No data	No data	No data	No data	No data	No data	No data	No data	No data	No data	No data	No data	No data	0.01823792392834863	No data	No data	ACTB	Turquoise	Pseudomonas infection
Cryptogenic Organizing Pneumonia	0.0022174791281082107	No data	No data	No data	No data	No data	No data	No data	No data	No data	No data	No data	No data	No data	No data	No data	No data	No data	No data	No data	No data	0.01823792392834863	No data	No data	ACTB	Turquoise	Cryptogenic Organizing Pneumonia
Mumps virus infectious disease	0.0022174791281082107	No data	No data	No data	No data	No data	No data	No data	No data	No data	No data	No data	No data	No data	No data	No data	No data	No data	No data	No data	No data	0.01823792392834863	No data	No data	ACTB	Turquoise	Mumps virus infectious disease
autosomal dominant epilepsy with auditory features	0.0022174791281082107	No data	No data	No data	No data	No data	No data	No data	No data	No data	No data	No data	No data	No data	No data	No data	No data	No data	No data	No data	No data	0.01823792392834863	No data	No data	ACTB	Turquoise	autosomal dominant epilepsy with auditory features
tinea unguium	0.0022174791281082107	No data	No data	No data	No data	No data	No data	No data	No data	No data	No data	No data	No data	No data	No data	No data	No data	No data	No data	No data	No data	0.01823792392834863	No data	No data	ACTB	Turquoise	tinea unguium
orofacial cleft	0.0022174791281082107	No data	No data	No data	No data	No data	No data	No data	No data	No data	No data	No data	No data	No data	No data	No data	No data	No data	No data	No data	No data	0.01823792392834863	No data	No data	ACTB	Turquoise	orofacial cleft
tooth agenesis	0.0022174791281082107	No data	No data	No data	No data	No data	No data	No data	No data	No data	No data	No data	No data	No data	No data	No data	No data	No data	No data	No data	No data	0.01823792392834863	No data	No data	ACTB	Turquoise	tooth agenesis
renal agenesis	0.0022174791281082107	No data	No data	No data	No data	No data	No data	No data	No data	No data	No data	No data	No data	No data	No data	No data	No data	No data	No data	No data	No data	0.01823792392834863	No data	No data	ACTB	Turquoise	renal agenesis
Weaver syndrome	0.0022174791281082107	No data	No data	No data	No data	No data	No data	No data	No data	No data	No data	No data	No data	No data	No data	No data	No data	No data	No data	No data	No data	0.01823792392834863	No data	No data	ACTB	Turquoise	Weaver syndrome
keratoconjunctivitis	0.0022174791281082107	No data	No data	No data	No data	No data	No data	No data	No data	No data	No data	No data	No data	No data	No data	No data	No data	No data	No data	No data	No data	0.01823792392834863	No data	No data	ACTB	Turquoise	keratoconjunctivitis
Acanthamoeba infectious disease	0.0022174791281082107	No data	No data	No data	No data	No data	No data	No data	No data	No data	No data	No data	No data	No data	No data	No data	No data	No data	No data	No data	No data	0.01823792392834863	No data	No data	ACTB	Turquoise	Acanthamoeba infectious disease
microcytic anemia	0.0022174791281082107	No data	No data	No data	No data	No data	No data	No data	No data	No data	No data	No data	No data	No data	No data	No data	No data	No data	No data	No data	No data	0.01823792392834863	No data	No data	ACTB	Turquoise	microcytic anemia
vitamin D deficiency	0.00201215698661671	No data	No data	No data	No data	No data	No data	No data	No data	No data	No data	No data	No data	No data	No data	No data	No data	No data	No data	No data	No data	0.01654922726831635	No data	No data	ACTB	Turquoise	vitamin D deficiency
cerebral malformation	0.00201215698661671	No data	No data	No data	No data	No data	No data	No data	No data	No data	No data	No data	No data	No data	No data	No data	No data	No data	No data	No data	No data	0.01654922726831635	No data	No data	ACTB	Turquoise	cerebral malformation
limb-girdle muscular dystrophy	0.00201215698661671	No data	No data	No data	No data	No data	No data	No data	No data	No data	No data	No data	No data	No data	No data	No data	No data	No data	No data	No data	No data	0.01654922726831635	No data	No data	ACTB	Turquoise	limb-girdle muscular dystrophy
Marfan syndrome	0.00201215698661671	No data	No data	No data	No data	No data	No data	No data	No data	No data	No data	No data	No data	No data	No data	No data	No data	No data	No data	No data	No data	0.01654922726831635	No data	No data	ACTB	Turquoise	Marfan syndrome
Multiple Organ Failure	0.00201215698661671	No data	No data	No data	No data	No data	No data	No data	No data	No data	No data	No data	No data	No data	No data	No data	No data	No data	No data	No data	No data	0.01654922726831635	No data	No data	ACTB	Turquoise	Multiple Organ Failure
clear cell sarcoma	0.00201215698661671	No data	No data	No data	No data	No data	No data	No data	No data	No data	No data	No data	No data	No data	No data	No data	No data	No data	No data	No data	No data	0.01654922726831635	No data	No data	ACTB	Turquoise	clear cell sarcoma
cardiac arrest	0.00201215698661671	No data	No data	No data	No data	No data	No data	No data	No data	No data	No data	No data	No data	No data	No data	No data	No data	No data	No data	No data	No data	0.01654922726831635	No data	No data	ACTB	Turquoise	cardiac arrest
alpha 1-antitrypsin deficiency	0.00201215698661671	No data	No data	No data	No data	No data	No data	No data	No data	No data	No data	No data	No data	No data	No data	No data	No data	No data	No data	No data	No data	0.01654922726831635	No data	No data	ACTB	Turquoise	alpha 1-antitrypsin deficiency
autosomal dominant familial periodic fever	0.00201215698661671	No data	No data	No data	No data	No data	No data	No data	No data	No data	No data	No data	No data	No data	No data	No data	No data	No data	No data	No data	No data	0.01654922726831635	No data	No data	ACTB	Turquoise	autosomal dominant familial periodic fever
fibroma	0.00201215698661671	No data	No data	No data	No data	No data	No data	No data	No data	No data	No data	No data	No data	No data	No data	No data	No data	No data	No data	No data	No data	0.01654922726831635	No data	No data	ACTB	Turquoise	fibroma
dental caries	0.00201215698661671	No data	No data	No data	No data	No data	No data	No data	No data	No data	No data	No data	No data	No data	No data	No data	No data	No data	No data	No data	No data	0.01654922726831635	No data	No data	ACTB	Turquoise	dental caries
muscle tissue disorder	0.00201215698661671	No data	No data	No data	No data	No data	No data	No data	No data	No data	No data	No data	No data	No data	No data	No data	No data	No data	No data	No data	No data	0.01654922726831635	No data	No data	ACTB	Turquoise	muscle tissue disorder
hereditary spastic paraplegia	0.0018478992734235094	No data	No data	No data	No data	No data	No data	No data	No data	No data	No data	No data	No data	No data	No data	No data	No data	No data	No data	No data	No data	0.015198269940290528	No data	No data	ACTB	Turquoise	hereditary spastic paraplegia
rhabdomyolysis	0.0018478992734235094	No data	No data	No data	No data	No data	No data	No data	No data	No data	No data	No data	No data	No data	No data	No data	No data	No data	No data	No data	No data	0.015198269940290528	No data	No data	ACTB	Turquoise	rhabdomyolysis
Pneumonia	0.0018478992734235094	No data	No data	No data	No data	No data	No data	No data	No data	No data	No data	No data	No data	No data	No data	No data	No data	No data	No data	No data	No data	0.015198269940290528	No data	No data	ACTB	Turquoise	Pneumonia
Jaundice	0.0018478992734235094	No data	No data	No data	No data	No data	No data	No data	No data	No data	No data	No data	No data	No data	No data	No data	No data	No data	No data	No data	No data	0.015198269940290528	No data	No data	ACTB	Turquoise	Jaundice
prostatitis	0.0018478992734235094	No data	No data	No data	No data	No data	No data	No data	No data	No data	No data	No data	No data	No data	No data	No data	No data	No data	No data	No data	No data	0.015198269940290528	No data	No data	ACTB	Turquoise	prostatitis
Familial adenomatous polyposis	0.0018478992734235094	No data	No data	No data	No data	No data	No data	No data	No data	No data	No data	No data	No data	No data	No data	No data	No data	No data	No data	No data	No data	0.015198269940290528	No data	No data	ACTB	Turquoise	Familial adenomatous polyposis
mesoblastic nephroma	0.0018478992734235094	No data	No data	No data	No data	No data	No data	No data	No data	No data	No data	No data	No data	No data	No data	No data	No data	No data	No data	No data	No data	0.015198269940290528	No data	No data	ACTB	Turquoise	mesoblastic nephroma
necrosis	0.0018478992734235094	No data	No data	No data	No data	No data	No data	No data	No data	No data	No data	No data	No data	No data	No data	No data	No data	No data	No data	No data	No data	0.015198269940290528	No data	No data	ACTB	Turquoise	necrosis
developmental disability	0.0018478992734235094	No data	No data	No data	No data	No data	No data	No data	No data	No data	No data	No data	No data	No data	No data	No data	No data	No data	No data	No data	No data	0.015198269940290528	No data	No data	ACTB	Turquoise	developmental disability
gonorrhea	0.0018478992734235094	No data	No data	No data	No data	No data	No data	No data	No data	No data	No data	No data	No data	No data	No data	No data	No data	No data	No data	No data	No data	0.015198269940290528	No data	No data	ACTB	Turquoise	gonorrhea
juvenile neuronal ceroid lipofuscinosis	0.0018478992734235094	No data	No data	No data	No data	No data	No data	No data	No data	No data	No data	No data	No data	No data	No data	No data	No data	No data	No data	No data	No data	0.015198269940290528	No data	No data	ACTB	Turquoise	juvenile neuronal ceroid lipofuscinosis
hematologic disease	0.0018478992734235094	No data	No data	No data	No data	No data	No data	No data	No data	No data	No data	No data	No data	No data	No data	No data	No data	No data	No data	No data	No data	0.015198269940290528	No data	No data	ACTB	Turquoise	hematologic disease
persistent truncus arteriosus	0.0018478992734235094	No data	No data	No data	No data	No data	No data	No data	No data	No data	No data	No data	No data	No data	No data	No data	No data	No data	No data	No data	No data	0.015198269940290528	No data	No data	ACTB	Turquoise	persistent truncus arteriosus
Haim-Munk syndrome	0.0018478992734235094	No data	No data	No data	No data	No data	No data	No data	No data	No data	No data	No data	No data	No data	No data	No data	No data	No data	No data	No data	No data	0.015198269940290528	No data	No data	ACTB	Turquoise	Haim-Munk syndrome
kidney sarcoma	0.0018478992734235094	No data	No data	No data	No data	No data	No data	No data	No data	No data	No data	No data	No data	No data	No data	No data	No data	No data	No data	No data	No data	0.015198269940290528	No data	No data	ACTB	Turquoise	kidney sarcoma
giardiasis	0.0018478992734235094	No data	No data	No data	No data	No data	No data	No data	No data	No data	No data	No data	No data	No data	No data	No data	No data	No data	No data	No data	No data	0.015198269940290528	No data	No data	ACTB	Turquoise	giardiasis
Angiofibroma	0.0018478992734235094	No data	No data	No data	No data	No data	No data	No data	No data	No data	No data	No data	No data	No data	No data	No data	No data	No data	No data	No data	No data	0.015198269940290528	No data	No data	ACTB	Turquoise	Angiofibroma
Fulminant hepatic failure	0.0018478992734235094	No data	No data	No data	No data	No data	No data	No data	No data	No data	No data	No data	No data	No data	No data	No data	No data	No data	No data	No data	No data	0.015198269940290528	No data	No data	ACTB	Turquoise	Fulminant hepatic failure
malignant rhabdoid tumour	0.0018478992734235094	No data	No data	No data	No data	No data	No data	No data	No data	No data	No data	No data	No data	No data	No data	No data	No data	No data	No data	No data	No data	0.015198269940290528	No data	No data	ACTB	Turquoise	malignant rhabdoid tumour
B-cell acute lymphoblastic leukemia	0.0018478992734235094	No data	No data	No data	No data	No data	No data	No data	No data	No data	No data	No data	No data	No data	No data	No data	No data	No data	No data	No data	No data	0.015198269940290528	No data	No data	ACTB	Turquoise	B-cell acute lymphoblastic leukemia
channelopathy	0.0018478992734235094	No data	No data	No data	No data	No data	No data	No data	No data	No data	No data	No data	No data	No data	No data	No data	No data	No data	No data	No data	No data	0.015198269940290528	No data	No data	ACTB	Turquoise	channelopathy
Angiofibromas	0.0018478992734235094	No data	No data	No data	No data	No data	No data	No data	No data	No data	No data	No data	No data	No data	No data	No data	No data	No data	No data	No data	No data	0.015198269940290528	No data	No data	ACTB	Turquoise	Angiofibromas
acute coronary syndrome	0.0018478992734235094	No data	No data	No data	No data	No data	No data	No data	No data	No data	No data	No data	No data	No data	No data	No data	No data	No data	No data	No data	No data	0.015198269940290528	No data	No data	ACTB	Turquoise	acute coronary syndrome
Mycobacterium infection	0.0018478992734235094	No data	No data	No data	No data	No data	No data	No data	No data	No data	No data	No data	No data	No data	No data	No data	No data	No data	No data	No data	No data	0.015198269940290528	No data	No data	ACTB	Turquoise	Mycobacterium infection
dyschromatosis symmetrica hereditaria	0.0014783194187388072	No data	No data	No data	No data	No data	No data	No data	No data	No data	No data	No data	No data	No data	No data	No data	No data	No data	No data	No data	No data	0.012158615952232422	No data	No data	ACTB	Turquoise	dyschromatosis symmetrica hereditaria
goblet cell carcinoma	0.0014783194187388072	No data	No data	No data	No data	No data	No data	No data	No data	No data	No data	No data	No data	No data	No data	No data	No data	No data	No data	No data	No data	0.012158615952232422	No data	No data	ACTB	Turquoise	goblet cell carcinoma
disorder of glycosylation	0.0014783194187388072	No data	No data	No data	No data	No data	No data	No data	No data	No data	No data	No data	No data	No data	No data	No data	No data	No data	No data	No data	No data	0.012158615952232422	No data	No data	ACTB	Turquoise	disorder of glycosylation
Frontotemporal dementia	0.0014783194187388072	No data	No data	No data	No data	No data	No data	No data	No data	No data	No data	No data	No data	No data	No data	No data	No data	No data	No data	No data	No data	0.012158615952232422	No data	No data	ACTB	Turquoise	Frontotemporal dementia
Pain	0.0014783194187388072	No data	No data	No data	No data	No data	No data	No data	No data	No data	No data	No data	No data	No data	No data	No data	No data	No data	No data	No data	No data	0.012158615952232422	No data	No data	ACTB	Turquoise	Pain
hyperplasia	0.0014783194187388072	No data	No data	No data	No data	No data	No data	No data	No data	No data	No data	No data	No data	No data	No data	No data	No data	No data	No data	No data	No data	0.012158615952232422	No data	No data	ACTB	Turquoise	hyperplasia
hypersensitivity pneumonitis	0.0014783194187388072	No data	No data	No data	No data	No data	No data	No data	No data	No data	No data	No data	No data	No data	No data	No data	No data	No data	No data	No data	No data	0.012158615952232422	No data	No data	ACTB	Turquoise	hypersensitivity pneumonitis
myostatin-related muscle hypertrophy	0.0014783194187388072	No data	No data	No data	No data	No data	No data	No data	No data	No data	No data	No data	No data	No data	No data	No data	No data	No data	No data	No data	No data	0.012158615952232422	No data	No data	ACTB	Turquoise	myostatin-related muscle hypertrophy
Increased total eosinophil count	0.0014783194187388072	No data	No data	No data	No data	No data	No data	No data	No data	No data	No data	No data	No data	No data	No data	No data	No data	No data	No data	No data	No data	0.012158615952232422	No data	No data	ACTB	Turquoise	Increased total eosinophil count
hemophilia B	0.0014783194187388072	No data	No data	No data	No data	No data	No data	No data	No data	No data	No data	No data	No data	No data	No data	No data	No data	No data	No data	No data	No data	0.012158615952232422	No data	No data	ACTB	Turquoise	hemophilia B
arterial disorder	0.0014783194187388072	No data	No data	No data	No data	No data	No data	No data	No data	No data	No data	No data	No data	No data	No data	No data	No data	No data	No data	No data	No data	0.012158615952232422	No data	No data	ACTB	Turquoise	arterial disorder
foot and mouth disease	0.0014783194187388072	No data	No data	No data	No data	No data	No data	No data	No data	No data	No data	No data	No data	No data	No data	No data	No data	No data	No data	No data	No data	0.012158615952232422	No data	No data	ACTB	Turquoise	foot and mouth disease
mucopolysaccharidosis type 3D	0.0014783194187388072	No data	No data	No data	No data	No data	No data	No data	No data	No data	No data	No data	No data	No data	No data	No data	No data	No data	No data	No data	No data	0.012158615952232422	No data	No data	ACTB	Turquoise	mucopolysaccharidosis type 3D
Cerebral visual impairment	0.0014783194187388072	No data	No data	No data	No data	No data	No data	No data	No data	No data	No data	No data	No data	No data	No data	No data	No data	No data	No data	No data	No data	0.012158615952232422	No data	No data	ACTB	Turquoise	Cerebral visual impairment
Moyamoya disease	0.0014783194187388072	No data	No data	No data	No data	No data	No data	No data	No data	No data	No data	No data	No data	No data	No data	No data	No data	No data	No data	No data	No data	0.012158615952232422	No data	No data	ACTB	Turquoise	Moyamoya disease
allergic respiratory disease	0.0014783194187388072	No data	No data	No data	No data	No data	No data	No data	No data	No data	No data	No data	No data	No data	No data	No data	No data	No data	No data	No data	No data	0.012158615952232422	No data	No data	ACTB	Turquoise	allergic respiratory disease
Spindle Cell Melanoma	0.0014783194187388072	No data	No data	No data	No data	No data	No data	No data	No data	No data	No data	No data	No data	No data	No data	No data	No data	No data	No data	No data	No data	0.012158615952232422	No data	No data	ACTB	Turquoise	Spindle Cell Melanoma
ischemia reperfusion injury	0.0014783194187388072	No data	No data	No data	No data	No data	No data	No data	No data	No data	No data	No data	No data	No data	No data	No data	No data	No data	No data	No data	No data	0.012158615952232422	No data	No data	ACTB	Turquoise	ischemia reperfusion injury
Strabismus	0.0014783194187388072	No data	No data	No data	No data	No data	No data	No data	No data	No data	No data	No data	No data	No data	No data	No data	No data	No data	No data	No data	No data	0.012158615952232422	No data	No data	ACTB	Turquoise	Strabismus
Inguinal hernia	0.0014783194187388072	No data	No data	No data	No data	No data	No data	No data	No data	No data	No data	No data	No data	No data	No data	No data	No data	No data	No data	No data	No data	0.012158615952232422	No data	No data	ACTB	Turquoise	Inguinal hernia
myoclonic epilepsy	0.0014783194187388072	No data	No data	No data	No data	No data	No data	No data	No data	No data	No data	No data	No data	No data	No data	No data	No data	No data	No data	No data	No data	0.012158615952232422	No data	No data	ACTB	Turquoise	myoclonic epilepsy
Osteochondrosis	0.0014783194187388072	No data	No data	No data	No data	No data	No data	No data	No data	No data	No data	No data	No data	No data	No data	No data	No data	No data	No data	No data	No data	0.012158615952232422	No data	No data	ACTB	Turquoise	Osteochondrosis
autosomal recessive limb-girdle muscular dystrophy type 2H	0.0014783194187388072	No data	No data	No data	No data	No data	No data	No data	No data	No data	No data	No data	No data	No data	No data	No data	No data	No data	No data	No data	No data	0.012158615952232422	No data	No data	ACTB	Turquoise	autosomal recessive limb-girdle muscular dystrophy type 2H
pregnancy disorder	0.0014783194187388072	No data	No data	No data	No data	No data	No data	No data	No data	No data	No data	No data	No data	No data	No data	No data	No data	No data	No data	No data	No data	0.012158615952232422	No data	No data	ACTB	Turquoise	pregnancy disorder
Asthma	0.0014783194187388072	No data	No data	No data	No data	No data	No data	No data	No data	No data	No data	No data	No data	No data	No data	No data	No data	No data	No data	No data	No data	0.012158615952232422	No data	No data	ACTB	Turquoise	Asthma
asthma	0.0014783194187388072	No data	No data	No data	No data	No data	No data	No data	No data	No data	No data	No data	No data	No data	No data	No data	No data	No data	No data	No data	No data	0.012158615952232422	No data	No data	ACTB	Turquoise	asthma
chorioamnionitis	0.0014783194187388072	No data	No data	No data	No data	No data	No data	No data	No data	No data	No data	No data	No data	No data	No data	No data	No data	No data	No data	No data	No data	0.012158615952232422	No data	No data	ACTB	Turquoise	chorioamnionitis
autosomal recessive polycystic kidney disease	0.0014783194187388072	No data	No data	No data	No data	No data	No data	No data	No data	No data	No data	No data	No data	No data	No data	No data	No data	No data	No data	No data	No data	0.012158615952232422	No data	No data	ACTB	Turquoise	autosomal recessive polycystic kidney disease
Charcot-Marie-Tooth disease, axonal, type 2FF	0.0014783194187388072	No data	No data	No data	No data	No data	No data	No data	No data	No data	No data	No data	No data	No data	No data	No data	No data	No data	No data	No data	No data	0.012158615952232422	No data	No data	ACTB	Turquoise	Charcot-Marie-Tooth disease, axonal, type 2FF
Ectodermal dysplasia - syndactyly syndrome	0.0014783194187388072	No data	No data	No data	No data	No data	No data	No data	No data	No data	No data	No data	No data	No data	No data	No data	No data	No data	No data	No data	No data	0.012158615952232422	No data	No data	ACTB	Turquoise	Ectodermal dysplasia - syndactyly syndrome
Fanconi anemia complementation group F	0.0014783194187388072	No data	No data	No data	No data	No data	No data	No data	No data	No data	No data	No data	No data	No data	No data	No data	No data	No data	No data	No data	No data	0.012158615952232422	No data	No data	ACTB	Turquoise	Fanconi anemia complementation group F
xerostomia	0.0014783194187388072	No data	No data	No data	No data	No data	No data	No data	No data	No data	No data	No data	No data	No data	No data	No data	No data	No data	No data	No data	No data	0.012158615952232422	No data	No data	ACTB	Turquoise	xerostomia
[truncated: 27,262 more rows]
