# Supplementary material for: Conserved Blood Transcriptome Patterns Highlight microRNA and Hub Gene Drivers of Neurodegeneration
Source: Genes (Basel). 2025 Oct 10;16(10):1178. doi: 10.3390/genes16101178 (PMC12562450; doi:10.3390/genes16101178)
Supplement: Supplementary file 1 [file genes-16-01178-s001.zip › Datasets S6. GWAS of Different Hub Genes/CDC42.tsv]

disease	globalScore	gwasCredibleSets	geneBurden	eva	genomicsEngland	gene2Phenotype	uniprotLiterature	uniprotVariants	orphanet	clingen	cancerGeneCensus	intogen	evaSomatic	cancerBiomarkers	chembl	crisprScreen	crispr	slapenrich	progeny	reactome	sysbio	europepmc	expressionAtlas	impc
macrothrombocytopenia-lymphedema-developmental delay-facial dysmorphism-camptodactyly syndrome	0.7601144806715581	No data	No data	0.8865419875091628	0.865457038266544	No data	0.607930797611621	0.607930797611621	0.607930797611621	0.607930797611621	No data	No data	No data	No data	No data	No data	No data	No data	No data	No data	No data	0.165770925365613	No data	No data
genetic disorder	0.470483367899285	No data	No data	0.7739094149328739	No data	No data	No data	No data	No data	No data	No data	No data	No data	No data	No data	No data	No data	No data	No data	No data	No data	No data	No data	No data
hemophagocytic syndrome	0.4643076597195501	No data	No data	No data	0.7599134970145264	No data	No data	No data	No data	No data	No data	No data	No data	No data	No data	No data	No data	No data	No data	No data	No data	0.07674693806722566	No data	No data
exanthem	0.46243679317423314	No data	No data	No data	0.7599134970145264	No data	No data	No data	No data	No data	No data	No data	No data	No data	No data	No data	No data	No data	No data	No data	No data	0.015198269940290528	No data	No data
uterine fibroid	0.46170936021914377	0.7578050288432275	No data	No data	No data	No data	No data	No data	No data	No data	No data	No data	No data	No data	No data	No data	No data	No data	No data	No data	No data	0.03343619386863916	No data	No data
Neurodevelopmental disorder	0.45572047779033337	No data	No data	0.5592963338026914	No data	0.607930797611621	No data	No data	No data	No data	No data	No data	No data	No data	No data	No data	No data	No data	No data	No data	No data	0.0841815285026092	No data	No data
bone tissue density	0.4490922148327455	0.7387225924350188	No data	No data	No data	No data	No data	No data	No data	No data	No data	No data	No data	No data	No data	No data	No data	No data	No data	No data	No data	No data	No data	No data
endometriosis	0.43090592457516047	0.7024930819897849	No data	No data	No data	No data	No data	No data	No data	No data	No data	No data	No data	No data	No data	No data	No data	No data	No data	No data	No data	0.1262888782587064	No data	No data
Neurodevelopmental abnormality	0.39834699403290613	No data	No data	0.6552505574612978	No data	No data	No data	No data	No data	No data	No data	No data	No data	No data	No data	No data	No data	No data	No data	No data	No data	No data	No data	No data
Abnormality of blood and blood-forming tissues	0.39834699403290613	No data	No data	0.6552505574612978	No data	No data	No data	No data	No data	No data	No data	No data	No data	No data	No data	No data	No data	No data	No data	No data	No data	No data	No data	No data
Abnormal facial shape	0.39834699403290613	No data	No data	0.6552505574612978	No data	No data	No data	No data	No data	No data	No data	No data	No data	No data	No data	No data	No data	No data	No data	No data	No data	No data	No data	No data
Postnatal growth retardation	0.39834699403290613	No data	No data	0.6552505574612978	No data	No data	No data	No data	No data	No data	No data	No data	No data	No data	No data	No data	No data	No data	No data	No data	No data	No data	No data	No data
Abnormality of the immune system	0.39834699403290613	No data	No data	0.6552505574612978	No data	No data	No data	No data	No data	No data	No data	No data	No data	No data	No data	No data	No data	No data	No data	No data	No data	No data	No data	No data
diverticular disease	0.38399918958062546	0.6316495086105915	No data	No data	No data	No data	No data	No data	No data	No data	No data	No data	No data	No data	No data	No data	No data	No data	No data	No data	No data	No data	No data	No data
alkaline phosphatase measurement	0.38371458332304215	0.6007848130473219	No data	No data	No data	No data	No data	No data	No data	No data	No data	No data	No data	No data	No data	No data	No data	No data	No data	No data	No data	0.607930797611621	No data	No data
Intellectual disability	0.3718186960438106	No data	No data	No data	0.607930797611621	No data	No data	No data	No data	No data	No data	No data	No data	No data	No data	No data	No data	No data	No data	No data	No data	0.07365448067130559	No data	No data
blood platelet disease	0.3695798546847018	No data	No data	No data	0.607930797611621	No data	No data	No data	No data	No data	No data	No data	No data	No data	No data	No data	No data	No data	No data	No data	No data	No data	No data	No data
neurodegenerative disease	0.36889318386160014	No data	No data	No data	No data	No data	No data	No data	No data	No data	No data	No data	No data	No data	No data	0.6043507803347802	No data	No data	No data	No data	No data	0.04900991827768266	No data	No data
female infertility	0.36002655506598963	0.5904685441073783	No data	No data	No data	No data	No data	No data	No data	No data	No data	No data	No data	No data	No data	No data	No data	No data	No data	No data	No data	0.03495602086266821	No data	No data
Noonan syndrome	0.34111707282044246	No data	No data	0.5592963338026914	No data	No data	No data	No data	No data	No data	No data	No data	No data	No data	No data	No data	No data	No data	No data	No data	No data	0.03630697819069404	No data	No data
lean body mass	0.32821165570868854	0.5398832515117417	No data	No data	No data	No data	No data	No data	No data	No data	No data	No data	No data	No data	No data	No data	No data	No data	No data	No data	No data	No data	No data	No data
pelvis bone mineral density	0.3058733423687777	0.5031384222850083	No data	No data	No data	No data	No data	No data	No data	No data	No data	No data	No data	No data	No data	No data	No data	No data	No data	No data	No data	No data	No data	No data
Ovarian Endometriosis	0.2772865959614114	0.4516487924594293	No data	No data	No data	No data	No data	No data	No data	No data	No data	No data	No data	No data	No data	No data	No data	No data	No data	No data	No data	0.08933205331570766	No data	No data
thyroid gland adenocarcinoma	0.27641523295961984	No data	No data	No data	No data	No data	No data	No data	No data	No data	No data	No data	No data	No data	No data	No data	No data	0.9093641383051259	No data	No data	No data	No data	No data	No data
intelligence	0.271597816444826	0.44675778478710554	No data	No data	No data	No data	No data	No data	No data	No data	No data	No data	No data	No data	No data	No data	No data	No data	No data	No data	No data	No data	No data	No data
neuroimaging measurement	0.2477391653721519	0.40751211543393634	No data	No data	No data	No data	No data	No data	No data	No data	No data	No data	No data	No data	No data	No data	No data	No data	No data	No data	No data	No data	No data	No data
neutrophil count	0.24399007747558984	0.40134515052396447	No data	No data	No data	No data	No data	No data	No data	No data	No data	No data	No data	No data	No data	No data	No data	No data	No data	No data	No data	No data	No data	No data
self reported educational attainment	0.2396501639684178	0.39420632234776043	No data	No data	No data	No data	No data	No data	No data	No data	No data	No data	No data	No data	No data	No data	No data	No data	No data	No data	No data	No data	No data	No data
uterine prolapse	0.22414449968006442	0.36870068198660333	No data	No data	No data	No data	No data	No data	No data	No data	No data	No data	No data	No data	No data	No data	No data	No data	No data	No data	No data	No data	No data	No data
endometriosis of pelvic peritoneum	0.2202771770721811	0.3623392299544364	No data	No data	No data	No data	No data	No data	No data	No data	No data	No data	No data	No data	No data	No data	No data	No data	No data	No data	No data	No data	No data	No data
cognitive function measurement	0.21431874514942614	0.352538061883722	No data	No data	No data	No data	No data	No data	No data	No data	No data	No data	No data	No data	No data	No data	No data	No data	No data	No data	No data	No data	No data	No data
leiomyoma	0.20917195529836938	0.34042439860478135	No data	No data	No data	No data	No data	No data	No data	No data	No data	No data	No data	No data	No data	No data	No data	No data	No data	No data	No data	0.07295169571339453	No data	No data
schizophrenia	0.19872211884651383	0.3163015933444568	No data	No data	No data	No data	No data	No data	No data	No data	No data	No data	No data	No data	No data	No data	No data	No data	No data	No data	No data	0.21162405142373272	No data	No data
prostate specific antigen amount	0.1965963944783142	0.32338614074279975	No data	No data	No data	No data	No data	No data	No data	No data	No data	No data	No data	No data	No data	No data	No data	No data	No data	No data	No data	No data	No data	No data
attention deficit hyperactivity disorder	0.18981231601746706	0.3116189160132147	No data	No data	No data	No data	No data	No data	No data	No data	No data	No data	No data	No data	No data	No data	No data	No data	No data	No data	No data	0.012158615952232422	No data	No data
autism spectrum disorder	0.18944273616278234	0.3116189160132147	No data	No data	No data	No data	No data	No data	No data	No data	No data	No data	No data	No data	No data	No data	No data	No data	No data	No data	No data	No data	No data	No data
lung adenocarcinoma	0.18799594876083808	No data	No data	No data	No data	No data	No data	No data	No data	No data	No data	No data	No data	No data	No data	No data	No data	0.607930797611621	No data	No data	No data	0.10547323580521736	No data	No data
head and neck squamous cell carcinoma	0.17958584039728104	No data	No data	No data	No data	No data	No data	No data	No data	No data	No data	No data	No data	No data	No data	No data	No data	0.5714126242342105	No data	No data	No data	0.1939751765305786	No data	No data
female reproductive system disease	0.1731316941690582	0.2847884904815499	No data	No data	No data	No data	No data	No data	No data	No data	No data	No data	No data	No data	No data	No data	No data	No data	No data	No data	No data	No data	No data	No data
Uterine leiomyoma	0.13824804712170025	0.227407539912167	No data	No data	No data	No data	No data	No data	No data	No data	No data	No data	No data	No data	No data	No data	No data	No data	No data	No data	No data	No data	No data	No data
cutaneous melanoma	0.12516405269758787	No data	No data	No data	No data	No data	No data	No data	No data	No data	No data	No data	No data	No data	No data	No data	No data	0.4019867544766693	No data	No data	No data	0.09783970708895028	No data	No data
neoplasm	0.11615494285011815	No data	No data	No data	No data	No data	No data	No data	No data	No data	No data	No data	No data	No data	No data	No data	No data	No data	No data	No data	No data	0.9553303049167462	No data	No data
colorectal carcinoma	0.11411932583138383	No data	No data	No data	No data	No data	No data	No data	No data	No data	No data	No data	No data	No data	No data	No data	No data	No data	No data	No data	No data	0.9385881277912277	No data	No data
glioma	0.11043027146994604	No data	No data	No data	No data	No data	No data	No data	No data	No data	No data	No data	No data	No data	No data	No data	No data	No data	No data	No data	No data	0.9082470562751027	No data	No data
acute myeloid leukemia	0.10747700469381129	No data	No data	No data	No data	No data	No data	No data	No data	No data	No data	No data	No data	No data	No data	No data	No data	0.3314162096111645	No data	No data	No data	0.2216681370680658	No data	No data
cerebral cortex area attribute	0.10746988328380044	0.17677979748026845	No data	No data	No data	No data	No data	No data	No data	No data	No data	No data	No data	No data	No data	No data	No data	No data	No data	No data	No data	No data	No data	No data
breast cancer	0.10406378996018738	No data	No data	No data	No data	No data	No data	No data	No data	No data	No data	No data	No data	No data	No data	No data	No data	No data	No data	No data	No data	0.8558851629907794	No data	No data
glioblastoma multiforme	0.09815857628704736	No data	No data	No data	No data	No data	No data	No data	No data	No data	No data	No data	No data	No data	No data	No data	No data	No data	No data	No data	No data	0.8073170225351565	No data	No data
cancer	0.09761141566708616	No data	No data	No data	No data	No data	No data	No data	No data	No data	No data	No data	No data	No data	No data	No data	No data	No data	No data	No data	No data	0.8028168341739909	No data	No data
melanoma	0.09432834305614064	No data	No data	No data	No data	No data	No data	No data	No data	No data	No data	No data	No data	No data	No data	No data	No data	No data	No data	No data	No data	0.7758148084183971	No data	No data
triple-negative breast cancer	0.09020231066768154	No data	No data	No data	No data	No data	No data	No data	No data	No data	No data	No data	No data	No data	No data	No data	No data	No data	No data	No data	No data	0.7418797585355071	No data	No data
Alzheimer disease	0.08750169515226308	No data	No data	No data	No data	No data	No data	No data	No data	No data	No data	No data	No data	No data	No data	No data	No data	No data	No data	No data	No data	0.7114318131101335	0.03294563256648177	No data
carpal tunnel syndrome	0.08597590662704035	0.14142383798421476	No data	No data	No data	No data	No data	No data	No data	No data	No data	No data	No data	No data	No data	No data	No data	No data	No data	No data	No data	No data	No data	No data
brain volume	0.08410664827980675	0.13834904994159977	No data	No data	No data	No data	No data	No data	No data	No data	No data	No data	No data	No data	No data	No data	No data	No data	No data	No data	No data	No data	No data	No data
chronic obstructive pulmonary disease	0.08399934130558799	No data	No data	No data	No data	No data	No data	No data	No data	No data	No data	No data	No data	No data	No data	No data	No data	No data	No data	No data	No data	0.6908626905858065	No data	No data
esophageal squamous cell carcinoma	0.08369324603851333	No data	No data	No data	No data	No data	No data	No data	No data	No data	No data	No data	No data	No data	No data	No data	No data	No data	No data	No data	No data	0.6883451732279326	No data	No data
coronary artery disease	0.08342452939973916	No data	No data	No data	No data	No data	No data	No data	No data	No data	No data	No data	No data	No data	No data	No data	No data	No data	No data	No data	No data	0.6861350808964546	No data	No data
Rheumatoid arthritis	0.08325945354911558	No data	No data	No data	No data	No data	No data	No data	No data	No data	No data	No data	No data	No data	No data	No data	No data	No data	No data	No data	No data	0.6847773946986825	No data	No data
Stroke	0.08228011336766432	No data	No data	No data	No data	No data	No data	No data	No data	No data	No data	No data	No data	No data	No data	No data	No data	No data	No data	No data	No data	0.676722693527934	No data	No data
hepatocellular carcinoma	0.08151164146078911	No data	No data	No data	No data	No data	No data	No data	No data	No data	No data	No data	No data	No data	No data	No data	No data	No data	No data	No data	No data	0.6704023038561631	No data	No data
nasopharyngeal carcinoma	0.08038143666598609	No data	No data	No data	No data	No data	No data	No data	No data	No data	No data	No data	No data	No data	No data	No data	No data	No data	No data	No data	No data	0.6611067985186866	No data	No data
Huntington disease	0.07816634458795592	No data	No data	No data	No data	No data	No data	No data	No data	No data	No data	No data	No data	No data	No data	No data	No data	No data	No data	No data	No data	0.6428885071709494	No data	No data
cardiac hypertrophy	0.07747344666925485	No data	No data	No data	No data	No data	No data	No data	No data	No data	No data	No data	No data	No data	No data	No data	No data	No data	No data	No data	No data	0.6371896848590738	No data	No data
diabetes mellitus	0.07629901961864263	No data	No data	No data	No data	No data	No data	No data	No data	No data	No data	No data	No data	No data	No data	No data	No data	No data	No data	No data	No data	0.627530468257232	No data	No data
allergic rhinitis	0.07483992057365212	No data	No data	No data	No data	No data	No data	No data	No data	No data	No data	No data	No data	No data	No data	No data	No data	No data	No data	No data	No data	0.6155299325817664	No data	No data
infection	0.07406027134553593	No data	No data	No data	No data	No data	No data	No data	No data	No data	No data	No data	No data	No data	No data	No data	No data	No data	No data	No data	No data	0.6091176136864316	No data	No data
otitis media with effusion	0.07391597093694036	No data	No data	No data	No data	No data	No data	No data	No data	No data	No data	No data	No data	No data	No data	No data	No data	No data	No data	No data	No data	0.607930797611621	No data	No data
Åland Islands eye disease	0.07391597093694036	No data	No data	No data	No data	No data	No data	No data	No data	No data	No data	No data	No data	No data	No data	No data	No data	No data	No data	No data	No data	0.607930797611621	No data	No data
gastric cancer	0.07306241500026225	No data	No data	No data	No data	No data	No data	No data	No data	No data	No data	No data	No data	No data	No data	No data	No data	No data	No data	No data	No data	0.6009106240981926	No data	No data
colorectal cancer	0.07004305499605634	No data	No data	No data	No data	No data	No data	No data	No data	No data	No data	No data	No data	No data	No data	No data	No data	No data	No data	No data	No data	0.5760775344104513	No data	No data
age at first birth measurement	0.06751479539515298	0.11105671181719776	No data	No data	No data	No data	No data	No data	No data	No data	No data	No data	No data	No data	No data	No data	No data	No data	No data	No data	No data	No data	No data	No data
prostate cancer	0.06507188426774567	No data	No data	No data	No data	No data	No data	No data	No data	No data	No data	No data	No data	No data	No data	No data	No data	No data	No data	No data	No data	0.5351915425521597	No data	No data
vital capacity	0.0646279000084437	0.10630798811698217	No data	No data	No data	No data	No data	No data	No data	No data	No data	No data	No data	No data	No data	No data	No data	No data	No data	No data	No data	No data	No data	No data
Salmonella Infections	0.0644085784442561	No data	No data	No data	No data	No data	No data	No data	No data	No data	No data	No data	No data	No data	No data	No data	No data	No data	No data	No data	No data	0.529736103988301	No data	No data
uremia	0.06430689471513812	No data	No data	No data	No data	No data	No data	No data	No data	No data	No data	No data	No data	No data	No data	No data	No data	No data	No data	No data	No data	0.5288997939221103	No data	No data
colitis	0.06403565159548448	No data	No data	No data	No data	No data	No data	No data	No data	No data	No data	No data	No data	No data	No data	No data	No data	No data	No data	No data	No data	0.5266689222446163	No data	No data
renal fibrosis	0.059389429426416666	No data	No data	No data	No data	No data	No data	No data	No data	No data	No data	No data	No data	No data	No data	No data	No data	No data	No data	No data	No data	0.48845550891433726	No data	No data
cyst	0.05716149993938956	No data	No data	No data	No data	No data	No data	No data	No data	No data	No data	No data	No data	No data	No data	No data	No data	No data	No data	No data	No data	0.4701316347515215	No data	No data
bilateral oophorectomy	0.05711592898646832	0.09395136619309268	No data	No data	No data	No data	No data	No data	No data	No data	No data	No data	No data	No data	No data	No data	No data	No data	No data	No data	No data	No data	No data	No data
Nijmegen breakage syndrome	0.05692503785242157	No data	No data	No data	No data	No data	No data	No data	No data	No data	No data	No data	No data	No data	No data	No data	No data	No data	No data	No data	No data	0.4681868238627083	No data	No data
BMI-adjusted hip circumference	0.056240332486227874	0.09251107643695529	No data	No data	No data	No data	No data	No data	No data	No data	No data	No data	No data	No data	No data	No data	No data	No data	No data	No data	No data	No data	No data	No data
inflammatory bowel disease	0.0557530119621687	No data	No data	No data	No data	No data	No data	No data	No data	No data	No data	No data	No data	No data	No data	No data	No data	No data	No data	No data	No data	0.45854735589318435	No data	No data
Miyoshi myopathy	0.05475181821654812	No data	No data	No data	No data	No data	No data	No data	No data	No data	No data	No data	No data	No data	No data	No data	No data	No data	No data	No data	No data	0.450312917454188	No data	No data
glioblastoma	0.04623734108606668	No data	No data	No data	No data	No data	No data	No data	No data	No data	No data	No data	No data	No data	No data	No data	No data	No data	No data	No data	No data	0.38028457570927005	No data	No data
non-small cell lung carcinoma	0.045842919114211955	No data	No data	No data	No data	No data	No data	No data	No data	No data	No data	No data	No data	No data	No data	No data	No data	No data	No data	No data	No data	0.3770406047391835	No data	No data
uterine benign neoplasm	0.04545173405415793	0.07476465122794279	No data	No data	No data	No data	No data	No data	No data	No data	No data	No data	No data	No data	No data	No data	No data	No data	No data	No data	No data	No data	No data	No data
anxiety	0.04413188257877819	No data	No data	No data	No data	No data	No data	No data	No data	No data	No data	No data	No data	No data	No data	No data	No data	No data	No data	No data	No data	0.3629679788567976	No data	No data
Parkinson disease	0.043146450367475365	No data	No data	No data	No data	No data	No data	No data	No data	No data	No data	No data	No data	No data	No data	No data	No data	No data	No data	No data	No data	0.3548631730534537	No data	No data
retinal degeneration	0.042806574098112234	No data	No data	No data	No data	No data	No data	No data	No data	No data	No data	No data	No data	No data	No data	No data	No data	No data	No data	No data	No data	0.3520678197772386	No data	No data
body weight	0.04244948711206989	0.06982618297813052	No data	No data	No data	No data	No data	No data	No data	No data	No data	No data	No data	No data	No data	No data	No data	No data	No data	No data	No data	No data	No data	No data
retinitis pigmentosa and erythrocytic microcytosis	0.04172556559390283	No data	No data	No data	No data	No data	No data	No data	No data	No data	No data	No data	No data	No data	No data	No data	No data	No data	No data	No data	No data	No data	No data	0.3431769352517601
breast angiosarcoma	0.041392943724686604	No data	No data	No data	No data	No data	No data	No data	No data	No data	No data	No data	No data	No data	No data	No data	No data	No data	No data	No data	No data	0.34044124666250786	No data	No data
chronic myelogenous leukemia	0.04112570368282788	No data	No data	No data	No data	No data	No data	No data	No data	No data	No data	No data	No data	No data	No data	No data	No data	No data	No data	No data	No data	0.3382432987800463	No data	No data
hemoglobin E-beta-thalassemia syndrome	0.04111945463221992	No data	No data	No data	No data	No data	No data	No data	No data	No data	No data	No data	No data	No data	No data	No data	No data	No data	No data	No data	No data	No data	No data	0.3381919027113448
Cognitive impairment	0.04099337426660078	No data	No data	No data	No data	No data	No data	No data	No data	No data	No data	No data	No data	No data	No data	No data	No data	No data	No data	No data	No data	0.33715493957249354	No data	No data
ovarian cancer	0.04060988762120422	No data	No data	No data	No data	No data	No data	No data	No data	No data	No data	No data	No data	No data	No data	No data	No data	No data	No data	No data	No data	0.33400090751075917	No data	No data
chronic kidney disease	0.040339641138835196	No data	No data	No data	No data	No data	No data	No data	No data	No data	No data	No data	No data	No data	No data	No data	No data	No data	No data	No data	No data	0.33177823279654217	No data	No data
cervical cancer	0.04019050883760669	No data	No data	No data	No data	No data	No data	No data	No data	No data	No data	No data	No data	No data	No data	No data	No data	No data	No data	No data	No data	0.33055167623932874	No data	No data
ulcerative colitis	0.039285139094555194	No data	No data	No data	No data	No data	No data	No data	No data	No data	No data	No data	No data	No data	No data	No data	No data	No data	No data	No data	No data	0.3231053538403943	No data	No data
depressive disorder	0.039244863480402514	No data	No data	No data	No data	No data	No data	No data	No data	No data	No data	No data	No data	No data	No data	No data	No data	No data	No data	No data	No data	0.32277410220525005	No data	No data
lymphoma	0.0390682675826048	No data	No data	No data	No data	No data	No data	No data	No data	No data	No data	No data	No data	No data	No data	No data	No data	No data	No data	No data	No data	0.3213216679932353	No data	No data
lung cancer	0.03879690922687903	No data	No data	No data	No data	No data	No data	No data	No data	No data	No data	No data	No data	No data	No data	No data	No data	No data	No data	No data	No data	0.319089848542799	No data	No data
inflammatory bowel disease (infantile ulcerative colitis) 31, autosomal recessive	0.0386654443971135	No data	No data	No data	No data	No data	No data	No data	No data	No data	No data	No data	No data	No data	No data	No data	No data	No data	No data	No data	No data	No data	No data	0.318008600230639
immunoglobulin-mediated membranoproliferative glomerulonephritis	0.0386654443971135	No data	No data	No data	No data	No data	No data	No data	No data	No data	No data	No data	No data	No data	No data	No data	No data	No data	No data	No data	No data	No data	No data	0.318008600230639
Hemolytic anemia due to red cell pyruvate kinase deficiency	0.03828847294533511	No data	No data	No data	No data	No data	No data	No data	No data	No data	No data	No data	No data	No data	No data	No data	No data	No data	No data	No data	No data	No data	No data	0.3149081531628197
hemoglobin D disease	0.038029767047055824	No data	No data	No data	No data	No data	No data	No data	No data	No data	No data	No data	No data	No data	No data	No data	No data	No data	No data	No data	No data	No data	No data	0.3127803953711791
LCAT deficiency	0.036928419080095407	No data	No data	No data	No data	No data	No data	No data	No data	No data	No data	No data	No data	No data	No data	No data	No data	No data	No data	No data	No data	No data	No data	0.3037222264867659
congenital dyserythropoietic anemia type 4	0.036706671167284585	No data	No data	No data	No data	No data	No data	No data	No data	No data	No data	No data	No data	No data	No data	No data	No data	No data	No data	No data	No data	No data	No data	0.301898434093931
Congenital dyserythropoietic anemia type IV	0.036706671167284585	No data	No data	No data	No data	No data	No data	No data	No data	No data	No data	No data	No data	No data	No data	No data	No data	No data	No data	No data	No data	No data	No data	0.301898434093931
anemia (phenotype)	0.03667710477890981	No data	No data	No data	No data	No data	No data	No data	No data	No data	No data	No data	No data	No data	No data	No data	No data	No data	No data	No data	No data	No data	No data	0.3016552617748864
anemia, nonspherocytic hemolytic, due to G6PD deficiency	0.03667710477890981	No data	No data	No data	No data	No data	No data	No data	No data	No data	No data	No data	No data	No data	No data	No data	No data	No data	No data	No data	No data	No data	No data	0.3016552617748864
non-alcoholic steatohepatitis	0.03658840561378548	No data	No data	No data	No data	No data	No data	No data	No data	No data	No data	No data	No data	No data	No data	No data	No data	No data	No data	No data	No data	0.3009257448177524	No data	No data
calf circumference measurement	0.035776356544186594	No data	No data	No data	No data	No data	No data	No data	No data	No data	No data	No data	No data	No data	No data	No data	No data	No data	No data	No data	No data	0.2942469495273248	No data	No data
Norum disease	0.035546190423574625	No data	No data	No data	No data	No data	No data	No data	No data	No data	No data	No data	No data	No data	No data	No data	No data	No data	No data	No data	No data	No data	No data	0.2923539205714286
focal segmental glomerulosclerosis 1	0.03543531646716921	No data	No data	No data	No data	No data	No data	No data	No data	No data	No data	No data	No data	No data	No data	No data	No data	No data	No data	No data	No data	No data	No data	0.29144202437501115
megaloblastic anemia, folate-responsive	0.03534661730204488	No data	No data	No data	No data	No data	No data	No data	No data	No data	No data	No data	No data	No data	No data	No data	No data	No data	No data	No data	No data	No data	No data	0.2907125074178772
tubulointerstitial kidney disease, autosomal dominant, 2	0.03508791140376559	No data	No data	No data	No data	No data	No data	No data	No data	No data	No data	No data	No data	No data	No data	No data	No data	No data	No data	No data	No data	No data	No data	0.28858474962623654
Hyperlipoproteinemia type 1	0.03496225425317279	No data	No data	No data	No data	No data	No data	No data	No data	No data	No data	No data	No data	No data	No data	No data	No data	No data	No data	No data	No data	No data	No data	0.28755126727029673
familial apolipoprotein C-II deficiency	0.03496225425317279	No data	No data	No data	No data	No data	No data	No data	No data	No data	No data	No data	No data	No data	No data	No data	No data	No data	No data	No data	No data	No data	No data	0.28755126727029673
immunodeficiency 69	0.03464441557814394	No data	No data	No data	No data	No data	No data	No data	No data	No data	No data	No data	No data	No data	No data	No data	No data	No data	No data	No data	No data	No data	No data	0.28493716484056675
IRIDA syndrome	0.034540933218832226	No data	No data	No data	No data	No data	No data	No data	No data	No data	No data	No data	No data	No data	No data	No data	No data	No data	No data	No data	No data	No data	No data	0.28408606172391054
sideroblastic anemia 3	0.03439310127695835	No data	No data	No data	No data	No data	No data	No data	No data	No data	No data	No data	No data	No data	No data	No data	No data	No data	No data	No data	No data	No data	No data	0.2828702001286873
forced expiratory volume	0.03438825935589553	0.05656607543325121	No data	No data	No data	No data	No data	No data	No data	No data	No data	No data	No data	No data	No data	No data	No data	No data	No data	No data	No data	No data	No data	No data
Familial hemophagocytic lymphohistiocytosis	0.0327152087366898	No data	No data	No data	No data	No data	No data	No data	No data	No data	No data	No data	No data	No data	No data	No data	No data	No data	No data	No data	No data	No data	No data	0.2690701710229035
amegakaryocytic thrombocytopenia, congenital, 2	0.03241215325584835	No data	No data	No data	No data	No data	No data	No data	No data	No data	No data	No data	No data	No data	No data	No data	No data	No data	No data	No data	No data	No data	No data	0.26657765475269585
familial hypobetalipoproteinemia 1	0.032360412076192495	No data	No data	No data	No data	No data	No data	No data	No data	No data	No data	No data	No data	No data	No data	No data	No data	No data	No data	No data	No data	No data	No data	0.2661521031943677
hemolytic uremic syndrome, atypical, 8, with rhizomelic short stature	0.031946482638945624	No data	No data	No data	No data	No data	No data	No data	No data	No data	No data	No data	No data	No data	No data	No data	No data	No data	No data	No data	No data	No data	No data	0.2627476907277426
smoking cessation	0.03189098026553433	0.05245824095575432	No data	No data	No data	No data	No data	No data	No data	No data	No data	No data	No data	No data	No data	No data	No data	No data	No data	No data	No data	No data	No data	No data
Congenital dyserythropoietic anemia type I	0.031887349862196074	No data	No data	No data	No data	No data	No data	No data	No data	No data	No data	No data	No data	No data	No data	No data	No data	No data	No data	No data	No data	No data	No data	0.26226134608965335
dominant beta-thalassemia	0.03186517507091499	No data	No data	No data	No data	No data	No data	No data	No data	No data	No data	No data	No data	No data	No data	No data	No data	No data	No data	No data	No data	No data	No data	0.26207896685036985
hereditary persistence of fetal hemoglobin-sickle cell disease syndrome	0.03183560868254021	No data	No data	No data	No data	No data	No data	No data	No data	No data	No data	No data	No data	No data	No data	No data	No data	No data	No data	No data	No data	No data	No data	0.2618357945313252
hemoglobin E disease	0.03176169271160327	No data	No data	No data	No data	No data	No data	No data	No data	No data	No data	No data	No data	No data	No data	No data	No data	No data	No data	No data	No data	No data	No data	0.26122786373371354
refractory anemia with excess blasts	0.0314734204249492	No data	No data	No data	No data	No data	No data	No data	No data	No data	No data	No data	No data	No data	No data	No data	No data	No data	No data	No data	No data	No data	No data	0.25885693362302825
abetalipoproteinemia	0.03131080528888794	No data	No data	No data	No data	No data	No data	No data	No data	No data	No data	No data	No data	No data	No data	No data	No data	No data	No data	No data	No data	No data	No data	0.25751948586828266
urinary bladder carcinoma	0.03100104145413338	No data	No data	No data	No data	No data	No data	No data	No data	No data	No data	No data	No data	No data	No data	No data	No data	No data	No data	No data	No data	0.2549717959340704	No data	No data
sitosterolemia	0.030874701060359985	No data	No data	No data	No data	No data	No data	No data	No data	No data	No data	No data	No data	No data	No data	No data	No data	No data	No data	No data	No data	No data	No data	0.25393269416237413
neonatal intrahepatic cholestasis due to citrin deficiency	0.030704694327205025	No data	No data	No data	No data	No data	No data	No data	No data	No data	No data	No data	No data	No data	No data	No data	No data	No data	No data	No data	No data	No data	No data	0.2525344533278674
Recurrent infections-myelofibrosis-nephromegaly syndrome	0.03057903717661222	No data	No data	No data	No data	No data	No data	No data	No data	No data	No data	No data	No data	No data	No data	No data	No data	No data	No data	No data	No data	No data	No data	0.2515009709719276
neuroblastoma	0.03017336400532726	No data	No data	No data	No data	No data	No data	No data	No data	No data	No data	No data	No data	No data	No data	No data	No data	No data	No data	No data	No data	0.24816446315821977	No data	No data
heart disease	0.02993596822946085	No data	No data	No data	No data	No data	No data	No data	No data	No data	No data	No data	No data	No data	No data	No data	No data	No data	No data	No data	No data	0.24621197303270656	No data	No data
cervical squamous cell carcinoma	0.029196808520091447	No data	No data	No data	No data	No data	No data	No data	No data	No data	No data	No data	No data	No data	No data	No data	No data	No data	No data	No data	No data	0.24013266505659034	No data	No data
monocyte percentage of leukocytes	0.02865836569106634	0.0471408354432059	No data	No data	No data	No data	No data	No data	No data	No data	No data	No data	No data	No data	No data	No data	No data	No data	No data	No data	No data	No data	No data	No data
Hyperglycemia	0.028649788665471774	No data	No data	No data	No data	No data	No data	No data	No data	No data	No data	No data	No data	No data	No data	No data	No data	No data	No data	No data	No data	0.23563363443691496	No data	No data
liver dysplastic nodule	0.02857635774938421	No data	No data	No data	No data	No data	No data	No data	No data	No data	No data	No data	No data	No data	No data	No data	No data	No data	No data	No data	No data	0.23502969303128088	No data	No data
atherosclerosis	0.02850754625965432	No data	No data	No data	No data	No data	No data	No data	No data	No data	No data	No data	No data	No data	No data	No data	No data	No data	No data	No data	No data	0.23446374465360179	No data	No data
BMI-adjusted waist-hip ratio	0.02850700115141314	0.04689185226905538	No data	No data	No data	No data	No data	No data	No data	No data	No data	No data	No data	No data	No data	No data	No data	No data	No data	No data	No data	No data	No data	No data
Varicose veins	0.02816154470150826	0.04632360264054162	No data	No data	No data	No data	No data	No data	No data	No data	No data	No data	No data	No data	No data	No data	No data	No data	No data	No data	No data	No data	No data	No data
metastatic malignant neoplasm	0.027822244059561956	No data	No data	No data	No data	No data	No data	No data	No data	No data	No data	No data	No data	No data	No data	No data	No data	No data	No data	No data	No data	0.22882739424345055	No data	No data
COVID-19–associated multisystem inflammatory syndrome in adults	0.027718489101352637	No data	No data	No data	No data	No data	No data	No data	No data	No data	No data	No data	No data	No data	No data	No data	No data	No data	No data	No data	No data	0.2279740491043579	No data	No data
cerebral cavernous malformation	0.02737690033466689	No data	No data	No data	No data	No data	No data	No data	No data	No data	No data	No data	No data	No data	No data	No data	No data	No data	No data	No data	No data	0.22516461118784054	No data	No data
acute myocardial infarction	0.02734890924666793	No data	No data	No data	No data	No data	No data	No data	No data	No data	No data	No data	No data	No data	No data	No data	No data	No data	No data	No data	No data	0.22493439511629978	No data	No data
polyp	0.02734890924666793	No data	No data	No data	No data	No data	No data	No data	No data	No data	No data	No data	No data	No data	No data	No data	No data	No data	No data	No data	No data	0.22493439511629978	No data	No data
viral disease	0.027121179452623045	No data	No data	No data	No data	No data	No data	No data	No data	No data	No data	No data	No data	No data	No data	No data	No data	No data	No data	No data	No data	0.22306140402142874	No data	No data
body surface area	0.026977731916460353	0.044376320499714475	No data	No data	No data	No data	No data	No data	No data	No data	No data	No data	No data	No data	No data	No data	No data	No data	No data	No data	No data	No data	No data	No data
Ewing sarcoma	0.025886466909580085	No data	No data	No data	No data	No data	No data	No data	No data	No data	No data	No data	No data	No data	No data	No data	No data	No data	No data	No data	No data	0.21290636213266623	No data	No data
mean arterial pressure	0.02587058982792912	No data	No data	No data	No data	No data	No data	No data	No data	No data	No data	No data	No data	No data	No data	No data	No data	No data	No data	No data	No data	0.21277577916406737	No data	No data
pelvic organ prolapse	0.02586980596962043	0.04255386644541646	No data	No data	No data	No data	No data	No data	No data	No data	No data	No data	No data	No data	No data	No data	No data	No data	No data	No data	No data	No data	No data	No data
Thrombocytopenia	0.02538906943542849	No data	No data	No data	No data	No data	No data	No data	No data	No data	No data	No data	No data	No data	No data	No data	No data	No data	No data	No data	No data	0.20881545675243443	No data	No data
chronic lymphocytic leukemia	0.024798561257515686	No data	No data	No data	No data	No data	No data	No data	No data	No data	No data	No data	No data	No data	No data	No data	No data	No data	No data	No data	No data	0.20395875118468945	No data	No data
Obesity	0.023786432046405005	No data	No data	No data	No data	No data	No data	No data	No data	No data	No data	No data	No data	No data	No data	No data	No data	No data	No data	No data	No data	0.19563437269385603	No data	No data
whole body water mass	0.023285307281622546	0.038302562352661815	No data	No data	No data	No data	No data	No data	No data	No data	No data	No data	No data	No data	No data	No data	No data	No data	No data	No data	No data	No data	No data	No data
persistent truncus arteriosus	0.022913950990451508	No data	No data	No data	No data	No data	No data	No data	No data	No data	No data	No data	No data	No data	No data	No data	No data	No data	No data	No data	No data	0.18845854725960254	No data	No data
acute lymphoblastic leukemia	0.022877304363672663	No data	No data	No data	No data	No data	No data	No data	No data	No data	No data	No data	No data	No data	No data	No data	No data	No data	No data	No data	No data	0.1881571426678067	No data	No data
Pallister-Hall syndrome	0.022586872819055553	No data	No data	No data	No data	No data	No data	No data	No data	No data	No data	No data	No data	No data	No data	No data	No data	No data	No data	No data	No data	0.1857684534801711	No data	No data
oral squamous cell carcinoma	0.022225720833021063	No data	No data	No data	No data	No data	No data	No data	No data	No data	No data	No data	No data	No data	No data	No data	No data	No data	No data	No data	No data	0.18279811551199	No data	No data
acute lung injury	0.022154259066932955	No data	No data	No data	No data	No data	No data	No data	No data	No data	No data	No data	No data	No data	No data	No data	No data	No data	No data	No data	No data	0.1822103696174831	No data	No data
premature birth	0.022093645403973555	0.03634236905051184	No data	No data	No data	No data	No data	No data	No data	No data	No data	No data	No data	No data	No data	No data	No data	No data	No data	No data	No data	No data	No data	No data
Ischemic stroke	0.02198834620586447	No data	No data	No data	No data	No data	No data	No data	No data	No data	No data	No data	No data	No data	No data	No data	No data	No data	No data	No data	No data	0.1808457993265856	No data	No data
Menorrhagia	0.02183683096931783	0.03591992880621977	No data	No data	No data	No data	No data	No data	No data	No data	No data	No data	No data	No data	No data	No data	No data	No data	No data	No data	No data	No data	No data	No data
birth weight	0.02183683096931783	0.03591992880621977	No data	No data	No data	No data	No data	No data	No data	No data	No data	No data	No data	No data	No data	No data	No data	No data	No data	No data	No data	No data	No data	No data
adenomyosis	0.0217679115030093	0.03580656151741109	No data	No data	No data	No data	No data	No data	No data	No data	No data	No data	No data	No data	No data	No data	No data	No data	No data	No data	No data	No data	No data	No data
hip geometry	0.021734231034266926	0.03575115970379234	No data	No data	No data	No data	No data	No data	No data	No data	No data	No data	No data	No data	No data	No data	No data	No data	No data	No data	No data	No data	No data	No data
cervical carcinoma	0.02172061870410291	No data	No data	No data	No data	No data	No data	No data	No data	No data	No data	No data	No data	No data	No data	No data	No data	No data	No data	No data	No data	0.17864384227149493	No data	No data
bacterial disease	0.021177952284140867	No data	No data	No data	No data	No data	No data	No data	No data	No data	No data	No data	No data	No data	No data	No data	No data	No data	No data	No data	No data	0.17418061699902956	No data	No data
leukemia	0.021039330498515287	No data	No data	No data	No data	No data	No data	No data	No data	No data	No data	No data	No data	No data	No data	No data	No data	No data	No data	No data	No data	0.17304050544216995	No data	No data
hip circumference	0.02099422309971555	0.03453390284255313	No data	No data	No data	No data	No data	No data	No data	No data	No data	No data	No data	No data	No data	No data	No data	No data	No data	No data	No data	No data	No data	No data
atopic eczema	0.020696471862343302	No data	No data	No data	No data	No data	No data	No data	No data	No data	No data	No data	No data	No data	No data	No data	No data	No data	No data	No data	No data	0.17022062333125393	No data	No data
waist-hip ratio	0.020453958807590468	0.033645209105950834	No data	No data	No data	No data	No data	No data	No data	No data	No data	No data	No data	No data	No data	No data	No data	No data	No data	No data	No data	No data	No data	No data
skin basal cell carcinoma	0.020326892007658602	No data	No data	No data	No data	No data	No data	No data	No data	No data	No data	No data	No data	No data	No data	No data	No data	No data	No data	No data	No data	0.16718096934319582	No data	No data
COVID-19	0.0203175603595084	No data	No data	No data	No data	No data	No data	No data	No data	No data	No data	No data	No data	No data	No data	No data	No data	No data	No data	No data	No data	0.16710422008006534	No data	No data
myelofibrosis	0.019741723904407822	No data	No data	No data	No data	No data	No data	No data	No data	No data	No data	No data	No data	No data	No data	No data	No data	No data	No data	No data	No data	0.1623681838621038	No data	No data
Myelofibrosis	0.019741723904407822	No data	No data	No data	No data	No data	No data	No data	No data	No data	No data	No data	No data	No data	No data	No data	No data	No data	No data	No data	No data	0.1623681838621038	No data	No data
experimental autoimmune encephalomyelitis	0.01970209673109996	No data	No data	No data	No data	No data	No data	No data	No data	No data	No data	No data	No data	No data	No data	No data	No data	No data	No data	No data	No data	0.16204226540671757	No data	No data
eosinophil count	0.019573100895777486	0.03219626472729193	No data	No data	No data	No data	No data	No data	No data	No data	No data	No data	No data	No data	No data	No data	No data	No data	No data	No data	No data	No data	No data	No data
cholangiocarcinoma	0.019094959158709596	No data	No data	No data	No data	No data	No data	No data	No data	No data	No data	No data	No data	No data	No data	No data	No data	No data	No data	No data	No data	0.15704878938300212	No data	No data
stroke	0.01847899273423509	No data	No data	No data	No data	No data	No data	No data	No data	No data	No data	No data	No data	No data	No data	No data	No data	No data	No data	No data	No data	0.15198269940290526	No data	No data
focal segmental glomerulosclerosis	0.018186614004751193	No data	No data	No data	No data	No data	No data	No data	No data	No data	No data	No data	No data	No data	No data	No data	No data	No data	No data	No data	No data	0.14957799535901928	No data	No data
non-alcoholic fatty liver disease	0.017932425193584713	No data	No data	No data	No data	No data	No data	No data	No data	No data	No data	No data	No data	No data	No data	No data	No data	No data	No data	No data	No data	0.14748738889389934	No data	No data
hypopharyngeal carcinoma	0.017739833024865686	No data	No data	No data	No data	No data	No data	No data	No data	No data	No data	No data	No data	No data	No data	No data	No data	No data	No data	No data	No data	0.14590339142678904	No data	No data
ataxia telangiectasia	0.01756243469461703	No data	No data	No data	No data	No data	No data	No data	No data	No data	No data	No data	No data	No data	No data	No data	No data	No data	No data	No data	No data	No data	0.14444435751252116	No data
Wiskott-Aldrich syndrome	0.017459229407055812	No data	No data	No data	No data	No data	No data	No data	No data	No data	No data	No data	No data	No data	No data	No data	No data	No data	No data	No data	No data	0.14359553320581817	No data	No data
psoriasis	0.017413986786318673	No data	No data	No data	No data	No data	No data	No data	No data	No data	No data	No data	No data	No data	No data	No data	No data	No data	No data	No data	No data	0.1432234298273178	No data	No data
Duane retraction syndrome	0.01706226995794373	No data	No data	No data	No data	No data	No data	No data	No data	No data	No data	No data	No data	No data	No data	No data	No data	No data	No data	No data	No data	0.14033069244868251	No data	No data
posterior cortical atrophy	0.0169737870505739	No data	No data	No data	No data	No data	No data	No data	No data	No data	No data	No data	No data	No data	No data	No data	No data	No data	No data	No data	No data	0.1396029541294737	No data	No data
Dilated cardiomyopathy	0.01661056124666243	No data	No data	No data	No data	No data	No data	No data	No data	No data	No data	No data	No data	No data	No data	No data	No data	No data	No data	No data	No data	0.1366155597966115	No data	No data
pachyonychia congenita	0.016569496818364133	No data	No data	No data	No data	No data	No data	No data	No data	No data	No data	No data	No data	No data	No data	No data	No data	No data	No data	No data	No data	0.13627782046460507	No data	No data
thyroid cancer	0.016240981391977726	No data	No data	No data	No data	No data	No data	No data	No data	No data	No data	No data	No data	No data	No data	No data	No data	No data	No data	No data	No data	0.13357590580855339	No data	No data
microphthalmia	0.01609725589293368	No data	No data	No data	No data	No data	No data	No data	No data	No data	No data	No data	No data	No data	No data	No data	No data	No data	No data	No data	No data	0.1323938181465308	No data	No data
Sepsis	0.016025255098026273	No data	No data	No data	No data	No data	No data	No data	No data	No data	No data	No data	No data	No data	No data	No data	No data	No data	No data	No data	No data	0.13180163894463584	No data	No data
Macrothrombocytopenia	0.015874422856010373	No data	No data	No data	No data	No data	No data	No data	No data	No data	No data	No data	No data	No data	No data	No data	No data	No data	No data	No data	No data	0.13056110101985496	No data	No data
ovarian neoplasm	0.015861944148041065	No data	No data	No data	No data	No data	No data	No data	No data	No data	No data	No data	No data	No data	No data	No data	No data	No data	No data	No data	No data	0.1304584683845424	No data	No data
anaplastic large cell lymphoma	0.015822214313662455	No data	No data	No data	No data	No data	No data	No data	No data	No data	No data	No data	No data	No data	No data	No data	No data	No data	No data	No data	No data	0.13013170558082612	No data	No data
human papilloma virus infection	0.01570714382409983	No data	No data	No data	No data	No data	No data	No data	No data	No data	No data	No data	No data	No data	No data	No data	No data	No data	No data	No data	No data	0.1291852944924695	No data	No data
congenital heart disease	0.01570714382409983	No data	No data	No data	No data	No data	No data	No data	No data	No data	No data	No data	No data	No data	No data	No data	No data	No data	No data	No data	No data	0.1291852944924695	No data	No data
cardiovascular disease	0.015654078559811938	No data	No data	No data	No data	No data	No data	No data	No data	No data	No data	No data	No data	No data	No data	No data	No data	No data	No data	No data	No data	0.12874885284075216	No data	No data
Hydrocephalus	0.01563795026241719	No data	No data	No data	No data	No data	No data	No data	No data	No data	No data	No data	No data	No data	No data	No data	No data	No data	No data	No data	No data	0.12861620371803859	No data	No data
carcinoma	0.01520118118399265	No data	No data	No data	No data	No data	No data	No data	No data	No data	No data	No data	No data	No data	No data	No data	No data	No data	No data	No data	No data	0.12502394387415114	No data	No data
type 1 diabetes mellitus	0.015029786079319363	No data	No data	No data	No data	No data	No data	No data	No data	No data	No data	No data	No data	No data	No data	No data	No data	No data	No data	No data	No data	0.12361428421102298	No data	No data
osteoarthritis	0.014825695870676813	No data	No data	No data	No data	No data	No data	No data	No data	No data	No data	No data	No data	No data	No data	No data	No data	No data	No data	No data	No data	0.1219357197309509	No data	No data
Pick disease	0.014783194187388075	No data	No data	No data	No data	No data	No data	No data	No data	No data	No data	No data	No data	No data	No data	No data	No data	No data	No data	No data	No data	0.12158615952232422	No data	No data
Inguinal hernia	0.014783194187388075	No data	No data	No data	No data	No data	No data	No data	No data	No data	No data	No data	No data	No data	No data	No data	No data	No data	No data	No data	No data	0.12158615952232422	No data	No data
Myocardial fibrosis	0.014752395866164348	No data	No data	No data	No data	No data	No data	No data	No data	No data	No data	No data	No data	No data	No data	No data	No data	No data	No data	No data	No data	0.12133285502331938	No data	No data
Escherichia coli Infections	0.014639468688344022	No data	No data	No data	No data	No data	No data	No data	No data	No data	No data	No data	No data	No data	No data	No data	No data	No data	No data	No data	No data	0.12040407186030162	No data	No data
pheochromocytoma	0.014475210975150822	No data	No data	No data	No data	No data	No data	No data	No data	No data	No data	No data	No data	No data	No data	No data	No data	No data	No data	No data	No data	0.1190531145322758	No data	No data
kidney disease	0.014216094432588547	No data	No data	No data	No data	No data	No data	No data	No data	No data	No data	No data	No data	No data	No data	No data	No data	No data	No data	No data	No data	0.11692197934731505	No data	No data
squamous cell carcinoma	0.014128832522454657	No data	No data	No data	No data	No data	No data	No data	No data	No data	No data	No data	No data	No data	No data	No data	No data	No data	No data	No data	No data	0.11620428326680132	No data	No data
Spinal cord injury	0.014105631120466118	No data	No data	No data	No data	No data	No data	No data	No data	No data	No data	No data	No data	No data	No data	No data	No data	No data	No data	No data	No data	0.11601346054421768	No data	No data
adenocarcinoma	0.014076270054232832	No data	No data	No data	No data	No data	No data	No data	No data	No data	No data	No data	No data	No data	No data	No data	No data	No data	No data	No data	No data	0.11577197692183305	No data	No data
autism	0.013763153788458295	No data	No data	No data	No data	No data	No data	No data	No data	No data	No data	No data	No data	No data	No data	No data	No data	No data	No data	No data	No data	No data	0.11319671451528385	No data
malignant glioma	0.01374631737285599	No data	No data	No data	No data	No data	No data	No data	No data	No data	No data	No data	No data	No data	No data	No data	No data	No data	No data	No data	No data	0.1130582413891612	No data	No data
coloboma	0.01370525294455769	No data	No data	No data	No data	No data	No data	No data	No data	No data	No data	No data	No data	No data	No data	No data	No data	No data	No data	No data	No data	0.11272050205715473	No data	No data
acute respiratory distress syndrome	0.013653922409184817	No data	No data	No data	No data	No data	No data	No data	No data	No data	No data	No data	No data	No data	No data	No data	No data	No data	No data	No data	No data	0.11229832789214668	No data	No data
atrial fibrillation	0.01360259187381194	No data	No data	No data	No data	No data	No data	No data	No data	No data	No data	No data	No data	No data	No data	No data	No data	No data	No data	No data	No data	0.11187615372713859	No data	No data
ankylosing spondylitis	0.013304874768649265	No data	No data	No data	No data	No data	No data	No data	No data	No data	No data	No data	No data	No data	No data	No data	No data	No data	No data	No data	No data	0.10942754357009181	No data	No data
Autoimmunity	0.013169343299149839	No data	No data	No data	No data	No data	No data	No data	No data	No data	No data	No data	No data	No data	No data	No data	No data	No data	No data	No data	No data	0.10831284869008334	No data	No data
heart failure	0.012957264383104152	No data	No data	No data	No data	No data	No data	No data	No data	No data	No data	No data	No data	No data	No data	No data	No data	No data	No data	No data	No data	0.10656858012465714	No data	No data
dysplasia	0.01293529491396456	No data	No data	No data	No data	No data	No data	No data	No data	No data	No data	No data	No data	No data	No data	No data	No data	No data	No data	No data	No data	0.10638788958203368	No data	No data
Werner syndrome	0.01238092513193751	No data	No data	No data	No data	No data	No data	No data	No data	No data	No data	No data	No data	No data	No data	No data	No data	No data	No data	No data	No data	0.10182840859994653	No data	No data
epilepsy	0.012360392917788359	No data	No data	No data	No data	No data	No data	No data	No data	No data	No data	No data	No data	No data	No data	No data	No data	No data	No data	No data	No data	0.10165953893394329	No data	No data
osteosarcoma	0.012310573310339941	No data	No data	No data	No data	No data	No data	No data	No data	No data	No data	No data	No data	No data	No data	No data	No data	No data	No data	No data	No data	0.10124979157746666	No data	No data
adenoma	0.01195631894333309	No data	No data	No data	No data	No data	No data	No data	No data	No data	No data	No data	No data	No data	No data	No data	No data	No data	No data	No data	No data	0.0983361839069998	No data	No data
type 2 diabetes mellitus	0.011945378356429007	No data	No data	No data	No data	No data	No data	No data	No data	No data	No data	No data	No data	No data	No data	No data	No data	No data	No data	No data	No data	0.09824620173347723	No data	No data
retinoblastoma	0.011898418099432482	No data	No data	No data	No data	No data	No data	No data	No data	No data	No data	No data	No data	No data	No data	No data	No data	No data	No data	No data	No data	0.09785997144887067	No data	No data
major depressive disorder	0.011826555349910457	No data	No data	No data	No data	No data	No data	No data	No data	No data	No data	No data	No data	No data	No data	No data	No data	No data	No data	No data	No data	0.09726892761785938	No data	No data
aplasia cutis congenita	0.011826555349910457	No data	No data	No data	No data	No data	No data	No data	No data	No data	No data	No data	No data	No data	No data	No data	No data	No data	No data	No data	No data	0.09726892761785938	No data	No data
Adenomyosis	0.011826555349910457	No data	No data	No data	No data	No data	No data	No data	No data	No data	No data	No data	No data	No data	No data	No data	No data	No data	No data	No data	No data	0.09726892761785938	No data	No data
cytomegalovirus infection	0.011795757028686732	No data	No data	No data	No data	No data	No data	No data	No data	No data	No data	No data	No data	No data	No data	No data	No data	No data	No data	No data	No data	0.09701562311885452	No data	No data
breast carcinoma	0.011731170644444299	No data	No data	No data	No data	No data	No data	No data	No data	No data	No data	No data	No data	No data	No data	No data	No data	No data	No data	No data	No data	0.09648442462968296	No data	No data
Tangier disease	0.011621233208418956	No data	No data	No data	No data	No data	No data	No data	No data	No data	No data	No data	No data	No data	No data	No data	No data	No data	No data	No data	No data	0.09558023095782708	No data	No data
Global developmental delay	0.011552039646736323	No data	No data	No data	No data	No data	No data	No data	No data	No data	No data	No data	No data	No data	No data	No data	No data	No data	No data	No data	No data	0.09501114018339622	No data	No data
ST Elevation Myocardial Infarction	0.011456975495225754	No data	No data	No data	No data	No data	No data	No data	No data	No data	No data	No data	No data	No data	No data	No data	No data	No data	No data	No data	No data	0.09422927362980127	No data	No data
myocardial infarction	0.011345700555386425	No data	No data	No data	No data	No data	No data	No data	No data	No data	No data	No data	No data	No data	No data	No data	No data	No data	No data	No data	No data	0.09331407949687943	No data	No data
Immunodeficiency	0.011115730096066881	No data	No data	No data	No data	No data	No data	No data	No data	No data	No data	No data	No data	No data	No data	No data	No data	No data	No data	No data	No data	0.09142265978082761	No data	No data
esophageal cancer	0.010951472382873681	No data	No data	No data	No data	No data	No data	No data	No data	No data	No data	No data	No data	No data	No data	No data	No data	No data	No data	No data	No data	0.09007170245280179	No data	No data
Nephropathy	0.010902605713198706	No data	No data	No data	No data	No data	No data	No data	No data	No data	No data	No data	No data	No data	No data	No data	No data	No data	No data	No data	No data	0.08966979264771412	No data	No data
colorectal adenocarcinoma	0.010833412151516068	No data	No data	No data	No data	No data	No data	No data	No data	No data	No data	No data	No data	No data	No data	No data	No data	No data	No data	No data	No data	0.08910070187328323	No data	No data
irritable bowel syndrome	0.010676751357558053	No data	No data	No data	No data	No data	No data	No data	No data	No data	No data	No data	No data	No data	No data	No data	No data	No data	No data	No data	No data	0.08781222632167861	No data	No data
metastatic neoplasm	0.010561360314039828	No data	No data	No data	No data	No data	No data	No data	No data	No data	No data	No data	No data	No data	No data	No data	No data	No data	No data	No data	No data	0.08686317879874046	No data	No data
holoprosencephaly	0.01047923145744323	No data	No data	No data	No data	No data	No data	No data	No data	No data	No data	No data	No data	No data	No data	No data	No data	No data	No data	No data	No data	0.08618770013472754	No data	No data
breast neoplasm	0.010461056347637906	No data	No data	No data	No data	No data	No data	No data	No data	No data	No data	No data	No data	No data	No data	No data	No data	No data	No data	No data	No data	0.08603821675704108	No data	No data
Aarskog-Scott syndrome, X-linked	0.010428639913236094	No data	No data	No data	No data	No data	No data	No data	No data	No data	No data	No data	No data	No data	No data	No data	No data	No data	No data	No data	No data	0.08577160389148825	No data	No data
synovial sarcoma	0.010348235931171651	No data	No data	No data	No data	No data	No data	No data	No data	No data	No data	No data	No data	No data	No data	No data	No data	No data	No data	No data	No data	0.08511031166562696	No data	No data
hepatitis B virus infection	0.01034823593117165	No data	No data	No data	No data	No data	No data	No data	No data	No data	No data	No data	No data	No data	No data	No data	No data	No data	No data	No data	No data	0.08511031166562694	No data	No data
cystic fibrosis	0.010317437609947924	No data	No data	No data	No data	No data	No data	No data	No data	No data	No data	No data	No data	No data	No data	No data	No data	No data	No data	No data	No data	0.08485700716662212	No data	No data
Cerebral ischemia	0.010307171502873351	No data	No data	No data	No data	No data	No data	No data	No data	No data	No data	No data	No data	No data	No data	No data	No data	No data	No data	No data	No data	0.0847725723336205	No data	No data
Hyperlipidemia	0.010122381575531	No data	No data	No data	No data	No data	No data	No data	No data	No data	No data	No data	No data	No data	No data	No data	No data	No data	No data	No data	No data	0.08325274533959144	No data	No data
renal cell adenocarcinoma	0.00997865607648695	No data	No data	No data	No data	No data	No data	No data	No data	No data	No data	No data	No data	No data	No data	No data	No data	No data	No data	No data	No data	0.08207065767756885	No data	No data
Osteoporosis	0.009882565314268926	No data	No data	No data	No data	No data	No data	No data	No data	No data	No data	No data	No data	No data	No data	No data	No data	No data	No data	No data	No data	0.08128034764067374	No data	No data
pancreatic ductal adenocarcinoma	0.009719539533924673	No data	No data	No data	No data	No data	No data	No data	No data	No data	No data	No data	No data	No data	No data	No data	No data	No data	No data	No data	No data	0.0799395224926081	No data	No data
immunodeficiency disease	0.009609076221802246	No data	No data	No data	No data	No data	No data	No data	No data	No data	No data	No data	No data	No data	No data	No data	No data	No data	No data	No data	No data	0.07903100368951074	No data	No data
lymphopenia	0.009588544007653096	No data	No data	No data	No data	No data	No data	No data	No data	No data	No data	No data	No data	No data	No data	No data	No data	No data	No data	No data	No data	0.0788621340235075	No data	No data
rhabdomyosarcoma	0.009403754080310744	No data	No data	No data	No data	No data	No data	No data	No data	No data	No data	No data	No data	No data	No data	No data	No data	No data	No data	No data	No data	0.07734230702947845	No data	No data
hyperinsulinemic hypoglycemia, familial, 4	0.009239496367117545	No data	No data	No data	No data	No data	No data	No data	No data	No data	No data	No data	No data	No data	No data	No data	No data	No data	No data	No data	No data	0.07599134970145263	No data	No data
Helicobacter pylori infectious disease	0.009054706439775195	No data	No data	No data	No data	No data	No data	No data	No data	No data	No data	No data	No data	No data	No data	No data	No data	No data	No data	No data	No data	0.07447152270742358	No data	No data
medulloblastoma	0.009054706439775195	No data	No data	No data	No data	No data	No data	No data	No data	No data	No data	No data	No data	No data	No data	No data	No data	No data	No data	No data	No data	0.07447152270742358	No data	No data
myelodysplastic syndrome	0.009054706439775195	No data	No data	No data	No data	No data	No data	No data	No data	No data	No data	No data	No data	No data	No data	No data	No data	No data	No data	No data	No data	0.07447152270742358	No data	No data
intestinal neoplasm	0.009003375904402318	No data	No data	No data	No data	No data	No data	No data	No data	No data	No data	No data	No data	No data	No data	No data	No data	No data	No data	No data	No data	0.07404934854241552	No data	No data
Malignant Mesothelioma	0.008869916512432843	No data	No data	No data	No data	No data	No data	No data	No data	No data	No data	No data	No data	No data	No data	No data	No data	No data	No data	No data	No data	0.07295169571339452	No data	No data
Friedreich ataxia	0.008869916512432843	No data	No data	No data	No data	No data	No data	No data	No data	No data	No data	No data	No data	No data	No data	No data	No data	No data	No data	No data	No data	0.07295169571339452	No data	No data
glycogen storage disease VI	0.008869916512432843	No data	No data	No data	No data	No data	No data	No data	No data	No data	No data	No data	No data	No data	No data	No data	No data	No data	No data	No data	No data	0.07295169571339452	No data	No data
serous adenocarcinoma	0.008869916512432843	No data	No data	No data	No data	No data	No data	No data	No data	No data	No data	No data	No data	No data	No data	No data	No data	No data	No data	No data	No data	0.07295169571339452	No data	No data
multiple myeloma	0.008775244813473604	No data	No data	No data	No data	No data	No data	No data	No data	No data	No data	No data	No data	No data	No data	No data	No data	No data	No data	No data	No data	0.06746343156828963	0.018838501458975677	No data
autoimmune disease	0.008737654517436286	No data	No data	No data	No data	No data	No data	No data	No data	No data	No data	No data	No data	No data	No data	No data	No data	No data	No data	No data	No data	0.07186389101986546	No data	No data
colorectal neoplasm	0.008654328263866766	No data	No data	No data	No data	No data	No data	No data	No data	No data	No data	No data	No data	No data	No data	No data	No data	No data	No data	No data	No data	0.07117856422036063	No data	No data
neuroendocrine neoplasm	0.008479804443598991	No data	No data	No data	No data	No data	No data	No data	No data	No data	No data	No data	No data	No data	No data	No data	No data	No data	No data	No data	No data	0.0697431720593332	No data	No data
basal cell carcinoma	0.008479804443598991	No data	No data	No data	No data	No data	No data	No data	No data	No data	No data	No data	No data	No data	No data	No data	No data	No data	No data	No data	No data	0.0697431720593332	No data	No data
pulmonary fibrosis	0.008401336849673207	No data	No data	No data	No data	No data	No data	No data	No data	No data	No data	No data	No data	No data	No data	No data	No data	No data	No data	No data	No data	0.06909780589073258	No data	No data
hearing loss	0.00819235344551089	No data	No data	No data	No data	No data	No data	No data	No data	No data	No data	No data	No data	No data	No data	No data	No data	No data	No data	No data	No data	0.06737899673528801	No data	No data
22q11.2 deletion syndrome	0.00813075680306344	No data	No data	No data	No data	No data	No data	No data	No data	No data	No data	No data	No data	No data	No data	No data	No data	No data	No data	No data	No data	0.06687238773727831	No data	No data
diabetic cardiomyopathy	0.00813075680306344	No data	No data	No data	No data	No data	No data	No data	No data	No data	No data	No data	No data	No data	No data	No data	No data	No data	No data	No data	No data	0.06687238773727831	No data	No data
lymph node metastatic carcinoma	0.00809050109258775	No data	No data	No data	No data	No data	No data	No data	No data	No data	No data	No data	No data	No data	No data	No data	No data	No data	No data	No data	No data	0.06654129980232057	No data	No data
Polycystic Kidney Disease	0.00794596687572109	No data	No data	No data	No data	No data	No data	No data	No data	No data	No data	No data	No data	No data	No data	No data	No data	No data	No data	No data	No data	0.06535256074324927	No data	No data
acute basophilic leukemia	0.007925434661571938	No data	No data	No data	No data	No data	No data	No data	No data	No data	No data	No data	No data	No data	No data	No data	No data	No data	No data	No data	No data	0.06518369107724604	No data	No data
rectum cancer	0.007761176948378739	No data	No data	No data	No data	No data	No data	No data	No data	No data	No data	No data	No data	No data	No data	No data	No data	No data	No data	No data	No data	0.06383273374922022	No data	No data
Cervical polyp	0.007761176948378739	No data	No data	No data	No data	No data	No data	No data	No data	No data	No data	No data	No data	No data	No data	No data	No data	No data	No data	No data	No data	0.06383273374922022	No data	No data
invasive carcinoma	0.007761176948378739	No data	No data	No data	No data	No data	No data	No data	No data	No data	No data	No data	No data	No data	No data	No data	No data	No data	No data	No data	No data	0.06383273374922022	No data	No data
shigellosis	0.007761176948378737	No data	No data	No data	No data	No data	No data	No data	No data	No data	No data	No data	No data	No data	No data	No data	No data	No data	No data	No data	No data	0.06383273374922022	No data	No data
nervous system disease	0.007648249770558412	No data	No data	No data	No data	No data	No data	No data	No data	No data	No data	No data	No data	No data	No data	No data	No data	No data	No data	No data	No data	0.06290395058620245	No data	No data
pancreatic neoplasm	0.00759259489947086	No data	No data	No data	No data	No data	No data	No data	No data	No data	No data	No data	No data	No data	No data	No data	No data	No data	No data	No data	No data	0.06244621040174229	No data	No data
clear cell adenocarcinoma	0.007576387021036387	No data	No data	No data	No data	No data	No data	No data	No data	No data	No data	No data	No data	No data	No data	No data	No data	No data	No data	No data	No data	0.062312906755191154	No data	No data
sarcopenia	0.0073915970936940375	No data	No data	No data	No data	No data	No data	No data	No data	No data	No data	No data	No data	No data	No data	No data	No data	No data	No data	No data	No data	0.06079307976116211	No data	No data
nail infection	0.0073915970936940375	No data	No data	No data	No data	No data	No data	No data	No data	No data	No data	No data	No data	No data	No data	No data	No data	No data	No data	No data	No data	0.06079307976116211	No data	No data
cocaine dependence	0.0073915970936940375	No data	No data	No data	No data	No data	No data	No data	No data	No data	No data	No data	No data	No data	No data	No data	No data	No data	No data	No data	No data	0.06079307976116211	No data	No data
Testicular Germ Cell Tumor	0.0073915970936940375	No data	No data	No data	No data	No data	No data	No data	No data	No data	No data	No data	No data	No data	No data	No data	No data	No data	No data	No data	No data	0.06079307976116211	No data	No data
carcinosarcoma	0.0073915970936940375	No data	No data	No data	No data	No data	No data	No data	No data	No data	No data	No data	No data	No data	No data	No data	No data	No data	No data	No data	No data	0.06079307976116211	No data	No data
cystic kidney disease	0.0073915970936940375	No data	No data	No data	No data	No data	No data	No data	No data	No data	No data	No data	No data	No data	No data	No data	No data	No data	No data	No data	No data	0.06079307976116211	No data	No data
Hepatopulmonary Syndrome	0.0073915970936940375	No data	No data	No data	No data	No data	No data	No data	No data	No data	No data	No data	No data	No data	No data	No data	No data	No data	No data	No data	No data	0.06079307976116211	No data	No data
ventricular septal defect	0.0073915970936940375	No data	No data	No data	No data	No data	No data	No data	No data	No data	No data	No data	No data	No data	No data	No data	No data	No data	No data	No data	No data	0.06079307976116211	No data	No data
salivary gland adenoid cystic carcinoma	0.0073915970936940375	No data	No data	No data	No data	No data	No data	No data	No data	No data	No data	No data	No data	No data	No data	No data	No data	No data	No data	No data	No data	0.06079307976116211	No data	No data
arteriovenous malformations of the brain	0.0073915970936940375	No data	No data	No data	No data	No data	No data	No data	No data	No data	No data	No data	No data	No data	No data	No data	No data	No data	No data	No data	No data	0.06079307976116211	No data	No data
cystic kidney disease	0.0073915970936940375	No data	No data	No data	No data	No data	No data	No data	No data	No data	No data	No data	No data	No data	No data	No data	No data	No data	No data	No data	No data	0.06079307976116211	No data	No data
Respiratory Syncytial Virus Infection	0.0073915970936940375	No data	No data	No data	No data	No data	No data	No data	No data	No data	No data	No data	No data	No data	No data	No data	No data	No data	No data	No data	No data	0.06079307976116211	No data	No data
papillary adenocarcinoma	0.0073915970936940375	No data	No data	No data	No data	No data	No data	No data	No data	No data	No data	No data	No data	No data	No data	No data	No data	No data	No data	No data	No data	0.06079307976116211	No data	No data
adrenal medulla neoplasm	0.0073915970936940375	No data	No data	No data	No data	No data	No data	No data	No data	No data	No data	No data	No data	No data	No data	No data	No data	No data	No data	No data	No data	0.06079307976116211	No data	No data
ovarian clear cell cancer	0.0073915970936940375	No data	No data	No data	No data	No data	No data	No data	No data	No data	No data	No data	No data	No data	No data	No data	No data	No data	No data	No data	No data	0.06079307976116211	No data	No data
autosomal dominant osteopetrosis 2	0.0073915970936940375	No data	No data	No data	No data	No data	No data	No data	No data	No data	No data	No data	No data	No data	No data	No data	No data	No data	No data	No data	No data	0.06079307976116211	No data	No data
salivary gland adenoid cystic carcinoma	0.0073915970936940375	No data	No data	No data	No data	No data	No data	No data	No data	No data	No data	No data	No data	No data	No data	No data	No data	No data	No data	No data	No data	0.06079307976116211	No data	No data
ventricular septal defect	0.0073915970936940375	No data	No data	No data	No data	No data	No data	No data	No data	No data	No data	No data	No data	No data	No data	No data	No data	No data	No data	No data	No data	0.06079307976116211	No data	No data
arteriovenous malformations of the brain	0.0073915970936940375	No data	No data	No data	No data	No data	No data	No data	No data	No data	No data	No data	No data	No data	No data	No data	No data	No data	No data	No data	No data	0.06079307976116211	No data	No data
Testicular Germ Cell Tumor	0.0073915970936940375	No data	No data	No data	No data	No data	No data	No data	No data	No data	No data	No data	No data	No data	No data	No data	No data	No data	No data	No data	No data	0.06079307976116211	No data	No data
Hepatopulmonary Syndrome	0.0073915970936940375	No data	No data	No data	No data	No data	No data	No data	No data	No data	No data	No data	No data	No data	No data	No data	No data	No data	No data	No data	No data	0.06079307976116211	No data	No data
Hernia	0.0073915970936940375	No data	No data	No data	No data	No data	No data	No data	No data	No data	No data	No data	No data	No data	No data	No data	No data	No data	No data	No data	No data	0.06079307976116211	No data	No data
sarcopenia	0.0073915970936940375	No data	No data	No data	No data	No data	No data	No data	No data	No data	No data	No data	No data	No data	No data	No data	No data	No data	No data	No data	No data	0.06079307976116211	No data	No data
sclerosing cholangitis	0.0073915970936940375	No data	No data	No data	No data	No data	No data	No data	No data	No data	No data	No data	No data	No data	No data	No data	No data	No data	No data	No data	No data	0.06079307976116211	No data	No data
insulin resistance	0.007195514448569654	No data	No data	No data	No data	No data	No data	No data	No data	No data	No data	No data	No data	No data	No data	No data	No data	No data	No data	No data	No data	0.05918037445083129	No data	No data
Charcot-Marie-Tooth disease, axonal, type 2FF	0.007022017239009335	No data	No data	No data	No data	No data	No data	No data	No data	No data	No data	No data	No data	No data	No data	No data	No data	No data	No data	No data	No data	0.057753425773104	No data	No data
systemic scleroderma	0.0068372273116669826	No data	No data	No data	No data	No data	No data	No data	No data	No data	No data	No data	No data	No data	No data	No data	No data	No data	No data	No data	No data	0.056233598779074946	No data	No data
Diabetes mellitus	0.006783824698764158	No data	No data	No data	No data	No data	No data	No data	No data	No data	No data	No data	No data	No data	No data	No data	No data	No data	No data	No data	No data	0.05579438256307941	No data	No data
Laurence-Moon syndrome	0.006652437384324632	No data	No data	No data	No data	No data	No data	No data	No data	No data	No data	No data	No data	No data	No data	No data	No data	No data	No data	No data	No data	0.0547137717850459	No data	No data
leukocyte adhesion deficiency	0.006652437384324632	No data	No data	No data	No data	No data	No data	No data	No data	No data	No data	No data	No data	No data	No data	No data	No data	No data	No data	No data	No data	0.0547137717850459	No data	No data
glaucoma	0.006631905170175482	No data	No data	No data	No data	No data	No data	No data	No data	No data	No data	No data	No data	No data	No data	No data	No data	No data	No data	No data	No data	0.054544902119042664	No data	No data
colon carcinoma	0.006542179394343696	No data	No data	No data	No data	No data	No data	No data	No data	No data	No data	No data	No data	No data	No data	No data	No data	No data	No data	No data	No data	0.053806941678608555	No data	No data
nail-patella syndrome	0.00646764745698228	No data	No data	No data	No data	No data	No data	No data	No data	No data	No data	No data	No data	No data	No data	No data	No data	No data	No data	No data	No data	0.05319394479101684	No data	No data
Infertility	0.006447115242833132	No data	No data	No data	No data	No data	No data	No data	No data	No data	No data	No data	No data	No data	No data	No data	No data	No data	No data	No data	No data	0.05302507512501362	No data	No data
nonpapillary renal cell carcinoma	0.006247836829808095	No data	No data	No data	No data	No data	No data	No data	No data	No data	No data	No data	No data	No data	No data	No data	No data	No data	No data	No data	No data	0.05138608583702276	No data	No data
lobular neoplasia	0.006098067602297579	No data	No data	No data	No data	No data	No data	No data	No data	No data	No data	No data	No data	No data	No data	No data	No data	No data	No data	No data	No data	0.05015429080295874	No data	No data
meningioma	0.006077535388148429	No data	No data	No data	No data	No data	No data	No data	No data	No data	No data	No data	No data	No data	No data	No data	No data	No data	No data	No data	No data	0.04998542113695551	No data	No data
Insulin resistance	0.006032146624135453	No data	No data	No data	No data	No data	No data	No data	No data	No data	No data	No data	No data	No data	No data	No data	No data	No data	No data	No data	No data	0.04961211578549695	No data	No data
diabetic nephropathy	0.005936239218926245	No data	No data	No data	No data	No data	No data	No data	No data	No data	No data	No data	No data	No data	No data	No data	No data	No data	No data	No data	No data	0.04882331379038502	No data	No data
Otitis media	0.005913277674955229	No data	No data	No data	No data	No data	No data	No data	No data	No data	No data	No data	No data	No data	No data	No data	No data	No data	No data	No data	No data	0.04863446380892969	No data	No data
dermatophytosis	0.005913277674955229	No data	No data	No data	No data	No data	No data	No data	No data	No data	No data	No data	No data	No data	No data	No data	No data	No data	No data	No data	No data	0.04863446380892969	No data	No data
Mungan syndrome	0.005913277674955229	No data	No data	No data	No data	No data	No data	No data	No data	No data	No data	No data	No data	No data	No data	No data	No data	No data	No data	No data	No data	0.04863446380892969	No data	No data
Angel-shaped phalango-epiphyseal dysplasia	0.005913277674955229	No data	No data	No data	No data	No data	No data	No data	No data	No data	No data	No data	No data	No data	No data	No data	No data	No data	No data	No data	No data	0.04863446380892969	No data	No data
juvenile neuronal ceroid lipofuscinosis	0.005913277674955229	No data	No data	No data	No data	No data	No data	No data	No data	No data	No data	No data	No data	No data	No data	No data	No data	No data	No data	No data	No data	0.04863446380892969	No data	No data
microvillus inclusion disease	0.00589735263824628	No data	No data	No data	No data	No data	No data	No data	No data	No data	No data	No data	No data	No data	No data	No data	No data	No data	No data	No data	No data	0.04850348642818575	No data	No data
Neurodevelopmental delay	0.00589274546080608	No data	No data	No data	No data	No data	No data	No data	No data	No data	No data	No data	No data	No data	No data	No data	No data	No data	No data	No data	No data	0.04846559414292646	No data	No data
Down syndrome	0.005885148541570892	No data	No data	No data	No data	No data	No data	No data	No data	No data	No data	No data	No data	No data	No data	No data	No data	No data	No data	No data	No data	0.04840311236650526	No data	No data
cerebral infarction	0.005728487747612879	No data	No data	No data	No data	No data	No data	No data	No data	No data	No data	No data	No data	No data	No data	No data	No data	No data	No data	No data	No data	0.04711463681490064	No data	No data
skin disease	0.005707955533463729	No data	No data	No data	No data	No data	No data	No data	No data	No data	No data	No data	No data	No data	No data	No data	No data	No data	No data	No data	No data	0.046945767148897415	No data	No data
Adams-Oliver syndrome	0.005572032275796352	No data	No data	No data	No data	No data	No data	No data	No data	No data	No data	No data	No data	No data	No data	No data	No data	No data	No data	No data	No data	0.04582784995995602	No data	No data
brain injury	0.005543697820270528	No data	No data	No data	No data	No data	No data	No data	No data	No data	No data	No data	No data	No data	No data	No data	No data	No data	No data	No data	No data	0.045594809820871586	No data	No data
mesothelioma	0.005543697820270528	No data	No data	No data	No data	No data	No data	No data	No data	No data	No data	No data	No data	No data	No data	No data	No data	No data	No data	No data	No data	0.045594809820871586	No data	No data
Bardet-Biedl syndrome	0.005358907892928176	No data	No data	No data	No data	No data	No data	No data	No data	No data	No data	No data	No data	No data	No data	No data	No data	No data	No data	No data	No data	0.044074982826842524	No data	No data
idiopathic pulmonary fibrosis	0.005245980715107851	No data	No data	No data	No data	No data	No data	No data	No data	No data	No data	No data	No data	No data	No data	No data	No data	No data	No data	No data	No data	0.043146199663824776	No data	No data
astrocytoma	0.0052357146080332755	No data	No data	No data	No data	No data	No data	No data	No data	No data	No data	No data	No data	No data	No data	No data	No data	No data	No data	No data	No data	0.043061764830823156	No data	No data
mucous membrane pemphigoid	0.0052357146080332755	No data	No data	No data	No data	No data	No data	No data	No data	No data	No data	No data	No data	No data	No data	No data	No data	No data	No data	No data	No data	0.043061764830823156	No data	No data
myeloid leukemia	0.0051741179655858255	No data	No data	No data	No data	No data	No data	No data	No data	No data	No data	No data	No data	No data	No data	No data	No data	No data	No data	No data	No data	0.04255515583281348	No data	No data
adrenal cortex carcinoma	0.0051741179655858255	No data	No data	No data	No data	No data	No data	No data	No data	No data	No data	No data	No data	No data	No data	No data	No data	No data	No data	No data	No data	0.04255515583281348	No data	No data
ovarian serous adenocarcinoma	0.0051741179655858255	No data	No data	No data	No data	No data	No data	No data	No data	No data	No data	No data	No data	No data	No data	No data	No data	No data	No data	No data	No data	0.04255515583281348	No data	No data
esophageal carcinoma	0.0051741179655858255	No data	No data	No data	No data	No data	No data	No data	No data	No data	No data	No data	No data	No data	No data	No data	No data	No data	No data	No data	No data	0.04255515583281348	No data	No data
immune system disease	0.0051535857514366755	No data	No data	No data	No data	No data	No data	No data	No data	No data	No data	No data	No data	No data	No data	No data	No data	No data	No data	No data	No data	0.04238628616681025	No data	No data
Hepatic fibrosis	0.00512278743021295	No data	No data	No data	No data	No data	No data	No data	No data	No data	No data	No data	No data	No data	No data	No data	No data	No data	No data	No data	No data	0.0421329816678054	No data	No data
sensorineural hearing loss	0.0050611907877655	No data	No data	No data	No data	No data	No data	No data	No data	No data	No data	No data	No data	No data	No data	No data	No data	No data	No data	No data	No data	0.04162637266979572	No data	No data
Bloom syndrome	0.004866134753348573	No data	No data	No data	No data	No data	No data	No data	No data	No data	No data	No data	No data	No data	No data	No data	No data	No data	No data	No data	No data	0.04002211084276505	No data	No data
metabolic syndrome	0.004804538110901123	No data	No data	No data	No data	No data	No data	No data	No data	No data	No data	No data	No data	No data	No data	No data	No data	No data	No data	No data	No data	0.03951550184475537	No data	No data
coronary stenosis	0.004804538110901123	No data	No data	No data	No data	No data	No data	No data	No data	No data	No data	No data	No data	No data	No data	No data	No data	No data	No data	No data	No data	0.03951550184475537	No data	No data
gastrointestinal stromal tumor	0.004773739789677399	No data	No data	No data	No data	No data	No data	No data	No data	No data	No data	No data	No data	No data	No data	No data	No data	No data	No data	No data	No data	0.03926219734575053	No data	No data
glomerulosclerosis	0.004719316851438795	No data	No data	No data	No data	No data	No data	No data	No data	No data	No data	No data	No data	No data	No data	No data	No data	No data	No data	No data	No data	0.038814589341250545	No data	No data
ovarian carcinoma	0.004619748183558772	No data	No data	No data	No data	No data	No data	No data	No data	No data	No data	No data	No data	No data	No data	No data	No data	No data	No data	No data	No data	0.037995674850726316	No data	No data
Mobius syndrome	0.004619748183558772	No data	No data	No data	No data	No data	No data	No data	No data	No data	No data	No data	No data	No data	No data	No data	No data	No data	No data	No data	No data	0.037995674850726316	No data	No data
Neoplasm of the lung	0.004599215969409622	No data	No data	No data	No data	No data	No data	No data	No data	No data	No data	No data	No data	No data	No data	No data	No data	No data	No data	No data	No data	0.03782680518472309	No data	No data
embryonal carcinoma	0.004588949862335047	No data	No data	No data	No data	No data	No data	No data	No data	No data	No data	No data	No data	No data	No data	No data	No data	No data	No data	No data	No data	0.037742370351721476	No data	No data
schwannoma	0.004588949862335047	No data	No data	No data	No data	No data	No data	No data	No data	No data	No data	No data	No data	No data	No data	No data	No data	No data	No data	No data	No data	0.037742370351721476	No data	No data
renal cell carcinoma	0.004565953782488	No data	No data	No data	No data	No data	No data	No data	No data	No data	No data	No data	No data	No data	No data	No data	No data	No data	No data	No data	No data	0.037553236325797865	No data	No data
gastric carcinoma	0.004496554898663872	No data	No data	No data	No data	No data	No data	No data	No data	No data	No data	No data	No data	No data	No data	No data	No data	No data	No data	No data	No data	0.03698245685470695	No data	No data
polyp of large intestine	0.004496554898663872	No data	No data	No data	No data	No data	No data	No data	No data	No data	No data	No data	No data	No data	No data	No data	No data	No data	No data	No data	No data	0.03698245685470695	No data	No data
Renal cyst	0.004434958256216422	No data	No data	No data	No data	No data	No data	No data	No data	No data	No data	No data	No data	No data	No data	No data	No data	No data	No data	No data	No data	0.03647584785669727	No data	No data
endometrial carcinoma	0.004434958256216422	No data	No data	No data	No data	No data	No data	No data	No data	No data	No data	No data	No data	No data	No data	No data	No data	No data	No data	No data	No data	0.03647584785669727	No data	No data
alcohol dependence	0.004434958256216422	No data	No data	No data	No data	No data	No data	No data	No data	No data	No data	No data	No data	No data	No data	No data	No data	No data	No data	No data	No data	0.03647584785669727	No data	No data
oligodendroglioma	0.0044349582562164215	No data	No data	No data	No data	No data	No data	No data	No data	No data	No data	No data	No data	No data	No data	No data	No data	No data	No data	No data	No data	0.03647584785669726	No data	No data
Skeletal dysplasia	0.0044349582562164215	No data	No data	No data	No data	No data	No data	No data	No data	No data	No data	No data	No data	No data	No data	No data	No data	No data	No data	No data	No data	0.03647584785669726	No data	No data
bone metastasis	0.0044349582562164215	No data	No data	No data	No data	No data	No data	No data	No data	No data	No data	No data	No data	No data	No data	No data	No data	No data	No data	No data	No data	0.03647584785669726	No data	No data
colorectal adenoma	0.0044349582562164215	No data	No data	No data	No data	No data	No data	No data	No data	No data	No data	No data	No data	No data	No data	No data	No data	No data	No data	No data	No data	0.03647584785669726	No data	No data
hematoma	0.0044349582562164215	No data	No data	No data	No data	No data	No data	No data	No data	No data	No data	No data	No data	No data	No data	No data	No data	No data	No data	No data	No data	0.03647584785669726	No data	No data
liver disease	0.0044349582562164215	No data	No data	No data	No data	No data	No data	No data	No data	No data	No data	No data	No data	No data	No data	No data	No data	No data	No data	No data	No data	0.03647584785669726	No data	No data
skeletal dysplasia	0.0044349582562164215	No data	No data	No data	No data	No data	No data	No data	No data	No data	No data	No data	No data	No data	No data	No data	No data	No data	No data	No data	No data	0.03647584785669726	No data	No data
Carcinoma, Lewis Lung	0.0044349582562164215	No data	No data	No data	No data	No data	No data	No data	No data	No data	No data	No data	No data	No data	No data	No data	No data	No data	No data	No data	No data	0.03647584785669726	No data	No data
Miscarriage	0.0044349582562164215	No data	No data	No data	No data	No data	No data	No data	No data	No data	No data	No data	No data	No data	No data	No data	No data	No data	No data	No data	No data	0.03647584785669726	No data	No data
diabetic retinopathy	0.004422228283443948	No data	No data	No data	No data	No data	No data	No data	No data	No data	No data	No data	No data	No data	No data	No data	No data	No data	No data	No data	No data	0.03637114866377526	No data	No data
psychiatric disorder	0.0044144260420672715	No data	No data	No data	No data	No data	No data	No data	No data	No data	No data	No data	No data	No data	No data	No data	No data	No data	No data	No data	No data	0.03630697819069404	No data	No data
familial nephrotic syndrome	0.0044144260420672715	No data	No data	No data	No data	No data	No data	No data	No data	No data	No data	No data	No data	No data	No data	No data	No data	No data	No data	No data	No data	0.03630697819069404	No data	No data
Charcot-Marie-Tooth disease	0.0044144260420672715	No data	No data	No data	No data	No data	No data	No data	No data	No data	No data	No data	No data	No data	No data	No data	No data	No data	No data	No data	No data	0.03630697819069404	No data	No data
rasopathy	0.004381163855145648	No data	No data	No data	No data	No data	No data	No data	No data	No data	No data	No data	No data	No data	No data	No data	No data	No data	No data	No data	No data	0.03603340933176881	No data	No data
Thymoma	0.0042501683288740716	No data	No data	No data	No data	No data	No data	No data	No data	No data	No data	No data	No data	No data	No data	No data	No data	No data	No data	No data	No data	0.03495602086266821	No data	No data
cognitive disorder	0.0042501683288740716	No data	No data	No data	No data	No data	No data	No data	No data	No data	No data	No data	No data	No data	No data	No data	No data	No data	No data	No data	No data	0.03495602086266821	No data	No data
inborn error of immunity	0.0042501683288740716	No data	No data	No data	No data	No data	No data	No data	No data	No data	No data	No data	No data	No data	No data	No data	No data	No data	No data	No data	No data	0.03495602086266821	No data	No data
endometrial cancer	0.0042501683288740716	No data	No data	No data	No data	No data	No data	No data	No data	No data	No data	No data	No data	No data	No data	No data	No data	No data	No data	No data	No data	0.03495602086266821	No data	No data
Ehlers-Danlos syndrome	0.0042501683288740716	No data	No data	No data	No data	No data	No data	No data	No data	No data	No data	No data	No data	No data	No data	No data	No data	No data	No data	No data	No data	0.03495602086266821	No data	No data
Treacher-Collins syndrome	0.0042501683288740716	No data	No data	No data	No data	No data	No data	No data	No data	No data	No data	No data	No data	No data	No data	No data	No data	No data	No data	No data	No data	0.03495602086266821	No data	No data
pancreatic adenocarcinoma	0.0042501683288740716	No data	No data	No data	No data	No data	No data	No data	No data	No data	No data	No data	No data	No data	No data	No data	No data	No data	No data	No data	No data	0.03495602086266821	No data	No data
glomerular disease	0.004229636114724921	No data	No data	No data	No data	No data	No data	No data	No data	No data	No data	No data	No data	No data	No data	No data	No data	No data	No data	No data	No data	0.034787151196664985	No data	No data
endothelial dysfunction	0.00406537840153172	No data	No data	No data	No data	No data	No data	No data	No data	No data	No data	No data	No data	No data	No data	No data	No data	No data	No data	No data	No data	0.03343619386863916	No data	No data
intestinal cancer	0.00406537840153172	No data	No data	No data	No data	No data	No data	No data	No data	No data	No data	No data	No data	No data	No data	No data	No data	No data	No data	No data	No data	0.03343619386863916	No data	No data
breast ductal carcinoma in situ	0.00406537840153172	No data	No data	No data	No data	No data	No data	No data	No data	No data	No data	No data	No data	No data	No data	No data	No data	No data	No data	No data	No data	0.03343619386863916	No data	No data
nephrotic syndrome	0.00406537840153172	No data	No data	No data	No data	No data	No data	No data	No data	No data	No data	No data	No data	No data	No data	No data	No data	No data	No data	No data	No data	0.03343619386863916	No data	No data
neurofibromatosis	0.00406537840153172	No data	No data	No data	No data	No data	No data	No data	No data	No data	No data	No data	No data	No data	No data	No data	No data	No data	No data	No data	No data	0.03343619386863916	No data	No data
Zika virus infectious disease	0.00406537840153172	No data	No data	No data	No data	No data	No data	No data	No data	No data	No data	No data	No data	No data	No data	No data	No data	No data	No data	No data	No data	0.03343619386863916	No data	No data
faciodigitogenital syndrome	0.00406537840153172	No data	No data	No data	No data	No data	No data	No data	No data	No data	No data	No data	No data	No data	No data	No data	No data	No data	No data	No data	No data	0.03343619386863916	No data	No data
clear cell renal carcinoma	0.00406537840153172	No data	No data	No data	No data	No data	No data	No data	No data	No data	No data	No data	No data	No data	No data	No data	No data	No data	No data	No data	No data	0.03343619386863916	No data	No data
colon adenocarcinoma	0.00406537840153172	No data	No data	No data	No data	No data	No data	No data	No data	No data	No data	No data	No data	No data	No data	No data	No data	No data	No data	No data	No data	0.03343619386863916	No data	No data
head and neck malignant neoplasia	0.00406537840153172	No data	No data	No data	No data	No data	No data	No data	No data	No data	No data	No data	No data	No data	No data	No data	No data	No data	No data	No data	No data	0.03343619386863916	No data	No data
sarcoma	0.003949987358013497	No data	No data	No data	No data	No data	No data	No data	No data	No data	No data	No data	No data	No data	No data	No data	No data	No data	No data	No data	No data	0.03248714634570102	No data	No data
Parkinsonism	0.0038959876348012316	No data	No data	No data	No data	No data	No data	No data	No data	No data	No data	No data	No data	No data	No data	No data	No data	No data	No data	No data	No data	0.03204301912411253	No data	No data
polycystic ovary syndrome	0.0038959876348012316	No data	No data	No data	No data	No data	No data	No data	No data	No data	No data	No data	No data	No data	No data	No data	No data	No data	No data	No data	No data	0.03204301912411253	No data	No data
axial length measurement	0.0037676612963690433	No data	No data	No data	No data	No data	No data	No data	No data	No data	No data	No data	No data	No data	No data	No data	No data	No data	No data	No data	No data	0.030987583711592354	No data	No data
lymphoid neoplasm	0.0036957985468470188	No data	No data	No data	No data	No data	No data	No data	No data	No data	No data	No data	No data	No data	No data	No data	No data	No data	No data	No data	No data	0.030396539880581056	No data	No data
peripheral neuropathy	0.0036957985468470188	No data	No data	No data	No data	No data	No data	No data	No data	No data	No data	No data	No data	No data	No data	No data	No data	No data	No data	No data	No data	0.030396539880581056	No data	No data
concussion	0.0036957985468470188	No data	No data	No data	No data	No data	No data	No data	No data	No data	No data	No data	No data	No data	No data	No data	No data	No data	No data	No data	No data	0.030396539880581056	No data	No data
Hypotonia - cystinuria syndrome	0.0036957985468470188	No data	No data	No data	No data	No data	No data	No data	No data	No data	No data	No data	No data	No data	No data	No data	No data	No data	No data	No data	No data	0.030396539880581056	No data	No data
influenza	0.0036957985468470188	No data	No data	No data	No data	No data	No data	No data	No data	No data	No data	No data	No data	No data	No data	No data	No data	No data	No data	No data	No data	0.030396539880581056	No data	No data
familial papillary or follicular thyroid carcinoma	0.0036957985468470188	No data	No data	No data	No data	No data	No data	No data	No data	No data	No data	No data	No data	No data	No data	No data	No data	No data	No data	No data	No data	0.030396539880581056	No data	No data
Ehlers-Danlos syndrome, musculocontractural type	0.0036957985468470188	No data	No data	No data	No data	No data	No data	No data	No data	No data	No data	No data	No data	No data	No data	No data	No data	No data	No data	No data	No data	0.030396539880581056	No data	No data
Peripheral demyelination	0.0036957985468470188	No data	No data	No data	No data	No data	No data	No data	No data	No data	No data	No data	No data	No data	No data	No data	No data	No data	No data	No data	No data	0.030396539880581056	No data	No data
fibrosarcoma	0.0036957985468470188	No data	No data	No data	No data	No data	No data	No data	No data	No data	No data	No data	No data	No data	No data	No data	No data	No data	No data	No data	No data	0.030396539880581056	No data	No data
Focal segmental glomerulosclerosis	0.0036957985468470188	No data	No data	No data	No data	No data	No data	No data	No data	No data	No data	No data	No data	No data	No data	No data	No data	No data	No data	No data	No data	0.030396539880581056	No data	No data
respiratory distress syndrome in premature infants	0.0036957985468470188	No data	No data	No data	No data	No data	No data	No data	No data	No data	No data	No data	No data	No data	No data	No data	No data	No data	No data	No data	No data	0.030396539880581056	No data	No data
Systemic lupus erythematosus	0.0036957985468470188	No data	No data	No data	No data	No data	No data	No data	No data	No data	No data	No data	No data	No data	No data	No data	No data	No data	No data	No data	No data	0.030396539880581056	No data	No data
hypotonia-cystinuria syndrome	0.0036957985468470188	No data	No data	No data	No data	No data	No data	No data	No data	No data	No data	No data	No data	No data	No data	No data	No data	No data	No data	No data	No data	0.030396539880581056	No data	No data
brain disease	0.0036957985468470188	No data	No data	No data	No data	No data	No data	No data	No data	No data	No data	No data	No data	No data	No data	No data	No data	No data	No data	No data	No data	0.030396539880581056	No data	No data
Polyarteritis Nodosa	0.0036957985468470188	No data	No data	No data	No data	No data	No data	No data	No data	No data	No data	No data	No data	No data	No data	No data	No data	No data	No data	No data	No data	0.030396539880581056	No data	No data
popliteal pterygium syndrome	0.0036957985468470188	No data	No data	No data	No data	No data	No data	No data	No data	No data	No data	No data	No data	No data	No data	No data	No data	No data	No data	No data	No data	0.030396539880581056	No data	No data
fungal infectious disease	0.0036957985468470188	No data	No data	No data	No data	No data	No data	No data	No data	No data	No data	No data	No data	No data	No data	No data	No data	No data	No data	No data	No data	0.030396539880581056	No data	No data
interstitial lung disease	0.0036957985468470188	No data	No data	No data	No data	No data	No data	No data	No data	No data	No data	No data	No data	No data	No data	No data	No data	No data	No data	No data	No data	0.030396539880581056	No data	No data
spindle cell hemangioma	0.0036957985468470188	No data	No data	No data	No data	No data	No data	No data	No data	No data	No data	No data	No data	No data	No data	No data	No data	No data	No data	No data	No data	0.030396539880581056	No data	No data
kidney failure	0.0036957985468470188	No data	No data	No data	No data	No data	No data	No data	No data	No data	No data	No data	No data	No data	No data	No data	No data	No data	No data	No data	No data	0.030396539880581056	No data	No data
hyperuricemia	0.0036957985468470188	No data	No data	No data	No data	No data	No data	No data	No data	No data	No data	No data	No data	No data	No data	No data	No data	No data	No data	No data	No data	0.030396539880581056	No data	No data
Takotsubo cardiomyopathy	0.0036957985468470188	No data	No data	No data	No data	No data	No data	No data	No data	No data	No data	No data	No data	No data	No data	No data	No data	No data	No data	No data	No data	0.030396539880581056	No data	No data
cone dystrophy	0.0036957985468470188	No data	No data	No data	No data	No data	No data	No data	No data	No data	No data	No data	No data	No data	No data	No data	No data	No data	No data	No data	No data	0.030396539880581056	No data	No data
Timothy syndrome	0.0036957985468470188	No data	No data	No data	No data	No data	No data	No data	No data	No data	No data	No data	No data	No data	No data	No data	No data	No data	No data	No data	No data	0.030396539880581056	No data	No data
ovarian cystadenocarcinoma	0.0036957985468470188	No data	No data	No data	No data	No data	No data	No data	No data	No data	No data	No data	No data	No data	No data	No data	No data	No data	No data	No data	No data	0.030396539880581056	No data	No data
primary ciliary dyskinesia	0.0036957985468470188	No data	No data	No data	No data	No data	No data	No data	No data	No data	No data	No data	No data	No data	No data	No data	No data	No data	No data	No data	No data	0.030396539880581056	No data	No data
supranuclear palsy, progressive, 1	0.0036957985468470188	No data	No data	No data	No data	No data	No data	No data	No data	No data	No data	No data	No data	No data	No data	No data	No data	No data	No data	No data	No data	0.030396539880581056	No data	No data
hypertrophic cardiomyopathy	0.0036957985468470188	No data	No data	No data	No data	No data	No data	No data	No data	No data	No data	No data	No data	No data	No data	No data	No data	No data	No data	No data	No data	0.030396539880581056	No data	No data
Peritoneal Mesothelioma	0.0036957985468470188	No data	No data	No data	No data	No data	No data	No data	No data	No data	No data	No data	No data	No data	No data	No data	No data	No data	No data	No data	No data	0.030396539880581056	No data	No data
hematologic disease	0.0036957985468470188	No data	No data	No data	No data	No data	No data	No data	No data	No data	No data	No data	No data	No data	No data	No data	No data	No data	No data	No data	No data	0.030396539880581056	No data	No data
Proteinuria	0.0036957985468470188	No data	No data	No data	No data	No data	No data	No data	No data	No data	No data	No data	No data	No data	No data	No data	No data	No data	No data	No data	No data	0.030396539880581056	No data	No data
injury	0.0036957985468470188	No data	No data	No data	No data	No data	No data	No data	No data	No data	No data	No data	No data	No data	No data	No data	No data	No data	No data	No data	No data	0.030396539880581056	No data	No data
Staphylococcus aureus infection	0.0036957985468470188	No data	No data	No data	No data	No data	No data	No data	No data	No data	No data	No data	No data	No data	No data	No data	No data	No data	No data	No data	No data	0.030396539880581056	No data	No data
brain cancer	0.0036957985468470188	No data	No data	No data	No data	No data	No data	No data	No data	No data	No data	No data	No data	No data	No data	No data	No data	No data	No data	No data	No data	0.030396539880581056	No data	No data
well differentiated papillary mesothelioma	0.0036957985468470188	No data	No data	No data	No data	No data	No data	No data	No data	No data	No data	No data	No data	No data	No data	No data	No data	No data	No data	No data	No data	0.030396539880581056	No data	No data
listeriosis	0.0036957985468470188	No data	No data	No data	No data	No data	No data	No data	No data	No data	No data	No data	No data	No data	No data	No data	No data	No data	No data	No data	No data	0.030396539880581056	No data	No data
acrocardiofacial syndrome	0.0036957985468470188	No data	No data	No data	No data	No data	No data	No data	No data	No data	No data	No data	No data	No data	No data	No data	No data	No data	No data	No data	No data	0.030396539880581056	No data	No data
IGA glomerulonephritis	0.0036957985468470188	No data	No data	No data	No data	No data	No data	No data	No data	No data	No data	No data	No data	No data	No data	No data	No data	No data	No data	No data	No data	0.030396539880581056	No data	No data
medullary thyroid gland carcinoma	0.0036957985468470188	No data	No data	No data	No data	No data	No data	No data	No data	No data	No data	No data	No data	No data	No data	No data	No data	No data	No data	No data	No data	0.030396539880581056	No data	No data
Pleuropulmonary blastoma	0.0036957985468470188	No data	No data	No data	No data	No data	No data	No data	No data	No data	No data	No data	No data	No data	No data	No data	No data	No data	No data	No data	No data	0.030396539880581056	No data	No data
dengue disease	0.0036957985468470188	No data	No data	No data	No data	No data	No data	No data	No data	No data	No data	No data	No data	No data	No data	No data	No data	No data	No data	No data	No data	0.030396539880581056	No data	No data
neonatal diabetes mellitus	0.0036957985468470188	No data	No data	No data	No data	No data	No data	No data	No data	No data	No data	No data	No data	No data	No data	No data	No data	No data	No data	No data	No data	0.030396539880581056	No data	No data
autoimmune thyroid disease	0.0036957985468470188	No data	No data	No data	No data	No data	No data	No data	No data	No data	No data	No data	No data	No data	No data	No data	No data	No data	No data	No data	No data	0.030396539880581056	No data	No data
neural tube defect	0.0036957985468470188	No data	No data	No data	No data	No data	No data	No data	No data	No data	No data	No data	No data	No data	No data	No data	No data	No data	No data	No data	No data	0.030396539880581056	No data	No data
left ventricular noncompaction	0.0036957985468470188	No data	No data	No data	No data	No data	No data	No data	No data	No data	No data	No data	No data	No data	No data	No data	No data	No data	No data	No data	No data	0.030396539880581056	No data	No data
autism spectrum disorder - epilepsy - arthrogryposis syndrome	0.0036957985468470188	No data	No data	No data	No data	No data	No data	No data	No data	No data	No data	No data	No data	No data	No data	No data	No data	No data	No data	No data	No data	0.030396539880581056	No data	No data
Syringocystadenoma Papilliferum	0.0036957985468470188	No data	No data	No data	No data	No data	No data	No data	No data	No data	No data	No data	No data	No data	No data	No data	No data	No data	No data	No data	No data	0.030396539880581056	No data	No data
Pelvic Inflammatory Disease	0.003675266332697868	No data	No data	No data	No data	No data	No data	No data	No data	No data	No data	No data	No data	No data	No data	No data	No data	No data	No data	No data	No data	0.030227670214577826	No data	No data
Microcephaly	0.003582871369026692	No data	No data	No data	No data	No data	No data	No data	No data	No data	No data	No data	No data	No data	No data	No data	No data	No data	No data	No data	No data	0.029467756717563298	No data	No data
bone disease	0.0035110086195046675	No data	No data	No data	No data	No data	No data	No data	No data	No data	No data	No data	No data	No data	No data	No data	No data	No data	No data	No data	No data	0.028876712886552	No data	No data
Crohn's disease	0.003490476405355517	No data	No data	No data	No data	No data	No data	No data	No data	No data	No data	No data	No data	No data	No data	No data	No data	No data	No data	No data	No data	0.02870784322054877	No data	No data
lung disease	0.003326218692162316	No data	No data	No data	No data	No data	No data	No data	No data	No data	No data	No data	No data	No data	No data	No data	No data	No data	No data	No data	No data	0.02735688589252295	No data	No data
hypertrophy	0.003326218692162316	No data	No data	No data	No data	No data	No data	No data	No data	No data	No data	No data	No data	No data	No data	No data	No data	No data	No data	No data	No data	0.02735688589252295	No data	No data
allergic disease	0.003326218692162316	No data	No data	No data	No data	No data	No data	No data	No data	No data	No data	No data	No data	No data	No data	No data	No data	No data	No data	No data	No data	0.02735688589252295	No data	No data
cervical squamous intraepithelial neoplasia	0.003326218692162316	No data	No data	No data	No data	No data	No data	No data	No data	No data	No data	No data	No data	No data	No data	No data	No data	No data	No data	No data	No data	0.02735688589252295	No data	No data
age	0.003326218692162316	No data	No data	No data	No data	No data	No data	No data	No data	No data	No data	No data	No data	No data	No data	No data	No data	No data	No data	No data	No data	0.02735688589252295	No data	No data
gestational diabetes	0.003326218692162316	No data	No data	No data	No data	No data	No data	No data	No data	No data	No data	No data	No data	No data	No data	No data	No data	No data	No data	No data	No data	0.02735688589252295	No data	No data
aging	0.003326218692162316	No data	No data	No data	No data	No data	No data	No data	No data	No data	No data	No data	No data	No data	No data	No data	No data	No data	No data	No data	No data	0.02735688589252295	No data	No data
cervical intraepithelial neoplasia	0.003326218692162316	No data	No data	No data	No data	No data	No data	No data	No data	No data	No data	No data	No data	No data	No data	No data	No data	No data	No data	No data	No data	0.02735688589252295	No data	No data
Osteopetrosis	0.0030876343637491924	No data	No data	No data	No data	No data	No data	No data	No data	No data	No data	No data	No data	No data	No data	No data	No data	No data	No data	No data	No data	0.02539462037356544	No data	No data
Aneurysm - osteoarthritis syndrome	0.0030876343637491924	No data	No data	No data	No data	No data	No data	No data	No data	No data	No data	No data	No data	No data	No data	No data	No data	No data	No data	No data	No data	0.02539462037356544	No data	No data
Charcot-Marie-Tooth disease type 4D	0.0029566388374776143	No data	No data	No data	No data	No data	No data	No data	No data	No data	No data	No data	No data	No data	No data	No data	No data	No data	No data	No data	No data	0.024317231904464845	No data	No data
Reduced sperm motility	0.0029566388374776143	No data	No data	No data	No data	No data	No data	No data	No data	No data	No data	No data	No data	No data	No data	No data	No data	No data	No data	No data	No data	0.024317231904464845	No data	No data
cryptorchidism	0.0029566388374776143	No data	No data	No data	No data	No data	No data	No data	No data	No data	No data	No data	No data	No data	No data	No data	No data	No data	No data	No data	No data	0.024317231904464845	No data	No data
Guillain-Barre syndrome	0.0029566388374776143	No data	No data	No data	No data	No data	No data	No data	No data	No data	No data	No data	No data	No data	No data	No data	No data	No data	No data	No data	No data	0.024317231904464845	No data	No data
Smith-Magenis syndrome	0.0029566388374776143	No data	No data	No data	No data	No data	No data	No data	No data	No data	No data	No data	No data	No data	No data	No data	No data	No data	No data	No data	No data	0.024317231904464845	No data	No data
cleft palate	0.0029566388374776143	No data	No data	No data	No data	No data	No data	No data	No data	No data	No data	No data	No data	No data	No data	No data	No data	No data	No data	No data	No data	0.024317231904464845	No data	No data
cerebral creatine deficiency syndrome	0.0029566388374776143	No data	No data	No data	No data	No data	No data	No data	No data	No data	No data	No data	No data	No data	No data	No data	No data	No data	No data	No data	No data	0.024317231904464845	No data	No data
thrombocytopenia 1	0.0029566388374776143	No data	No data	No data	No data	No data	No data	No data	No data	No data	No data	No data	No data	No data	No data	No data	No data	No data	No data	No data	No data	0.024317231904464845	No data	No data
tropical spastic paraparesis	0.0029566388374776143	No data	No data	No data	No data	No data	No data	No data	No data	No data	No data	No data	No data	No data	No data	No data	No data	No data	No data	No data	No data	0.024317231904464845	No data	No data
mesothelial neoplasm	0.0029566388374776143	No data	No data	No data	No data	No data	No data	No data	No data	No data	No data	No data	No data	No data	No data	No data	No data	No data	No data	No data	No data	0.024317231904464845	No data	No data
temporal lobe epilepsy	0.0029566388374776143	No data	No data	No data	No data	No data	No data	No data	No data	No data	No data	No data	No data	No data	No data	No data	No data	No data	No data	No data	No data	0.024317231904464845	No data	No data
scrapie	0.0029566388374776143	No data	No data	No data	No data	No data	No data	No data	No data	No data	No data	No data	No data	No data	No data	No data	No data	No data	No data	No data	No data	0.024317231904464845	No data	No data
pancreatic carcinoma	0.0029566388374776143	No data	No data	No data	No data	No data	No data	No data	No data	No data	No data	No data	No data	No data	No data	No data	No data	No data	No data	No data	No data	0.024317231904464845	No data	No data
Cleft palate	0.0029566388374776143	No data	No data	No data	No data	No data	No data	No data	No data	No data	No data	No data	No data	No data	No data	No data	No data	No data	No data	No data	No data	0.024317231904464845	No data	No data
uterine cervix neoplasm	0.0029566388374776143	No data	No data	No data	No data	No data	No data	No data	No data	No data	No data	No data	No data	No data	No data	No data	No data	No data	No data	No data	No data	0.024317231904464845	No data	No data
mature T-cell and NK-cell non-Hodgkin lymphoma	0.0029566388374776143	No data	No data	No data	No data	No data	No data	No data	No data	No data	No data	No data	No data	No data	No data	No data	No data	No data	No data	No data	No data	0.024317231904464845	No data	No data
rotavirus infection	0.0029566388374776143	No data	No data	No data	No data	No data	No data	No data	No data	No data	No data	No data	No data	No data	No data	No data	No data	No data	No data	No data	No data	0.024317231904464845	No data	No data
Camptodactyly	0.0029361066233284643	No data	No data	No data	No data	No data	No data	No data	No data	No data	No data	No data	No data	No data	No data	No data	No data	No data	No data	No data	No data	0.024148362238461615	No data	No data
HIV infection	0.002843711659657289	No data	No data	No data	No data	No data	No data	No data	No data	No data	No data	No data	No data	No data	No data	No data	No data	No data	No data	No data	No data	0.023388448741447087	No data	No data
mental or behavioural disorder	0.002771848910135263	No data	No data	No data	No data	No data	No data	No data	No data	No data	No data	No data	No data	No data	No data	No data	No data	No data	No data	No data	No data	0.02279740491043579	No data	No data
chronic hepatitis B virus infection	0.002771848910135263	No data	No data	No data	No data	No data	No data	No data	No data	No data	No data	No data	No data	No data	No data	No data	No data	No data	No data	No data	No data	0.02279740491043579	No data	No data
thanatophoric dysplasia	0.002771848910135263	No data	No data	No data	No data	No data	No data	No data	No data	No data	No data	No data	No data	No data	No data	No data	No data	No data	No data	No data	No data	0.02279740491043579	No data	No data
fibrosis	0.002751316695986113	No data	No data	No data	No data	No data	No data	No data	No data	No data	No data	No data	No data	No data	No data	No data	No data	No data	No data	No data	No data	0.02262853524443256	No data	No data
liver cancer	0.002751316695986113	No data	No data	No data	No data	No data	No data	No data	No data	No data	No data	No data	No data	No data	No data	No data	No data	No data	No data	No data	No data	0.02262853524443256	No data	No data
metastatic melanoma	0.002637249087270146	No data	No data	No data	No data	No data	No data	No data	No data	No data	No data	No data	No data	No data	No data	No data	No data	No data	No data	No data	No data	0.012158615952232422	0.018650718482222325	No data
HIV-1 infection	0.0025870589827929123	No data	No data	No data	No data	No data	No data	No data	No data	No data	No data	No data	No data	No data	No data	No data	No data	No data	No data	No data	No data	0.021277577916406734	No data	No data
myeloproliferative disorder	0.0025870589827929123	No data	No data	No data	No data	No data	No data	No data	No data	No data	No data	No data	No data	No data	No data	No data	No data	No data	No data	No data	No data	0.021277577916406734	No data	No data
papillary thyroid carcinoma	0.0025870589827929123	No data	No data	No data	No data	No data	No data	No data	No data	No data	No data	No data	No data	No data	No data	No data	No data	No data	No data	No data	No data	0.021277577916406734	No data	No data
small cell lung carcinoma	0.0025870589827929123	No data	No data	No data	No data	No data	No data	No data	No data	No data	No data	No data	No data	No data	No data	No data	No data	No data	No data	No data	No data	0.021277577916406734	No data	No data
skin cancer	0.0025870589827929123	No data	No data	No data	No data	No data	No data	No data	No data	No data	No data	No data	No data	No data	No data	No data	No data	No data	No data	No data	No data	0.021277577916406734	No data	No data
pulmonary arterial hypertension	0.0025870589827929123	No data	No data	No data	No data	No data	No data	No data	No data	No data	No data	No data	No data	No data	No data	No data	No data	No data	No data	No data	No data	0.021277577916406734	No data	No data
Splenomegaly	0.0025870589827929123	No data	No data	No data	No data	No data	No data	No data	No data	No data	No data	No data	No data	No data	No data	No data	No data	No data	No data	No data	No data	0.021277577916406734	No data	No data
myeloid sarcoma	0.0025870589827929123	No data	No data	No data	No data	No data	No data	No data	No data	No data	No data	No data	No data	No data	No data	No data	No data	No data	No data	No data	No data	0.021277577916406734	No data	No data
brain neoplasm	0.0025870589827929123	No data	No data	No data	No data	No data	No data	No data	No data	No data	No data	No data	No data	No data	No data	No data	No data	No data	No data	No data	No data	0.021277577916406734	No data	No data
metastatic prostate cancer	0.0025870589827929123	No data	No data	No data	No data	No data	No data	No data	No data	No data	No data	No data	No data	No data	No data	No data	No data	No data	No data	No data	No data	0.021277577916406734	No data	No data
breast adenocarcinoma	0.0025870589827929123	No data	No data	No data	No data	No data	No data	No data	No data	No data	No data	No data	No data	No data	No data	No data	No data	No data	No data	No data	No data	0.021277577916406734	No data	No data
familial hypocalciuric hypercalcemia	0.0022174791281082107	No data	No data	No data	No data	No data	No data	No data	No data	No data	No data	No data	No data	No data	No data	No data	No data	No data	No data	No data	No data	0.01823792392834863	No data	No data
precursor B-cell acute lymphoblastic leukemia	0.0022174791281082107	No data	No data	No data	No data	No data	No data	No data	No data	No data	No data	No data	No data	No data	No data	No data	No data	No data	No data	No data	No data	0.01823792392834863	No data	No data
retinitis pigmentosa	0.0022174791281082107	No data	No data	No data	No data	No data	No data	No data	No data	No data	No data	No data	No data	No data	No data	No data	No data	No data	No data	No data	No data	0.01823792392834863	No data	No data
thyroid neoplasm	0.0022174791281082107	No data	No data	No data	No data	No data	No data	No data	No data	No data	No data	No data	No data	No data	No data	No data	No data	No data	No data	No data	No data	0.01823792392834863	No data	No data
B-cell non-Hodgkins lymphoma	0.0022174791281082107	No data	No data	No data	No data	No data	No data	No data	No data	No data	No data	No data	No data	No data	No data	No data	No data	No data	No data	No data	No data	0.01823792392834863	No data	No data
Pancytopenia	0.0022174791281082107	No data	No data	No data	No data	No data	No data	No data	No data	No data	No data	No data	No data	No data	No data	No data	No data	No data	No data	No data	No data	0.01823792392834863	No data	No data
trichohepatoenteric syndrome	0.0022174791281082107	No data	No data	No data	No data	No data	No data	No data	No data	No data	No data	No data	No data	No data	No data	No data	No data	No data	No data	No data	No data	0.01823792392834863	No data	No data
ischemia	0.0022174791281082107	No data	No data	No data	No data	No data	No data	No data	No data	No data	No data	No data	No data	No data	No data	No data	No data	No data	No data	No data	No data	0.01823792392834863	No data	No data
Senile plaques	0.0022174791281082107	No data	No data	No data	No data	No data	No data	No data	No data	No data	No data	No data	No data	No data	No data	No data	No data	No data	No data	No data	No data	0.01823792392834863	No data	No data
Hodgkins lymphoma	0.0022174791281082107	No data	No data	No data	No data	No data	No data	No data	No data	No data	No data	No data	No data	No data	No data	No data	No data	No data	No data	No data	No data	0.01823792392834863	No data	No data
alpha-actinopathy	0.0022174791281082107	No data	No data	No data	No data	No data	No data	No data	No data	No data	No data	No data	No data	No data	No data	No data	No data	No data	No data	No data	No data	0.01823792392834863	No data	No data
lumbar disc degeneration	0.0022174791281082107	No data	No data	No data	No data	No data	No data	No data	No data	No data	No data	No data	No data	No data	No data	No data	No data	No data	No data	No data	No data	0.01823792392834863	No data	No data
insulinoma	0.0022174791281082107	No data	No data	No data	No data	No data	No data	No data	No data	No data	No data	No data	No data	No data	No data	No data	No data	No data	No data	No data	No data	0.01823792392834863	No data	No data
benign prostatic hyperplasia	0.0022174791281082107	No data	No data	No data	No data	No data	No data	No data	No data	No data	No data	No data	No data	No data	No data	No data	No data	No data	No data	No data	No data	0.01823792392834863	No data	No data
open-angle glaucoma	0.0022174791281082107	No data	No data	No data	No data	No data	No data	No data	No data	No data	No data	No data	No data	No data	No data	No data	No data	No data	No data	No data	No data	0.01823792392834863	No data	No data
hypertension	0.0022174791281082107	No data	No data	No data	No data	No data	No data	No data	No data	No data	No data	No data	No data	No data	No data	No data	No data	No data	No data	No data	No data	0.01823792392834863	No data	No data
X-linked severe congenital neutropenia	0.0022174791281082107	No data	No data	No data	No data	No data	No data	No data	No data	No data	No data	No data	No data	No data	No data	No data	No data	No data	No data	No data	No data	0.01823792392834863	No data	No data
Increased total leukocyte count	0.0022174791281082107	No data	No data	No data	No data	No data	No data	No data	No data	No data	No data	No data	No data	No data	No data	No data	No data	No data	No data	No data	No data	0.01823792392834863	No data	No data
infarction	0.0022174791281082107	No data	No data	No data	No data	No data	No data	No data	No data	No data	No data	No data	No data	No data	No data	No data	No data	No data	No data	No data	No data	0.01823792392834863	No data	No data
autosomal dominant retinitis pigmentosa	0.0022174791281082107	No data	No data	No data	No data	No data	No data	No data	No data	No data	No data	No data	No data	No data	No data	No data	No data	No data	No data	No data	No data	0.01823792392834863	No data	No data
cryptococcosis	0.0022174791281082107	No data	No data	No data	No data	No data	No data	No data	No data	No data	No data	No data	No data	No data	No data	No data	No data	No data	No data	No data	No data	0.01823792392834863	No data	No data
Charcot-Marie-Tooth disease type 4H	0.0022174791281082107	No data	No data	No data	No data	No data	No data	No data	No data	No data	No data	No data	No data	No data	No data	No data	No data	No data	No data	No data	No data	0.01823792392834863	No data	No data
ameloblastoma	0.0022174791281082107	No data	No data	No data	No data	No data	No data	No data	No data	No data	No data	No data	No data	No data	No data	No data	No data	No data	No data	No data	No data	0.01823792392834863	No data	No data
Morvan syndrome	0.0022174791281082107	No data	No data	No data	No data	No data	No data	No data	No data	No data	No data	No data	No data	No data	No data	No data	No data	No data	No data	No data	No data	0.01823792392834863	No data	No data
fetal growth restriction	0.0022174791281082107	No data	No data	No data	No data	No data	No data	No data	No data	No data	No data	No data	No data	No data	No data	No data	No data	No data	No data	No data	No data	0.01823792392834863	No data	No data
Coma	0.0022174791281082107	No data	No data	No data	No data	No data	No data	No data	No data	No data	No data	No data	No data	No data	No data	No data	No data	No data	No data	No data	No data	0.01823792392834863	No data	No data
Snoring	0.0022174791281082107	No data	No data	No data	No data	No data	No data	No data	No data	No data	No data	No data	No data	No data	No data	No data	No data	No data	No data	No data	No data	0.01823792392834863	No data	No data
primary biliary cirrhosis	0.0022174791281082107	No data	No data	No data	No data	No data	No data	No data	No data	No data	No data	No data	No data	No data	No data	No data	No data	No data	No data	No data	No data	0.01823792392834863	No data	No data
arteriovenous hemangioma/malformation	0.0022174791281082107	No data	No data	No data	No data	No data	No data	No data	No data	No data	No data	No data	No data	No data	No data	No data	No data	No data	No data	No data	No data	0.01823792392834863	No data	No data
pneumonitis	0.0022174791281082107	No data	No data	No data	No data	No data	No data	No data	No data	No data	No data	No data	No data	No data	No data	No data	No data	No data	No data	No data	No data	0.01823792392834863	No data	No data
type 2 diabetes nephropathy	0.0022174791281082107	No data	No data	No data	No data	No data	No data	No data	No data	No data	No data	No data	No data	No data	No data	No data	No data	No data	No data	No data	No data	0.01823792392834863	No data	No data
microphthalmia with limb anomalies	0.0021636847270374376	No data	No data	No data	No data	No data	No data	No data	No data	No data	No data	No data	No data	No data	No data	No data	No data	No data	No data	No data	No data	0.017795485403420176	No data	No data
hematopoietic and lymphoid cell neoplasm	0.0021045519502878854	No data	No data	No data	No data	No data	No data	No data	No data	No data	No data	No data	No data	No data	No data	No data	No data	No data	No data	No data	No data	0.01730914076533088	No data	No data
vascular disease	0.00201215698661671	No data	No data	No data	No data	No data	No data	No data	No data	No data	No data	No data	No data	No data	No data	No data	No data	No data	No data	No data	No data	0.01654922726831635	No data	No data
invasive breast ductal carcinoma	0.0018478992734235094	No data	No data	No data	No data	No data	No data	No data	No data	No data	No data	No data	No data	No data	No data	No data	No data	No data	No data	No data	No data	0.015198269940290528	No data	No data
metabolic disease	0.0018478992734235094	No data	No data	No data	No data	No data	No data	No data	No data	No data	No data	No data	No data	No data	No data	No data	No data	No data	No data	No data	No data	0.015198269940290528	No data	No data
autoinflammatory syndrome	0.0018478992734235094	No data	No data	No data	No data	No data	No data	No data	No data	No data	No data	No data	No data	No data	No data	No data	No data	No data	No data	No data	No data	0.015198269940290528	No data	No data
spinal cord injury	0.0018478992734235094	No data	No data	No data	No data	No data	No data	No data	No data	No data	No data	No data	No data	No data	No data	No data	No data	No data	No data	No data	No data	0.015198269940290528	No data	No data
demyelinating disease	0.0018478992734235094	No data	No data	No data	No data	No data	No data	No data	No data	No data	No data	No data	No data	No data	No data	No data	No data	No data	No data	No data	No data	0.015198269940290528	No data	No data
X-linked intellectual disability	0.0018478992734235094	No data	No data	No data	No data	No data	No data	No data	No data	No data	No data	No data	No data	No data	No data	No data	No data	No data	No data	No data	No data	0.015198269940290528	No data	No data
lung carcinoma	0.0018478992734235094	No data	No data	No data	No data	No data	No data	No data	No data	No data	No data	No data	No data	No data	No data	No data	No data	No data	No data	No data	No data	0.015198269940290528	No data	No data
Fanconi anemia	0.0018478992734235094	No data	No data	No data	No data	No data	No data	No data	No data	No data	No data	No data	No data	No data	No data	No data	No data	No data	No data	No data	No data	0.015198269940290528	No data	No data
myotonic dystrophy	0.0018478992734235094	No data	No data	No data	No data	No data	No data	No data	No data	No data	No data	No data	No data	No data	No data	No data	No data	No data	No data	No data	No data	0.015198269940290528	No data	No data
metastasis	0.0018478992734235094	No data	No data	No data	No data	No data	No data	No data	No data	No data	No data	No data	No data	No data	No data	No data	No data	No data	No data	No data	No data	0.015198269940290528	No data	No data
sexually transmitted disease	0.0014783194187388072	No data	No data	No data	No data	No data	No data	No data	No data	No data	No data	No data	No data	No data	No data	No data	No data	No data	No data	No data	No data	0.012158615952232422	No data	No data
Transitional Cell Carcinoma	0.0014783194187388072	No data	No data	No data	No data	No data	No data	No data	No data	No data	No data	No data	No data	No data	No data	No data	No data	No data	No data	No data	No data	0.012158615952232422	No data	No data
non-allergic rhinitis	0.0014783194187388072	No data	No data	No data	No data	No data	No data	No data	No data	No data	No data	No data	No data	No data	No data	No data	No data	No data	No data	No data	No data	0.012158615952232422	No data	No data
Central Nervous System Neoplasm	0.0014783194187388072	No data	No data	No data	No data	No data	No data	No data	No data	No data	No data	No data	No data	No data	No data	No data	No data	No data	No data	No data	No data	0.012158615952232422	No data	No data
familial atrioventricular septal defect	0.0014783194187388072	No data	No data	No data	No data	No data	No data	No data	No data	No data	No data	No data	No data	No data	No data	No data	No data	No data	No data	No data	No data	0.012158615952232422	No data	No data
heart conduction disease	0.0014783194187388072	No data	No data	No data	No data	No data	No data	No data	No data	No data	No data	No data	No data	No data	No data	No data	No data	No data	No data	No data	No data	0.012158615952232422	No data	No data
pulmonary hypertension	0.0014783194187388072	No data	No data	No data	No data	No data	No data	No data	No data	No data	No data	No data	No data	No data	No data	No data	No data	No data	No data	No data	No data	0.012158615952232422	No data	No data
head and neck carcinoma	0.0014783194187388072	No data	No data	No data	No data	No data	No data	No data	No data	No data	No data	No data	No data	No data	No data	No data	No data	No data	No data	No data	No data	0.012158615952232422	No data	No data
gonorrhea	0.0014783194187388072	No data	No data	No data	No data	No data	No data	No data	No data	No data	No data	No data	No data	No data	No data	No data	No data	No data	No data	No data	No data	0.012158615952232422	No data	No data
sarcoidosis	0.0014783194187388072	No data	No data	No data	No data	No data	No data	No data	No data	No data	No data	No data	No data	No data	No data	No data	No data	No data	No data	No data	No data	0.012158615952232422	No data	No data
Failure to thrive	0.0014783194187388072	No data	No data	No data	No data	No data	No data	No data	No data	No data	No data	No data	No data	No data	No data	No data	No data	No data	No data	No data	No data	0.012158615952232422	No data	No data
Acute Leukemia	0.0014783194187388072	No data	No data	No data	No data	No data	No data	No data	No data	No data	No data	No data	No data	No data	No data	No data	No data	No data	No data	No data	No data	0.012158615952232422	No data	No data
Jaundice	0.0014783194187388072	No data	No data	No data	No data	No data	No data	No data	No data	No data	No data	No data	No data	No data	No data	No data	No data	No data	No data	No data	No data	0.012158615952232422	No data	No data
Burkitts lymphoma	0.0014783194187388072	No data	No data	No data	No data	No data	No data	No data	No data	No data	No data	No data	No data	No data	No data	No data	No data	No data	No data	No data	No data	0.012158615952232422	No data	No data
bacteriemia	0.0014783194187388072	No data	No data	No data	No data	No data	No data	No data	No data	No data	No data	No data	No data	No data	No data	No data	No data	No data	No data	No data	No data	0.012158615952232422	No data	No data
Klebsiella pneumonia	0.0014783194187388072	No data	No data	No data	No data	No data	No data	No data	No data	No data	No data	No data	No data	No data	No data	No data	No data	No data	No data	No data	No data	0.012158615952232422	No data	No data
Dravet syndrome	0.0014783194187388072	No data	No data	No data	No data	No data	No data	No data	No data	No data	No data	No data	No data	No data	No data	No data	No data	No data	No data	No data	No data	0.012158615952232422	No data	No data
Hyperinsulinemia	0.0014783194187388072	No data	No data	No data	No data	No data	No data	No data	No data	No data	No data	No data	No data	No data	No data	No data	No data	No data	No data	No data	No data	0.012158615952232422	No data	No data
Hepatoblastoma	0.0014783194187388072	No data	No data	No data	No data	No data	No data	No data	No data	No data	No data	No data	No data	No data	No data	No data	No data	No data	No data	No data	No data	0.012158615952232422	No data	No data
Abnormal intestine morphology	0.0014783194187388072	No data	No data	No data	No data	No data	No data	No data	No data	No data	No data	No data	No data	No data	No data	No data	No data	No data	No data	No data	No data	0.012158615952232422	No data	No data
hemorrhagic stroke	0.0014783194187388072	No data	No data	No data	No data	No data	No data	No data	No data	No data	No data	No data	No data	No data	No data	No data	No data	No data	No data	No data	No data	0.012158615952232422	No data	No data
thrombophilia	0.0014783194187388072	No data	No data	No data	No data	No data	No data	No data	No data	No data	No data	No data	No data	No data	No data	No data	No data	No data	No data	No data	No data	0.012158615952232422	No data	No data
Malignant Pancreatic Neoplasm	0.0014783194187388072	No data	No data	No data	No data	No data	No data	No data	No data	No data	No data	No data	No data	No data	No data	No data	No data	No data	No data	No data	No data	0.012158615952232422	No data	No data
inflammatory skin disease	0.0014783194187388072	No data	No data	No data	No data	No data	No data	No data	No data	No data	No data	No data	No data	No data	No data	No data	No data	No data	No data	No data	No data	0.012158615952232422	No data	No data
acute myeloid leukemia by FAB classification	0.0014783194187388072	No data	No data	No data	No data	No data	No data	No data	No data	No data	No data	No data	No data	No data	No data	No data	No data	No data	No data	No data	No data	0.012158615952232422	No data	No data
Glucose intolerance	0.0014783194187388072	No data	No data	No data	No data	No data	No data	No data	No data	No data	No data	No data	No data	No data	No data	No data	No data	No data	No data	No data	No data	0.012158615952232422	No data	No data
myomatous neoplasm	0.0014783194187388072	No data	No data	No data	No data	No data	No data	No data	No data	No data	No data	No data	No data	No data	No data	No data	No data	No data	No data	No data	No data	0.012158615952232422	No data	No data
Mental deterioration	0.0014783194187388072	No data	No data	No data	No data	No data	No data	No data	No data	No data	No data	No data	No data	No data	No data	No data	No data	No data	No data	No data	No data	0.012158615952232422	No data	No data
Wilson disease	0.0014783194187388072	No data	No data	No data	No data	No data	No data	No data	No data	No data	No data	No data	No data	No data	No data	No data	No data	No data	No data	No data	No data	0.012158615952232422	No data	No data
Other metabolic disease	0.0014783194187388072	No data	No data	No data	No data	No data	No data	No data	No data	No data	No data	No data	No data	No data	No data	No data	No data	No data	No data	No data	No data	0.012158615952232422	No data	No data
hyper-IgE syndrome	0.0014783194187388072	No data	No data	No data	No data	No data	No data	No data	No data	No data	No data	No data	No data	No data	No data	No data	No data	No data	No data	No data	No data	0.012158615952232422	No data	No data
emphysema	0.0014783194187388072	No data	No data	No data	No data	No data	No data	No data	No data	No data	No data	No data	No data	No data	No data	No data	No data	No data	No data	No data	No data	0.012158615952232422	No data	No data
premature menopause	0.0014783194187388072	No data	No data	No data	No data	No data	No data	No data	No data	No data	No data	No data	No data	No data	No data	No data	No data	No data	No data	No data	No data	0.012158615952232422	No data	No data
age-related macular degeneration	0.0014783194187388072	No data	No data	No data	No data	No data	No data	No data	No data	No data	No data	No data	No data	No data	No data	No data	No data	No data	No data	No data	No data	0.012158615952232422	No data	No data
myopia	0.0014783194187388072	No data	No data	No data	No data	No data	No data	No data	No data	No data	No data	No data	No data	No data	No data	No data	No data	No data	No data	No data	No data	0.012158615952232422	No data	No data
liver and intrahepatic bile duct neoplasm	0.0014783194187388072	No data	No data	No data	No data	No data	No data	No data	No data	No data	No data	No data	No data	No data	No data	No data	No data	No data	No data	No data	No data	0.012158615952232422	No data	No data
uterine cervix carcinoma in situ	0.0014783194187388072	No data	No data	No data	No data	No data	No data	No data	No data	No data	No data	No data	No data	No data	No data	No data	No data	No data	No data	No data	No data	0.012158615952232422	No data	No data
lymphedema	0.0014783194187388072	No data	No data	No data	No data	No data	No data	No data	No data	No data	No data	No data	No data	No data	No data	No data	No data	No data	No data	No data	No data	0.012158615952232422	No data	No data
inherited lipid metabolism disorder	0.0014783194187388072	No data	No data	No data	No data	No data	No data	No data	No data	No data	No data	No data	No data	No data	No data	No data	No data	No data	No data	No data	No data	0.012158615952232422	No data	No data
B-cell acute lymphoblastic leukemia	0.0014783194187388072	No data	No data	No data	No data	No data	No data	No data	No data	No data	No data	No data	No data	No data	No data	No data	No data	No data	No data	No data	No data	0.012158615952232422	No data	No data
allergic asthma	0.0014783194187388072	No data	No data	No data	No data	No data	No data	No data	No data	No data	No data	No data	No data	No data	No data	No data	No data	No data	No data	No data	No data	0.012158615952232422	No data	No data
psoriasis vulgaris	0.0014783194187388072	No data	No data	No data	No data	No data	No data	No data	No data	No data	No data	No data	No data	No data	No data	No data	No data	No data	No data	No data	No data	0.012158615952232422	No data	No data
mevalonic aciduria	0.0014783194187388072	No data	No data	No data	No data	No data	No data	No data	No data	No data	No data	No data	No data	No data	No data	No data	No data	No data	No data	No data	No data	0.012158615952232422	No data	No data
Lyme disease	0.0014783194187388072	No data	No data	No data	No data	No data	No data	No data	No data	No data	No data	No data	No data	No data	No data	No data	No data	No data	No data	No data	No data	0.012158615952232422	No data	No data
brain ischemia	0.0014783194187388072	No data	No data	No data	No data	No data	No data	No data	No data	No data	No data	No data	No data	No data	No data	No data	No data	No data	No data	No data	No data	0.012158615952232422	No data	No data
skin squamous cell carcinoma	0.0014783194187388072	No data	No data	No data	No data	No data	No data	No data	No data	No data	No data	No data	No data	No data	No data	No data	No data	No data	No data	No data	No data	0.012158615952232422	No data	No data
keratosis pilaris	0.0014783194187388072	No data	No data	No data	No data	No data	No data	No data	No data	No data	No data	No data	No data	No data	No data	No data	No data	No data	No data	No data	No data	0.012158615952232422	No data	No data
Netherton syndrome	0.0014783194187388072	No data	No data	No data	No data	No data	No data	No data	No data	No data	No data	No data	No data	No data	No data	No data	No data	No data	No data	No data	No data	0.012158615952232422	No data	No data
deafness	0.0014783194187388072	No data	No data	No data	No data	No data	No data	No data	No data	No data	No data	No data	No data	No data	No data	No data	No data	No data	No data	No data	No data	0.012158615952232422	No data	No data
polyp of colon	0.0014783194187388072	No data	No data	No data	No data	No data	No data	No data	No data	No data	No data	No data	No data	No data	No data	No data	No data	No data	No data	No data	No data	0.012158615952232422	No data	No data
Multiple Organ Failure	0.0014783194187388072	No data	No data	No data	No data	No data	No data	No data	No data	No data	No data	No data	No data	No data	No data	No data	No data	No data	No data	No data	No data	0.012158615952232422	No data	No data
Myopia	0.0014783194187388072	No data	No data	No data	No data	No data	No data	No data	No data	No data	No data	No data	No data	No data	No data	No data	No data	No data	No data	No data	No data	0.012158615952232422	No data	No data
cognition	0.0014783194187388072	No data	No data	No data	No data	No data	No data	No data	No data	No data	No data	No data	No data	No data	No data	No data	No data	No data	No data	No data	No data	0.012158615952232422	No data	No data
pneumocystosis	0.0014783194187388072	No data	No data	No data	No data	No data	No data	No data	No data	No data	No data	No data	No data	No data	No data	No data	No data	No data	No data	No data	No data	0.012158615952232422	No data	No data
chronic lung disease	0.0014783194187388072	No data	No data	No data	No data	No data	No data	No data	No data	No data	No data	No data	No data	No data	No data	No data	No data	No data	No data	No data	No data	0.012158615952232422	No data	No data
T-cell immunodeficiency	0.0014783194187388072	No data	No data	No data	No data	No data	No data	No data	No data	No data	No data	No data	No data	No data	No data	No data	No data	No data	No data	No data	No data	0.012158615952232422	No data	No data
Frontotemporal dementia	0.0014783194187388072	No data	No data	No data	No data	No data	No data	No data	No data	No data	No data	No data	No data	No data	No data	No data	No data	No data	No data	No data	No data	0.012158615952232422	No data	No data
skin squamous cell carcinoma	0.0014783194187388072	No data	No data	No data	No data	No data	No data	No data	No data	No data	No data	No data	No data	No data	No data	No data	No data	No data	No data	No data	No data	0.012158615952232422	No data	No data
uterine cervix carcinoma in situ	0.0014783194187388072	No data	No data	No data	No data	No data	No data	No data	No data	No data	No data	No data	No data	No data	No data	No data	No data	No data	No data	No data	No data	0.012158615952232422	No data	No data
myopia	0.0014783194187388072	No data	No data	No data	No data	No data	No data	No data	No data	No data	No data	No data	No data	No data	No data	No data	No data	No data	No data	No data	No data	0.012158615952232422	No data	No data
age-related macular degeneration	0.0014783194187388072	No data	No data	No data	No data	No data	No data	No data	No data	No data	No data	No data	No data	No data	No data	No data	No data	No data	No data	No data	No data	0.012158615952232422	No data	No data
premature menopause	0.0014783194187388072	No data	No data	No data	No data	No data	No data	No data	No data	No data	No data	No data	No data	No data	No data	No data	No data	No data	No data	No data	No data	0.012158615952232422	No data	No data
Wilson disease	0.0014783194187388072	No data	No data	No data	No data	No data	No data	No data	No data	No data	No data	No data	No data	No data	No data	No data	No data	No data	No data	No data	No data	0.012158615952232422	No data	No data
Mental deterioration	0.0014783194187388072	No data	No data	No data	No data	No data	No data	No data	No data	No data	No data	No data	No data	No data	No data	No data	No data	No data	No data	No data	No data	0.012158615952232422	No data	No data
Glucose intolerance	0.0014783194187388072	No data	No data	No data	No data	No data	No data	No data	No data	No data	No data	No data	No data	No data	No data	No data	No data	No data	No data	No data	No data	0.012158615952232422	No data	No data
Malignant Pancreatic Neoplasm	0.0014783194187388072	No data	No data	No data	No data	No data	No data	No data	No data	No data	No data	No data	No data	No data	No data	No data	No data	No data	No data	No data	No data	0.012158615952232422	No data	No data
Jaundice	0.0014783194187388072	No data	No data	No data	No data	No data	No data	No data	No data	No data	No data	No data	No data	No data	No data	No data	No data	No data	No data	No data	No data	0.012158615952232422	No data	No data
Central Nervous System Neoplasm	0.0014783194187388072	No data	No data	No data	No data	No data	No data	No data	No data	No data	No data	No data	No data	No data	No data	No data	No data	No data	No data	No data	No data	0.012158615952232422	No data	No data
pneumocystosis	0.0014783194187388072	No data	No data	No data	No data	No data	No data	No data	No data	No data	No data	No data	No data	No data	No data	No data	No data	No data	No data	No data	No data	0.012158615952232422	No data	No data
non-allergic rhinitis	0.0014783194187388072	No data	No data	No data	No data	No data	No data	No data	No data	No data	No data	No data	No data	No data	No data	No data	No data	No data	No data	No data	No data	0.012158615952232422	No data	No data
Burkitts lymphoma	0.0014783194187388072	No data	No data	No data	No data	No data	No data	No data	No data	No data	No data	No data	No data	No data	No data	No data	No data	No data	No data	No data	No data	0.012158615952232422	No data	No data
