# Supplementary material for: Conserved Blood Transcriptome Patterns Highlight microRNA and Hub Gene Drivers of Neurodegeneration
Source: Genes (Basel). 2025 Oct 10;16(10):1178. doi: 10.3390/genes16101178 (PMC12562450; doi:10.3390/genes16101178)
Supplement: Supplementary file 1 [file genes-16-01178-s001.zip › Datasets S6. GWAS of Different Hub Genes/Common_NDs_HubGenes.csv]

Disease	NumGenes
Alzheimer disease	28
Huntington disease	26
Parkinson disease	23
Parkinsonism	16
family history of Alzheimer’s disease	5
Dementia	3
familial Alzheimer disease	3
Alzheimer disease 18	1
Alzheimer's disease biomarker measurement	1
juvenile-onset Parkinson disease	1
late-onset Alzheimers disease	1
