# Supplementary material for: Conserved Blood Transcriptome Patterns Highlight microRNA and Hub Gene Drivers of Neurodegeneration
Source: Genes (Basel). 2025 Oct 10;16(10):1178. doi: 10.3390/genes16101178 (PMC12562450; doi:10.3390/genes16101178)
Supplement: Supplementary file 1 [file genes-16-01178-s001.zip › Datasets S6. GWAS of Different Hub Genes/Disease_HubGeneCounts.csv]

Disease	NumGenes
cancer	29
hepatocellular carcinoma	29
infection	29
lung adenocarcinoma	29
neoplasm	29
Alzheimer disease	28
breast cancer	28
colorectal cancer	28
colorectal carcinoma	28
glioblastoma multiforme	28
melanoma	28
viral disease	28
acute myeloid leukemia	27
gastric cancer	27
glioma	27
liver cancer	27
lung cancer	27
multiple myeloma	27
neuroblastoma	27
prostate cancer	27
type 2 diabetes mellitus	27
Huntington disease	26
carcinoma	26
chronic myelogenous leukemia	26
chronic obstructive pulmonary disease	26
diabetes mellitus	26
esophageal cancer	26
glioblastoma	26
leukemia	26
non-small cell lung carcinoma	26
osteosarcoma	26
ovarian cancer	26
posterior cortical atrophy	26
Rheumatoid arthritis	25
acute lymphoblastic leukemia	25
breast carcinoma	25
breast neoplasm	25
cardiovascular disease	25
esophageal squamous cell carcinoma	25
head and neck squamous cell carcinoma	25
heart failure	25
neurodegenerative disease	25
oral squamous cell carcinoma	25
pancreatic adenocarcinoma	25
atrial fibrillation	24
cervical cancer	24
chronic lymphocytic leukemia	24
depressive disorder	24
diffuse large B-cell lymphoma	24
epilepsy	24
gastric carcinoma	24
genetic disorder	24
insulin resistance	24
major depressive disorder	24
myelodysplastic syndrome	24
nervous system disease	24
pancreatic neoplasm	24
prostate carcinoma	24
schizophrenia	24
squamous cell carcinoma	24
urinary bladder carcinoma	24
COVID-19	23
Miyoshi myopathy	23
Parkinson disease	23
allergic rhinitis	23
axial length measurement	23
cardiac hypertrophy	23
colon adenocarcinoma	23
cutaneous melanoma	23
endometrial cancer	23
hyperinsulinemic hypoglycemia, familial, 4	23
hypertension	23
lung carcinoma	23
lymph node metastatic carcinoma	23
lymphoma	23
metabolic disease	23
microphthalmia with limb anomalies	23
pachyonychia congenita	23
papillary thyroid carcinoma	23
small cell lung carcinoma	23
thyroid cancer	23
triple-negative breast cancer	23
Epstein-Barr virus infection	22
Neoplasm of the lung	22
Nijmegen breakage syndrome	22
Obesity	22
Stroke	22
Systemic lupus erythematosus	22
adenocarcinoma	22
adenoma	22
atherosclerosis	22
bladder transitional cell carcinoma	22
breast adenocarcinoma	22
calf circumference measurement	22
cholangiocarcinoma	22
clear cell renal carcinoma	22
colon carcinoma	22
endothelial dysfunction	22
esophageal adenocarcinoma	22
gastric adenocarcinoma	22
head and neck malignant neoplasia	22
medulloblastoma	22
metastatic neoplasm	22
nasopharyngeal carcinoma	22
osteoarthritis	22
ovarian neoplasm	22
pancreatic ductal adenocarcinoma	22
pulmonary fibrosis	22
renal fibrosis	22
sarcoma	22
ulcerative colitis	22
Autoimmunity	21
B-cell non-Hodgkins lymphoma	21
Bartsocas-Papas syndrome 1	21
Cerebral ischemia	21
Cognitive impairment	21
Pallister-Hall syndrome	21
Sepsis	21
Thrombocytopenia	21
acute respiratory distress syndrome	21
alkaline phosphatase measurement	21
anxiety	21
astrocytoma	21
benign prostatic hyperplasia	21
brain neoplasm	21
cervical carcinoma	21
cervical squamous intraepithelial neoplasia	21
chronic kidney disease	21
colorectal neoplasm	21
cryopyrin-associated periodic syndrome	21
cyst	21
esophageal carcinoma	21
experimental autoimmune encephalomyelitis	21
heart disease	21
hematopoietic and lymphoid cell neoplasm	21
hepatitis B virus infection	21
hypertrophic cardiomyopathy	21
inflammatory bowel disease	21
ischemia	21
kidney disease	21
liver and intrahepatic bile duct neoplasm	21
nail-patella syndrome	21
non-Hodgkins lymphoma	21
non-alcoholic fatty liver disease	21
nonpapillary renal cell carcinoma	21
ovarian carcinoma	21
polycystic ovary syndrome	21
prostate adenocarcinoma	21
prostate neoplasm	21
psoriasis	21
pulmonary arterial hypertension	21
pulmonary hypertension	21
renal cell carcinoma	21
skin basal cell carcinoma	21
skin squamous cell carcinoma	21
squamous cell lung carcinoma	21
stomach neoplasm	21
type 1 diabetes mellitus	21
Acute kidney injury	20
Down syndrome	20
Duane retraction syndrome	20
HIV-1 infection	20
Hepatic fibrosis	20
Hyperglycemia	20
IGA glomerulonephritis	20
Infertility	20
Insulin resistance	20
Invasive Breast Carcinoma	20
Ischemic stroke	20
Osteoporosis	20
Townes-Brocks syndrome	20
attention deficit hyperactivity disorder	20
autoimmune disease	20
cardiomyopathy	20
cervical squamous cell carcinoma	20
cirrhosis of liver	20
colitis	20
coronary artery disease	20
cystic fibrosis	20
fibrosis	20
glycogen storage disease VI	20
in situ carcinoma	20
inflammation	20
invasive breast ductal carcinoma	20
laryngeal squamous cell carcinoma	20
liver disease	20
metabolic syndrome	20
metastatic melanoma	20
mucous membrane pemphigoid	20
multiple sclerosis	20
myeloid sarcoma	20
myocardial infarction	20
neuroendocrine neoplasm	20
pancreatic carcinoma	20
thyroid carcinoma	20
Bloom syndrome	19
Burkitts lymphoma	19
Cirrhosis	19
Dilated cardiomyopathy	19
Duchenne muscular dystrophy	19
Glucose intolerance	19
Helicobacter pylori infectious disease	19
Nephropathy	19
Pneumonia	19
Spinal cord injury	19
Uveal melanoma	19
acute lung injury	19
adrenal cortex carcinoma	19
age	19
aging	19
bacterial disease	19
bipolar disorder	19
brain cancer	19
breast ductal carcinoma in situ	19
colorectal adenocarcinoma	19
dengue disease	19
dry eye syndrome	19
endometriosis	19
focal segmental glomerulosclerosis	19
gastrointestinal stromal tumor	19
hematocrit	19
influenza	19
injury	19
lumbar disc degeneration	19
malaria	19
malignant glioma	19
malignant pleural mesothelioma	19
meningioma	19
myeloid leukemia	19
periodontitis	19
preeclampsia	19
psychiatric disorder	19
rectal adenocarcinoma	19
synovial sarcoma	19
systemic scleroderma	19
tuberculosis	19
vascular disease	19
Acute Leukemia	18
Autism	18
Crohn's disease	18
Dravet syndrome	18
Ehlers-Danlos syndrome, musculocontractural type	18
HIV infection	18
Hepatoblastoma	18
Hyperlipidemia	18
Mental deterioration	18
Mobius syndrome	18
Myocardial Ischemia	18
Myocardial fibrosis	18
Neurodevelopmental disorder	18
Splenomegaly	18
age-related macular degeneration	18
breast ductal adenocarcinoma	18
childhood leukemia	18
diabetic nephropathy	18
fibrosarcoma	18
gestational diabetes	18
glaucoma	18
gonorrhea	18
hepatitis C virus infection	18
human papilloma virus infection	18
hypertrophy	18
idiopathic pulmonary fibrosis	18
immune system disease	18
infectious disease	18
metastasis	18
metastatic malignant neoplasm	18
mitochondrial DNA depletion syndrome 4a	18
ovarian serous adenocarcinoma	18
precursor B-cell acute lymphoblastic leukemia	18
rhabdomyosarcoma	18
sarcopenia	18
thyroid neoplasm	18
urinary bladder cancer	18
Allergy	17
Chédiak-Higashi syndrome	17
Ewing sarcoma	17
Friedreich ataxia	17
Guillain-Barre syndrome	17
Hepatic steatosis	17
Hepatitis	17
Hodgkins lymphoma	17
Intellectual disability	17
Mungan syndrome	17
Neurodevelopmental delay	17
Other metabolic disease	17
Patent ductus arteriosus	17
Respiratory Syncytial Virus Infection	17
Salmonella Infections	17
Thymoma	17
Wilson disease	17
autism spectrum disorder	17
benign neoplasm	17
bladder tumor	17
bone disease	17
chondrosarcoma	17
colonic neoplasm	17
colorectal adenoma	17
cytomegalovirus infection	17
essential thrombocythemia	17
interstitial lung disease	17
invasive carcinoma	17
kidney neoplasm	17
liver dysplastic nodule	17
lymphoid neoplasm	17
mesothelioma	17
neuropathy	17
non-alcoholic steatohepatitis	17
oligodendroglioma	17
rectum cancer	17
renal cell adenocarcinoma	17
retinal degeneration	17
soft tissue sarcoma	17
steatosis	17
temporal lobe epilepsy	17
undifferentiated pleomorphic sarcoma	17
Amyotrophic lateral sclerosis	16
Autosomal dominant polycystic kidney disease	16
Ehlers-Danlos syndrome	16
Fabry disease	16
Global developmental delay	16
Glomerulonephritis	16
Immunodeficiency	16
Malignant Pancreatic Neoplasm	16
Mantle cell lymphoma	16
Merkel cell skin cancer	16
Myelofibrosis	16
Parkinsonism	16
T-cell acute lymphoblastic leukemia	16
acute promyelocytic leukemia	16
alcoholic liver disease	16
allergic disease	16
amyloidosis	16
chronic hepatitis B virus infection	16
chronic pancreatitis	16
congenital rubella	16
dysplasia	16
embryonal carcinoma	16
fetal growth restriction	16
hematologic disease	16
intrahepatic cholangiocarcinoma	16
irritable bowel syndrome	16
kidney cancer	16
laryngotracheoesophageal cleft	16
lobular neoplasia	16
lung disease	16
memory impairment	16
metastatic prostate cancer	16
myelofibrosis	16
obstructive sleep apnea	16
open-angle glaucoma	16
papillary renal cell carcinoma	16
parasitic infection	16
periodontal disorder	16
platelet volume	16
retinoblastoma	16
rheumatoid arthritis	16
sarcoidosis	16
skin cancer	16
skin neoplasm	16
telomere syndrome	16
toxoplasmosis	16
triglyceride measurement	16
ulnar-mammary syndrome	16
Åland Islands eye disease	16
AIDS	15
Aarskog-Scott syndrome, X-linked	15
B-cell acute lymphoblastic leukemia	15
COVID-19–associated multisystem inflammatory syndrome in adults	15
Cachexia	15
Cholestasis	15
Congestive heart failure	15
Cowden syndrome 1	15
Diabetes mellitus	15
Escherichia coli Infections	15
Granular Cell Tumor	15
Hyperinsulinemia	15
Microcephaly	15
Pituitary Gland Adenoma	15
T-cell non-Hodgkin lymphoma	15
Thyroid Gland Undifferentiated (Anaplastic) Carcinoma	15
Ureteral obstruction	15
Uterine leiomyoma	15
Zika virus infectious disease	15
achalasia-alacrima syndrome	15
acute myocardial infarction	15
anaplastic large cell lymphoma	15
aneurysmal bone cyst	15
angiosarcoma	15
basal cell carcinoma	15
brain disease	15
brain ischemia	15
cerebral amyloid angiopathy	15
cerebral creatine deficiency syndrome	15
cholesteryl ester measurement	15
chromophobe renal cell carcinoma	15
coinfection	15
coronavirus infectious disease	15
cryohydrocytosis	15
cystic kidney disease	15
dermatitis	15
diabetic retinopathy	15
digestive system neoplasm	15
early myoclonic encephalopathy	15
emphysema	15
endometrial carcinoma	15
fungal infectious disease	15
ganglioneuroma	15
gastritis	15
graft versus host disease	15
hairy cell leukemia	15
hemorrhage	15
infarction	15
inherited lipid metabolism disorder	15
intestinal neoplasm	15
juvenile idiopathic arthritis	15
leiomyoma	15
listeriosis	15
malignant peripheral nerve sheath tumor	15
medullary thyroid gland carcinoma	15
neuroinflammatory disorder	15
perivascular space measurement	15
pheochromocytoma	15
pneumonitis	15
primitive neuroectodermal tumor	15
pulmonary tuberculosis	15
renal carcinoma	15
retinopathy	15
schwannoma	15
skin disease	15
status epilepticus	15
supranuclear palsy, progressive, 1	15
thrombotic disease	15
thyroiditis	15
urothelial carcinoma	15
AIDS dementia	14
Barrett's esophagus	14
Carcinoma, Lewis Lung	14
Cervical polyp	14
Gallbladder Adenocarcinoma	14
Genital neoplasm, female	14
Hypercholesterolemia	14
Hyperplastic Polyp	14
Hypertension	14
Keloid	14
Polyarteritis Nodosa	14
Transitional Cell Carcinoma	14
Treacher-Collins syndrome	14
adult T-cell leukemia/lymphoma	14
anaplastic astrocytoma	14
atopic eczema	14
bacteriemia	14
body mass index	14
brain injury	14
cervical adenocarcinoma	14
drug dependence	14
endometrium adenocarcinoma	14
gallbladder cancer	14
head and neck neoplasia	14
hemangioma	14
hematopoietic and lymphoid system neoplasm	14
hemoglobin measurement	14
idiopathic pulmonary arterial hypertension	14
inflammatory breast carcinoma	14
laryngeal neoplasm	14
liposarcoma	14
mature T-cell and NK-cell non-Hodgkin lymphoma	14
mean arterial pressure	14
monoclonal gammopathy	14
mucocutaneous lymph node syndrome	14
neutropenia	14
nodular melanoma	14
pancreatic neuroendocrine tumor	14
papilloma	14
peripheral neuropathy	14
persistent truncus arteriosus	14
platelet count	14
polycythemia vera	14
post-traumatic stress disorder	14
prostatitis	14
psychosis	14
reading	14
serum lipopolysaccharide activity	14
subarachnoid hemorrhage	14
tauopathy	14
tuberous sclerosis	14
Adenomyosis	13
Arrhythmia	13
Asthma	13
Ataxia	13
Autoimmune Hepatitis	13
Cataract	13
Cutaneous T-cell lymphoma	13
Endometrial Endometrioid Adenocarcinoma	13
Fanconi anemia	13
Hashimoto's thyroiditis	13
Kaposi's sarcoma	13
Malignant Mesothelioma	13
Melnick-Needles syndrome	13
Miscarriage	13
Muscular dystrophy	13
Pick disease	13
Pleural effusion	13
Posterior Leukoencephalopathy Syndrome	13
Uveitis	13
Vitiligo	13
Wilms tumor	13
X-linked retinoschisis	13
adenoviridae infectious disease	13
alcohol abuse	13
allergic asthma	13
alveolar rhabdomyosarcoma	13
ameloblastoma	13
aneurysm	13
autoimmune thrombocytopenic purpura	13
autosomal dominant cerebellar ataxia	13
brain glioblastoma	13
central nervous system disease	13
cerebral infarction	13
cervical intraepithelial neoplasia	13
chromosomal aberration frequency	13
chronic hepatitis	13
congenital bilateral aplasia of vas deferens from CFTR mutation	13
dermatomyositis	13
ependymoma	13
eye disease	13
familial hyperaldosteronism	13
gastric intestinal type adenocarcinoma	13
glomerular disease	13
glomerulosclerosis	13
hereditary spastic paraplegia	13
hyperthyroidism	13
hypothyroidism	13
inborn error of immunity	13
insomnia	13
intracerebral hemorrhage	13
left ventricular hypertrophy	13
lip and oral cavity carcinoma	13
male infertility	13
malignant hyperthermia, susceptibility to, 1	13
mastitis	13
maternal uniparental disomy of chromosome 20	13
mean corpuscular hemoglobin concentration	13
mental or behavioural disorder	13
mesenchymal cell neoplasm	13
muscular dystrophy	13
mycosis fungoides	13
myeloproliferative disorder	13
myocarditis	13
pemphigus foliaceus	13
peripheral arterial disease	13
peritonitis	13
pituitary tumor	13
pleural effusion	13
primary biliary cirrhosis	13
prostate intraepithelial neoplasia	13
psoriatic arthritis	13
punctate palmoplantar keratoderma type III	13
respiratory system disease	13
salivary gland adenoid cystic carcinoma	13
sclerosing cholangitis	13
serous adenocarcinoma	13
small cell carcinoma	13
spindle cell hemangioma	13
stroke	13
temporal arteritis	13
thanatophoric dysplasia	13
tongue cancer	13
ulcer disease	13
viral myocarditis	13
Abdominal Aortic Aneurysm	12
Atrophy	12
Central Nervous System Lymphoma	12
Esophageal atresia	12
Familial adenomatous polyposis	12
Gout	12
HER2 Positive Breast Carcinoma	12
Hepatobiliary Neoplasm	12
Hypoglycemia	12
Increased total eosinophil count	12
Inflammatory abnormality of the skin	12
Leigh syndrome	12
Leishmaniasis	12
Myasthenia gravis	12
Myopia	12
Netherton syndrome	12
Osteopenia	12
Pelvic Inflammatory Disease	12
Pleural Mesothelioma	12
Smith-Magenis syndrome	12
T-cell leukemia	12
Timothy syndrome	12
Uterine Carcinosarcoma	12
acanthosis nigricans	12
acute coronary syndrome	12
acute myeloid leukemia by FAB classification	12
angioimmunoblastic T-cell lymphoma	12
aortic aneurysm	12
arteriosclerosis	12
astrocytic tumor	12
bacterial urinary tract infection	12
bile duct adenocarcinoma	12
bone metastasis	12
breast angiosarcoma	12
cecum adenocarcinoma	12
celiac disease	12
cerebral cavernous malformation	12
chronic rhinosinusitis with nasal polyps	12
clostridium difficile infection	12
cognitive disorder	12
colon adenoma	12
coronary atherosclerosis	12
cutaneous squamous cell carcinoma	12
diabetic cardiomyopathy	12
endometrium neoplasm	12
erythrocyte volume	12
essential hypertension	12
fatty liver disease	12
female infertility	12
follicular lymphoma	12
follicular thyroid carcinoma	12
head and neck carcinoma	12
human african trypanosomiasis	12
hyperplasia	12
laryngeal carcinoma	12
leprosy	12
lupus nephritis	12
lymphocyte count	12
migraine disorder	12
myeloid neoplasm	12
myopathy	12
myopia	12
neoplasm of esophagus	12
nephritis	12
neural tube defect	12
neuroimaging measurement	12
oral lichen planus	12
osteoporosis-pseudoglioma syndrome	12
ovarian serous carcinoma	12
pancreatic intraductal papillary-mucinous neoplasm	12
primary ciliary dyskinesia	12
seminoma	12
severe malarial anemia	12
silicosis	12
skin carcinoma	12
spinal cord injury	12
tongue squamous cell carcinoma	12
vasculitis	12
venous thromboembolism	12
vitamin D deficiency	12
Andersen-Tawil syndrome	11
Anemia	11
Behcet's syndrome	11
Chlamydia trachomatis infectious disease	11
Chordoma	11
Duodenal Adenocarcinoma	11
Glomerular sclerosis	11
Graves disease	11
Increased total leukocyte count	11
Lewy body dementia	11
Malignant Bone Neoplasm	11
Meningitis	11
Mixed Tumor of the Salivary Gland	11
Norrie disease	11
Ovarian Endometrioid Adenocarcinoma with Squamous Differentiation	11
PTEN hamartoma tumor syndrome	11
Red cell distribution width	11
Renal cyst	11
Rett syndrome	11
Sjogren syndrome	11
Testicular Germ Cell Tumor	11
Waldenstrom macroglobulinemia	11
Wiskott-Aldrich syndrome	11
acral lentiginous melanoma	11
adenoid cystic carcinoma	11
airway hyperresponsiveness	11
alopecia	11
anaplastic oligodendroglioma	11
angina pectoris	11
animal viral hepatitis	11
ankylosing spondylitis	11
aortic stenosis	11
asthma	11
bile duct carcinoma	11
bone tissue density	11
brain aneurysm	11
carcinoma of liver and intrahepatic biliary tract	11
carotid atherosclerosis	11
cerebrovascular disorder	11
chronic hepatitis C virus infection	11
clear cell adenocarcinoma	11
common variable immunodeficiency	11
coronary stenosis	11
dentin dysplasia	11
disease arising from reactivation of latent virus	11
eosinophil count	11
erythroleukemia	11
extranodal nasal NK/T cell lymphoma	11
gastroesophageal junction adenocarcinoma	11
glomerular filtration rate	11
hearing loss	11
high density lipoprotein cholesterol measurement	11
insulinoma	11
intestinal cancer	11
leiomyosarcoma	11
limb-girdle muscular dystrophy	11
lobular breast carcinoma	11
low density lipoprotein cholesterol measurement	11
lung neoplasm	11
lymphangioleiomyomatosis	11
lymphopenia	11
lymphoproliferative syndrome	11
lysosomal storage disease	11
macrothrombocytopenia and granulocyte inclusions with or without nephritis or sensorineural hearing loss	11
metastatic colorectal cancer	11
mood disorder	11
multiminicore myopathy	11
musculoskeletal system disease	11
neoplasm of testis	11
neurofibromatosis type 1	11
neuromuscular disease	11
non-alcoholic fatty liver	11
oral cavity carcinoma	11
osteoarthritis, knee	11
osteogenesis imperfecta	11
overactive bladder	11
peeling skin syndrome	11
pharyngeal squamous cell carcinoma	11
platelet crit	11
polyp	11
polyp of colon	11
popliteal pterygium syndrome	11
prion disease	11
retinal detachment	11
rotavirus infection	11
scrapie	11
septic shock	11
sexually transmitted disease	11
sickle cell anemia	11
superficial spreading melanoma	11
systemic lupus erythematosus	11
systolic blood pressure	11
tarsal-carpal coalition syndrome	11
teratoma	11
total cholesterol measurement	11
uremia	11
uterine cervix neoplasm	11
22q11.2 deletion syndrome	10
Abnormal sperm morphology	10
Abnormality of the pancreas	10
Alopecia	10
Ampulla of Vater Carcinoma	10
Angel-shaped phalango-epiphyseal dysplasia	10
Ascites	10
Balkan nephropathy	10
Central Nervous System Neoplasm	10
Chagas disease	10
Digestive System Carcinoma	10
Gastric Adenoma	10
Granuloma	10
Herpesviridae infectious disease	10
Hypotonia - cystinuria syndrome	10
Leber congenital amaurosis	10
Lentivirus Infections	10
Lymphadenopathy	10
MALT lymphoma	10
Nephroblastoma	10
Ovarian Endometriosis	10
Paraganglioma	10
Peripheral demyelination	10
Pituitary prolactin cell adenoma	10
Polycystic Kidney Disease	10
Renal insufficiency	10
SATB2 associated disorder	10
Staphylococcus aureus infection	10
Thymic Carcinoma	10
Ventricular arrhythmia	10
X-linked severe congenital neutropenia	10
acrodermatitis enteropathica	10
activated PI3K-delta syndrome	10
acute liver failure	10
autoimmune thyroid disease	10
bone neoplasm	10
cardiac arrest	10
choroideremia	10
chronic gastritis	10
classic Hodgkin lymphoma	10
cocaine dependence	10
congenital heart disease	10
congenital secretory chloride diarrhea 1	10
cyclic hematopoiesis	10
deafness	10
deep vein thrombosis	10
dental caries	10
diabetic neuropathy	10
embryonal rhabdomyosarcoma	10
endometrioid carcinoma	10
erythrocyte count	10
female breast carcinoma	10
fragile X syndrome	10
gastric ulcer	10
gastroesophageal reflux disease	10
heart rate	10
hematoma	10
hemolytic-uremic syndrome	10
hemorrhagic stroke	10
hyperhomocysteinemia	10
hypertensive nephropathy	10
hyperuricemia	10
hypotonia-cystinuria syndrome	10
ichthyosis prematurity syndrome	10
infantile myofibromatosis	10
ischemia reperfusion injury	10
juvenile dermatomyositis	10
juvenile polyposis syndrome	10
legionellosis	10
liver failure	10
lymphoid leukemia	10
macroglobulinemia	10
malnutrition	10
marginal zone B-cell lymphoma	10
measles	10
metabolite measurement	10
monocyte count	10
motor neuron disease	10
mucositis	10
myotonic dystrophy type 1	10
nephrolithiasis	10
nephrotic syndrome	10
nervous system injury	10
neurofibroma	10
neutropenia, severe congenital, 1, autosomal dominant	10
nicotine dependence	10
obesity	10
ocular hypertension	10
oropharynx cancer	10
ovarian epithelial tumor	10
pain	10
paraneoplastic neurologic syndrome	10
pneumocystosis	10
portal hypertension	10
proliferative diabetic retinopathy	10
protein measurement	10
pterygium	10
refractory anemia with ringed sideroblasts	10
respiratory failure	10
respiratory tract infectious disorder	10
rheumatic disease	10
severe acute respiratory syndrome	10
small cell osteogenic sarcoma	10
synucleinopathy	10
transient ischemic attack	10
uterine cancer	10
uterine fibroid	10
visceral Leishmaniasis	10
B-cell neoplasm	9
Bardet-Biedl syndrome	9
Breast Carcinoma by Gene Expression Profile	9
Columnar Cell Hyperplasia of the Breast	9
Crouzon syndrome-acanthosis nigricans syndrome	9
Decreased liver function	9
Disseminated Peritoneal Leiomyomatosis	9
Extramammary Paget Disease	9
Failure to thrive	9
Fibroadenoma	9
Human T-lymphotropic virus 1 infectious disease	9
Hydatidiform Mole	9
Hydrocephalus	9
IgG4-related disease	9
Inguinal hernia	9
Juvenile Myelomonocytic Leukemia	9
Laurence-Moon syndrome	9
Lipodystrophy	9
Methicillin-Resistant Staphylococcus Aureus Infection	9
Nasal Cavity Polyp	9
Osteopetrosis	9
Pain	9
Primary Effusion Lymphoma	9
Pruritus	9
Recurrent infections-myelofibrosis-nephromegaly syndrome	9
Reunion Island's Larsen syndrome	9
Reunion island Larsen syndrome	9
Right ventricular hypertrophy	9
Severe combined immunodeficiency	9
Sezary's disease	9
Shwachman-Diamond syndrome	9
T-cell large granular lymphocyte leukemia	9
Yersinia pestis infectious disease	9
abortion	9
abscess	9
acne	9
acrocephalopolysyndactyly	9
acute erythroleukemia	9
acute monocytic leukemia	9
alcohol dependence	9
aplastic anemia	9
arterial stiffness measurement	9
atrophic gastritis	9
autoimmune lymphoproliferative syndrome	9
autoimmune lymphoproliferative syndrome type 2B	9
autoimmune lymphoproliferative syndrome type 4	9
autoimmune myocarditis	9
biliary tract cancer	9
bone sarcoma	9
brain glioma	9
brain infarction	9
brain volume	9
bronchoalveolar adenocarcinoma	9
carcinoid tumor	9
central nervous system primitive neuroectodermal neoplasm	9
cerebellar ataxia	9
cerebrotendinous xanthomatosis	9
cholesteatoma	9
chronic myelomonocytic leukemia	9
chronic periodontitis	9
chronic rhinosinusitis	9
complication	9
cryptosporidiosis	9
cystitis	9
demyelinating disease	9
diabetic foot	9
endometrial stromal sarcoma	9
enteritis	9
epidermolysis bullosa simplex	9
gallbladder carcinoma	9
giant cell tumor	9
giardiasis	9
hemolytic anemia	9
hemophagocytic syndrome	9
hepatocellular adenoma	9
impaired renal function disease	9
inflammatory skin disease	9
intestinal polyp	9
ischemic cardiomyopathy	9
keratoconus	9
kidney failure	9
kidney injury	9
lipoid nephrosis	9
mean corpuscular hemoglobin	9
monocytic leukemia	9
mucinous carcinoma	9
mucinous neoplasm	9
mucoepidermoid carcinoma	9
muscle atrophy	9
muscular disease	9
myeloid leukocyte count	9
myositis	9
nasopharyngeal squamous cell carcinoma	9
neuroendocrine carcinoma	9
neuropathic pain	9
neutrophil count	9
oral submucous fibrosis	9
osteonecrosis	9
ovarian clear cell cancer	9
overnutrition	9
pelvic organ prolapse	9
pemphigus vulgaris	9
plasmacytoma	9
pneumococcal infection	9
postmenopausal osteoporosis	9
premature menopause	9
pulmonary edema	9
rasopathy	9
relapsing-remitting multiple sclerosis	9
renovascular hypertension	9
respiratory distress syndrome in premature infants	9
retinal ischemia	9
retinitis	9
retinitis pigmentosa	9
schistosomiasis	9
serum alanine aminotransferase amount	9
serum creatinine amount	9
severe combined immunodeficiency due to LAT deficiency	9
shigellosis	9
solitary fibrous tumor	9
squamous cell intraepithelial neoplasia	9
thromboangiitis obliterans	9
undifferentiated carcinoma	9
unspecified peripheral T-cell lymphoma	9
urinary tract infection	9
uterine corpus endometrial carcinoma	9
vascular dementia	9
xeroderma pigmentosum	9
Acute hepatitis	8
Anemia, Hemolytic, Autoimmune	8
Arterial thrombosis	8
Ataxia-telangiectasia	8
Atypical Endometrial Hyperplasia	8
Azoospermia	8
Beta-thalassemia	8
Bladder Small Cell Neuroendocrine Carcinoma	8
Bronchiolitis	8
Chronic colitis	8
Delirium	8
Disorder of lipid metabolism	8
Eccrine Porocarcinoma	8
Endometritis	8
Ewing sarcoma/peripheral primitive neuroectodermal tumor of bone	8
Familial hemophagocytic lymphohistiocytosis	8
Frontotemporal dementia	8
Gastric Neuroendocrine Tumor G1	8
HbA1c measurement	8
Hepatitis, Alcoholic	8
Herpes simplex infection	8
Hirschsprung disease	8
Hutchinson-Gilford progeria syndrome	8
Hyperammonemia	8
Hypercalcemia	8
Hyperkeratosis	8
Hypertriglyceridemia	8
Hypoalbuminemia	8
Hypopigmentation of the skin	8
Impaired glucose tolerance	8
Infantile dystonia-parkinsonism	8
Langerhans Cell Histiocytosis	8
Lyme disease	8
Lymphatic Metastasis	8
Marfan syndrome	8
Marinesco-Sjogren syndrome	8
Pancytopenia	8
Parathyroid Gland Carcinoma	8
Pericardial effusion	8
Peritoneal Fibrosis	8
Persistent Müllerian duct syndrome	8
Richter syndrome	8
Sarcomatoid Carcinoma	8
Seizure	8
Sleep Disorder	8
Soft Tissue Neoplasm	8
Tendinopathy	8
Thrombocytosis	8
Williams syndrome	8
X-linked agammaglobulinemia	8
Zinc deficiency	8
acrocallosal syndrome	8
acute basophilic leukemia	8
adrenal gland neoplasm	8
alcoholic liver cirrhosis	8
anaphylaxis	8
anxiety disorder	8
arterial disorder	8
aspartate aminotransferase to alanine aminotransferase ratio	8
ataxia telangiectasia	8
autoimmune uveitis	8
bacterial meningitis	8
bacterial pneumonia	8
blood coagulation disease	8
body weight	8
bronchopulmonary dysplasia	8
capillary hemangioma	8
cardiac arrhythmia	8
childhood gender nonconformity	8
chronic granulomatous disease	8
congenital adrenal hyperplasia	8
connective tissue disease	8
corneal disease	8
desmoplastic melanoma	8
diastolic blood pressure	8
dyskeratosis congenita	8
encephalitis	8
eosinophilic esophagitis	8
erectile dysfunction	8
familial hyperlipidemia	8
female reproductive system neoplasm	8
fibrodysplasia ossificans progressiva	8
fibroma	8
fleck corneal dystrophy	8
germ cell tumor	8
glucose measurement	8
gut microbiome measurement	8
hemangioblastoma	8
hemoglobin D disease	8
hereditary sensory and autonomic neuropathy	8
hypertensive heart disease	8
idiopathic dilated cardiomyopathy	8
immunodeficiency 89 and autoimmunity	8
inclusion body myositis	8
infantile convulsions and choreoathetosis	8
intracranial hemorrhage	8
intraepithelial neoplasia	8
lissencephaly with cerebellar hypoplasia	8
lung adenoma	8
lymphedema	8
membranous glomerulonephritis	8
metastatic carcinoma	8
mevalonic aciduria	8
miotic rate	8
monocytopenia with susceptibility to infections	8
necrotizing enterocolitis	8
nevoid basal cell carcinoma syndrome	8
nevus	8
noise-induced hearing loss	8
nonimmune chronic idiopathic neutropenia of adults	8
occult macular dystrophy	8
oropharynx squamous cell carcinoma	8
osteomyelitis	8
osteoporosis	8
ovarian adenocarcinoma	8
pancreatic serous cystadenoma	8
papillary carcinoma	8
parkinsonism-dystonia, infantile	8
pemphigus	8
pericardial effusion	8
peripheral nerve injury	8
periventricular leukomalacia	8
pilocytic astrocytoma	8
plasma cell neoplasm	8
pneumococcal pneumonia	8
polygenic risk score	8
post-transplant lymphoproliferative disease	8
psoriasis vulgaris	8
pulmonary large cell neuroendocrine carcinoma	8
pulpitis	8
pulse pressure measurement	8
rhabdomyolysis	8
rosacea	8
rotator cuff tear	8
salivary duct carcinoma	8
self reported educational attainment	8
severe congenital neutropenia	8
sex hormone-binding globulin measurement	8
skin infection	8
sleep apnea	8
synovitis	8
syphilis	8
teratocarcinoma	8
tetanus	8
thoracic aortic aneurysm	8
thrombophilia	8
thyroid disease	8
thyroid gland adenocarcinoma	8
uterine cervix carcinoma in situ	8
Abnormal intestine morphology	7
Achalasia	7
Acidosis	7
Airway obstruction	7
Alpha-thalassemia	7
Anal Squamous Cell Carcinoma	7
Aortic dissection	7
Blackfan-Diamond anemia	7
Charcot-Marie-Tooth disease	7
Cholecystitis	7
Colorectal Diffuse Large B-Cell Lymphoma	7
Cushing syndrome	7
Ebola hemorrhagic fever	7
Edema	7
Ehlers-Danlos syndrome, dermatosparaxis type	7
Encephalopathy	7
Endometrial Polyp	7
Felty's syndrome	7
Gallbladder Small Cell Neuroendocrine Carcinoma	7
HIV-associated neurocognitive disorder	7
Headache	7
Hyperbilirubinemia	7
Hyperphosphatemia	7
Ito hypomelanosis	7
Jaundice	7
Keratitis	7
Keratocystic odontogenic tumor	7
Lynch syndrome	7
Menorrhagia	7
Morvan syndrome	7
NUT midline carcinoma	7
Noonan syndrome	7
Ochoa syndrome	7
Oral leukoplakia	7
Ovarian Endometrioid Adenocarcinoma	7
Pancreatic cysts	7
Peri-Implantitis	7
Peutz-Jeghers syndrome	7
Pleural Epithelioid Mesothelioma	7
Primary progressive aphasia	7
Pulmonary embolism	7
Q fever	7
Reduced sperm motility	7
Renal Cell Carcinoma Associated with Xp11.2 Translocations/TFE3 Gene Fusions	7
Rhabdoviridae infectious disease	7
Skeletal muscle atrophy	7
Syringocystadenoma Papilliferum	7
Testicular Embryonal Carcinoma	7
Testicular torsion	7
Varicose veins	7
Vulvar Squamous Cell Carcinoma	7
Yersinia infectious disease	7
acidosis	7
actinic keratosis	7
acute megakaryoblastic leukaemia	7
adrenal cortex neoplasm	7
adrenocortical adenoma	7
agammaglobulinemia 7, autosomal recessive	7
alcoholic fatty liver disease	7
alpha-thalassemia-myelodysplastic syndrome	7
amebiasis	7
amegakaryocytic thrombocytopenia, congenital, 2	7
aortic disease	7
aortic valve calcification	7
arrhythmogenic right ventricular cardiomyopathy	7
arteriovenous hemangioma/malformation	7
asphyxia neonatorum	7
autoimmune pancreatitis	7
azoospermia	7
bacterial vaginosis	7
beta-thalassemia-X-linked thrombocytopenia syndrome	7
blue cone monochromacy	7
brain attribute	7
breast benign neoplasm	7
carcinoma of pharynx	7
carcinosarcoma	7
cerebral cortex area attribute	7
cerebral malaria	7
chorioamnionitis	7
choriocarcinoma	7
chronic fatigue syndrome	7
chronic lung disease	7
chronic recurrent multifocal osteomyelitis	7
chronic rhinosinusitis without nasal polyps	7
chronic thromboembolic pulmonary hypertension	7
ciliopathy	7
combined immunodeficiency due to moesin deficiency	7
corneal infection	7
craniosynostosis	7
cryptococcosis	7
cryptorchidism	7
cutaneous Leishmaniasis	7
diabetic macular edema	7
diffuse intrinsic pontine glioma	7
digestive system cancer	7
disorder of glycogen metabolism	7
dominant beta-thalassemia	7
dry age related macular degeneration	7
duodenal ulcer	7
edema	7
endocrine system disease	7
eosinophil percentage of leukocytes	7
epidermodysplasia verruciformis	7
exanthem	7
exstrophy-epispadias complex	7
facioscapulohumeral muscular dystrophy	7
familial hypercholesterolemia	7
familial isolated congenital asplenia	7
gallstones	7
gastroenteritis	7
gastrointestinal disease	7
goblet cell carcinoma	7
granulosa cell tumor	7
heel bone mineral density	7
hemangiopericytoma	7
hemoglobin E disease	7
hemophilia	7
hereditary hemorrhagic telangiectasia	7
hereditary persistence of fetal hemoglobin-beta-thalassemia syndrome	7
hidradenitis suppurativa	7
histiocytic sarcoma	7
hyperimmunoglobulinemia D with periodic fever	7
hyperkeratosis lenticularis perstans	7
hyperphosphatemia	7
hypersensitivity pneumonitis	7
hypopharyngeal carcinoma	7
immune system toxicity	7
immunodeficiency 112	7
immunodeficiency 18	7
immunodeficiency 81	7
infertility	7
inflammatory myofibroblastic tumor	7
invasive lobular carcinoma	7
ischemic disease	7
keratosis pilaris	7
large cell carcinoma	7
large cell lung carcinoma	7
lentigo maligna melanoma	7
leukodystrophy	7
leukopenia	7
leukoplakia	7
lichen planus	7
low grade glioma	7
lupus erythematosus	7
lymphocyte percentage of leukocytes	7
macrophage activation syndrome	7
metaplastic breast carcinoma	7
morphine dependence	7
mucosal melanoma	7
multiple system atrophy	7
myxoma	7
neoplasm of mature B-cells	7
nephrosis	7
oculopharyngeal muscular dystrophy	7
oncocytic neoplasm	7
osteitis deformans	7
ovarian clear cell adenocarcinoma	7
ovarian dysfunction	7
oxyphilic adenoma	7
platelet component distribution width	7
pneumonia	7
polymyositis	7
polyostotic fibrous dysplasia	7
prediabetes syndrome	7
primary myelofibrosis	7
primary peritoneal carcinoma	7
progeria	7
pulmonary artery-aorta diameter ratio measurement	7
pure red-cell aplasia	7
refractory anemia	7
reticular dysgenesis	7
reticulocyte amount	7
reticulocyte count	7
reticulum cell sarcoma	7
salmonellosis	7
scoliosis	7
sensorineural hearing loss	7
severe combined immunodeficiency	7
severe combined immunodeficiency due to DCLRE1C deficiency	7
skin papilloma	7
small intestinal adenocarcinoma	7
spinal muscular atrophy	7
substance abuse	7
swine influenza	7
systemic inflammatory response syndrome	7
thymic lymphoma	7
tongue neoplasm	7
tropical spastic paraparesis	7
tubular adenocarcinoma	7
uterine carcinoma	7
uterine sarcoma	7
varicocele	7
vital capacity	7
vulvar carcinoma	7
AL amyloidosis	6
Addictive alcohol use	6
Adenosquamous Carcinoma	6
Alexander disease	6
Anorexia	6
Arthritis	6
Arthropathy	6
Atypical Meningioma	6
Benign Ovarian Neoplasm	6
Bruton-type agammaglobulinemia	6
C-reactive protein measurement	6
Cernunnos-XLF deficiency	6
Chronic Neutrophilic Leukemia	6
Cleft palate	6
Combined immunodeficiency	6
Congenital dyserythropoietic anemia type IV	6
Costello syndrome	6
DIAPH1-related sensorineural hearing loss-thrombocytopenia syndrome	6
Emery-Dreifuss muscular dystrophy	6
Epileptic encephalopathy	6
Erythema	6
FEV/FVC ratio	6
Fever	6
Fulminant hepatic failure	6
Gerstmann syndrome	6
HELLP syndrome	6
Haim-Munk syndrome	6
Hamartoma	6
Hemolytic anemia due to red cell pyruvate kinase deficiency	6
Holt-Oram syndrome	6
Hypohidrotic ectodermal dysplasia with immunodeficiency	6
Immunodeficiency by defective expression of HLA class 2	6
Immunodeficiency syndrome with autoimmunity	6
Infectious encephalitis	6
Marchiafava-Bignami Disease	6
Mixed Lobular and Ductal Breast Carcinoma	6
Mycobacterium infection	6
Nasal polyposis	6
Neonatal sepsis	6
Neurodegeneration	6
Omenn syndrome	6
Onset	6
Otitis media	6
Ovarian cyst	6
Paget disease	6
Pancreatic Acinar Cell Carcinoma	6
Pancreatitis	6
Peptic ulcer	6
Placental Choriocarcinoma	6
Platelet storage pool disease	6
Potocki-Lupski syndrome	6
Reoviridae infectious disease	6
Saethre-Chotzen syndrome	6
Schnitzler syndrome	6
Shock	6
Skin rash	6
Small Intestinal Diffuse Large B-Cell Lymphoma	6
Strabismus	6
T-B+ severe combined immunodeficiency due to IL-7Ralpha deficiency	6
T-cell and NK-cell neoplasm	6
T-cell immunodeficiency	6
Takotsubo cardiomyopathy	6
Thymic aplasia	6
Tremor	6
Tumor Lysis Syndrome	6
Vestibular schwannoma	6
Vibrio infectious disease	6
Vogt-Koyanagi-Harada disease	6
WHIM syndrome	6
Werner syndrome	6
X-Linked Combined Immunodeficiency Diseases	6
X-linked immunodeficiency with magnesium defect, Epstein-Barr virus infection and neoplasia	6
X-linked sideroblastic anemia 1	6
acute graft versus host disease	6
acute myelomonocytic leukemia	6
adenomyosis	6
adenosquamous lung carcinoma	6
adrenal gland pheochromocytoma	6
adult acute respiratory distress syndrome	6
alopecia areata	6
altitude sickness	6
alveolar soft part sarcoma	6
androgenetic alopecia	6
angina unstable	6
anorexia nervosa	6
antiphospholipid syndrome	6
appendicitis	6
arthritis	6
attenuated familial adenomatous polyposis	6
autoinflammatory syndrome	6
bile duct cancer	6
body fat percentage	6
body height	6
bone giant cell tumor	6
bronchiolitis obliterans	6
bronchioloalveolar carcinoma	6
bronchogenic carcinoma	6
candidiasis	6
cardiofaciocutaneous syndrome	6
cerebellar ataxia, intellectual disability, and dysequilibrium	6
cholelithiasis	6
chondroblastoma	6
choroidal melanoma	6
chronic bronchitis	6
chronic graft versus host disease	6
cleft palate	6
colonic disorder	6
combined immunodeficiency due to DOCK8 deficiency	6
combined immunodeficiency due to ZAP70 deficiency	6
combined immunodeficiency with skin granulomas	6
common wart	6
congenital dyserythropoietic anemia type 4	6
cutaneous lupus erythematosus	6
cystadenoma	6
dehydrated hereditary stomatocytosis	6
dental fluorosis	6
differentiated thyroid carcinoma	6
diffuse gastric adenocarcinoma	6
digestive system melanoma	6
disorder of sexual differentiation	6
dysplastic nevus	6
dysplastic oral keratinocyte	6
educational attainment	6
encephalomyelitis	6
endocervical adenocarcinoma	6
enterocolitis	6
erythroleukemia, familial, susceptibility to	6
extraskeletal myxoid chondrosarcoma	6
familial Mediterranean fever	6
familial atrioventricular septal defect	6
familial avascular necrosis of femoral head	6
follicular thyroid adenoma	6
food allergy	6
ganglioglioma	6
generalized anxiety disorder	6
geroderma osteodysplastica	6
gliosarcoma	6
grade III glioma	6
granular corneal dystrophy type II	6
hamartoma	6
hantavirus hemorrhagic fever with renal syndrome	6
hemoglobin C-beta-thalassemia syndrome	6
hemoglobin E-beta-thalassemia syndrome	6
hemoglobin H disease	6
hereditary chronic pancreatitis	6
hereditary diffuse gastric adenocarcinoma	6
hereditary persistence of fetal hemoglobin-sickle cell disease syndrome	6
herpes simplex encephalitis	6
hilar cholangiocarcinoma	6
holoprosencephaly	6
hydronephrosis	6
hyper-IgE recurrent infection syndrome 5, autosomal recessive	6
hypoxia	6
idiopathic membranous glomerulonephritis	6
immunodeficiency 105	6
immunodeficiency 117	6
immunodeficiency 122	6
immunodeficiency 69	6
immunodeficiency 78 with autoimmunity and developmental delay	6
immunodeficiency 84	6
immunodeficiency 98 with autoinflammation, X-linked	6
immunodeficiency disease	6
immunodeficiency, common variable, 4	6
infectious colitis	6
intelligence	6
intestinal disease	6
isolated agammaglobulinemia	6
isolated focal cortical dysplasia type II	6
joint disease	6
keratoacanthoma	6
limb ischemia	6
liver mesenchymal hamartoma	6
lymphoproliferative syndrome 1	6
mean reticulocyte volume	6
monosomy 7 myelodysplasia and leukemia syndrome 2	6
morbid obesity	6
mucinous ovarian cancer	6
multiple endocrine neoplasia	6
muscular atrophy	6
myocardial disorder	6
myotonic dystrophy type 2	6
nephrosclerosis	6
neuromyelitis optica	6
neutropenia, severe congenital, 2, autosomal dominant	6
neutrophil percentage of leukocytes	6
nodular goiter	6
non-proliferative diabetic retinopathy	6
oculocutaneous albinism type 1	6
osteochondritis dissecans	6
osteosclerosis	6
otitis media with effusion	6
ovarian mucinous adenocarcinoma	6
ovarian serous tumor	6
paracoccidioidomycosis	6
parathyroid adenoma	6
penile cancer	6
permanent neonatal diabetes mellitus-pancreatic and cerebellar agenesis syndrome	6
phyllodes tumor	6
pneumothorax	6
polyneuropathy	6
polyp of large intestine	6
pulmonary neuroendocrine tumor	6
pulmonary sarcoidosis	6
pyelonephritis	6
red blood cell density	6
refractory anemia with excess blasts	6
renal nutcracker syndrome	6
salivary gland cancer	6
salivary gland mucoepidermoid carcinoma	6
selective IgM deficiency	6
severe combined immunodeficiency due to CARD11 deficiency	6
signet ring cell carcinoma	6
sitosterolemia	6
small intestine neoplasm	6
southeast Asian ovalocytosis	6
spondyloarthropathy	6
stomach disease	6
stricture	6
sudden infant death syndrome	6
syndromic X-linked intellectual disability 5	6
systemic juvenile idiopathic arthritis	6
testicular seminoma	6
testosterone measurement	6
thymus neoplasm	6
thyroid nodule	6
treatment resistant depression	6
urinary system disease	6
uterine leiomyosarcoma	6
vascular malformation	6
vascular neoplasm	6
viral encephalitis	6
viral pneumonia	6
vulvar melanoma	6
Acanthamoeba infectious disease	5
Adult onset	5
Adult-onset autosomal recessive sideroblastic anemia	5
Ameloblastic Carcinoma	5
Arthralgia	5
Atherosclerotic lesion	5
Autoimmune lymphoproliferative syndrome with recurrent viral infections	5
Autosomal recessive hyper-IgE syndrome	5
B cell deficiency	5
BAP1-related tumor predisposition syndrome	5
BMI-adjusted waist circumference	5
Benign Thyroid Gland Neoplasm	5
Beta-thalassemia - X-linked thrombocytopenia	5
Bjornstad syndrome	5
Blindness	5
Bohring-Opitz syndrome	5
Bowen disease of the skin	5
Brain atrophy	5
Bronchiectasis	5
Carney complex	5
Cavernous Hemangioma	5
Central precocious puberty	5
Cervical Small Cell Carcinoma	5
Charcot-Marie-Tooth disease type 1A	5
Charlevoix-Saguenay spastic ataxia	5
Chorea	5
Chronic Eosinophilic Leukemia, Not Otherwise Specified	5
Chronic mucocutaneous candidosis	5
Coma	5
Congenital dyserythropoietic anemia type I	5
Conjunctival Melanoma	5
Craniopharyngioma	5
Creutzfeldt Jacob Disease	5
Cryptogenic Organizing Pneumonia	5
Cyclic neutropenia	5
DDX41-related hematologic malignancy predisposition syndrome	5
Diamond-Blackfan anemia	5
Diarrhea	5
Dupuytren Contracture	5
Dysplasia in Ulcerative Colitis	5
Encephalitis, Tick-Borne	5
Endometrial Serous Adenocarcinoma	5
Enterovirus infectious disease	5
Familial gastric cancer	5
Familial prostate cancer	5
Fanconi anemia complementation group G	5
Fibrolamellar Carcinoma	5
Flavivirus Infections	5
Fulminant hepatitis	5
Gastric Diffuse Large B-Cell Lymphoma	5
Gingivitis	5
Graves ophthalmopathy	5
Growth Hormone-Producing Pituitary Gland Adenoma	5
Hearing impairment	5
Heat Stroke	5
Helminthiasis	5
Hereditary breast cancer	5
Hernia	5
Hirsutism	5
Hyperparathyroidism	5
Hypocalcemia	5
Hypoinsulinemia	5
ICF syndrome	5
IRIDA syndrome	5
Intestinal Type Adenocarcinoma	5
Iron deficiency anemia	5
Klebsiella pneumonia	5
Langer mesomelic dysplasia	5
Li-Fraumeni syndrome	5
Lung Sarcomatoid Carcinoma	5
Lung Sclerosing Hemangioma	5
MHC class II deficiency 3	5
MHC class II deficiency 4	5
Macular degeneration	5
Maffucci syndrome	5
Mast Cell Sarcoma	5
Mastocytosis	5
Multiple Organ Failure	5
Nephronophthisis	5
Nezelof syndrome	5
Ocular Melanoma	5
Olfactory Neuroblastoma	5
Oral ulcer	5
Ovarian Granulosa Cell Tumor	5
Periapical Periodontitis	5
Peritoneal Mesothelioma	5
Plasmodium falciparum malaria	5
Polycystic kidney dysplasia	5
Poorly Differentiated Thyroid Gland Carcinoma	5
Pseudomonas infection	5
Rare hemorrhagic disorder due to a constitutional platelet anomaly	5
Recurrent infection due to specific granule deficiency	5
Retinal dystrophy	5
SAPHO syndrome	5
ST Elevation Myocardial Infarction	5
STING-associated vasculopathy with onset in infancy	5
Scheie syndrome	5
Schwartz-Jampel syndrome	5
Sciatica	5
Severe combined immunodeficiency due to adenosine deaminase deficiency	5
Skeletal dysplasia	5
Small Intestinal Tubulovillous Adenoma	5
Smith-Lemli-Opitz syndrome	5
Spinal Cord Ischemia	5
Splenic Marginal Zone Lymphoma	5
T-B+ severe combined immunodeficiency due to CD3delta/CD3epsilon/CD3zeta	5
T-B+ severe combined immunodeficiency due to JAK3 deficiency	5
Testicular atrophy	5
Thalassemia	5
Thyroid Gland Oncocytic Follicular Carcinoma	5
Toriello-Lacassie-Droste syndrome	5
Tularemia	5
Uveal Melanoma	5
VEXAS syndrome	5
Vaginal Melanoma	5
Venous thrombosis	5
Ventricular fibrillation	5
Ventriculomegaly	5
Wolffian adnexal tumor	5
X-linked hyper-IgM syndrome	5
X-linked lymphoproliferative disease	5
acinar cell carcinoma	5
acrocardiofacial syndrome	5
acute myeloid leukemia, t(3;5)(q25;q34)	5
acute quadriplegic myopathy	5
acute-on-chronic liver failure	5
adolescent idiopathic scoliosis	5
agammaglobulinemia 8, autosomal dominant	5
agammaglobulinemia 8b, autosomal recessive	5
alcohol consumption quality	5
alcohol drinking	5
allergen exposure measurement	5
allergic contact dermatitis	5
allergic respiratory disease	5
alpha-actinopathy	5
amyotrophic lateral sclerosis	5
anal carcinoma	5
anemia (phenotype)	5
anterior ischemic optic neuropathy	5
anthrax infection	5
aortic atherosclerosis	5
apolipoprotein B measurement	5
appendicular lean mass	5
arteriosclerosis obliterans	5
arteriovenous malformations of the brain	5
aspartate aminotransferase measurement	5
aspergillosis	5
atopic asthma	5
atrial heart septal defect	5
atrophic macular degeneration	5
autism	5
autoimmune lymphoproliferative syndrome due to CTLA4 haploinsufficiency	5
autoimmune lymphoproliferative syndrome type 2A	5
autosomal dominant familial periodic fever	5
autosomal recessive polycystic kidney disease	5
autosomal recessive severe congenital neutropenia due to CSF3R deficiency	5
bile duct papillary neoplasm	5
bilirubin measurement	5
blastic plasmacytoid dendritic cell neoplasm	5
bone fracture	5
bone marrow failure syndrome 6	5
brain edema	5
breast fibrocystic disease	5
bronchiectasis	5
brucellosis	5
calcification	5
cardia cancer	5
cardioembolic stroke	5
central core myopathy	5
central nervous system infection	5
cerebral palsy	5
cerebral small vessel disease	5
cervicitis	5
childhood cancer	5
chondrogenic neoplasm	5
chronic leukemia	5
chronic prostatitis	5
coccidiosis	5
cognitive function measurement	5
combined immunodeficiency due to STIM1 deficiency	5
combined immunodeficiency due to partial RAG1 deficiency	5
complex regional pain syndrome	5
congenital primary aphakia	5
congestive heart failure	5
conjunctival intraepithelial neoplasm	5
cystic neoplasm	5
dedifferentiated liposarcoma	5
dermatofibrosarcoma protuberans	5
dermatophytosis	5
desmoplastic small round cell tumor	5
developmental disability	5
discoid lupus erythematosus	5
dysplasia of cervix	5
embryonal neoplasm	5
endodermal sinus tumor	5
endometrial endometrioid carcinoma	5
endometrial mixed adenocarcinoma	5
endometrioid tumor	5
ermine phenotype	5
familial hypocalciuric hypercalcemia	5
family history of Alzheimer’s disease	5
fat pad mass	5
fibromyalgia	5
forced expiratory volume	5
fungal keratitis	5
gamma chain deficiency	5
gestational trophoblastic neoplasm	5
gout	5
gram-positive bacterial infections	5
hand, foot and mouth disease	5
hemochromatosis	5
hemolytic anemia due to diphosphoglycerate mutase deficiency	5
hemorrhagic disease	5
hemorrhagic fever	5
hereditary angioedema	5
hereditary neoplastic syndrome	5
hip fracture	5
hyper-IgM syndrome type 1	5
hyper-IgM syndrome type 2	5
hyper-IgM syndrome type 3	5
hyper-IgM syndrome type 5	5
hyperandrogenism	5
hyperparathyroidism	5
hypogonadism	5
idiopathic inflammatory myopathy	5
idiopathic interstitial pneumonia	5
immunodeficiency 102	5
immunodeficiency 113 with autoimmunity and autoinflammation	5
immunodeficiency 120	5
immunodeficiency 14b, autosomal recessive	5
immunodeficiency 25	5
immunodeficiency 36	5
immunodeficiency 51	5
immunodeficiency 67	5
immunodeficiency 72 with autoinflammation	5
immunodeficiency 73b with defective neutrophil chemotaxis and lymphopenia	5
immunodeficiency 76	5
immunodeficiency 96	5
immunodeficiency 99 with hypogammaglobulinemia and autoimmune cytopenias	5
immunodeficiency due to CD25 deficiency	5
immunodeficiency, common variable, 15	5
immunodeficiency, common variable, 2	5
immunoglobulin A deficiency 2	5
infantile-onset periodic fever-panniculitis-dermatosis syndrome	5
inflammatory bowel disease (infantile ulcerative colitis) 31, autosomal recessive	5
interstitial cystitis	5
interstitial nephritis	5
intestinal obstruction	5
intrahepatic cholestasis	5
isolated cleft palate	5
kidney oncocytoma	5
laminopathy	5
language impairment	5
large cell neuroendocrine carcinoma	5
learning disability	5
leukocyte adhesion deficiency	5
level of serum globulin type protein	5
lumbar disc herniation	5
lymphatic system disease	5
malignant epithelioid mesothelioma	5
malignant peritoneal mesothelioma	5
malignant rhabdoid tumour	5
mastocytoma	5
melanocytic nevus	5
microcytic anemia with liver iron overload	5
microvillus inclusion disease	5
mild neurocognitive disorder	5
mismatch repair cancer syndrome 1	5
mixed liposarcoma	5
mixed neuronal-glial tumor	5
monocyte percentage of leukocytes	5
monosomy 7 myelodysplasia and leukemia syndrome 1	5
movement disorder	5
multinodular goiter	5
multiple symmetric lipomatosis	5
myelodysplastic syndrome associated with isolated del(5q)	5
myxoid liposarcoma	5
neonatal abstinence syndrome	5
neoplastic disease or syndrome	5
neuritis	5
neutropenia, severe congenital, 11, autosomal dominant	5
nodular sclerosis Hodgkin lymphoma	5
non-high density lipoprotein cholesterol measurement	5
non-small cell lung adenocarcinoma	5
obsessive-compulsive disorder	5
obstructive jaundice	5
oculocutaneous albinism	5
odontogenic neoplasm	5
oligoastrocytoma	5
opioid dependence	5
optic neuritis	5
orchitis	5
osteoarthritis, hip	5
ovarian hyperstimulation syndrome	5
ovarian mucinous neoplasm	5
pancytopenia-developmental delay syndrome	5
panic disorder	5
papillary adenocarcinoma	5
papillary serous cystadenocarcinoma	5
paraneoplastic pemphigus	5
partial epilepsy	5
persistent fetal circulation syndrome	5
pharyngitis	5
pheochromocytoma-paraganglioma	5
pleomorphic rhabdomyosarcoma	5
plexiform neurofibroma	5
pneumococcal meningitis	5
poisoning	5
polycythemia	5
polyposis	5
pregnancy disorder	5
preterm premature rupture of the membranes	5
primary progressive multiple sclerosis	5
proteasome-associated autoinflammatory syndrome 2	5
proteasome-associated autoinflammatory syndrome 6	5
proteostasis deficiencies	5
pseudoxanthoma elasticum (inherited or acquired)	5
pulmonary embolism	5
purpura	5
rectal carcinoma	5
rectal neoplasm	5
recurrent infections associated with rare immunoglobulin isotypes deficiency	5
red-green color blindness	5
renal hypertension	5
renal pelvis/ureter urothelial carcinoma	5
retinopathy of prematurity	5
rheumatic heart disease	5
seborrheic keratosis	5
secondary hyperparathyroidism	5
secondary progressive multiple sclerosis	5
selective IgA deficiency disease	5
serum gamma-glutamyl transferase measurement	5
severe combined immunodeficiency due to CD70 deficiency	5
severe combined immunodeficiency due to CTPS1 deficiency	5
severe combined immunodeficiency due to IKK2 deficiency	5
severe combined immunodeficiency, autosomal recessive, T cell-negative, B cell-negative, NK cell-negative, due to adenosine deaminase deficiency	5
severe combined immunodeficiency, autosomal recessive, T cell-negative, B cell-negative, NK cell-positive	5
sialadenitis	5
sideroblastic anemia 3	5
sinusitis	5
skeletal dysplasia	5
small intestine carcinoma	5
smoking cessation	5
smoking initiation	5
specific granule deficiency	5
spinal stenosis	5
substance dependence	5
sum of eosinophil and basophil counts	5
susceptibility to familial cutaneous melanoma	5
thrombocytopenia, anemia, and myelofibrosis	5
thrombotic thrombocytopenic purpura	5
thymic epithelial neoplasm	5
toxicity	5
transitional cell carcinoma of kidney	5
tubular adenoma	5
type 2 diabetes nephropathy	5
urea cycle disorder	5
urogenital neoplasm	5
urolithiasis	5
uterine neoplasm	5
van der Woude syndrome	5
ventricular septal defect	5
vulvar intraepithelial neoplasia	5
wet macular degeneration	5
whooping cough	5
AA amyloidosis	4
APC-related attenuated familial adenomatous polyposis	4
Abnormality of refraction	4
Adams-Oliver syndrome	4
Adenoid Cystic Breast Carcinoma	4
Aeromonas hydrophila infection	4
Aicardi-Goutieres syndrome	4
Alphavirus infectious disease	4
Alstrom syndrome	4
Alymphoid cystic thymic dysgenesis	4
American trypanosomiasis	4
Anaplastic (Malignant) Meningioma	4
Anemia, congenital dyserythropoietic, type IIIb, autosomal recessive	4
Aneurysm - osteoarthritis syndrome	4
Appendix Goblet Cell Carcinoid	4
Autosomal recessive early-onset inflammatory bowel disease	4
BENTA disease	4
BMI-adjusted waist-hip ratio	4
Becker muscular dystrophy	4
Beckwith-Wiedemann syndrome	4
Bernard-Soulier syndrome	4
Birt-Hogg-Dube syndrome	4
CDH1-related diffuse gastric and lobular breast cancer syndrome	4
Cervical Adenosquamous Carcinoma	4
Cockayne syndrome	4
Colorectal Neuroendocrine Tumor G1	4
Combined hyperlipidemia	4
Congenital dyserythropoietic anemia type II	4
Constitutional sideroblastic anemia	4
Cornelia de Lange syndrome	4
Coronary Vasospasm	4
Crohn ileitis	4
Decreased total lymphocyte count	4
Delayed speech and language development	4
Deltaretrovirus Infections	4
Dengue Hemorrhagic Fever	4
Desmoid-type fibromatosis	4
Dowling-Degos disease 1	4
Dyggve-Melchior-Clausen disease	4
Dysmenorrhea	4
Eczematoid dermatitis	4
End Stage Liver Disease	4
Endometrial Clear Cell Adenocarcinoma	4
Endometrial Squamous Cell Carcinoma	4
Endometrial Undifferentiated Carcinoma	4
Epididymitis	4
Feingold syndrome	4
Fontaine progeroid syndrome	4
Gallbladder Adenoma	4
Gastric Mucosa-Associated Lymphoid Tissue Lymphoma	4
Gaucher disease	4
Genetic obesity	4
Gliosis	4
Granulocytic Sarcoma	4
HIV-associated nephropathy	4
Hantavirus infectious disease	4
Heavy Chain Disease	4
Heinz body anemia	4
Hemihypertrophy	4
Hepatic failure	4
Hepatomegaly	4
Hepatopulmonary Syndrome	4
Herpes Zoster	4
Hypercalciuria	4
Hypereosinophilic syndrome	4
Hypokalemia	4
IGF-1 measurement	4
IgAD1	4
Immunodeficiency due to a complement cascade protein anomaly	4
Immunodeficiency due to a late component of complements deficiency	4
Immunodeficiency due to interleukin-1 receptor-associated kinase-4 deficiency	4
Keratoconjunctivitis sicca	4
Kidney Cyst	4
Leber hereditary optic neuropathy	4
Left ventricular dilatation	4
[truncated: 4,301 more rows]
