# Supplementary material for: Conserved Blood Transcriptome Patterns Highlight microRNA and Hub Gene Drivers of Neurodegeneration
Source: Genes (Basel). 2025 Oct 10;16(10):1178. doi: 10.3390/genes16101178 (PMC12562450; doi:10.3390/genes16101178)
Supplement: Supplementary file 1 [file genes-16-01178-s001.zip › Datasets S6. GWAS of Different Hub Genes/EP300.tsv]

disease	globalScore	gwasCredibleSets	geneBurden	eva	genomicsEngland	gene2Phenotype	uniprotLiterature	uniprotVariants	orphanet	clingen	cancerGeneCensus	intogen	evaSomatic	cancerBiomarkers	chembl	crisprScreen	crispr	slapenrich	progeny	reactome	sysbio	europepmc	expressionAtlas	impc
Rubinstein-Taybi syndrome due to EP300 haploinsufficiency	0.7947131140461535	No data	No data	0.9446042779216903	0.865457038266544	No data	0.607930797611621	No data	0.607930797611621	0.607930797611621	No data	No data	0.57753425773104	No data	No data	No data	No data	No data	No data	No data	No data	0.09084567146729283	No data	No data
Rubinstein-Taybi syndrome	0.7078915949315352	No data	No data	0.9448573481784298	No data	0.607930797611621	No data	No data	No data	No data	No data	No data	0.57753425773104	No data	No data	No data	No data	No data	No data	No data	No data	0.27339204762419017	No data	No data
Menke-Hennekam syndrome 2	0.6986638026377298	No data	No data	0.8534838158047516	0.607930797611621	No data	0.607930797611621	0.7599134970145264	No data	No data	No data	No data	No data	No data	No data	No data	No data	No data	No data	No data	No data	0.030396539880581056	No data	No data
cancer	0.600042473812193	No data	No data	No data	No data	No data	No data	No data	No data	No data	No data	No data	No data	No data	No data	No data	No data	No data	No data	0.9421515329208274	No data	0.8974554682801438	No data	No data
urinary bladder cancer	0.5844204761802827	No data	No data	No data	No data	No data	No data	No data	No data	No data	No data	0.8455529825603494	No data	No data	No data	No data	No data	0.9261945911738283	No data	No data	No data	No data	No data	No data
head and neck squamous cell carcinoma	0.5652258281138602	No data	No data	No data	No data	No data	No data	No data	No data	No data	0.607930797611621	0.7193426918348376	No data	No data	No data	No data	No data	0.9629202519168919	No data	No data	No data	0.394608568663732	No data	No data
genetic disorder	0.5489494856208258	No data	No data	0.9017728022971839	No data	No data	No data	No data	No data	No data	No data	No data	No data	No data	No data	No data	No data	No data	No data	No data	No data	0.024148362238461615	No data	No data
Rubinstein-Taybi syndrome due to CREBBP mutations	0.5295918718273299	No data	No data	0.869922554007241	No data	No data	No data	No data	No data	No data	No data	No data	No data	No data	No data	No data	No data	No data	No data	No data	No data	0.024317231904464845	No data	No data
cervical squamous cell carcinoma	0.521960221956606	No data	No data	No data	No data	No data	No data	No data	No data	No data	0.607930797611621	0.7054019458952522	No data	No data	No data	No data	No data	No data	No data	No data	No data	0.05401285928154107	No data	No data
neurodegenerative disease	0.5191439524673924	No data	No data	No data	No data	No data	No data	No data	No data	No data	No data	No data	No data	No data	No data	0.8497747419225841	No data	No data	No data	No data	No data	0.08355279351413748	No data	No data
colorectal cancer	0.508214034029081	No data	No data	0.8214581772076929	No data	No data	No data	No data	No data	No data	No data	No data	No data	No data	No data	No data	No data	No data	No data	No data	No data	0.29030637004369575	No data	No data
colon carcinoma	0.48735363500404333	No data	No data	No data	No data	No data	No data	No data	No data	No data	0.4559480982087158	No data	0.6839221473130737	No data	No data	No data	No data	No data	No data	No data	No data	0.16877481494579796	No data	No data
Intellectual disability	0.4856706303854372	No data	No data	0.7959806802794959	No data	No data	No data	No data	No data	No data	No data	No data	No data	No data	No data	No data	No data	No data	No data	No data	No data	0.05821256454300969	No data	No data
diffuse large B-cell lymphoma	0.4697455136619908	No data	No data	No data	No data	No data	No data	No data	No data	No data	0.607930797611621	0.49133771418768984	No data	No data	No data	No data	No data	0.5798418052142632	No data	No data	No data	0.7773632766822015	No data	No data
colorectal carcinoma	0.46300148364972915	No data	No data	0.7207357345017775	No data	No data	No data	No data	No data	No data	No data	No data	No data	No data	No data	No data	No data	No data	No data	No data	No data	0.8173309792650996	No data	No data
small cell lung carcinoma	0.4614618889880222	No data	No data	No data	No data	No data	No data	No data	No data	No data	0.607930797611621	0.2968015723251979	No data	No data	No data	No data	No data	0.872440947312427	No data	No data	No data	0.7284718917176588	No data	No data
melanoma	0.4202884281112505	No data	No data	No data	No data	No data	No data	No data	No data	No data	0.607930797611621	No data	No data	No data	No data	No data	0.25229128100882275	No data	No data	No data	No data	0.9152519658840407	No data	No data
colorectal adenocarcinoma	0.4199368567719053	No data	No data	No data	No data	No data	No data	No data	No data	No data	0.607930797611621	0.3278212896274771	No data	No data	No data	No data	No data	No data	No data	No data	No data	0.03951550184475537	No data	No data
Microcephaly	0.41167076222143517	No data	No data	0.6751409246809058	No data	No data	No data	No data	No data	No data	No data	No data	No data	No data	No data	No data	No data	No data	No data	No data	No data	0.04052439470953323	No data	No data
microcephaly	0.41043896084151044	No data	No data	0.6751409246809058	No data	No data	No data	No data	No data	No data	No data	No data	No data	No data	No data	No data	No data	No data	No data	No data	No data	No data	No data	No data
cutaneous melanoma	0.39721276694331054	No data	No data	No data	No data	No data	No data	No data	No data	No data	0.607930797611621	No data	No data	No data	No data	No data	No data	0.3566373824696067	No data	No data	No data	0.039346632178752144	No data	No data
urinary bladder carcinoma	0.3909589598366789	No data	No data	No data	No data	No data	No data	No data	No data	No data	0.607930797611621	No data	No data	No data	No data	No data	No data	No data	No data	No data	No data	0.7033400918647077	No data	No data
esophageal squamous cell carcinoma	0.39069279699792725	No data	No data	No data	No data	No data	No data	No data	No data	No data	0.607930797611621	No data	No data	No data	No data	No data	No data	No data	No data	No data	No data	0.6945837386811757	No data	No data
myelodysplastic syndrome	0.38830504548577416	No data	No data	No data	No data	No data	No data	No data	No data	No data	0.607930797611621	No data	No data	No data	No data	No data	No data	No data	No data	No data	No data	0.6160303401189122	No data	No data
lung adenocarcinoma	0.3781793347272212	No data	No data	No data	No data	No data	No data	No data	No data	No data	0.4559480982087158	0.2635938872591062	No data	No data	No data	No data	No data	0.9402080949632865	No data	No data	No data	0.6957606053675217	No data	No data
skin squamous cell carcinoma	0.37727288720468716	No data	No data	No data	No data	No data	No data	No data	No data	No data	0.607930797611621	No data	No data	No data	No data	No data	No data	No data	No data	No data	No data	0.25308908679109654	No data	No data
lymphocyte percentage of leukocytes	0.3758820863173576	0.618297490099344	No data	No data	No data	No data	No data	No data	No data	No data	No data	No data	No data	No data	No data	No data	No data	No data	No data	No data	No data	No data	No data	No data
lymphoma	0.3729020285995335	No data	No data	No data	No data	No data	No data	No data	No data	No data	No data	0.607930797611621	No data	No data	No data	No data	No data	No data	No data	No data	No data	0.10929447653856322	No data	No data
bladder transitional cell carcinoma	0.37189778767053466	No data	No data	No data	No data	No data	No data	No data	No data	No data	0.607930797611621	No data	No data	No data	No data	No data	No data	No data	No data	No data	No data	0.0762564750770777	No data	No data
colon adenocarcinoma	0.3708342703081441	No data	No data	No data	No data	No data	No data	No data	No data	No data	0.607930797611621	No data	No data	No data	No data	No data	No data	No data	No data	No data	No data	0.04126836897786887	No data	No data
skin basal cell carcinoma	0.37050380432141355	No data	No data	No data	No data	No data	No data	No data	No data	No data	0.607930797611621	No data	No data	No data	No data	No data	No data	No data	No data	No data	No data	0.030396539880581056	No data	No data
lung carcinoma	0.37031901439407117	No data	No data	No data	No data	No data	No data	No data	No data	No data	0.607930797611621	No data	No data	No data	No data	No data	No data	No data	No data	No data	No data	0.024317231904464845	No data	No data
squamous cell lung carcinoma	0.37002700331824856	No data	No data	No data	No data	No data	No data	No data	No data	No data	0.4559480982087158	0.31425597618876816	No data	No data	No data	No data	No data	0.9190679877429972	No data	No data	No data	0.01823792392834863	No data	No data
urothelial carcinoma	0.36994943453938645	No data	No data	No data	No data	No data	No data	No data	No data	No data	0.607930797611621	No data	No data	No data	No data	No data	No data	No data	No data	No data	No data	0.012158615952232422	No data	No data
desmoplastic melanoma	0.3695798546847018	No data	No data	No data	No data	No data	No data	No data	No data	No data	0.607930797611621	No data	No data	No data	No data	No data	No data	No data	No data	No data	No data	No data	No data	No data
cecum adenocarcinoma	0.3695798546847018	No data	No data	No data	No data	No data	No data	No data	No data	No data	0.607930797611621	No data	No data	No data	No data	No data	No data	No data	No data	No data	No data	No data	No data	No data
Bladder Small Cell Neuroendocrine Carcinoma	0.3695798546847018	No data	No data	No data	No data	No data	No data	No data	No data	No data	0.607930797611621	No data	No data	No data	No data	No data	No data	No data	No data	No data	No data	No data	No data	No data
lymphoid neoplasm	0.3695798546847018	No data	No data	No data	No data	No data	No data	No data	No data	No data	0.607930797611621	No data	No data	No data	No data	No data	No data	No data	No data	No data	No data	No data	No data	No data
Endometrial Endometrioid Adenocarcinoma	0.3695798546847018	No data	No data	No data	No data	No data	No data	No data	No data	No data	0.607930797611621	No data	No data	No data	No data	No data	No data	No data	No data	No data	No data	No data	No data	No data
hemangioblastoma	0.3695798546847018	No data	No data	No data	No data	No data	No data	No data	No data	No data	0.607930797611621	No data	No data	No data	No data	No data	No data	No data	No data	No data	No data	No data	No data	No data
neoplasm of mature B-cells	0.3695798546847018	No data	No data	No data	No data	No data	No data	No data	No data	No data	0.607930797611621	No data	No data	No data	No data	No data	No data	No data	No data	No data	No data	No data	No data	No data
carcinoma of liver and intrahepatic biliary tract	0.3695798546847018	No data	No data	No data	No data	No data	No data	No data	No data	No data	0.607930797611621	No data	No data	No data	No data	No data	No data	No data	No data	No data	No data	No data	No data	No data
severe acute respiratory syndrome	0.3695798546847018	No data	No data	No data	No data	No data	No data	No data	No data	No data	No data	No data	No data	No data	No data	No data	No data	No data	No data	0.607930797611621	No data	No data	No data	No data
colorectal adenoma	0.3695798546847018	No data	No data	No data	No data	No data	No data	No data	No data	No data	0.607930797611621	No data	No data	No data	No data	No data	No data	No data	No data	No data	No data	No data	No data	No data
chronic lymphocytic leukemia	0.3550633382029899	No data	No data	No data	No data	No data	No data	No data	No data	No data	0.4559480982087158	No data	No data	No data	No data	No data	No data	0.9043741959116277	No data	No data	No data	0.6775810913546526	No data	No data
hepatocellular carcinoma	0.35047587655206247	No data	No data	No data	No data	No data	No data	No data	No data	No data	0.4559480982087158	0.21078662806089943	No data	No data	No data	No data	0.2879855122390307	0.5074024412491377	No data	No data	No data	0.8998173964530207	No data	No data
gastric adenocarcinoma	0.3472710888353775	No data	No data	No data	No data	No data	No data	No data	No data	No data	0.4559480982087158	No data	No data	No data	No data	No data	No data	0.909671445290756	No data	No data	No data	0.07098943019443701	No data	No data
multiple myeloma	0.3426792956078524	No data	No data	No data	No data	No data	No data	No data	No data	No data	0.4559480982087158	No data	No data	No data	No data	No data	No data	0.7695813887944509	No data	No data	No data	0.519104194428211	No data	No data
esophageal cancer	0.3403363708018951	No data	No data	No data	No data	No data	No data	No data	No data	No data	No data	0.39446642781985286	No data	No data	No data	No data	No data	0.9174190658046352	No data	No data	No data	0.11256062920022804	No data	No data
postaxial polydactyly	0.3400134663099256	No data	No data	0.5592963338026914	No data	No data	No data	No data	No data	No data	No data	No data	No data	No data	No data	No data	No data	No data	No data	No data	No data	No data	No data	No data
Abnormal facial shape	0.3400134663099256	No data	No data	0.5592963338026914	No data	No data	No data	No data	No data	No data	No data	No data	No data	No data	No data	No data	No data	No data	No data	No data	No data	No data	No data	No data
clear cell renal carcinoma	0.3354325011975374	No data	No data	No data	No data	No data	No data	No data	No data	No data	0.4559480982087158	No data	No data	No data	No data	No data	No data	0.7599134970145264	No data	No data	No data	0.03706689168770857	No data	No data
Neurodevelopmental delay	0.3345621634533263	No data	No data	0.547137717850459	No data	No data	No data	No data	No data	No data	No data	No data	No data	No data	No data	No data	No data	No data	No data	No data	No data	0.06383273374922022	No data	No data
lymphocyte count	0.3336009560857897	0.5487482414057792	No data	No data	No data	No data	No data	No data	No data	No data	No data	No data	No data	No data	No data	No data	No data	No data	No data	No data	No data	No data	No data	No data
neoplasm	0.33333478960634405	No data	No data	0.2847277664547228	No data	No data	No data	No data	No data	No data	0.4559480982087158	No data	No data	No data	No data	No data	No data	No data	No data	No data	No data	0.9531170070993432	No data	No data
level of neuronal pentraxin receptor in blood serum	0.33128446430286534	0.5449377883212748	No data	No data	No data	No data	No data	No data	No data	No data	No data	No data	No data	No data	No data	No data	No data	No data	No data	No data	No data	No data	No data	No data
breast adenocarcinoma	0.3193591415606105	No data	No data	No data	No data	No data	No data	No data	No data	No data	No data	0.18144063091893625	No data	No data	No data	No data	No data	0.959247281750541	No data	No data	No data	0.015198269940290528	No data	No data
ovarian carcinoma	0.3164801268593081	No data	No data	No data	No data	No data	No data	No data	No data	No data	0.4559480982087158	No data	No data	No data	No data	No data	0.25229128100882275	No data	No data	No data	No data	0.0704186507233461	No data	No data
angiosarcoma	0.31641133909531155	No data	No data	No data	No data	No data	No data	No data	No data	No data	0.4559480982087158	0.2553961993785997	No data	No data	No data	No data	No data	No data	No data	No data	No data	0.030396539880581056	No data	No data
prostate adenocarcinoma	0.31405572124366227	No data	No data	No data	No data	No data	No data	No data	No data	No data	0.4559480982087158	No data	No data	No data	No data	No data	No data	0.47035220812525247	No data	No data	No data	0.08350604983859627	No data	No data
glioblastoma multiforme	0.31227405870345804	No data	No data	No data	No data	No data	No data	No data	No data	No data	No data	No data	No data	No data	No data	No data	No data	0.9526556977848084	No data	No data	No data	0.7467853147381698	No data	No data
acute myeloid leukemia	0.30414438533600546	No data	No data	No data	No data	No data	No data	No data	No data	No data	0.4559480982087158	No data	No data	No data	No data	No data	No data	No data	No data	No data	No data	0.8778463798721258	0.020430092198074835	No data
non-small cell lung carcinoma	0.3025476483194764	No data	No data	No data	No data	No data	No data	No data	No data	No data	0.4559480982087158	No data	No data	No data	No data	No data	No data	No data	No data	No data	No data	0.8343961979091291	No data	No data
acute lymphoblastic leukemia	0.3009039384310505	No data	No data	No data	No data	No data	No data	No data	No data	No data	0.4559480982087158	No data	No data	No data	No data	No data	No data	No data	No data	No data	No data	0.7803206388197222	No data	No data
chronic myelogenous leukemia	0.2987851108042263	No data	No data	No data	No data	No data	No data	No data	No data	No data	0.4559480982087158	No data	No data	No data	No data	No data	No data	No data	No data	No data	No data	0.5078627518901667	No data	0.45619127052776043
systolic blood pressure	0.2982856530509119	0.49065724951390416	No data	No data	No data	No data	No data	No data	No data	No data	No data	No data	No data	No data	No data	No data	No data	No data	No data	No data	No data	No data	No data	No data
pancreatic neoplasm	0.29778444040766405	No data	No data	No data	No data	No data	No data	No data	No data	No data	0.4559480982087158	No data	No data	No data	No data	No data	No data	No data	No data	No data	No data	0.6776938913135252	No data	No data
ovarian cancer	0.2959835760791693	No data	No data	No data	No data	No data	No data	No data	No data	No data	No data	No data	No data	No data	No data	No data	No data	0.9580964074361958	No data	No data	No data	0.15644607962269222	No data	No data
glioma	0.2945433349354839	No data	No data	No data	No data	No data	No data	No data	No data	No data	0.4559480982087158	No data	No data	No data	No data	No data	No data	No data	No data	No data	No data	0.5710664434226311	No data	No data
endometrial cancer	0.29428409838929814	No data	No data	No data	No data	No data	No data	No data	No data	No data	No data	No data	No data	No data	No data	No data	No data	0.9639513853861753	No data	No data	No data	0.04198606505838259	No data	No data
pancreatic adenocarcinoma	0.2942044634286437	No data	No data	No data	No data	No data	No data	No data	No data	No data	No data	No data	No data	No data	No data	No data	No data	0.95996160058246	No data	No data	No data	0.07926404382859518	No data	No data
renal cell carcinoma	0.29310507337861263	No data	No data	No data	No data	No data	No data	No data	No data	No data	0.4559480982087158	No data	No data	No data	No data	No data	No data	No data	No data	No data	No data	0.5237498224347883	No data	No data
breast carcinoma	0.2902606563882613	0.07609767371509661	No data	No data	No data	No data	No data	No data	No data	No data	0.4559480982087158	No data	No data	No data	No data	No data	No data	No data	No data	No data	No data	0.11179002281589685	No data	No data
oral squamous cell carcinoma	0.2870548424682222	No data	No data	No data	No data	No data	No data	No data	No data	No data	0.4559480982087158	No data	No data	No data	No data	No data	No data	No data	No data	No data	No data	0.3247064137389318	No data	No data
major depressive disorder	0.2857078659899092	0.4680679611264032	No data	No data	No data	No data	No data	No data	No data	No data	No data	No data	No data	No data	No data	No data	No data	No data	No data	No data	No data	0.037995674850726316	No data	No data
Merkel cell skin cancer	0.2854234419408728	No data	No data	No data	No data	No data	No data	No data	No data	No data	0.4559480982087158	No data	No data	No data	No data	No data	No data	No data	No data	No data	No data	0.27103581393518106	No data	No data
gastric carcinoma	0.2824847687907757	No data	No data	No data	No data	No data	No data	No data	No data	No data	0.4559480982087158	No data	No data	No data	No data	No data	No data	No data	No data	No data	No data	0.17435793014833295	No data	No data
papillary thyroid carcinoma	0.28248365340761034	No data	No data	No data	No data	No data	No data	No data	No data	No data	0.4559480982087158	No data	No data	No data	No data	No data	No data	No data	No data	No data	No data	0.17432123573608257	No data	No data
laryngeal squamous cell carcinoma	0.28229936289700885	No data	No data	No data	No data	No data	No data	No data	No data	No data	0.4559480982087158	No data	No data	No data	No data	No data	No data	No data	No data	No data	No data	0.16825835781229642	No data	No data
osteosarcoma	0.28228128074856745	No data	No data	No data	No data	No data	No data	No data	No data	No data	0.4559480982087158	No data	No data	No data	No data	No data	No data	No data	No data	No data	No data	0.16766348258924565	No data	No data
kidney neoplasm	0.2807882945967022	No data	No data	No data	No data	No data	No data	No data	No data	No data	0.4559480982087158	No data	No data	No data	No data	No data	No data	No data	No data	No data	No data	0.11854650553426611	No data	No data
Hodgkins lymphoma	0.2806445690976581	No data	No data	No data	No data	No data	No data	No data	No data	No data	0.4559480982087158	No data	No data	No data	No data	No data	No data	No data	No data	No data	No data	0.11381815488617571	No data	No data
astrocytoma	0.28038791642079375	No data	No data	No data	No data	No data	No data	No data	No data	No data	0.4559480982087158	No data	No data	No data	No data	No data	No data	No data	No data	No data	No data	0.10537467158601432	No data	No data
adult T-cell leukemia/lymphoma	0.2798643201385921	No data	No data	No data	No data	No data	No data	No data	No data	No data	0.4559480982087158	No data	No data	No data	No data	No data	No data	No data	No data	No data	No data	0.08814914906737498	No data	No data
pancreatic ductal adenocarcinoma	0.27982154402177495	No data	No data	No data	No data	No data	No data	No data	No data	No data	0.4559480982087158	No data	No data	No data	No data	No data	No data	No data	No data	No data	No data	0.08674187978655576	No data	No data
B-cell acute lymphoblastic leukemia	0.2796051257563574	No data	No data	No data	No data	No data	No data	No data	No data	No data	0.4559480982087158	No data	No data	No data	No data	No data	No data	No data	No data	No data	No data	0.07962204752052203	No data	No data
gastrointestinal stromal tumor	0.27957176090836505	No data	No data	No data	No data	No data	No data	No data	No data	No data	0.4559480982087158	No data	No data	No data	No data	No data	No data	No data	No data	No data	No data	0.07852439469150105	No data	No data
prostate carcinoma	0.2793048421244261	No data	No data	No data	No data	No data	No data	No data	No data	No data	0.4559480982087158	No data	No data	No data	No data	No data	No data	No data	No data	No data	No data	0.0697431720593332	No data	No data
Burkitts lymphoma	0.279125185250621	No data	No data	No data	No data	No data	No data	No data	No data	No data	0.4559480982087158	No data	No data	No data	No data	No data	No data	No data	No data	No data	No data	0.06383273374922022	No data	No data
thyroid carcinoma	0.27903279028694983	No data	No data	No data	No data	No data	No data	No data	No data	No data	0.4559480982087158	No data	No data	No data	No data	No data	No data	No data	No data	No data	No data	0.06079307976116211	No data	No data
anaplastic astrocytoma	0.27903279028694983	No data	No data	No data	No data	No data	No data	No data	No data	No data	0.4559480982087158	No data	No data	No data	No data	No data	No data	No data	No data	No data	No data	0.06079307976116211	No data	No data
pancreatic carcinoma	0.27903279028694983	No data	No data	No data	No data	No data	No data	No data	No data	No data	0.4559480982087158	No data	No data	No data	No data	No data	No data	No data	No data	No data	No data	0.06079307976116211	No data	No data
breast ductal adenocarcinoma	0.27903279028694983	No data	No data	No data	No data	No data	No data	No data	No data	No data	0.4559480982087158	No data	No data	No data	No data	No data	No data	No data	No data	No data	No data	0.06079307976116211	No data	No data
Uterine Carcinosarcoma	0.27903279028694983	No data	No data	No data	No data	No data	No data	No data	No data	No data	0.4559480982087158	No data	No data	No data	No data	No data	No data	No data	No data	No data	No data	0.06079307976116211	No data	No data
esophageal carcinoma	0.2784219569160126	No data	No data	No data	No data	No data	No data	No data	No data	No data	0.4559480982087158	No data	No data	No data	No data	No data	No data	No data	No data	No data	No data	0.040697589506777966	No data	No data
angioimmunoblastic T-cell lymphoma	0.27828849752404317	No data	No data	No data	No data	No data	No data	No data	No data	No data	0.4559480982087158	No data	No data	No data	No data	No data	No data	No data	No data	No data	No data	0.03630697819069404	No data	No data
extranodal nasal NK/T cell lymphoma	0.27820123561390925	No data	No data	No data	No data	No data	No data	No data	No data	No data	0.4559480982087158	No data	No data	No data	No data	No data	No data	No data	No data	No data	No data	0.03343619386863916	No data	No data
rectal adenocarcinoma	0.27810884065023805	No data	No data	No data	No data	No data	No data	No data	No data	No data	0.4559480982087158	No data	No data	No data	No data	No data	No data	No data	No data	No data	No data	0.030396539880581056	No data	No data
marginal zone B-cell lymphoma	0.27810884065023805	No data	No data	No data	No data	No data	No data	No data	No data	No data	0.4559480982087158	No data	No data	No data	No data	No data	No data	No data	No data	No data	No data	0.030396539880581056	No data	No data
esophageal adenocarcinoma	0.2779625486244254	No data	No data	No data	No data	No data	No data	No data	No data	No data	0.4559480982087158	No data	No data	No data	No data	No data	No data	No data	No data	No data	No data	0.025583754399489053	No data	No data
adrenal cortex carcinoma	0.27787272018752285	No data	No data	No data	No data	No data	No data	No data	No data	No data	0.4559480982087158	No data	No data	No data	No data	No data	No data	No data	No data	No data	No data	0.02262853524443256	No data	No data
T-cell acute lymphoblastic leukemia	0.27755447086821106	No data	No data	No data	No data	No data	No data	No data	No data	No data	0.4559480982087158	No data	No data	No data	No data	No data	No data	No data	No data	No data	No data	0.012158615952232422	No data	No data
metaplastic breast carcinoma	0.27755447086821106	No data	No data	No data	No data	No data	No data	No data	No data	No data	0.4559480982087158	No data	No data	No data	No data	No data	No data	No data	No data	No data	No data	0.012158615952232422	No data	No data
gliomatosis cerebri	0.27755447086821106	No data	No data	No data	No data	No data	No data	No data	No data	No data	0.4559480982087158	No data	No data	No data	No data	No data	No data	No data	No data	No data	No data	0.012158615952232422	No data	No data
undifferentiated pleomorphic sarcoma	0.27718489101352634	No data	No data	No data	No data	No data	No data	No data	No data	No data	0.4559480982087158	No data	No data	No data	No data	No data	No data	No data	No data	No data	No data	No data	No data	No data
acute myeloid leukemia, t(3;5)(q25;q34)	0.27718489101352634	No data	No data	No data	No data	No data	No data	No data	No data	No data	0.4559480982087158	No data	No data	No data	No data	No data	No data	No data	No data	No data	No data	No data	No data	No data
Parathyroid Gland Carcinoma	0.27718489101352634	No data	No data	No data	No data	No data	No data	No data	No data	No data	0.4559480982087158	No data	No data	No data	No data	No data	No data	No data	No data	No data	No data	No data	No data	No data
bile duct carcinoma	0.27718489101352634	No data	No data	No data	No data	No data	No data	No data	No data	No data	0.4559480982087158	No data	No data	No data	No data	No data	No data	No data	No data	No data	No data	No data	No data	No data
leiomyoma	0.27718489101352634	No data	No data	No data	No data	No data	No data	No data	No data	No data	0.4559480982087158	No data	No data	No data	No data	No data	No data	No data	No data	No data	No data	No data	No data	No data
Pleural Epithelioid Mesothelioma	0.27718489101352634	No data	No data	No data	No data	No data	No data	No data	No data	No data	0.4559480982087158	No data	No data	No data	No data	No data	No data	No data	No data	No data	No data	No data	No data	No data
Richter syndrome	0.27718489101352634	No data	No data	No data	No data	No data	No data	No data	No data	No data	0.4559480982087158	No data	No data	No data	No data	No data	No data	No data	No data	No data	No data	No data	No data	No data
superficial spreading melanoma	0.27718489101352634	No data	No data	No data	No data	No data	No data	No data	No data	No data	0.4559480982087158	No data	No data	No data	No data	No data	No data	No data	No data	No data	No data	No data	No data	No data
endometrial mixed adenocarcinoma	0.27718489101352634	No data	No data	No data	No data	No data	No data	No data	No data	No data	0.4559480982087158	No data	No data	No data	No data	No data	No data	No data	No data	No data	No data	No data	No data	No data
leiomyosarcoma	0.27718489101352634	No data	No data	No data	No data	No data	No data	No data	No data	No data	0.4559480982087158	No data	No data	No data	No data	No data	No data	No data	No data	No data	No data	No data	No data	No data
Dysplasia in Ulcerative Colitis	0.27718489101352634	No data	No data	No data	No data	No data	No data	No data	No data	No data	0.4559480982087158	No data	No data	No data	No data	No data	No data	No data	No data	No data	No data	No data	No data	No data
Gallbladder Small Cell Neuroendocrine Carcinoma	0.27718489101352634	No data	No data	No data	No data	No data	No data	No data	No data	No data	0.4559480982087158	No data	No data	No data	No data	No data	No data	No data	No data	No data	No data	No data	No data	No data
Anal Squamous Cell Carcinoma	0.27718489101352634	No data	No data	No data	No data	No data	No data	No data	No data	No data	0.4559480982087158	No data	No data	No data	No data	No data	No data	No data	No data	No data	No data	No data	No data	No data
salivary duct carcinoma	0.27718489101352634	No data	No data	No data	No data	No data	No data	No data	No data	No data	0.4559480982087158	No data	No data	No data	No data	No data	No data	No data	No data	No data	No data	No data	No data	No data
testicular seminoma	0.27718489101352634	No data	No data	No data	No data	No data	No data	No data	No data	No data	0.4559480982087158	No data	No data	No data	No data	No data	No data	No data	No data	No data	No data	No data	No data	No data
anaplastic oligodendroglioma	0.27718489101352634	No data	No data	No data	No data	No data	No data	No data	No data	No data	0.4559480982087158	No data	No data	No data	No data	No data	No data	No data	No data	No data	No data	No data	No data	No data
Ovarian Endometrioid Adenocarcinoma with Squamous Differentiation	0.27718489101352634	No data	No data	No data	No data	No data	No data	No data	No data	No data	0.4559480982087158	No data	No data	No data	No data	No data	No data	No data	No data	No data	No data	No data	No data	No data
combined hepatocellular carcinoma and cholangiocarcinoma	0.27718489101352634	No data	No data	No data	No data	No data	No data	No data	No data	No data	0.4559480982087158	No data	No data	No data	No data	No data	No data	No data	No data	No data	No data	No data	No data	No data
dedifferentiated liposarcoma	0.27718489101352634	No data	No data	No data	No data	No data	No data	No data	No data	No data	0.4559480982087158	No data	No data	No data	No data	No data	No data	No data	No data	No data	No data	No data	No data	No data
skin carcinoma	0.27718489101352634	No data	No data	No data	No data	No data	No data	No data	No data	No data	0.4559480982087158	No data	No data	No data	No data	No data	No data	No data	No data	No data	No data	No data	No data	No data
small intestinal neuroendocrine tumor G1	0.27718489101352634	No data	No data	No data	No data	No data	No data	No data	No data	No data	0.4559480982087158	No data	No data	No data	No data	No data	No data	No data	No data	No data	No data	No data	No data	No data
hairy cell leukemia	0.27718489101352634	No data	No data	No data	No data	No data	No data	No data	No data	No data	0.4559480982087158	No data	No data	No data	No data	No data	No data	No data	No data	No data	No data	No data	No data	No data
Malignant Laryngeal Neoplasm	0.27718489101352634	No data	No data	No data	No data	No data	No data	No data	No data	No data	0.4559480982087158	No data	No data	No data	No data	No data	No data	No data	No data	No data	No data	No data	No data	No data
Gastric Neuroendocrine Tumor G1	0.27718489101352634	No data	No data	No data	No data	No data	No data	No data	No data	No data	0.4559480982087158	No data	No data	No data	No data	No data	No data	No data	No data	No data	No data	No data	No data	No data
Small Intestinal Tubulovillous Adenoma	0.27718489101352634	No data	No data	No data	No data	No data	No data	No data	No data	No data	0.4559480982087158	No data	No data	No data	No data	No data	No data	No data	No data	No data	No data	No data	No data	No data
kidney Wilms tumor	0.27718489101352634	No data	No data	No data	No data	No data	No data	No data	No data	No data	0.4559480982087158	No data	No data	No data	No data	No data	No data	No data	No data	No data	No data	No data	No data	No data
HER2 Positive Breast Carcinoma	0.27718489101352634	No data	No data	No data	No data	No data	No data	No data	No data	No data	0.4559480982087158	No data	No data	No data	No data	No data	No data	No data	No data	No data	No data	No data	No data	No data
Thymic Squamous Cell Carcinoma	0.27718489101352634	No data	No data	No data	No data	No data	No data	No data	No data	No data	0.4559480982087158	No data	No data	No data	No data	No data	No data	No data	No data	No data	No data	No data	No data	No data
salivary gland adenoid cystic carcinoma	0.27718489101352634	No data	No data	No data	No data	No data	No data	No data	No data	No data	0.4559480982087158	No data	No data	No data	No data	No data	No data	No data	No data	No data	No data	No data	No data	No data
T-Cell Prolymphocytic Leukemia	0.27718489101352634	No data	No data	No data	No data	No data	No data	No data	No data	No data	0.4559480982087158	No data	No data	No data	No data	No data	No data	No data	No data	No data	No data	No data	No data	No data
Digestive System Carcinoma	0.27718489101352634	No data	No data	No data	No data	No data	No data	No data	No data	No data	0.4559480982087158	No data	No data	No data	No data	No data	No data	No data	No data	No data	No data	No data	No data	No data
central nervous system primitive neuroectodermal neoplasm	0.27718489101352634	No data	No data	No data	No data	No data	No data	No data	No data	No data	0.4559480982087158	No data	No data	No data	No data	No data	No data	No data	No data	No data	No data	No data	No data	No data
Hepatobiliary Neoplasm	0.27718489101352634	No data	No data	No data	No data	No data	No data	No data	No data	No data	0.4559480982087158	No data	No data	No data	No data	No data	No data	No data	No data	No data	No data	No data	No data	No data
Chronic Neutrophilic Leukemia	0.27718489101352634	No data	No data	No data	No data	No data	No data	No data	No data	No data	0.4559480982087158	No data	No data	No data	No data	No data	No data	No data	No data	No data	No data	No data	No data	No data
small intestinal adenocarcinoma	0.27718489101352634	No data	No data	No data	No data	No data	No data	No data	No data	No data	0.4559480982087158	No data	No data	No data	No data	No data	No data	No data	No data	No data	No data	No data	No data	No data
Endometrial Serous Adenocarcinoma	0.27718489101352634	No data	No data	No data	No data	No data	No data	No data	No data	No data	0.4559480982087158	No data	No data	No data	No data	No data	No data	No data	No data	No data	No data	No data	No data	No data
Pancreatic Acinar Cell Carcinoma	0.27718489101352634	No data	No data	No data	No data	No data	No data	No data	No data	No data	0.4559480982087158	No data	No data	No data	No data	No data	No data	No data	No data	No data	No data	No data	No data	No data
papillary renal cell carcinoma	0.27718489101352634	No data	No data	No data	No data	No data	No data	No data	No data	No data	0.4559480982087158	No data	No data	No data	No data	No data	No data	No data	No data	No data	No data	No data	No data	No data
Ocular Sebaceous Carcinoma	0.27718489101352634	No data	No data	No data	No data	No data	No data	No data	No data	No data	0.4559480982087158	No data	No data	No data	No data	No data	No data	No data	No data	No data	No data	No data	No data	No data
Wolffian duct adenocarcinoma	0.27718489101352634	No data	No data	No data	No data	No data	No data	No data	No data	No data	0.4559480982087158	No data	No data	No data	No data	No data	No data	No data	No data	No data	No data	No data	No data	No data
Ampulla of Vater Carcinoma	0.27718489101352634	No data	No data	No data	No data	No data	No data	No data	No data	No data	0.4559480982087158	No data	No data	No data	No data	No data	No data	No data	No data	No data	No data	No data	No data	No data
gastroesophageal junction adenocarcinoma	0.27718489101352634	No data	No data	No data	No data	No data	No data	No data	No data	No data	0.4559480982087158	No data	No data	No data	No data	No data	No data	No data	No data	No data	No data	No data	No data	No data
Eccrine Porocarcinoma	0.27718489101352634	No data	No data	No data	No data	No data	No data	No data	No data	No data	0.4559480982087158	No data	No data	No data	No data	No data	No data	No data	No data	No data	No data	No data	No data	No data
Lung Sarcomatoid Carcinoma	0.27718489101352634	No data	No data	No data	No data	No data	No data	No data	No data	No data	0.4559480982087158	No data	No data	No data	No data	No data	No data	No data	No data	No data	No data	No data	No data	No data
bile duct adenocarcinoma	0.27718489101352634	No data	No data	No data	No data	No data	No data	No data	No data	No data	0.4559480982087158	No data	No data	No data	No data	No data	No data	No data	No data	No data	No data	No data	No data	No data
brain glioblastoma	0.27718489101352634	No data	No data	No data	No data	No data	No data	No data	No data	No data	0.4559480982087158	No data	No data	No data	No data	No data	No data	No data	No data	No data	No data	No data	No data	No data
Atypical Endometrial Hyperplasia	0.27718489101352634	No data	No data	No data	No data	No data	No data	No data	No data	No data	0.4559480982087158	No data	No data	No data	No data	No data	No data	No data	No data	No data	No data	No data	No data	No data
Breast Carcinoma by Gene Expression Profile	0.27718489101352634	No data	No data	No data	No data	No data	No data	No data	No data	No data	0.4559480982087158	No data	No data	No data	No data	No data	No data	No data	No data	No data	No data	No data	No data	No data
Gallbladder Adenocarcinoma	0.27718489101352634	No data	No data	No data	No data	No data	No data	No data	No data	No data	0.4559480982087158	No data	No data	No data	No data	No data	No data	No data	No data	No data	No data	No data	No data	No data
nasopharyngeal squamous cell carcinoma	0.27718489101352634	No data	No data	No data	No data	No data	No data	No data	No data	No data	0.4559480982087158	No data	No data	No data	No data	No data	No data	No data	No data	No data	No data	No data	No data	No data
Gastric Adenoma	0.27718489101352634	No data	No data	No data	No data	No data	No data	No data	No data	No data	0.4559480982087158	No data	No data	No data	No data	No data	No data	No data	No data	No data	No data	No data	No data	No data
chronic myelomonocytic leukemia	0.27718489101352634	No data	No data	No data	No data	No data	No data	No data	No data	No data	0.4559480982087158	No data	No data	No data	No data	No data	No data	No data	No data	No data	No data	No data	No data	No data
Parotid Gland Adenoid Cystic Carcinoma	0.27718489101352634	No data	No data	No data	No data	No data	No data	No data	No data	No data	0.4559480982087158	No data	No data	No data	No data	No data	No data	No data	No data	No data	No data	No data	No data	No data
Thyroid Gland Undifferentiated (Anaplastic) Carcinoma	0.27718489101352634	No data	No data	No data	No data	No data	No data	No data	No data	No data	0.4559480982087158	No data	No data	No data	No data	No data	No data	No data	No data	No data	No data	No data	No data	No data
soft tissue sarcoma	0.27718489101352634	No data	No data	No data	No data	No data	No data	No data	No data	No data	0.4559480982087158	No data	No data	No data	No data	No data	No data	No data	No data	No data	No data	No data	No data	No data
testicular mixed germ cell tumor	0.27718489101352634	No data	No data	No data	No data	No data	No data	No data	No data	No data	0.4559480982087158	No data	No data	No data	No data	No data	No data	No data	No data	No data	No data	No data	No data	No data
Endometrial Clear Cell Adenocarcinoma	0.27718489101352634	No data	No data	No data	No data	No data	No data	No data	No data	No data	0.4559480982087158	No data	No data	No data	No data	No data	No data	No data	No data	No data	No data	No data	No data	No data
female breast carcinoma	0.27718489101352634	No data	No data	No data	No data	No data	No data	No data	No data	No data	0.4559480982087158	No data	No data	No data	No data	No data	No data	No data	No data	No data	No data	No data	No data	No data
pharyngeal squamous cell carcinoma	0.27718489101352634	No data	No data	No data	No data	No data	No data	No data	No data	No data	0.4559480982087158	No data	No data	No data	No data	No data	No data	No data	No data	No data	No data	No data	No data	No data
ovarian serous adenocarcinoma	0.27718489101352634	No data	No data	No data	No data	No data	No data	No data	No data	No data	0.4559480982087158	No data	No data	No data	No data	No data	No data	No data	No data	No data	No data	No data	No data	No data
Adenoid Cystic Breast Carcinoma	0.27718489101352634	No data	No data	No data	No data	No data	No data	No data	No data	No data	0.4559480982087158	No data	No data	No data	No data	No data	No data	No data	No data	No data	No data	No data	No data	No data
head and neck carcinoma	0.27718489101352634	No data	No data	No data	No data	No data	No data	No data	No data	No data	0.4559480982087158	No data	No data	No data	No data	No data	No data	No data	No data	No data	No data	No data	No data	No data
uterine corpus adenosarcoma	0.27718489101352634	No data	No data	No data	No data	No data	No data	No data	No data	No data	0.4559480982087158	No data	No data	No data	No data	No data	No data	No data	No data	No data	No data	No data	No data	No data
Pleural Mesothelioma	0.27718489101352634	No data	No data	No data	No data	No data	No data	No data	No data	No data	0.4559480982087158	No data	No data	No data	No data	No data	No data	No data	No data	No data	No data	No data	No data	No data
lobular breast carcinoma	0.27718489101352634	No data	No data	No data	No data	No data	No data	No data	No data	No data	0.4559480982087158	No data	No data	No data	No data	No data	No data	No data	No data	No data	No data	No data	No data	No data
ovarian clear cell adenocarcinoma	0.27718489101352634	No data	No data	No data	No data	No data	No data	No data	No data	No data	0.4559480982087158	No data	No data	No data	No data	No data	No data	No data	No data	No data	No data	No data	No data	No data
unspecified peripheral T-cell lymphoma	0.27718489101352634	No data	No data	No data	No data	No data	No data	No data	No data	No data	0.4559480982087158	No data	No data	No data	No data	No data	No data	No data	No data	No data	No data	No data	No data	No data
Duodenal Adenocarcinoma	0.27718489101352634	No data	No data	No data	No data	No data	No data	No data	No data	No data	0.4559480982087158	No data	No data	No data	No data	No data	No data	No data	No data	No data	No data	No data	No data	No data
gastric intestinal type adenocarcinoma	0.27718489101352634	No data	No data	No data	No data	No data	No data	No data	No data	No data	0.4559480982087158	No data	No data	No data	No data	No data	No data	No data	No data	No data	No data	No data	No data	No data
adenosquamous lung carcinoma	0.27718489101352634	No data	No data	No data	No data	No data	No data	No data	No data	No data	0.4559480982087158	No data	No data	No data	No data	No data	No data	No data	No data	No data	No data	No data	No data	No data
mixed liposarcoma	0.27718489101352634	No data	No data	No data	No data	No data	No data	No data	No data	No data	0.4559480982087158	No data	No data	No data	No data	No data	No data	No data	No data	No data	No data	No data	No data	No data
Uveal Melanoma	0.27718489101352634	No data	No data	No data	No data	No data	No data	No data	No data	No data	0.4559480982087158	No data	No data	No data	No data	No data	No data	No data	No data	No data	No data	No data	No data	No data
pancreatic neuroendocrine tumor	0.27718489101352634	No data	No data	No data	No data	No data	No data	No data	No data	No data	0.4559480982087158	No data	No data	No data	No data	No data	No data	No data	No data	No data	No data	No data	No data	No data
thyroid neoplasm	0.27718489101352634	No data	No data	No data	No data	No data	No data	No data	No data	No data	0.4559480982087158	No data	No data	No data	No data	No data	No data	No data	No data	No data	No data	No data	No data	No data
nodular melanoma	0.27718489101352634	No data	No data	No data	No data	No data	No data	No data	No data	No data	0.4559480982087158	No data	No data	No data	No data	No data	No data	No data	No data	No data	No data	No data	No data	No data
Splenic Diffuse Large B-Cell Lymphoma	0.27718489101352634	No data	No data	No data	No data	No data	No data	No data	No data	No data	0.4559480982087158	No data	No data	No data	No data	No data	No data	No data	No data	No data	No data	No data	No data	No data
Placental Choriocarcinoma	0.27718489101352634	No data	No data	No data	No data	No data	No data	No data	No data	No data	0.4559480982087158	No data	No data	No data	No data	No data	No data	No data	No data	No data	No data	No data	No data	No data
conjunctival intraepithelial neoplasm	0.27718489101352634	No data	No data	No data	No data	No data	No data	No data	No data	No data	0.4559480982087158	No data	No data	No data	No data	No data	No data	No data	No data	No data	No data	No data	No data	No data
pleomorphic liposarcoma	0.27718489101352634	No data	No data	No data	No data	No data	No data	No data	No data	No data	0.4559480982087158	No data	No data	No data	No data	No data	No data	No data	No data	No data	No data	No data	No data	No data
oral cavity carcinoma	0.27718489101352634	No data	No data	No data	No data	No data	No data	No data	No data	No data	0.4559480982087158	No data	No data	No data	No data	No data	No data	No data	No data	No data	No data	No data	No data	No data
Cervical Small Cell Carcinoma	0.27718489101352634	No data	No data	No data	No data	No data	No data	No data	No data	No data	0.4559480982087158	No data	No data	No data	No data	No data	No data	No data	No data	No data	No data	No data	No data	No data
pulmonary large cell neuroendocrine carcinoma	0.27718489101352634	No data	No data	No data	No data	No data	No data	No data	No data	No data	0.4559480982087158	No data	No data	No data	No data	No data	No data	No data	No data	No data	No data	No data	No data	No data
irritable bowel syndrome	0.26911940094781067	0.43865343795411443	No data	No data	No data	No data	No data	No data	No data	No data	No data	No data	No data	No data	No data	No data	No data	No data	No data	No data	No data	0.0805508306835398	No data	No data
Neurodevelopmental abnormality	0.26609749537298527	No data	No data	0.4377101742803672	No data	No data	No data	No data	No data	No data	No data	No data	No data	No data	No data	No data	No data	No data	No data	No data	No data	No data	No data	No data
schizophrenia	0.26542355423627195	0.4322520710751692	No data	No data	No data	No data	No data	No data	No data	No data	No data	No data	No data	No data	No data	No data	No data	No data	No data	No data	No data	0.08699042419490922	No data	No data
medulloblastoma	0.26330233662874325	No data	No data	No data	No data	No data	No data	No data	No data	No data	No data	0.1947007688201765	No data	No data	No data	No data	No data	0.7622191674301422	No data	No data	No data	0.14974085119712097	No data	No data
CHARGE syndrome	0.25907547813397597	No data	No data	0.42555155832813474	No data	No data	No data	No data	No data	No data	No data	No data	No data	No data	No data	No data	No data	No data	No data	No data	No data	0.012158615952232422	No data	No data
Rare genetic intellectual disability	0.25870589827929125	No data	No data	0.42555155832813474	No data	No data	No data	No data	No data	No data	No data	No data	No data	No data	No data	No data	No data	No data	No data	No data	No data	No data	No data	No data
poisoning	0.25717036298746315	0.4230257193710351	No data	No data	No data	No data	No data	No data	No data	No data	No data	No data	No data	No data	No data	No data	No data	No data	No data	No data	No data	No data	No data	No data
neutrophil percentage of leukocytes	0.24455556735526743	0.40227533843663354	No data	No data	No data	No data	No data	No data	No data	No data	No data	No data	No data	No data	No data	No data	No data	No data	No data	No data	No data	No data	No data	No data
glucose measurement	0.24284293417525288	0.3994581869010591	No data	No data	No data	No data	No data	No data	No data	No data	No data	No data	No data	No data	No data	No data	No data	No data	No data	No data	No data	No data	No data	No data
mood instability measurement	0.24205695203754798	0.3981653059665962	No data	No data	No data	No data	No data	No data	No data	No data	No data	No data	No data	No data	No data	No data	No data	No data	No data	No data	No data	No data	No data	No data
myeloid leukocyte count	0.23216752940617966	0.3818979566725303	No data	No data	No data	No data	No data	No data	No data	No data	No data	No data	No data	No data	No data	No data	No data	No data	No data	No data	No data	No data	No data	No data
monocyte count	0.23119326575893467	0.380295366951673	No data	No data	No data	No data	No data	No data	No data	No data	No data	No data	No data	No data	No data	No data	No data	No data	No data	No data	No data	No data	No data	No data
IGF-1 measurement	0.22515243765796747	0.37035866342439683	No data	No data	No data	No data	No data	No data	No data	No data	No data	No data	No data	No data	No data	No data	No data	No data	No data	No data	No data	No data	No data	No data
insomnia measurement	0.2231838608643935	0.3671205040791096	No data	No data	No data	No data	No data	No data	No data	No data	No data	No data	No data	No data	No data	No data	No data	No data	No data	No data	No data	No data	No data	No data
eosinophil percentage of leukocytes	0.22292257598531123	0.3666907102931906	No data	No data	No data	No data	No data	No data	No data	No data	No data	No data	No data	No data	No data	No data	No data	No data	No data	No data	No data	No data	No data	No data
eosinophil count	0.2161790322610109	0.3555980929249084	No data	No data	No data	No data	No data	No data	No data	No data	No data	No data	No data	No data	No data	No data	No data	No data	No data	No data	No data	No data	No data	No data
osteoarthritis, hip	0.21545518802041816	0.3544074241128717	No data	No data	No data	No data	No data	No data	No data	No data	No data	No data	No data	No data	No data	No data	No data	No data	No data	No data	No data	No data	No data	No data
Hepatoblastoma	0.21435631571712704	No data	No data	0.18237923928348632	No data	No data	No data	No data	No data	No data	0.3039653988058105	No data	No data	No data	No data	No data	No data	No data	No data	No data	No data	0.13678442946261474	No data	No data
platelet count	0.21373726795817444	0.3515815760574797	No data	No data	No data	No data	No data	No data	No data	No data	No data	No data	No data	No data	No data	No data	No data	No data	No data	No data	No data	No data	No data	No data
cognitive function measurement	0.21229082654481107	0.34920228976527995	No data	No data	No data	No data	No data	No data	No data	No data	No data	No data	No data	No data	No data	No data	No data	No data	No data	No data	No data	No data	No data	No data
depressive disorder	0.20472309506236253	0.32071656280731625	No data	No data	No data	No data	No data	No data	No data	No data	No data	No data	No data	No data	No data	No data	No data	No data	No data	No data	No data	0.3207476662132113	No data	No data
autism spectrum disorder	0.2037717613232456	0.2957448730357416	0.15198269940290526	No data	No data	No data	No data	No data	No data	No data	No data	No data	No data	No data	No data	No data	No data	No data	No data	No data	No data	0.06518369107724604	No data	No data
essential thrombocythemia	0.2028330658277653	No data	No data	No data	No data	No data	No data	No data	No data	No data	0.3039653988058105	No data	No data	No data	No data	No data	No data	No data	No data	No data	No data	No data	No data	0.5935918547407211
acral lentiginous melanoma	0.19892250699388775	No data	No data	No data	No data	No data	No data	No data	No data	No data	0.3039653988058105	No data	No data	No data	No data	No data	No data	No data	No data	No data	No data	0.46494040792338776	No data	No data
Red cell distribution width	0.19872144885567306	0.3268816938315848	No data	No data	No data	No data	No data	No data	No data	No data	No data	No data	No data	No data	No data	No data	No data	No data	No data	No data	No data	No data	No data	No data
insomnia	0.1982901568591583	0.3213088048657641	No data	No data	No data	No data	No data	No data	No data	No data	No data	No data	No data	No data	No data	No data	No data	No data	No data	No data	No data	0.09726892761785938	No data	No data
polycythemia vera	0.19656905327757682	No data	No data	No data	No data	No data	No data	No data	No data	No data	0.3039653988058105	No data	No data	No data	No data	No data	No data	No data	No data	No data	No data	No data	No data	0.3875153547575677
mood disorder	0.19497347583470934	0.32071656280731625	No data	No data	No data	No data	No data	No data	No data	No data	No data	No data	No data	No data	No data	No data	No data	No data	No data	No data	No data	No data	No data	No data
type 2 diabetes mellitus	0.19162438478655452	0.2993102267348454	No data	No data	No data	No data	No data	No data	No data	No data	No data	No data	No data	No data	No data	No data	No data	No data	No data	No data	No data	0.31794671210254993	No data	No data
ulcerative colitis	0.18912037904376042	No data	No data	No data	No data	No data	No data	No data	No data	No data	0.3039653988058105	No data	No data	No data	No data	No data	No data	No data	No data	No data	No data	0.142465284483779	No data	No data
B-cell non-Hodgkins lymphoma	0.1887381657203525	No data	No data	No data	No data	No data	No data	No data	No data	No data	0.3039653988058105	No data	No data	No data	No data	No data	No data	No data	No data	No data	No data	0.12989104659652284	No data	No data
anaplastic large cell lymphoma	0.18836509913107163	No data	No data	No data	No data	No data	No data	No data	No data	No data	0.3039653988058105	No data	No data	No data	No data	No data	No data	No data	No data	No data	No data	0.11761772237124835	No data	No data
meningioma	0.18734362147715145	No data	No data	No data	No data	No data	No data	No data	No data	No data	0.3039653988058105	No data	No data	No data	No data	No data	No data	No data	No data	No data	No data	0.08401265883660597	No data	No data
sarcoma	0.18716160025603337	No data	No data	No data	No data	No data	No data	No data	No data	No data	0.3039653988058105	No data	No data	No data	No data	No data	No data	No data	No data	No data	No data	0.07802443709054008	No data	No data
ependymoma	0.18636064172476088	No data	No data	No data	No data	No data	No data	No data	No data	No data	0.3039653988058105	No data	No data	No data	No data	No data	No data	No data	No data	No data	No data	0.051674117796987794	No data	No data
myeloid neoplasm	0.1854366920880491	No data	No data	No data	No data	No data	No data	No data	No data	No data	0.3039653988058105	No data	No data	No data	No data	No data	No data	No data	No data	No data	No data	0.021277577916406734	No data	No data
cervical adenocarcinoma	0.18515950719703558	No data	No data	No data	No data	No data	No data	No data	No data	No data	0.3039653988058105	No data	No data	No data	No data	No data	No data	No data	No data	No data	No data	0.012158615952232422	No data	No data
Central Nervous System Lymphoma	0.18515950719703558	No data	No data	No data	No data	No data	No data	No data	No data	No data	0.3039653988058105	No data	No data	No data	No data	No data	No data	No data	No data	No data	No data	0.012158615952232422	No data	No data
Bladder Squamous Cell Carcinoma	0.1847899273423509	No data	No data	No data	No data	No data	No data	No data	No data	No data	0.3039653988058105	No data	No data	No data	No data	No data	No data	No data	No data	No data	No data	No data	No data	No data
brain oligodendroglioma	0.1847899273423509	No data	No data	No data	No data	No data	No data	No data	No data	No data	0.3039653988058105	No data	No data	No data	No data	No data	No data	No data	No data	No data	No data	No data	No data	No data
lung adenocarcinoma in situ	0.1847899273423509	No data	No data	No data	No data	No data	No data	No data	No data	No data	0.3039653988058105	No data	No data	No data	No data	No data	No data	No data	No data	No data	No data	No data	No data	No data
vulvar melanoma	0.1847899273423509	No data	No data	No data	No data	No data	No data	No data	No data	No data	0.3039653988058105	No data	No data	No data	No data	No data	No data	No data	No data	No data	No data	No data	No data	No data
salivary gland squamous cell carcinoma	0.1847899273423509	No data	No data	No data	No data	No data	No data	No data	No data	No data	0.3039653988058105	No data	No data	No data	No data	No data	No data	No data	No data	No data	No data	No data	No data	No data
Extramammary Paget Disease	0.1847899273423509	No data	No data	No data	No data	No data	No data	No data	No data	No data	0.3039653988058105	No data	No data	No data	No data	No data	No data	No data	No data	No data	No data	No data	No data	No data
Conjunctival Melanoma	0.1847899273423509	No data	No data	No data	No data	No data	No data	No data	No data	No data	0.3039653988058105	No data	No data	No data	No data	No data	No data	No data	No data	No data	No data	No data	No data	No data
Malignant Germ Cell Tumor	0.1847899273423509	No data	No data	No data	No data	No data	No data	No data	No data	No data	0.3039653988058105	No data	No data	No data	No data	No data	No data	No data	No data	No data	No data	No data	No data	No data
T-cell large granular lymphocyte leukemia	0.1847899273423509	No data	No data	No data	No data	No data	No data	No data	No data	No data	0.3039653988058105	No data	No data	No data	No data	No data	No data	No data	No data	No data	No data	No data	No data	No data
Poroma	0.1847899273423509	No data	No data	No data	No data	No data	No data	No data	No data	No data	0.3039653988058105	No data	No data	No data	No data	No data	No data	No data	No data	No data	No data	No data	No data	No data
Testicular Embryonal Carcinoma	0.1847899273423509	No data	No data	No data	No data	No data	No data	No data	No data	No data	0.3039653988058105	No data	No data	No data	No data	No data	No data	No data	No data	No data	No data	No data	No data	No data
Unclassified Renal Cell Carcinoma	0.1847899273423509	No data	No data	No data	No data	No data	No data	No data	No data	No data	0.3039653988058105	No data	No data	No data	No data	No data	No data	No data	No data	No data	No data	No data	No data	No data
Colorectal Diffuse Large B-Cell Lymphoma	0.1847899273423509	No data	No data	No data	No data	No data	No data	No data	No data	No data	0.3039653988058105	No data	No data	No data	No data	No data	No data	No data	No data	No data	No data	No data	No data	No data
Ewing sarcoma/peripheral primitive neuroectodermal tumor of bone	0.1847899273423509	No data	No data	No data	No data	No data	No data	No data	No data	No data	0.3039653988058105	No data	No data	No data	No data	No data	No data	No data	No data	No data	No data	No data	No data	No data
extraosseous osteosarcoma	0.1847899273423509	No data	No data	No data	No data	No data	No data	No data	No data	No data	0.3039653988058105	No data	No data	No data	No data	No data	No data	No data	No data	No data	No data	No data	No data	No data
Tonsillar Squamous Cell Carcinoma	0.1847899273423509	No data	No data	No data	No data	No data	No data	No data	No data	No data	0.3039653988058105	No data	No data	No data	No data	No data	No data	No data	No data	No data	No data	No data	No data	No data
Blast Phase Chronic Myelogenous Leukemia, BCR-ABL1 Positive	0.1847899273423509	No data	No data	No data	No data	No data	No data	No data	No data	No data	0.3039653988058105	No data	No data	No data	No data	No data	No data	No data	No data	No data	No data	No data	No data	No data
extragonadal seminoma	0.1847899273423509	No data	No data	No data	No data	No data	No data	No data	No data	No data	0.3039653988058105	No data	No data	No data	No data	No data	No data	No data	No data	No data	No data	No data	No data	No data
minor salivary gland adenoid cystic carcinoma	0.1847899273423509	No data	No data	No data	No data	No data	No data	No data	No data	No data	0.3039653988058105	No data	No data	No data	No data	No data	No data	No data	No data	No data	No data	No data	No data	No data
primary peritoneal carcinoma	0.1847899273423509	No data	No data	No data	No data	No data	No data	No data	No data	No data	0.3039653988058105	No data	No data	No data	No data	No data	No data	No data	No data	No data	No data	No data	No data	No data
Benign Brain Neoplasm	0.1847899273423509	No data	No data	No data	No data	No data	No data	No data	No data	No data	0.3039653988058105	No data	No data	No data	No data	No data	No data	No data	No data	No data	No data	No data	No data	No data
Ovarian Endometrioid Adenocarcinoma	0.1847899273423509	No data	No data	No data	No data	No data	No data	No data	No data	No data	0.3039653988058105	No data	No data	No data	No data	No data	No data	No data	No data	No data	No data	No data	No data	No data
benign melanocytic skin nevus	0.1847899273423509	No data	No data	No data	No data	No data	No data	No data	No data	No data	0.3039653988058105	No data	No data	No data	No data	No data	No data	No data	No data	No data	No data	No data	No data	No data
Endometrial Undifferentiated Carcinoma	0.1847899273423509	No data	No data	No data	No data	No data	No data	No data	No data	No data	0.3039653988058105	No data	No data	No data	No data	No data	No data	No data	No data	No data	No data	No data	No data	No data
Thymic Carcinoma	0.1847899273423509	No data	No data	No data	No data	No data	No data	No data	No data	No data	0.3039653988058105	No data	No data	No data	No data	No data	No data	No data	No data	No data	No data	No data	No data	No data
ovarian adenocarcinoma	0.1847899273423509	No data	No data	No data	No data	No data	No data	No data	No data	No data	0.3039653988058105	No data	No data	No data	No data	No data	No data	No data	No data	No data	No data	No data	No data	No data
thyroid gland oncocytic adenoma	0.1847899273423509	No data	No data	No data	No data	No data	No data	No data	No data	No data	0.3039653988058105	No data	No data	No data	No data	No data	No data	No data	No data	No data	No data	No data	No data	No data
placental site trophoblastic tumor	0.1847899273423509	No data	No data	No data	No data	No data	No data	No data	No data	No data	0.3039653988058105	No data	No data	No data	No data	No data	No data	No data	No data	No data	No data	No data	No data	No data
Cervical Clear Cell Adenocarcinoma	0.1847899273423509	No data	No data	No data	No data	No data	No data	No data	No data	No data	0.3039653988058105	No data	No data	No data	No data	No data	No data	No data	No data	No data	No data	No data	No data	No data
Parotid Gland Acinic Cell Carcinoma	0.1847899273423509	No data	No data	No data	No data	No data	No data	No data	No data	No data	0.3039653988058105	No data	No data	No data	No data	No data	No data	No data	No data	No data	No data	No data	No data	No data
malignant syringoma	0.1847899273423509	No data	No data	No data	No data	No data	No data	No data	No data	No data	0.3039653988058105	No data	No data	No data	No data	No data	No data	No data	No data	No data	No data	No data	No data	No data
large cell lung carcinoma	0.1847899273423509	No data	No data	No data	No data	No data	No data	No data	No data	No data	0.3039653988058105	No data	No data	No data	No data	No data	No data	No data	No data	No data	No data	No data	No data	No data
lung carcinoid tumor	0.1847899273423509	No data	No data	No data	No data	No data	No data	No data	No data	No data	0.3039653988058105	No data	No data	No data	No data	No data	No data	No data	No data	No data	No data	No data	No data	No data
myeloproliferative neoplasm, unclassifiable	0.1847899273423509	No data	No data	No data	No data	No data	No data	No data	No data	No data	0.3039653988058105	No data	No data	No data	No data	No data	No data	No data	No data	No data	No data	No data	No data	No data
endometrium adenocarcinoma	0.1847899273423509	No data	No data	No data	No data	No data	No data	No data	No data	No data	0.3039653988058105	No data	No data	No data	No data	No data	No data	No data	No data	No data	No data	No data	No data	No data
Osteoblastoma	0.1847899273423509	No data	No data	No data	No data	No data	No data	No data	No data	No data	0.3039653988058105	No data	No data	No data	No data	No data	No data	No data	No data	No data	No data	No data	No data	No data
Cervical Adenosquamous Carcinoma	0.1847899273423509	No data	No data	No data	No data	No data	No data	No data	No data	No data	0.3039653988058105	No data	No data	No data	No data	No data	No data	No data	No data	No data	No data	No data	No data	No data
digestive system melanoma	0.1847899273423509	No data	No data	No data	No data	No data	No data	No data	No data	No data	0.3039653988058105	No data	No data	No data	No data	No data	No data	No data	No data	No data	No data	No data	No data	No data
Rectal Tubulovillous Adenoma	0.1847899273423509	No data	No data	No data	No data	No data	No data	No data	No data	No data	0.3039653988058105	No data	No data	No data	No data	No data	No data	No data	No data	No data	No data	No data	No data	No data
rhabdomyosarcoma	0.1847899273423509	No data	No data	No data	No data	No data	No data	No data	No data	No data	0.3039653988058105	No data	No data	No data	No data	No data	No data	No data	No data	No data	No data	No data	No data	No data
Rhabdoid Meningioma	0.1847899273423509	No data	No data	No data	No data	No data	No data	No data	No data	No data	0.3039653988058105	No data	No data	No data	No data	No data	No data	No data	No data	No data	No data	No data	No data	No data
Sinonasal Undifferentiated Carcinoma	0.1847899273423509	No data	No data	No data	No data	No data	No data	No data	No data	No data	0.3039653988058105	No data	No data	No data	No data	No data	No data	No data	No data	No data	No data	No data	No data	No data
skin angiosarcoma	0.1847899273423509	No data	No data	No data	No data	No data	No data	No data	No data	No data	0.3039653988058105	No data	No data	No data	No data	No data	No data	No data	No data	No data	No data	No data	No data	No data
combined small cell lung carcinoma	0.1847899273423509	No data	No data	No data	No data	No data	No data	No data	No data	No data	0.3039653988058105	No data	No data	No data	No data	No data	No data	No data	No data	No data	No data	No data	No data	No data
alveolar rhabdomyosarcoma	0.1847899273423509	No data	No data	No data	No data	No data	No data	No data	No data	No data	0.3039653988058105	No data	No data	No data	No data	No data	No data	No data	No data	No data	No data	No data	No data	No data
hepatocellular adenoma	0.1847899273423509	No data	No data	No data	No data	No data	No data	No data	No data	No data	0.3039653988058105	No data	No data	No data	No data	No data	No data	No data	No data	No data	No data	No data	No data	No data
Hyperplastic Polyp	0.1847899273423509	No data	No data	No data	No data	No data	No data	No data	No data	No data	0.3039653988058105	No data	No data	No data	No data	No data	No data	No data	No data	No data	No data	No data	No data	No data
post-transplant lymphoproliferative disease	0.1847899273423509	No data	No data	No data	No data	No data	No data	No data	No data	No data	0.3039653988058105	No data	No data	No data	No data	No data	No data	No data	No data	No data	No data	No data	No data	No data
Rectal Tubular Adenoma	0.1847899273423509	No data	No data	No data	No data	No data	No data	No data	No data	No data	0.3039653988058105	No data	No data	No data	No data	No data	No data	No data	No data	No data	No data	No data	No data	No data
Wolffian adnexal tumor	0.1847899273423509	No data	No data	No data	No data	No data	No data	No data	No data	No data	0.3039653988058105	No data	No data	No data	No data	No data	No data	No data	No data	No data	No data	No data	No data	No data
radiologic finding	0.1847899273423509	No data	No data	No data	No data	No data	No data	No data	No data	No data	0.3039653988058105	No data	No data	No data	No data	No data	No data	No data	No data	No data	No data	No data	No data	No data
Gastric Diffuse Large B-Cell Lymphoma	0.1847899273423509	No data	No data	No data	No data	No data	No data	No data	No data	No data	0.3039653988058105	No data	No data	No data	No data	No data	No data	No data	No data	No data	No data	No data	No data	No data
urethra clear cell adenocarcinoma	0.1847899273423509	No data	No data	No data	No data	No data	No data	No data	No data	No data	0.3039653988058105	No data	No data	No data	No data	No data	No data	No data	No data	No data	No data	No data	No data	No data
desmoplastic small round cell tumor	0.1847899273423509	No data	No data	No data	No data	No data	No data	No data	No data	No data	0.3039653988058105	No data	No data	No data	No data	No data	No data	No data	No data	No data	No data	No data	No data	No data
vulvar intraepithelial neoplasia	0.1847899273423509	No data	No data	No data	No data	No data	No data	No data	No data	No data	0.3039653988058105	No data	No data	No data	No data	No data	No data	No data	No data	No data	No data	No data	No data	No data
rectum malignant melanoma	0.1847899273423509	No data	No data	No data	No data	No data	No data	No data	No data	No data	0.3039653988058105	No data	No data	No data	No data	No data	No data	No data	No data	No data	No data	No data	No data	No data
Vulvar Squamous Cell Carcinoma	0.1847899273423509	No data	No data	No data	No data	No data	No data	No data	No data	No data	0.3039653988058105	No data	No data	No data	No data	No data	No data	No data	No data	No data	No data	No data	No data	No data
chordoma	0.1847899273423509	No data	No data	No data	No data	No data	No data	No data	No data	No data	0.3039653988058105	No data	No data	No data	No data	No data	No data	No data	No data	No data	No data	No data	No data	No data
solitary fibrous tumor	0.1847899273423509	No data	No data	No data	No data	No data	No data	No data	No data	No data	0.3039653988058105	No data	No data	No data	No data	No data	No data	No data	No data	No data	No data	No data	No data	No data
amelanotic skin melanoma	0.1847899273423509	No data	No data	No data	No data	No data	No data	No data	No data	No data	0.3039653988058105	No data	No data	No data	No data	No data	No data	No data	No data	No data	No data	No data	No data	No data
endometrial stromal sarcoma	0.1847899273423509	No data	No data	No data	No data	No data	No data	No data	No data	No data	0.3039653988058105	No data	No data	No data	No data	No data	No data	No data	No data	No data	No data	No data	No data	No data
lung benign neoplasm	0.1847899273423509	No data	No data	No data	No data	No data	No data	No data	No data	No data	0.3039653988058105	No data	No data	No data	No data	No data	No data	No data	No data	No data	No data	No data	No data	No data
lentigo maligna melanoma	0.1847899273423509	No data	No data	No data	No data	No data	No data	No data	No data	No data	0.3039653988058105	No data	No data	No data	No data	No data	No data	No data	No data	No data	No data	No data	No data	No data
bronchoalveolar adenocarcinoma	0.1847899273423509	No data	No data	No data	No data	No data	No data	No data	No data	No data	0.3039653988058105	No data	No data	No data	No data	No data	No data	No data	No data	No data	No data	No data	No data	No data
Appendix Goblet Cell Carcinoid	0.1847899273423509	No data	No data	No data	No data	No data	No data	No data	No data	No data	0.3039653988058105	No data	No data	No data	No data	No data	No data	No data	No data	No data	No data	No data	No data	No data
Kidney Medullary Carcinoma	0.1847899273423509	No data	No data	No data	No data	No data	No data	No data	No data	No data	0.3039653988058105	No data	No data	No data	No data	No data	No data	No data	No data	No data	No data	No data	No data	No data
Lung Sclerosing Hemangioma	0.1847899273423509	No data	No data	No data	No data	No data	No data	No data	No data	No data	0.3039653988058105	No data	No data	No data	No data	No data	No data	No data	No data	No data	No data	No data	No data	No data
Olfactory Neuroblastoma	0.1847899273423509	No data	No data	No data	No data	No data	No data	No data	No data	No data	0.3039653988058105	No data	No data	No data	No data	No data	No data	No data	No data	No data	No data	No data	No data	No data
salivary gland carcinoma	0.1847899273423509	No data	No data	No data	No data	No data	No data	No data	No data	No data	0.3039653988058105	No data	No data	No data	No data	No data	No data	No data	No data	No data	No data	No data	No data	No data
migraine disorder	0.18057360220315322	0.2970298641104762	No data	No data	No data	No data	No data	No data	No data	No data	No data	No data	No data	No data	No data	No data	No data	No data	No data	No data	No data	No data	No data	No data
irritability measurement	0.17913618160908168	0.2946654163810328	No data	No data	No data	No data	No data	No data	No data	No data	No data	No data	No data	No data	No data	No data	No data	No data	No data	No data	No data	No data	No data	No data
arterial stiffness measurement	0.17591835171815984	0.2893723305502709	No data	No data	No data	No data	No data	No data	No data	No data	No data	No data	No data	No data	No data	No data	No data	No data	No data	No data	No data	No data	No data	No data
Irritability	0.1733105309726238	0.28508266344378214	No data	No data	No data	No data	No data	No data	No data	No data	No data	No data	No data	No data	No data	No data	No data	No data	No data	No data	No data	No data	No data	No data
obesity	0.16819450040063405	0.276667181628929	No data	No data	No data	No data	No data	No data	No data	No data	No data	No data	No data	No data	No data	No data	No data	No data	No data	No data	No data	No data	No data	No data
nasopharyngeal neoplasm	0.1630861670692864	No data	No data	No data	No data	No data	No data	No data	No data	No data	No data	0.26765643039284515	No data	No data	No data	No data	No data	No data	No data	No data	No data	0.012158615952232422	No data	No data
self reported educational attainment	0.1576991497680604	0.2594031267828729	No data	No data	No data	No data	No data	No data	No data	No data	No data	No data	No data	No data	No data	No data	No data	No data	No data	No data	No data	No data	No data	No data
intelligence	0.1576991497680604	0.2594031267828729	No data	No data	No data	No data	No data	No data	No data	No data	No data	No data	No data	No data	No data	No data	No data	No data	No data	No data	No data	No data	No data	No data
risk-taking behaviour	0.1567191738287896	0.2577911407753852	No data	No data	No data	No data	No data	No data	No data	No data	No data	No data	No data	No data	No data	No data	No data	No data	No data	No data	No data	No data	No data	No data
neuroticism measurement	0.15604875984563205	0.2566883606797042	No data	No data	No data	No data	No data	No data	No data	No data	No data	No data	No data	No data	No data	No data	No data	No data	No data	No data	No data	No data	No data	No data
Alzheimer disease	0.15489569570216358	0.2163702645940933	No data	No data	No data	No data	No data	No data	No data	No data	No data	No data	No data	No data	No data	No data	No data	No data	No data	No data	No data	0.7450370021435323	0.05262943581745134	No data
non-Hodgkins lymphoma	0.15088120593151993	No data	No data	No data	No data	No data	No data	No data	No data	No data	No data	0.24392940277245156	No data	No data	No data	No data	No data	No data	No data	No data	No data	0.08517448213870818	No data	No data
Neurodevelopmental disorder	0.14969205781472297	No data	No data	0.24317231904464845	No data	No data	No data	No data	No data	No data	No data	No data	No data	No data	No data	No data	No data	No data	No data	No data	No data	0.06119498956624979	No data	No data
executive function measurement	0.14435445294407337	0.23745211381163614	No data	No data	No data	No data	No data	No data	No data	No data	No data	No data	No data	No data	No data	No data	No data	No data	No data	No data	No data	No data	No data	No data
platelet volume	0.1328407224184129	0.21851290137019627	No data	No data	No data	No data	No data	No data	No data	No data	No data	No data	No data	No data	No data	No data	No data	No data	No data	No data	No data	No data	No data	No data
cholangiocarcinoma	0.13269844494424593	No data	No data	No data	No data	No data	No data	No data	No data	No data	No data	0.20171275149384488	No data	No data	No data	No data	No data	No data	No data	No data	No data	0.3313222846983335	No data	No data
polygenic risk score	0.1324620971708364	0.2163702645940933	No data	No data	No data	No data	No data	No data	No data	No data	No data	No data	No data	No data	No data	No data	No data	No data	No data	No data	No data	0.030396539880581056	No data	No data
aspartate aminotransferase to alanine aminotransferase ratio	0.1271110610490312	0.20908804348852314	No data	No data	No data	No data	No data	No data	No data	No data	No data	No data	No data	No data	No data	No data	No data	No data	No data	No data	No data	No data	No data	No data
sleep apnea	0.12143775660509877	0.19975588846985795	No data	No data	No data	No data	No data	No data	No data	No data	No data	No data	No data	No data	No data	No data	No data	No data	No data	No data	No data	No data	No data	No data
Myopia	0.1204830326272128	No data	No data	0.19453785523571876	No data	No data	No data	No data	No data	No data	No data	No data	No data	No data	No data	No data	No data	No data	No data	No data	No data	0.07295169571339453	No data	No data
myopia	0.1204830326272128	No data	No data	0.19453785523571876	No data	No data	No data	No data	No data	No data	No data	No data	No data	No data	No data	No data	No data	No data	No data	No data	No data	0.07295169571339453	No data	No data
Agenesis of corpus callosum	0.11826555349910459	No data	No data	0.19453785523571876	No data	No data	No data	No data	No data	No data	No data	No data	No data	No data	No data	No data	No data	No data	No data	No data	No data	No data	No data	No data
Hypotonia	0.11826555349910459	No data	No data	0.19453785523571876	No data	No data	No data	No data	No data	No data	No data	No data	No data	No data	No data	No data	No data	No data	No data	No data	No data	No data	No data	No data
multicystic dysplastic kidney	0.11826555349910459	No data	No data	0.19453785523571876	No data	No data	No data	No data	No data	No data	No data	No data	No data	No data	No data	No data	No data	No data	No data	No data	No data	No data	No data	No data
Primary microcephaly	0.11826555349910459	No data	No data	0.19453785523571876	No data	No data	No data	No data	No data	No data	No data	No data	No data	No data	No data	No data	No data	No data	No data	No data	No data	No data	No data	No data
Synophrys	0.11826555349910459	No data	No data	0.19453785523571876	No data	No data	No data	No data	No data	No data	No data	No data	No data	No data	No data	No data	No data	No data	No data	No data	No data	No data	No data	No data
Short stature	0.11826555349910459	No data	No data	0.19453785523571876	No data	No data	No data	No data	No data	No data	No data	No data	No data	No data	No data	No data	No data	No data	No data	No data	No data	No data	No data	No data
Intellectual disability, moderate	0.11826555349910459	No data	No data	0.19453785523571876	No data	No data	No data	No data	No data	No data	No data	No data	No data	No data	No data	No data	No data	No data	No data	No data	No data	No data	No data	No data
Hereditary breast and ovarian cancer syndrome	0.11826555349910459	No data	No data	0.19453785523571876	No data	No data	No data	No data	No data	No data	No data	No data	No data	No data	No data	No data	No data	No data	No data	No data	No data	No data	No data	No data
Hirsutism	0.11826555349910459	No data	No data	0.19453785523571876	No data	No data	No data	No data	No data	No data	No data	No data	No data	No data	No data	No data	No data	No data	No data	No data	No data	No data	No data	No data
hereditary breast ovarian cancer syndrome	0.11826555349910459	No data	No data	0.19453785523571876	No data	No data	No data	No data	No data	No data	No data	No data	No data	No data	No data	No data	No data	No data	No data	No data	No data	No data	No data	No data
Epileptic encephalopathy	0.11826555349910459	No data	No data	0.19453785523571876	No data	No data	No data	No data	No data	No data	No data	No data	No data	No data	No data	No data	No data	No data	No data	No data	No data	No data	No data	No data
autosomal dominant cerebellar ataxia	0.11567849451631167	No data	No data	0.18237923928348632	No data	No data	No data	No data	No data	No data	No data	No data	No data	No data	No data	No data	No data	No data	No data	No data	No data	0.15806200737902149	No data	No data
body weight	0.11359203507983463	0.1868502723107694	No data	No data	No data	No data	No data	No data	No data	No data	No data	No data	No data	No data	No data	No data	No data	No data	No data	No data	No data	No data	No data	No data
hearing loss	0.11359203507983463	0.1868502723107694	No data	No data	No data	No data	No data	No data	No data	No data	No data	No data	No data	No data	No data	No data	No data	No data	No data	No data	No data	No data	No data	No data
alcohol consumption quality	0.1129469913905314	0.18578922442203366	No data	No data	No data	No data	No data	No data	No data	No data	No data	No data	No data	No data	No data	No data	No data	No data	No data	No data	No data	No data	No data	No data
bone tissue density	0.10847260383099439	0.17842919664072115	No data	No data	No data	No data	No data	No data	No data	No data	No data	No data	No data	No data	No data	No data	No data	No data	No data	No data	No data	No data	No data	No data
neutrophil count	0.10637105713058545	0.1749723118955079	No data	No data	No data	No data	No data	No data	No data	No data	No data	No data	No data	No data	No data	No data	No data	No data	No data	No data	No data	No data	No data	No data
prostate cancer	0.10462971004587901	No data	No data	No data	No data	No data	No data	No data	No data	No data	No data	No data	No data	No data	No data	No data	No data	No data	No data	No data	No data	0.8605396408352558	No data	No data
breast cancer	0.10026408091670387	No data	No data	No data	No data	No data	No data	No data	No data	No data	No data	No data	No data	No data	No data	No data	No data	No data	No data	No data	No data	0.8246339987265949	No data	No data
bipolar disorder	0.09928284325773029	0.16331273830472645	No data	No data	No data	No data	No data	No data	No data	No data	No data	No data	No data	No data	No data	No data	No data	No data	No data	No data	No data	No data	No data	No data
depressive symptom measurement	0.09691788835864014	0.15942256707408414	No data	No data	No data	No data	No data	No data	No data	No data	No data	No data	No data	No data	No data	No data	No data	No data	No data	No data	No data	No data	No data	No data
nasopharyngeal carcinoma	0.09687257803031107	No data	No data	No data	No data	No data	No data	No data	No data	No data	No data	No data	No data	No data	No data	No data	No data	No data	No data	No data	No data	0.796740175122683	No data	No data
taste liking measurement	0.09659488578402886	0.15889125236543597	No data	No data	No data	No data	No data	No data	No data	No data	No data	No data	No data	No data	No data	No data	No data	No data	No data	No data	No data	No data	No data	No data
neuroimaging measurement	0.09619635315162278	0.1582356964469469	No data	No data	No data	No data	No data	No data	No data	No data	No data	No data	No data	No data	No data	No data	No data	No data	No data	No data	No data	No data	No data	No data
anxiety measurement	0.09589507796492941	0.1577401216415957	No data	No data	No data	No data	No data	No data	No data	No data	No data	No data	No data	No data	No data	No data	No data	No data	No data	No data	No data	No data	No data	No data
pulse pressure measurement	0.09458506564892195	0.15558525085506195	No data	No data	No data	No data	No data	No data	No data	No data	No data	No data	No data	No data	No data	No data	No data	No data	No data	No data	No data	No data	No data	No data
posterior cortical atrophy	0.09441687097455191	No data	No data	No data	No data	No data	No data	No data	No data	No data	No data	No data	No data	No data	No data	No data	No data	No data	No data	No data	No data	0.7765429169363328	No data	No data
serum creatinine amount	0.09433685754260325	0.15517696736737907	No data	No data	No data	No data	No data	No data	No data	No data	No data	No data	No data	No data	No data	No data	No data	No data	No data	No data	No data	No data	No data	No data
atrial fibrillation	0.09146556290495023	No data	No data	No data	No data	No data	No data	No data	No data	No data	No data	No data	No data	No data	No data	No data	No data	No data	No data	No data	No data	0.7522695285737386	No data	No data
osteoarthritis, knee	0.0913236981451642	0.15022054895713097	No data	No data	No data	No data	No data	No data	No data	No data	No data	No data	No data	No data	No data	No data	No data	No data	No data	No data	No data	No data	No data	No data
triple-negative breast cancer	0.08852948618041341	No data	No data	No data	No data	No data	No data	No data	No data	No data	No data	No data	No data	No data	No data	No data	No data	No data	No data	No data	No data	0.7281214122414869	No data	No data
anorexia nervosa	0.08837306714442233	0.14536698501147463	No data	No data	No data	No data	No data	No data	No data	No data	No data	No data	No data	No data	No data	No data	No data	No data	No data	No data	No data	No data	No data	No data
attention deficit hyperactivity disorder	0.08837306714442233	0.14536698501147463	No data	No data	No data	No data	No data	No data	No data	No data	No data	No data	No data	No data	No data	No data	No data	No data	No data	No data	No data	No data	No data	No data
obsessive-compulsive disorder	0.08837306714442233	0.14536698501147463	No data	No data	No data	No data	No data	No data	No data	No data	No data	No data	No data	No data	No data	No data	No data	No data	No data	No data	No data	No data	No data	No data
Tourette syndrome	0.08837306714442233	0.14536698501147463	No data	No data	No data	No data	No data	No data	No data	No data	No data	No data	No data	No data	No data	No data	No data	No data	No data	No data	No data	No data	No data	No data
Nijmegen breakage syndrome	0.08830596065262883	No data	No data	No data	No data	No data	No data	No data	No data	No data	No data	No data	No data	No data	No data	No data	No data	No data	No data	No data	No data	0.7262829996403919	No data	No data
Sleep Disorder	0.08380366990549304	0.13785067352194144	No data	No data	No data	No data	No data	No data	No data	No data	No data	No data	No data	No data	No data	No data	No data	No data	No data	No data	No data	No data	No data	No data
beverage consumption measurement	0.08112679476800826	0.1334474171842112	No data	No data	No data	No data	No data	No data	No data	No data	No data	No data	No data	No data	No data	No data	No data	No data	No data	No data	No data	No data	No data	No data
Hepatic fibrosis	0.0809481162376389	No data	No data	No data	No data	No data	No data	No data	No data	No data	No data	No data	No data	No data	No data	No data	No data	No data	No data	No data	No data	0.6657675228468429	No data	No data
thrombocythemia 2	0.07930382925181884	No data	No data	No data	No data	No data	No data	No data	No data	No data	No data	No data	No data	No data	No data	No data	No data	No data	No data	No data	No data	No data	No data	0.6522438866675281
pulmonary fibrosis	0.07851552037464671	No data	No data	No data	No data	No data	No data	No data	No data	No data	No data	No data	No data	No data	No data	No data	No data	No data	No data	No data	No data	0.6457603454464783	No data	No data
FEV/FVC ratio	0.07775000250941726	0.1278928503291392	No data	No data	No data	No data	No data	No data	No data	No data	No data	No data	No data	No data	No data	No data	No data	No data	No data	No data	No data	No data	No data	No data
lumbar disc degeneration	0.07727812100386369	No data	No data	No data	No data	No data	No data	No data	No data	No data	No data	No data	No data	No data	No data	No data	No data	No data	No data	No data	No data	0.6355832054196496	No data	No data
Rheumatoid arthritis	0.0771547214993293	No data	No data	No data	No data	No data	No data	No data	No data	No data	No data	No data	No data	No data	No data	No data	No data	No data	No data	No data	No data	0.63456829134539	No data	No data
idiopathic pulmonary fibrosis	0.07677884483251247	No data	No data	No data	No data	No data	No data	No data	No data	No data	No data	No data	No data	No data	No data	No data	No data	No data	No data	No data	No data	0.6314768484682276	No data	No data
renal fibrosis	0.0753504186941561	No data	No data	No data	No data	No data	No data	No data	No data	No data	No data	No data	No data	No data	No data	No data	No data	No data	No data	No data	No data	0.619728585804383	No data	No data
Pallister-Hall syndrome	0.07472699339583179	No data	No data	No data	No data	No data	No data	No data	No data	No data	No data	No data	No data	No data	No data	No data	No data	No data	No data	No data	No data	0.6146011494187485	No data	No data
Blackfan-Diamond anemia	0.07373804936209032	No data	No data	No data	No data	No data	No data	No data	No data	No data	No data	No data	No data	No data	No data	No data	No data	No data	No data	No data	No data	No data	No data	0.6064674602091646
alcohol use disorder measurement	0.07162839867669743	0.11782327685668181	No data	No data	No data	No data	No data	No data	No data	No data	No data	No data	No data	No data	No data	No data	No data	No data	No data	No data	No data	No data	No data	No data
longitudinal alcohol consumption measurement	0.07162839867669743	0.11782327685668181	No data	No data	No data	No data	No data	No data	No data	No data	No data	No data	No data	No data	No data	No data	No data	No data	No data	No data	No data	No data	No data	No data
familial isolated congenital asplenia	0.0686001806937254	No data	No data	No data	No data	No data	No data	No data	No data	No data	No data	No data	No data	No data	No data	No data	No data	No data	No data	No data	No data	No data	No data	0.5642104410833854
chronic obstructive pulmonary disease	0.06807658495898293	No data	No data	No data	No data	No data	No data	No data	No data	No data	No data	No data	No data	No data	No data	No data	No data	No data	No data	No data	No data	0.5599040649563696	No data	No data
lung cancer	0.06801674182850659	No data	No data	No data	No data	No data	No data	No data	No data	No data	No data	No data	No data	No data	No data	No data	No data	No data	No data	No data	No data	0.5594118779285742	No data	No data
serum alanine aminotransferase amount	0.06584313417562175	0.10830695604549039	No data	No data	No data	No data	No data	No data	No data	No data	No data	No data	No data	No data	No data	No data	No data	No data	No data	No data	No data	No data	No data	No data
thrombocytopenia 4	0.0656404620241254	No data	No data	No data	No data	No data	No data	No data	No data	No data	No data	No data	No data	No data	No data	No data	No data	No data	No data	No data	No data	No data	No data	0.53986787872902
uterine fibroid	0.06426642022090095	0.10571338131475583	No data	No data	No data	No data	No data	No data	No data	No data	No data	No data	No data	No data	No data	No data	No data	No data	No data	No data	No data	No data	No data	No data
nonpapillary renal cell carcinoma	0.06235981851504919	No data	No data	No data	No data	No data	No data	No data	No data	No data	No data	No data	No data	No data	No data	No data	No data	No data	No data	No data	No data	0.5128858314140551	No data	No data
diastolic blood pressure	0.06007944125547465	0.0988261188469294	No data	No data	No data	No data	No data	No data	No data	No data	No data	No data	No data	No data	No data	No data	No data	No data	No data	No data	No data	No data	No data	No data
Pyruvate kinase hyperactivity	0.059304631381980666	No data	No data	No data	No data	No data	No data	No data	No data	No data	No data	No data	No data	No data	No data	No data	No data	No data	No data	No data	No data	No data	No data	0.48775807719374387
X-linked sideroblastic anemia 1	0.05907174474299394	No data	No data	No data	No data	No data	No data	No data	No data	No data	No data	No data	No data	No data	No data	No data	No data	No data	No data	No data	No data	No data	No data	0.4858426730071022
liver disease	0.058231705091571	0.08664556483639231	No data	No data	No data	No data	No data	No data	No data	No data	No data	No data	No data	No data	No data	No data	No data	No data	No data	No data	No data	0.1828233665050748	No data	No data
macrothrombocytopenia, isolated, 2, autosomal dominant	0.05738835983544049	No data	No data	No data	No data	No data	No data	No data	No data	No data	No data	No data	No data	No data	No data	No data	No data	No data	No data	No data	No data	No data	No data	0.4719974712656626
primary familial polycythemia due to EPO receptor mutation	0.056608905655803385	No data	No data	No data	No data	No data	No data	No data	No data	No data	No data	No data	No data	No data	No data	No data	No data	No data	No data	No data	No data	No data	No data	0.4655867565700151
beta-thalassemia-X-linked thrombocytopenia syndrome	0.05539468184155803	No data	No data	No data	No data	No data	No data	No data	No data	No data	No data	No data	No data	No data	No data	No data	No data	No data	No data	No data	No data	No data	No data	0.45560022669674916
neutropenia, severe congenital, 1, autosomal dominant	0.05498321627000905	No data	No data	No data	No data	No data	No data	No data	No data	No data	No data	No data	No data	No data	No data	No data	No data	No data	No data	No data	No data	No data	No data	0.4522160785900444
non-alcoholic steatohepatitis	0.05463713322978177	No data	No data	No data	No data	No data	No data	No data	No data	No data	No data	No data	No data	No data	No data	No data	No data	No data	No data	No data	No data	0.44936967697996866	No data	No data
hemolytic anemia due to diphosphoglycerate mutase deficiency	0.05439065656966458	No data	No data	No data	No data	No data	No data	No data	No data	No data	No data	No data	No data	No data	No data	No data	No data	No data	No data	No data	No data	No data	No data	0.44734250002919135
wellbeing measurement	0.054038616577480415	0.08888942095018386	No data	No data	No data	No data	No data	No data	No data	No data	No data	No data	No data	No data	No data	No data	No data	No data	No data	No data	No data	No data	No data	No data
myelodysplastic syndrome associated with isolated del(5q)	0.054030316211347	No data	No data	No data	No data	No data	No data	No data	No data	No data	No data	No data	No data	No data	No data	No data	No data	No data	No data	No data	No data	No data	No data	0.44437883739083467
leukemia	0.05193183442299614	No data	No data	No data	No data	No data	No data	No data	No data	No data	No data	No data	No data	No data	No data	No data	No data	No data	No data	No data	No data	0.42711962140280474	No data	No data
thrombocytopenia 2	0.05100222526863033	No data	No data	No data	No data	No data	No data	No data	No data	No data	No data	No data	No data	No data	No data	No data	No data	No data	No data	No data	No data	No data	No data	0.4194739390486785
thrombocytopenia 7	0.05090223338572398	No data	No data	No data	No data	No data	No data	No data	No data	No data	No data	No data	No data	No data	No data	No data	No data	No data	No data	No data	No data	No data	No data	0.41865154377524283
pancytopenia-developmental delay syndrome	0.050419931675360435	No data	No data	No data	No data	No data	No data	No data	No data	No data	No data	No data	No data	No data	No data	No data	No data	No data	No data	No data	No data	No data	No data	0.414684795320827
platelet-type bleeding disorder 15	0.05021912662098176	No data	No data	No data	No data	No data	No data	No data	No data	No data	No data	No data	No data	No data	No data	No data	No data	No data	No data	No data	No data	No data	No data	0.4130332499873155
systemic scleroderma	0.05021744237416351	No data	No data	No data	No data	No data	No data	No data	No data	No data	No data	No data	No data	No data	No data	No data	No data	No data	No data	No data	No data	0.41301939769668583	No data	No data
X-linked dyserythropoetic anemia with abnormal platelets and neutropenia	0.05007622241050367	No data	No data	No data	No data	No data	No data	No data	No data	No data	No data	No data	No data	No data	No data	No data	No data	No data	No data	No data	No data	No data	No data	0.4118579171119329
dehydrated hereditary stomatocytosis	0.049915455173715824	No data	No data	No data	No data	No data	No data	No data	No data	No data	No data	No data	No data	No data	No data	No data	No data	No data	No data	No data	No data	No data	No data	0.41053566762712773
congenital amegakaryocytic thrombocytopenia 1	0.04989882408025502	No data	No data	No data	No data	No data	No data	No data	No data	No data	No data	No data	No data	No data	No data	No data	No data	No data	No data	No data	No data	No data	No data	0.41039888319766515
erythrocytosis, familial, 6	0.04960316019650726	No data	No data	No data	No data	No data	No data	No data	No data	No data	No data	No data	No data	No data	No data	No data	No data	No data	No data	No data	No data	No data	No data	0.40796716000721867
erythrocytosis, familial, 3	0.049593920700140126	No data	No data	No data	No data	No data	No data	No data	No data	No data	No data	No data	No data	No data	No data	No data	No data	No data	No data	No data	No data	No data	No data	0.4078911686575171
DIAPH1-related sensorineural hearing loss-thrombocytopenia syndrome	0.04934650751964288	No data	No data	No data	No data	No data	No data	No data	No data	No data	No data	No data	No data	No data	No data	No data	No data	No data	No data	No data	No data	No data	No data	0.4058562891821783
anencephaly 1	0.049285321521478395	No data	No data	No data	No data	No data	No data	No data	No data	No data	No data	No data	No data	No data	No data	No data	No data	No data	No data	No data	No data	No data	No data	0.4053530575774886
monosomy 7 myelodysplasia and leukemia syndrome 1	0.04895988592721437	No data	No data	No data	No data	No data	No data	No data	No data	No data	No data	No data	No data	No data	No data	No data	No data	No data	No data	No data	No data	No data	No data	0.40267647337133744
tauopathy	0.048927682121456366	No data	No data	No data	No data	No data	No data	No data	No data	No data	No data	No data	No data	No data	No data	No data	No data	No data	No data	No data	No data	0.4024116092956522	No data	No data
chronic kidney disease	0.0478562668459542	No data	No data	No data	No data	No data	No data	No data	No data	No data	No data	No data	No data	No data	No data	No data	No data	No data	No data	No data	No data	0.39359962543407245	No data	No data
inosine triphosphatase deficiency	0.04769058444851393	No data	No data	No data	No data	No data	No data	No data	No data	No data	No data	No data	No data	No data	No data	No data	No data	No data	No data	No data	No data	No data	No data	0.3922369506190179
hemolytic anemia due to erythrocyte adenosine deaminase overproduction	0.04746698863642967	No data	No data	No data	No data	No data	No data	No data	No data	No data	No data	No data	No data	No data	No data	No data	No data	No data	No data	No data	No data	No data	No data	0.3903979599562427
spina bifida-hypospadias syndrome	0.04730806929891526	No data	No data	No data	No data	No data	No data	No data	No data	No data	No data	No data	No data	No data	No data	No data	No data	No data	No data	No data	No data	No data	No data	0.3890909087413778
juvenile idiopathic arthritis	0.04628063730289179	No data	No data	No data	No data	No data	No data	No data	No data	No data	No data	No data	No data	No data	No data	No data	No data	No data	No data	No data	No data	0.03647584785669726	No data	0.37152170869040196
monosomy 7 myelodysplasia and leukemia syndrome 2	0.04626215831015755	No data	No data	No data	No data	No data	No data	No data	No data	No data	No data	No data	No data	No data	No data	No data	No data	No data	No data	No data	No data	No data	No data	0.3804886879551734
worry measurement	0.04598893360674082	0.07564830370071336	No data	No data	No data	No data	No data	No data	No data	No data	No data	No data	No data	No data	No data	No data	No data	No data	No data	No data	No data	No data	No data	No data
refractory anemia	0.04592584064239447	No data	No data	No data	No data	No data	No data	No data	No data	No data	No data	No data	No data	No data	No data	No data	No data	No data	No data	No data	No data	No data	No data	0.3777226028260405
amegakaryocytic thrombocytopenia, congenital, 2	0.045909209548933655	No data	No data	No data	No data	No data	No data	No data	No data	No data	No data	No data	No data	No data	No data	No data	No data	No data	No data	No data	No data	No data	No data	0.37758581839657784
dysthymic disorder	0.045630155315052386	0.07505814065403442	No data	No data	No data	No data	No data	No data	No data	No data	No data	No data	No data	No data	No data	No data	No data	No data	No data	No data	No data	No data	No data	No data
diabetes mellitus	0.04511612139702602	No data	No data	No data	No data	No data	No data	No data	No data	No data	No data	No data	No data	No data	No data	No data	No data	No data	No data	No data	No data	0.3710629694553542	No data	No data
hemoglobin D disease	0.04500004310640929	No data	No data	No data	No data	No data	No data	No data	No data	No data	No data	No data	No data	No data	No data	No data	No data	No data	No data	No data	No data	No data	No data	0.37010826958595494
Constitutional sideroblastic anemia	0.04435697415925791	No data	No data	No data	No data	No data	No data	No data	No data	No data	No data	No data	No data	No data	No data	No data	No data	No data	No data	No data	No data	No data	No data	0.3648192716467338
thrombocytopenia, anemia, and myelofibrosis	0.04395043631910474	No data	No data	No data	No data	No data	No data	No data	No data	No data	No data	No data	No data	No data	No data	No data	No data	No data	No data	No data	No data	No data	No data	0.3614756522598699
neutropenia, severe congenital, 2, autosomal dominant	0.04389130354235518	No data	No data	No data	No data	No data	No data	No data	No data	No data	No data	No data	No data	No data	No data	No data	No data	No data	No data	No data	No data	No data	No data	0.3609893076217806
Congenital dyserythropoietic anemia type I	0.043834018664879064	No data	No data	No data	No data	No data	No data	No data	No data	No data	No data	No data	No data	No data	No data	No data	No data	No data	No data	No data	No data	No data	No data	0.3605181612536316
X-linked severe congenital neutropenia	0.04366585983099752	No data	No data	No data	No data	No data	No data	No data	No data	No data	No data	No data	No data	No data	No data	No data	No data	No data	No data	No data	No data	No data	No data	0.35913511868906517
Alpha-thalassemia - intellectual disability syndrome linked to chromosome 16	0.04332215056614074	No data	No data	No data	No data	No data	No data	No data	No data	No data	No data	No data	No data	No data	No data	No data	No data	No data	No data	No data	No data	No data	No data	0.35630824048017107
alpha thalassemia-intellectual disability syndrome type 1	0.04332215056614074	No data	No data	No data	No data	No data	No data	No data	No data	No data	No data	No data	No data	No data	No data	No data	No data	No data	No data	No data	No data	No data	No data	0.35630824048017107
Cernunnos-XLF deficiency	0.0425959261516853	No data	No data	No data	No data	No data	No data	No data	No data	No data	No data	No data	No data	No data	No data	No data	No data	No data	No data	No data	No data	No data	No data	0.3503353203936369
feeling nervous measurement	0.04239352876797616	0.06973413575118698	No data	No data	No data	No data	No data	No data	No data	No data	No data	No data	No data	No data	No data	No data	No data	No data	No data	No data	No data	No data	No data	No data
refractory anemia with ringed sideroblasts	0.04220417150571952	No data	No data	No data	No data	No data	No data	No data	No data	No data	No data	No data	No data	No data	No data	No data	No data	No data	No data	No data	No data	No data	No data	0.34711328716629536
pericardial and diaphragmatic defect	0.04191035552124519	No data	No data	No data	No data	No data	No data	No data	No data	No data	No data	No data	No data	No data	No data	No data	No data	No data	No data	No data	No data	No data	No data	0.34469676224578916
acute erythroleukemia	0.0418881807299641	No data	No data	No data	No data	No data	No data	No data	No data	No data	No data	No data	No data	No data	No data	No data	No data	No data	No data	No data	No data	No data	No data	0.34451438300650566
hemoglobin E disease	0.04174774038518391	No data	No data	No data	No data	No data	No data	No data	No data	No data	No data	No data	No data	No data	No data	No data	No data	No data	No data	No data	No data	No data	No data	0.34335931449104357
Heinz body anemia	0.041592516846216336	No data	No data	No data	No data	No data	No data	No data	No data	No data	No data	No data	No data	No data	No data	No data	No data	No data	No data	No data	No data	No data	No data	0.3420826598160592
overhydrated hereditary stomatocytosis	0.04140033532178029	No data	No data	No data	No data	No data	No data	No data	No data	No data	No data	No data	No data	No data	No data	No data	No data	No data	No data	No data	No data	No data	No data	0.34050203974226895
immunodeficiency 69	0.04113978152422757	No data	No data	No data	No data	No data	No data	No data	No data	No data	No data	No data	No data	No data	No data	No data	No data	No data	No data	No data	No data	No data	No data	0.33835908368068796
dominant beta-thalassemia	0.041067713452564054	No data	No data	No data	No data	No data	No data	No data	No data	No data	No data	No data	No data	No data	No data	No data	No data	No data	No data	No data	No data	No data	No data	0.3377663511530167
Recurrent infections-myelofibrosis-nephromegaly syndrome	0.04106401765401722	No data	No data	No data	No data	No data	No data	No data	No data	No data	No data	No data	No data	No data	No data	No data	No data	No data	No data	No data	No data	No data	No data	0.3377359546131361
elliptocytosis 2	0.040953143697611806	No data	No data	No data	No data	No data	No data	No data	No data	No data	No data	No data	No data	No data	No data	No data	No data	No data	No data	No data	No data	No data	No data	0.3368240584167187
platelet-type bleeding disorder 9	0.040912489913596486	No data	No data	No data	No data	No data	No data	No data	No data	No data	No data	No data	No data	No data	No data	No data	No data	No data	No data	No data	No data	No data	No data	0.3364896964780323
thrombocytopenia with congenital dyserythropoietic anemia	0.04076465797172261	No data	No data	No data	No data	No data	No data	No data	No data	No data	No data	No data	No data	No data	No data	No data	No data	No data	No data	No data	No data	No data	No data	0.33527383488280904
combined immunodeficiency with skin granulomas	0.04076465797172261	No data	No data	No data	No data	No data	No data	No data	No data	No data	No data	No data	No data	No data	No data	No data	No data	No data	No data	No data	No data	No data	No data	0.33527383488280904
ghosal hematodiaphyseal dysplasia	0.040413557109772145	No data	No data	No data	No data	No data	No data	No data	No data	No data	No data	No data	No data	No data	No data	No data	No data	No data	No data	No data	No data	No data	No data	0.3323861635941538
hemoglobin E-beta-thalassemia syndrome	0.040239854578070326	No data	No data	No data	No data	No data	No data	No data	No data	No data	No data	No data	No data	No data	No data	No data	No data	No data	No data	No data	No data	No data	No data	0.3309575262197665
thrombocytopenia 5	0.04001995456453294	No data	No data	No data	No data	No data	No data	No data	No data	No data	No data	No data	No data	No data	No data	No data	No data	No data	No data	No data	No data	No data	No data	0.32914893209687196
hemolytic anemia due to adenylate kinase deficiency	0.04000332347107212	No data	No data	No data	No data	No data	No data	No data	No data	No data	No data	No data	No data	No data	No data	No data	No data	No data	No data	No data	No data	No data	No data	0.3290121476674093
alpha-thalassemia-myelodysplastic syndrome	0.03999038817615815	No data	No data	No data	No data	No data	No data	No data	No data	No data	No data	No data	No data	No data	No data	No data	No data	No data	No data	No data	No data	No data	No data	0.32890575977782727
hemoglobin C-beta-thalassemia syndrome	0.039951582291416265	No data	No data	No data	No data	No data	No data	No data	No data	No data	No data	No data	No data	No data	No data	No data	No data	No data	No data	No data	No data	No data	No data	0.3285865961090812
delta-beta-thalassemia	0.039744617572792844	No data	No data	No data	No data	No data	No data	No data	No data	No data	No data	No data	No data	No data	No data	No data	No data	No data	No data	No data	No data	No data	No data	0.3268843898757687
acute respiratory distress syndrome	0.03927340325806983	No data	No data	No data	No data	No data	No data	No data	No data	No data	No data	No data	No data	No data	No data	No data	No data	No data	No data	No data	No data	0.32300883104099454	No data	No data
severe combined immunodeficiency due to LAT deficiency	0.039020241057610816	No data	No data	No data	No data	No data	No data	No data	No data	No data	No data	No data	No data	No data	No data	No data	No data	No data	No data	No data	No data	No data	No data	0.3209266680591748
Adult-onset autosomal recessive sideroblastic anemia	0.03877631835351891	No data	No data	No data	No data	No data	No data	No data	No data	No data	No data	No data	No data	No data	No data	No data	No data	No data	No data	No data	No data	No data	No data	0.3189204964270564
IRIDA syndrome	0.038532395649427016	No data	No data	No data	No data	No data	No data	No data	No data	No data	No data	No data	No data	No data	No data	No data	No data	No data	No data	No data	No data	No data	No data	0.31691432479493803
erythroleukemia, familial, susceptibility to	0.03852500405233331	No data	No data	No data	No data	No data	No data	No data	No data	No data	No data	No data	No data	No data	No data	No data	No data	No data	No data	No data	No data	No data	No data	0.3168535317151769
Fanconi anemia complementation group G	0.03844739228284953	No data	No data	No data	No data	No data	No data	No data	No data	No data	No data	No data	No data	No data	No data	No data	No data	No data	No data	No data	No data	No data	No data	0.3162152043776847
spinal muscular atrophy, type 1	0.03834021412499096	No data	No data	No data	No data	No data	No data	No data	No data	No data	No data	No data	No data	No data	No data	No data	No data	No data	No data	No data	No data	No data	No data	0.3153337047211478
autosomal recessive severe congenital neutropenia due to CSF3R deficiency	0.038295864542428795	No data	No data	No data	No data	No data	No data	No data	No data	No data	No data	No data	No data	No data	No data	No data	No data	No data	No data	No data	No data	No data	No data	0.31496894624258087
NUT midline carcinoma	0.03824417263185262	No data	No data	No data	No data	No data	No data	No data	No data	No data	No data	No data	No data	No data	No data	No data	No data	No data	No data	No data	No data	0.3145437999037273	No data	No data
reticular dysgenesis	0.03811846621218015	No data	No data	No data	No data	No data	No data	No data	No data	No data	No data	No data	No data	No data	No data	No data	No data	No data	No data	No data	No data	No data	No data	0.313509912328313
platelet-type von Willebrand disease	0.03788932670227563	No data	No data	No data	No data	No data	No data	No data	No data	No data	No data	No data	No data	No data	No data	No data	No data	No data	No data	No data	No data	No data	No data	0.3116253268557169
combined immunodeficiency due to moesin deficiency	0.03751974684759093	No data	No data	No data	No data	No data	No data	No data	No data	No data	No data	No data	No data	No data	No data	No data	No data	No data	No data	No data	No data	No data	No data	0.3085856728676588
Chordoma	0.037491823036348085	No data	No data	No data	No data	No data	No data	No data	No data	No data	No data	No data	No data	No data	No data	No data	No data	No data	No data	No data	No data	0.30835601012189445	No data	No data
myopathy, distal, 7, adult-onset, X-linked	0.03749018045921615	No data	No data	No data	No data	No data	No data	No data	No data	No data	No data	No data	No data	No data	No data	No data	No data	No data	No data	No data	No data	No data	No data	0.3083425005486142
body mass index	0.037276424298033614	0.06131688745574591	No data	No data	No data	No data	No data	No data	No data	No data	No data	No data	No data	No data	No data	No data	No data	No data	No data	No data	No data	No data	No data	No data
Hemolytic anemia due to red cell pyruvate kinase deficiency	0.037179733381281	No data	No data	No data	No data	No data	No data	No data	No data	No data	No data	No data	No data	No data	No data	No data	No data	No data	No data	No data	No data	No data	No data	0.3057891911986454
Spinal cord injury	0.03693745325432103	No data	No data	No data	No data	No data	No data	No data	No data	No data	No data	No data	No data	No data	No data	No data	No data	No data	No data	No data	No data	0.3037965291398073	No data	No data
pulmonary fibrosis and/or bone marrow failure syndrome, telomere-related, 9	0.0368101535265963	No data	No data	No data	No data	No data	No data	No data	No data	No data	No data	No data	No data	No data	No data	No data	No data	No data	No data	No data	No data	No data	No data	0.3027495372105873
congenital plasminogen activator inhibitor type 1 deficiency	0.03675841234694044	No data	No data	No data	No data	No data	No data	No data	No data	No data	No data	No data	No data	No data	No data	No data	No data	No data	No data	No data	No data	No data	No data	0.30232398565225915
nonimmune chronic idiopathic neutropenia of adults	0.03658840561378548	No data	No data	No data	No data	No data	No data	No data	No data	No data	No data	No data	No data	No data	No data	No data	No data	No data	No data	No data	No data	No data	No data	0.3009257448177524
myeloid leukemia	0.03655841601038436	No data	No data	No data	No data	No data	No data	No data	No data	No data	No data	No data	No data	No data	No data	No data	No data	No data	No data	No data	No data	0.30067909171579627	No data	No data
Bloom syndrome	0.036365220445984225	No data	No data	No data	No data	No data	No data	No data	No data	No data	No data	No data	No data	No data	No data	No data	No data	No data	No data	No data	No data	0.29909013154829733	No data	No data
hemoglobin H disease	0.036285350132944025	No data	No data	No data	No data	No data	No data	No data	No data	No data	No data	No data	No data	No data	No data	No data	No data	No data	No data	No data	No data	No data	No data	0.29843322854754484
microcytic anemia with liver iron overload	0.03624100055038186	No data	No data	No data	No data	No data	No data	No data	No data	No data	No data	No data	No data	No data	No data	No data	No data	No data	No data	No data	No data	No data	No data	0.2980684700689778
Alymphoid cystic thymic dysgenesis	0.03615969298235123	No data	No data	No data	No data	No data	No data	No data	No data	No data	No data	No data	No data	No data	No data	No data	No data	No data	No data	No data	No data	No data	No data	0.29739974619160503
autosomal recessive limb-girdle muscular dystrophy type 2L	0.03584185430732238	No data	No data	No data	No data	No data	No data	No data	No data	No data	No data	No data	No data	No data	No data	No data	No data	No data	No data	No data	No data	No data	No data	0.29478564376187505
immunodeficiency 84	0.03576054673929175	No data	No data	No data	No data	No data	No data	No data	No data	No data	No data	No data	No data	No data	No data	No data	No data	No data	No data	No data	No data	No data	No data	0.2941169198845023
congenital herpes simplex virus infection	0.035612714797417865	No data	No data	No data	No data	No data	No data	No data	No data	No data	No data	No data	No data	No data	No data	No data	No data	No data	No data	No data	No data	No data	No data	0.29290105828927904
platelet-type bleeding disorder 10	0.035612714797417865	No data	No data	No data	No data	No data	No data	No data	No data	No data	No data	No data	No data	No data	No data	No data	No data	No data	No data	No data	No data	No data	No data	0.29290105828927904
precursor B-cell acute lymphoblastic leukemia	0.03554843639638766	No data	No data	No data	No data	No data	No data	No data	No data	No data	No data	No data	No data	No data	No data	No data	No data	No data	No data	No data	No data	0.2923723928450975	No data	No data
cryohydrocytosis	0.03538357528751335	No data	No data	No data	No data	No data	No data	No data	No data	No data	No data	No data	No data	No data	No data	No data	No data	No data	No data	No data	No data	No data	No data	0.29101647281668297
Cyclic neutropenia	0.03534661730204488	No data	No data	No data	No data	No data	No data	No data	No data	No data	No data	No data	No data	No data	No data	No data	No data	No data	No data	No data	No data	No data	No data	0.2907125074178772
gluthathione peroxidase deficiency	0.03514704418051514	No data	No data	No data	No data	No data	No data	No data	No data	No data	No data	No data	No data	No data	No data	No data	No data	No data	No data	No data	No data	No data	No data	0.2890710942643258
hereditary persistence of fetal hemoglobin-sickle cell disease syndrome	0.03508051980667189	No data	No data	No data	No data	No data	No data	No data	No data	No data	No data	No data	No data	No data	No data	No data	No data	No data	No data	No data	No data	No data	No data	0.2885239565464754
combined immunodeficiency due to partial RAG1 deficiency	0.03504356182120342	No data	No data	No data	No data	No data	No data	No data	No data	No data	No data	No data	No data	No data	No data	No data	No data	No data	No data	No data	No data	No data	No data	0.28821999114766955
22q11.2 deletion syndrome	0.03504356182120342	No data	No data	No data	No data	No data	No data	No data	No data	No data	No data	No data	No data	No data	No data	No data	No data	No data	No data	No data	No data	No data	No data	0.28821999114766955
neurotic disorder	0.03493074955455159	0.05685049981946535	No data	No data	No data	No data	No data	No data	No data	No data	No data	No data	No data	No data	No data	No data	No data	No data	No data	No data	No data	0.012158615952232422	No data	No data
bleeding disorder, platelet-type, 24	0.03490312147642324	No data	No data	No data	No data	No data	No data	No data	No data	No data	No data	No data	No data	No data	No data	No data	No data	No data	No data	No data	No data	No data	No data	0.28706492263220745
immunodeficiency 18	0.03480703071420522	No data	No data	No data	No data	No data	No data	No data	No data	No data	No data	No data	No data	No data	No data	No data	No data	No data	No data	No data	No data	No data	No data	0.2862746125953124
immunodeficiency 99 with hypogammaglobulinemia and autoimmune cytopenias	0.03480703071420522	No data	No data	No data	No data	No data	No data	No data	No data	No data	No data	No data	No data	No data	No data	No data	No data	No data	No data	No data	No data	No data	No data	0.2862746125953124
monocytopenia with susceptibility to infections	0.03480703071420522	No data	No data	No data	No data	No data	No data	No data	No data	No data	No data	No data	No data	No data	No data	No data	No data	No data	No data	No data	No data	No data	No data	0.2862746125953124
immunodeficiency 19	0.034673981966518726	No data	No data	No data	No data	No data	No data	No data	No data	No data	No data	No data	No data	No data	No data	No data	No data	No data	No data	No data	No data	No data	No data	0.28518033715961144
Ebstein anomaly	0.03466659036942502	No data	No data	No data	No data	No data	No data	No data	No data	No data	No data	No data	No data	No data	No data	No data	No data	No data	No data	No data	No data	No data	No data	0.28511954407985024
achalasia-alacrima syndrome	0.0344427892351993	No data	No data	No data	No data	No data	No data	No data	No data	No data	No data	No data	No data	No data	No data	No data	No data	No data	No data	No data	No data	0.2832788647204151	No data	No data
short-limb skeletal dysplasia with severe combined immunodeficiency	0.034363534888583576	No data	No data	No data	No data	No data	No data	No data	No data	No data	No data	No data	No data	No data	No data	No data	No data	No data	No data	No data	No data	No data	No data	0.28262702780964266
congenitally corrected transposition of the great arteries	0.034252660932178165	No data	No data	No data	No data	No data	No data	No data	No data	No data	No data	No data	No data	No data	No data	No data	No data	No data	No data	No data	No data	No data	No data	0.2817151316132252
aortic arch interruption	0.03423787773799077	No data	No data	No data	No data	No data	No data	No data	No data	No data	No data	No data	No data	No data	No data	No data	No data	No data	No data	No data	No data	No data	No data	0.28159354545370285
X-Linked Combined Immunodeficiency Diseases	0.03423048614089708	No data	No data	No data	No data	No data	No data	No data	No data	No data	No data	No data	No data	No data	No data	No data	No data	No data	No data	No data	No data	No data	No data	0.2815327523739417
cardiomyopathy, dilated, 2G	0.03423048614089708	No data	No data	No data	No data	No data	No data	No data	No data	No data	No data	No data	No data	No data	No data	No data	No data	No data	No data	No data	No data	No data	No data	0.2815327523739417
Muscle filaminopathy	0.03421570294670969	No data	No data	No data	No data	No data	No data	No data	No data	No data	No data	No data	No data	No data	No data	No data	No data	No data	No data	No data	No data	No data	No data	0.28141116621441936
GNE myopathy	0.03411222058739797	No data	No data	No data	No data	No data	No data	No data	No data	No data	No data	No data	No data	No data	No data	No data	No data	No data	No data	No data	No data	No data	No data	0.2805600630977631
metastatic melanoma	0.03396028220269426	No data	No data	No data	No data	No data	No data	No data	No data	No data	No data	No data	No data	No data	No data	No data	No data	No data	No data	No data	No data	0.2793104275693392	No data	No data
agammaglobulinemia 7, autosomal recessive	0.03394221385424301	No data	No data	No data	No data	No data	No data	No data	No data	No data	No data	No data	No data	No data	No data	No data	No data	No data	No data	No data	No data	No data	No data	0.2791618222632564
platelet-type bleeding disorder 19	0.033890472674587155	No data	No data	No data	No data	No data	No data	No data	No data	No data	No data	No data	No data	No data	No data	No data	No data	No data	No data	No data	No data	No data	No data	0.2787362707049283
Rare hemorrhagic disorder due to a constitutional platelet anomaly	0.033890472674587155	No data	No data	No data	No data	No data	No data	No data	No data	No data	No data	No data	No data	No data	No data	No data	No data	No data	No data	No data	No data	No data	No data	0.2787362707049283
spinal muscular atrophy with congenital bone fractures 2	0.03381655670365022	No data	No data	No data	No data	No data	No data	No data	No data	No data	No data	No data	No data	No data	No data	No data	No data	No data	No data	No data	No data	No data	No data	0.27812833990731667
pyropoikilocytosis, hereditary	0.033750032329806966	No data	No data	No data	No data	No data	No data	No data	No data	No data	No data	No data	No data	No data	No data	No data	No data	No data	No data	No data	No data	No data	No data	0.27758120218946614
spinal muscular atrophy with congenital bone fractures 1	0.0337056827472448	No data	No data	No data	No data	No data	No data	No data	No data	No data	No data	No data	No data	No data	No data	No data	No data	No data	No data	No data	No data	No data	No data	0.2772164437108992
nemaline myopathy 9	0.03369829115015111	No data	No data	No data	No data	No data	No data	No data	No data	No data	No data	No data	No data	No data	No data	No data	No data	No data	No data	No data	No data	No data	No data	0.27715565063113806
hereditary elliptocytosis	0.03337306087802857	No data	No data	No data	No data	No data	No data	No data	No data	No data	No data	No data	No data	No data	No data	No data	No data	No data	No data	No data	No data	No data	No data	0.27448075512164694
congenital tracheal stenosis	0.03336566928093488	No data	No data	No data	No data	No data	No data	No data	No data	No data	No data	No data	No data	No data	No data	No data	No data	No data	No data	No data	No data	No data	No data	0.2744199620418858
cyanosis, transient neonatal	0.03328436171290425	No data	No data	No data	No data	No data	No data	No data	No data	No data	No data	No data	No data	No data	No data	No data	No data	No data	No data	No data	No data	No data	No data	0.27375123816451297
dysplastic nevus	0.033262186921623166	No data	No data	No data	No data	No data	No data	No data	No data	No data	No data	No data	No data	No data	No data	No data	No data	No data	No data	No data	No data	0.2735688589252295	No data	No data
Beta-thalassemia - X-linked thrombocytopenia	0.03324740372743577	No data	No data	No data	No data	No data	No data	No data	No data	No data	No data	No data	No data	No data	No data	No data	No data	No data	No data	No data	No data	No data	No data	0.27344727276570713
myopathy, myofibrillar, 12, infantile-onset, with cardiomyopathy	0.0332104457419673	No data	No data	No data	No data	No data	No data	No data	No data	No data	No data	No data	No data	No data	No data	No data	No data	No data	No data	No data	No data	No data	No data	0.27314330736690134
inflammatory bowel disease (infantile ulcerative colitis) 31, autosomal recessive	0.03311435497974928	No data	No data	No data	No data	No data	No data	No data	No data	No data	No data	No data	No data	No data	No data	No data	No data	No data	No data	No data	No data	No data	No data	0.27235299733000623
idiopathic CD4 lymphocytopenia	0.03302565581462495	No data	No data	No data	No data	No data	No data	No data	No data	No data	No data	No data	No data	No data	No data	No data	No data	No data	No data	No data	No data	No data	No data	0.27162348037287226
erythrocytosis, familial, 4	0.0329665230378754	No data	No data	No data	No data	No data	No data	No data	No data	No data	No data	No data	No data	No data	No data	No data	No data	No data	No data	No data	No data	No data	No data	0.271137135734783
dilated cardiomyopathy 1AA	0.03292956505240693	No data	No data	No data	No data	No data	No data	No data	No data	No data	No data	No data	No data	No data	No data	No data	No data	No data	No data	No data	No data	No data	No data	0.27083317033597715
hypertrophic cardiomyopathy 4	0.032892607066938466	No data	No data	No data	No data	No data	No data	No data	No data	No data	No data	No data	No data	No data	No data	No data	No data	No data	No data	No data	No data	No data	No data	0.27052920493717136
gastric cancer	0.03285340656901339	No data	No data	No data	No data	No data	No data	No data	No data	No data	No data	No data	No data	No data	No data	No data	No data	No data	No data	No data	No data	0.2702067957248147	No data	No data
tropical spastic paraparesis	0.03282608269309521	No data	No data	No data	No data	No data	No data	No data	No data	No data	No data	No data	No data	No data	No data	No data	No data	No data	No data	No data	No data	No data	No data	0.2699820672193209
Congenital dyserythropoietic anemia type IV	0.032796516304720434	No data	No data	No data	No data	No data	No data	No data	No data	No data	No data	No data	No data	No data	No data	No data	No data	No data	No data	No data	No data	No data	No data	0.26973889490027625
congenital dyserythropoietic anemia type 4	0.032796516304720434	No data	No data	No data	No data	No data	No data	No data	No data	No data	No data	No data	No data	No data	No data	No data	No data	No data	No data	No data	No data	No data	No data	0.26973889490027625
scimitar syndrome	0.032678250751221334	No data	No data	No data	No data	No data	No data	No data	No data	No data	No data	No data	No data	No data	No data	No data	No data	No data	No data	No data	No data	No data	No data	0.2687662056240977
immunodeficiency 105	0.03261172637737809	No data	No data	No data	No data	No data	No data	No data	No data	No data	No data	No data	No data	No data	No data	No data	No data	No data	No data	No data	No data	No data	No data	0.2682190679062472
Hermansky-Pudlak syndrome 9	0.03254520200353485	No data	No data	No data	No data	No data	No data	No data	No data	No data	No data	No data	No data	No data	No data	No data	No data	No data	No data	No data	No data	No data	No data	0.2676719301883968
alveolar capillary dysplasia with misalignment of pulmonary veins	0.03241215325584835	No data	No data	No data	No data	No data	No data	No data	No data	No data	No data	No data	No data	No data	No data	No data	No data	No data	No data	No data	No data	No data	No data	0.26657765475269585
congenital Gerbode defect	0.03241215325584835	No data	No data	No data	No data	No data	No data	No data	No data	No data	No data	No data	No data	No data	No data	No data	No data	No data	No data	No data	No data	No data	No data	0.26657765475269585
Alpha-thalassemia	0.032375195270379874	No data	No data	No data	No data	No data	No data	No data	No data	No data	No data	No data	No data	No data	No data	No data	No data	No data	No data	No data	No data	No data	No data	0.26627368935389
Beta-thalassemia	0.032375195270379874	No data	No data	No data	No data	No data	No data	No data	No data	No data	No data	No data	No data	No data	No data	No data	No data	No data	No data	No data	No data	No data	No data	0.26627368935389
non-spherocytic hemolytic anemia due to hexokinase deficiency	0.032316062493630324	No data	No data	No data	No data	No data	No data	No data	No data	No data	No data	No data	No data	No data	No data	No data	No data	No data	No data	No data	No data	No data	No data	0.26578734471580073
agammaglobulinemia 8, autosomal dominant	0.03219040534303753	No data	No data	No data	No data	No data	No data	No data	No data	No data	No data	No data	No data	No data	No data	No data	No data	No data	No data	No data	No data	No data	No data	0.264753862359861
Alpha-B crystallin-related late-onset distal myopathy	0.03217562214885014	No data	No data	No data	No data	No data	No data	No data	No data	No data	No data	No data	No data	No data	No data	No data	No data	No data	No data	No data	No data	No data	No data	0.2646322762003387
myasthenic syndrome, congenital, 7B, presynaptic, autosomal recessive	0.032168230551756445	No data	No data	No data	No data	No data	No data	No data	No data	No data	No data	No data	No data	No data	No data	No data	No data	No data	No data	No data	No data	No data	No data	0.2645714831205775
isobutyryl-CoA dehydrogenase deficiency	0.032049964998257345	No data	No data	No data	No data	No data	No data	No data	No data	No data	No data	No data	No data	No data	No data	No data	No data	No data	No data	No data	No data	No data	No data	0.2635987938443989
acute myelomonocytic leukemia	0.03204257340116364	No data	No data	No data	No data	No data	No data	No data	No data	No data	No data	No data	No data	No data	No data	No data	No data	No data	No data	No data	No data	No data	No data	0.26353800076463774
heart failure	0.03203612442844991	No data	No data	No data	No data	No data	No data	No data	No data	No data	No data	No data	No data	No data	No data	No data	No data	No data	No data	No data	No data	0.26348496041251973	No data	No data
Congenitally uncorrected transposition of the great arteries	0.03201300701278887	No data	No data	No data	No data	No data	No data	No data	No data	No data	No data	No data	No data	No data	No data	No data	No data	No data	No data	No data	No data	No data	No data	0.2632948284455931
Felty's syndrome	0.03201300701278887	No data	No data	No data	No data	No data	No data	No data	No data	No data	No data	No data	No data	No data	No data	No data	No data	No data	No data	No data	No data	No data	No data	0.2632948284455931
combined oxidative phosphorylation defect type 8	0.03195387423603931	No data	No data	No data	No data	No data	No data	No data	No data	No data	No data	No data	No data	No data	No data	No data	No data	No data	No data	No data	No data	No data	No data	0.26280848380750377
Emery-Dreifuss muscular dystrophy	0.031946482638945624	No data	No data	No data	No data	No data	No data	No data	No data	No data	No data	No data	No data	No data	No data	No data	No data	No data	No data	No data	No data	0.01823792392834863	No data	0.25818820974565543
hereditary persistence of fetal hemoglobin-beta-thalassemia syndrome	0.031887349862196074	No data	No data	No data	No data	No data	No data	No data	No data	No data	No data	No data	No data	No data	No data	No data	No data	No data	No data	No data	No data	No data	No data	0.26226134608965335
anemia, nonspherocytic hemolytic, due to G6PD deficiency	0.031776475905790656	No data	No data	No data	No data	No data	No data	No data	No data	No data	No data	No data	No data	No data	No data	No data	No data	No data	No data	No data	No data	No data	No data	0.2613494498932359
anemia (phenotype)	0.031776475905790656	No data	No data	No data	No data	No data	No data	No data	No data	No data	No data	No data	No data	No data	No data	No data	No data	No data	No data	No data	No data	No data	No data	0.2613494498932359
T-cell immunodeficiency, congenital alopecia, and nail dystrophy	0.03176169271160327	No data	No data	No data	No data	No data	No data	No data	No data	No data	No data	No data	No data	No data	No data	No data	No data	No data	No data	No data	No data	No data	No data	0.26122786373371354
gamma-glutamylcysteine synthetase deficiency	0.03170995153194742	No data	No data	No data	No data	No data	No data	No data	No data	No data	No data	No data	No data	No data	No data	No data	No data	No data	No data	No data	No data	No data	No data	0.2608023121753854
congenital nonspherocytic hemolytic anemia	0.03167299354647894	No data	No data	No data	No data	No data	No data	No data	No data	No data	No data	No data	No data	No data	No data	No data	No data	No data	No data	No data	No data	No data	No data	0.2604983467765796
Miyoshi myopathy	0.03165879287831389	No data	No data	No data	No data	No data	No data	No data	No data	No data	No data	No data	No data	No data	No data	No data	No data	No data	No data	No data	No data	0.26038155167242594	No data	No data
Laing early-onset distal myopathy	0.03165081875519787	No data	No data	No data	No data	No data	No data	No data	No data	No data	No data	No data	No data	No data	No data	No data	No data	No data	No data	No data	No data	No data	No data	0.26031596753729613
MYH7-related skeletal myopathy	0.03165081875519787	No data	No data	No data	No data	No data	No data	No data	No data	No data	No data	No data	No data	No data	No data	No data	No data	No data	No data	No data	No data	No data	No data	0.26031596753729613
cryopyrin-associated periodic syndrome	0.0316401420038403	No data	No data	No data	No data	No data	No data	No data	No data	No data	No data	No data	No data	No data	No data	No data	No data	No data	No data	No data	No data	0.26022815531097443	No data	No data
Inhalant adrenergic use measurement	0.03162078754061291	0.052013794439830265	No data	No data	No data	No data	No data	No data	No data	No data	No data	No data	No data	No data	No data	No data	No data	No data	No data	No data	No data	No data	No data	No data
thrombocytopenia, X-linked, with or without dyserythropoietic anemia	0.03151777000751137	No data	No data	No data	No data	No data	No data	No data	No data	No data	No data	No data	No data	No data	No data	No data	No data	No data	No data	No data	No data	No data	No data	0.25922169210159524
hereditary spherocytosis type 4	0.031495595216230285	No data	No data	No data	No data	No data	No data	No data	No data	No data	No data	No data	No data	No data	No data	No data	No data	No data	No data	No data	No data	No data	No data	0.25903931286231174
lethal congenital glycogen storage disease of heart	0.031480812022042906	No data	No data	No data	No data	No data	No data	No data	No data	No data	No data	No data	No data	No data	No data	No data	No data	No data	No data	No data	No data	No data	No data	0.25891772670278945
myofibrillar myopathy 2	0.03146602882785551	No data	No data	No data	No data	No data	No data	No data	No data	No data	No data	No data	No data	No data	No data	No data	No data	No data	No data	No data	No data	No data	No data	0.2587961405432671
T-cell lymphopenia, infantile, with or without nail dystrophy, autosomal dominant	0.03145863723076182	No data	No data	No data	No data	No data	No data	No data	No data	No data	No data	No data	No data	No data	No data	No data	No data	No data	No data	No data	No data	No data	No data	0.25873534746350596
adult-onset nemaline myopathy	0.03145863723076182	No data	No data	No data	No data	No data	No data	No data	No data	No data	No data	No data	No data	No data	No data	No data	No data	No data	No data	No data	No data	No data	No data	0.25873534746350596
asbestosis	0.03145124563366813	No data	No data	No data	No data	No data	No data	No data	No data	No data	No data	No data	No data	No data	No data	No data	No data	No data	No data	No data	No data	No data	No data	0.25867455438374476
anophthalmia plus syndrome	0.03143646243948074	No data	No data	No data	No data	No data	No data	No data	No data	No data	No data	No data	No data	No data	No data	No data	No data	No data	No data	No data	No data	No data	No data	0.25855296822422247
immunodeficiency 112	0.03143646243948074	No data	No data	No data	No data	No data	No data	No data	No data	No data	No data	No data	No data	No data	No data	No data	No data	No data	No data	No data	No data	No data	No data	0.25855296822422247
arthrogryposis, Perthes disease, and upward gaze palsy	0.03142907084238704	No data	No data	No data	No data	No data	No data	No data	No data	No data	No data	No data	No data	No data	No data	No data	No data	No data	No data	No data	No data	No data	No data	0.25849217514446127
immunodeficiency 76	0.03141428764819965	No data	No data	No data	No data	No data	No data	No data	No data	No data	No data	No data	No data	No data	No data	No data	No data	No data	No data	No data	No data	No data	No data	0.258370588984939
familial pseudohyperkalemia	0.031406896051105956	No data	No data	No data	No data	No data	No data	No data	No data	No data	No data	No data	No data	No data	No data	No data	No data	No data	No data	No data	No data	No data	No data	0.2583097959051778
Anemia, congenital dyserythropoietic, type IIIb, autosomal recessive	0.03139950445401226	No data	No data	No data	No data	No data	No data	No data	No data	No data	No data	No data	No data	No data	No data	No data	No data	No data	No data	No data	No data	No data	No data	0.25824900282541663
autosomal recessive limb-girdle muscular dystrophy type 2C	0.03139211285691857	No data	No data	No data	No data	No data	No data	No data	No data	No data	No data	No data	No data	No data	No data	No data	No data	No data	No data	No data	No data	No data	No data	0.25818820974565543
SERKAL syndrome	0.03130341369179424	No data	No data	No data	No data	No data	No data	No data	No data	No data	No data	No data	No data	No data	No data	No data	No data	No data	No data	No data	No data	No data	No data	0.2574586927885215
Congenital dyserythropoietic anemia type II	0.031266455706325774	No data	No data	No data	No data	No data	No data	No data	No data	No data	No data	No data	No data	No data	No data	No data	No data	No data	No data	No data	No data	No data	No data	0.25715472738971573
congenital dyserythropoietic anemia type 2	0.031266455706325774	No data	No data	No data	No data	No data	No data	No data	No data	No data	No data	No data	No data	No data	No data	No data	No data	No data	No data	No data	No data	No data	No data	0.25715472738971573
hereditary spherocytosis type 3	0.03125167251213839	No data	No data	No data	No data	No data	No data	No data	No data	No data	No data	No data	No data	No data	No data	No data	No data	No data	No data	No data	No data	No data	No data	0.2570331412301934
DDX41-related hematologic malignancy predisposition syndrome	0.031229497720857303	No data	No data	No data	No data	No data	No data	No data	No data	No data	No data	No data	No data	No data	No data	No data	No data	No data	No data	No data	No data	No data	No data	0.2568507619909099
Fanconi anemia complementation group V	0.031170364944107753	No data	No data	No data	No data	No data	No data	No data	No data	No data	No data	No data	No data	No data	No data	No data	No data	No data	No data	No data	No data	No data	No data	0.2563644173528206
atrial septal defect, ostium primum type	0.03114819015282667	No data	No data	No data	No data	No data	No data	No data	No data	No data	No data	No data	No data	No data	No data	No data	No data	No data	No data	No data	No data	No data	No data	0.2561820381135371
Distal myotilinopathy	0.03096340022548432	No data	No data	No data	No data	No data	No data	No data	No data	No data	No data	No data	No data	No data	No data	No data	No data	No data	No data	No data	No data	No data	No data	0.25466221111950804
myofibrillar myopathy 3	0.03096340022548432	No data	No data	No data	No data	No data	No data	No data	No data	No data	No data	No data	No data	No data	No data	No data	No data	No data	No data	No data	No data	No data	No data	0.25466221111950804
congenital myopathy 2b, severe infantile, autosomal recessive	0.030882092657453685	No data	No data	No data	No data	No data	No data	No data	No data	No data	No data	No data	No data	No data	No data	No data	No data	No data	No data	No data	No data	No data	No data	0.2539934872421353
sideroblastic anemia 3	0.030822959880704135	No data	No data	No data	No data	No data	No data	No data	No data	No data	No data	No data	No data	No data	No data	No data	No data	No data	No data	No data	No data	No data	No data	0.253507142604046
carcinoma	0.03080760294736692	No data	No data	No data	No data	No data	No data	No data	No data	No data	No data	No data	No data	No data	No data	No data	No data	No data	No data	No data	No data	0.25338083765784536	No data	No data
Nephronophthisis	0.03071208592429872	No data	No data	No data	No data	No data	No data	No data	No data	No data	No data	No data	No data	No data	No data	No data	No data	No data	No data	No data	No data	No data	No data	0.25259524640762854
nephronophthisis	0.03071208592429872	No data	No data	No data	No data	No data	No data	No data	No data	No data	No data	No data	No data	No data	No data	No data	No data	No data	No data	No data	No data	No data	No data	0.25259524640762854
Laubry-Pezzi syndrome	0.030704694327205025	No data	No data	No data	No data	No data	No data	No data	No data	No data	No data	No data	No data	No data	No data	No data	No data	No data	No data	No data	No data	No data	No data	0.2525344533278674
cardiomyopathy, dilated, 2H	0.03066773634173656	No data	No data	No data	No data	No data	No data	No data	No data	No data	No data	No data	No data	No data	No data	No data	No data	No data	No data	No data	No data	No data	No data	0.2522304879290616
atrial standstill	0.030645561550455475	No data	No data	No data	No data	No data	No data	No data	No data	No data	No data	No data	No data	No data	No data	No data	No data	No data	No data	No data	No data	No data	No data	0.2520481086897781
southeast Asian ovalocytosis	0.030638169953361785	No data	No data	No data	No data	No data	No data	No data	No data	No data	No data	No data	No data	No data	No data	No data	No data	No data	No data	No data	No data	No data	No data	0.25198731561001697
Eosinophilia-Myalgia Syndrome	0.030601211967893307	No data	No data	No data	No data	No data	No data	No data	No data	No data	No data	No data	No data	No data	No data	No data	No data	No data	No data	No data	No data	No data	No data	0.25168335021121113
bone marrow failure syndrome 6	0.030601211967893307	No data	No data	No data	No data	No data	No data	No data	No data	No data	No data	No data	No data	No data	No data	No data	No data	No data	No data	No data	No data	No data	No data	0.25168335021121113
immunodeficiency 67	0.030593820370799617	No data	No data	No data	No data	No data	No data	No data	No data	No data	No data	No data	No data	No data	No data	No data	No data	No data	No data	No data	No data	No data	No data	0.25162255713144993
immunodeficiency 81	0.03057903717661222	No data	No data	No data	No data	No data	No data	No data	No data	No data	No data	No data	No data	No data	No data	No data	No data	No data	No data	No data	No data	No data	No data	0.2515009709719276
autosomal recessive limb-girdle muscular dystrophy type 2D	0.030542079191143757	No data	No data	No data	No data	No data	No data	No data	No data	No data	No data	No data	No data	No data	No data	No data	No data	No data	No data	No data	No data	No data	No data	0.25119700557312186
complete atrioventricular canal	0.030534687594050067	No data	No data	No data	No data	No data	No data	No data	No data	No data	No data	No data	No data	No data	No data	No data	No data	No data	No data	No data	No data	No data	No data	0.25113621249336066
classic multiminicore myopathy	0.030490338011487896	No data	No data	No data	No data	No data	No data	No data	No data	No data	No data	No data	No data	No data	No data	No data	No data	No data	No data	No data	No data	No data	No data	0.25077145401479367
Classic multiminicore myopathy	0.030490338011487896	No data	No data	No data	No data	No data	No data	No data	No data	No data	No data	No data	No data	No data	No data	No data	No data	No data	No data	No data	No data	No data	No data	0.25077145401479367
Glycogen Storage Disease Type 2b	0.030482946414394207	No data	No data	No data	No data	No data	No data	No data	No data	No data	No data	No data	No data	No data	No data	No data	No data	No data	No data	No data	No data	No data	No data	0.2507106609350326
cardiac valvular defect, developmental	0.030475554817300507	No data	No data	No data	No data	No data	No data	No data	No data	No data	No data	No data	No data	No data	No data	No data	No data	No data	No data	No data	No data	No data	No data	0.2506498678552713
Hepatic steatosis	0.030445965726160686	No data	No data	No data	No data	No data	No data	No data	No data	No data	No data	No data	No data	No data	No data	No data	No data	No data	No data	No data	No data	0.2504065088146037	No data	No data
Ewing sarcoma	0.030439007476115023	No data	No data	No data	No data	No data	No data	No data	No data	No data	No data	No data	No data	No data	No data	No data	No data	No data	No data	No data	No data	0.2503492798497856	No data	No data
retinitis pigmentosa and erythrocytic microcytosis	0.030349897666707717	No data	No data	No data	No data	No data	No data	No data	No data	No data	No data	No data	No data	No data	No data	No data	No data	No data	No data	No data	No data	No data	No data	0.24961638549933163
Isolated anencephaly/exencephaly	0.030327722875426632	No data	No data	No data	No data	No data	No data	No data	No data	No data	No data	No data	No data	No data	No data	No data	No data	No data	No data	No data	No data	No data	No data	0.24943400626004814
glioblastoma	0.02799272128129769	No data	No data	No data	No data	No data	No data	No data	No data	No data	No data	No data	No data	No data	No data	No data	No data	No data	No data	No data	No data	0.23022950466790587	No data	No data
hematopoietic and lymphoid cell neoplasm	0.02752168053188831	No data	No data	No data	No data	No data	No data	No data	No data	No data	No data	No data	No data	No data	No data	No data	No data	No data	No data	No data	No data	0.2263553733419395	No data	No data
Abnormality of refraction	0.027206042621223045	0.04475187427270913	No data	No data	No data	No data	No data	No data	No data	No data	No data	No data	No data	No data	No data	No data	No data	No data	No data	No data	No data	No data	No data	No data
neuroblastoma	0.026266675691892602	No data	No data	No data	No data	No data	No data	No data	No data	No data	No data	No data	No data	No data	No data	No data	No data	No data	No data	No data	No data	0.2160334350150259	No data	No data
smoking cessation	0.024423595054225734	0.04017495930487279	No data	No data	No data	No data	No data	No data	No data	No data	No data	No data	No data	No data	No data	No data	No data	No data	No data	No data	No data	No data	No data	No data
cardiac hypertrophy	0.02386003968243316	No data	No data	No data	No data	No data	No data	No data	No data	No data	No data	No data	No data	No data	No data	No data	No data	No data	No data	No data	No data	0.196239767553907	No data	No data
diabetic nephropathy	0.02310366775169168	No data	No data	No data	No data	No data	No data	No data	No data	No data	No data	No data	No data	No data	No data	No data	No data	No data	No data	No data	No data	0.19001889559189222	No data	No data
Thrombocytopenia	0.02248277449331936	No data	No data	No data	No data	No data	No data	No data	No data	No data	No data	No data	No data	No data	No data	No data	No data	No data	No data	No data	No data	0.18491228427353476	No data	No data
myocardial infarction	0.022300894285847698	No data	No data	No data	No data	No data	No data	No data	No data	No data	No data	No data	No data	No data	No data	No data	No data	No data	No data	No data	No data	0.18341638862072185	No data	No data
viral disease	0.021770579254955864	No data	No data	No data	No data	No data	No data	No data	No data	No data	No data	No data	No data	No data	No data	No data	No data	No data	No data	No data	No data	0.1790547488339625	No data	No data
follicular lymphoma	0.02163513065994202	No data	No data	No data	No data	No data	No data	No data	No data	No data	No data	No data	No data	No data	No data	No data	No data	No data	No data	No data	No data	0.1779407355651334	No data	No data
squamous cell carcinoma	0.021613234582209765	No data	No data	No data	No data	No data	No data	No data	No data	No data	No data	No data	No data	No data	No data	No data	No data	No data	No data	No data	No data	0.1777606486389711	No data	No data
Helicobacter pylori infectious disease	0.02149722821416016	No data	No data	No data	No data	No data	No data	No data	No data	No data	No data	No data	No data	No data	No data	No data	No data	No data	No data	No data	No data	0.17680654030537982	No data	No data
fetal growth restriction	0.02149722821416016	No data	No data	No data	No data	No data	No data	No data	No data	No data	No data	No data	No data	No data	No data	No data	No data	No data	No data	No data	No data	0.17680654030537982	No data	No data
infection	0.021221185308391198	No data	No data	No data	No data	No data	No data	No data	No data	No data	No data	No data	No data	No data	No data	No data	No data	No data	No data	No data	No data	0.17453619220940042	No data	No data
bitter beverage consumption measurement	0.021075597028691925	0.034667756776744434	No data	No data	No data	No data	No data	No data	No data	No data	No data	No data	No data	No data	No data	No data	No data	No data	No data	No data	No data	No data	No data	No data
calf circumference measurement	0.021055975826617192	No data	No data	No data	No data	No data	No data	No data	No data	No data	No data	No data	No data	No data	No data	No data	No data	No data	No data	No data	No data	0.17317740694615116	No data	No data
cervical cancer	0.020670361084992876	No data	No data	No data	No data	No data	No data	No data	No data	No data	No data	No data	No data	No data	No data	No data	No data	No data	No data	No data	No data	0.17000587210090823	No data	No data
Parkinson disease	0.020199659556689977	No data	No data	No data	No data	No data	No data	No data	No data	No data	No data	No data	No data	No data	No data	No data	No data	No data	No data	No data	No data	0.16613453073975212	No data	No data
atherosclerosis	0.020002583939236193	No data	No data	No data	No data	No data	No data	No data	No data	No data	No data	No data	No data	No data	No data	No data	No data	No data	No data	No data	No data	0.16451365860900932	No data	No data
Acute kidney injury	0.01993677993882475	No data	No data	No data	No data	No data	No data	No data	No data	No data	No data	No data	No data	No data	No data	No data	No data	No data	No data	No data	No data	0.16397244568913447	No data	No data
stomach neoplasm	0.019382410156797696	No data	No data	No data	No data	No data	No data	No data	No data	No data	No data	No data	No data	No data	No data	No data	No data	No data	No data	No data	No data	0.15941296470704733	No data	No data
nail-patella syndrome	0.019372952767545727	No data	No data	No data	No data	No data	No data	No data	No data	No data	No data	No data	No data	No data	No data	No data	No data	No data	No data	No data	No data	0.15933518127109436	No data	No data
colitis	0.019170928351061448	No data	No data	No data	No data	No data	No data	No data	No data	No data	No data	No data	No data	No data	No data	No data	No data	No data	No data	No data	No data	0.15767360714721404	No data	No data
non-alcoholic fatty liver disease	0.019052181966501814	No data	No data	No data	No data	No data	No data	No data	No data	No data	No data	No data	No data	No data	No data	No data	No data	No data	No data	No data	No data	0.15669696321811757	No data	No data
feeling tense measurement	0.018693322389086282	0.030749095888095775	No data	No data	No data	No data	No data	No data	No data	No data	No data	No data	No data	No data	No data	No data	No data	No data	No data	No data	No data	No data	No data	No data
coffee consumption measurement	0.018566380767105525	0.030540286559008527	No data	No data	No data	No data	No data	No data	No data	No data	No data	No data	No data	No data	No data	No data	No data	No data	No data	No data	No data	No data	No data	No data
tea consumption measurement	0.018566380767105525	0.030540286559008527	No data	No data	No data	No data	No data	No data	No data	No data	No data	No data	No data	No data	No data	No data	No data	No data	No data	No data	No data	No data	No data	No data
liver cancer	0.018394766827625936	No data	No data	No data	No data	No data	No data	No data	No data	No data	No data	No data	No data	No data	No data	No data	No data	No data	No data	No data	No data	0.15128997329871668	No data	No data
anxiety	0.018176108039659092	No data	No data	No data	No data	No data	No data	No data	No data	No data	No data	No data	No data	No data	No data	No data	No data	No data	No data	No data	No data	0.14949158778488936	No data	No data
fibrosis	0.018074290222611984	No data	No data	No data	No data	No data	No data	No data	No data	No data	No data	No data	No data	No data	No data	No data	No data	No data	No data	No data	No data	0.1486541748963902	No data	No data
Sepsis	0.017956324208042117	No data	No data	No data	No data	No data	No data	No data	No data	No data	No data	No data	No data	No data	No data	No data	No data	No data	No data	No data	No data	0.14768394921418	No data	No data
Systemic lupus erythematosus	0.017874072035714814	No data	No data	No data	No data	No data	No data	No data	No data	No data	No data	No data	No data	No data	No data	No data	No data	No data	No data	No data	No data	0.1470074563251008	No data	No data
retinopathy	0.017719300810716536	No data	No data	No data	No data	No data	No data	No data	No data	No data	No data	No data	No data	No data	No data	No data	No data	No data	No data	No data	No data	0.14573452176078583	No data	No data
diabetic cardiomyopathy	0.017349720956031836	No data	No data	No data	No data	No data	No data	No data	No data	No data	No data	No data	No data	No data	No data	No data	No data	No data	No data	No data	No data	0.14269486777272772	No data	No data
Cornelia de Lange syndrome	0.016643788897708022	No data	No data	No data	No data	No data	No data	No data	No data	No data	No data	No data	No data	No data	No data	No data	No data	No data	No data	No data	No data	0.13688884461106846	No data	No data
focal segmental glomerulosclerosis	0.01626151360612688	No data	No data	No data	No data	No data	No data	No data	No data	No data	No data	No data	No data	No data	No data	No data	No data	No data	No data	No data	No data	0.13374477547455663	No data	No data
inflammatory bowel disease	0.016240981391977726	No data	No data	No data	No data	No data	No data	No data	No data	No data	No data	No data	No data	No data	No data	No data	No data	No data	No data	No data	No data	0.13357590580855339	No data	No data
psoriasis	0.015866232999028267	No data	No data	No data	No data	No data	No data	No data	No data	No data	No data	No data	No data	No data	No data	No data	No data	No data	No data	No data	No data	0.11698446112373624	0.05403712572738852	No data
acute lung injury	0.01557635361996974	No data	No data	No data	No data	No data	No data	No data	No data	No data	No data	No data	No data	No data	No data	No data	No data	No data	No data	No data	No data	0.12810959472002892	No data	No data
liver dysplastic nodule	0.015565458975727336	No data	No data	No data	No data	No data	No data	No data	No data	No data	No data	No data	No data	No data	No data	No data	No data	No data	No data	No data	No data	0.12801999040745576	No data	No data
Mobius syndrome	0.015278007977639233	No data	No data	No data	No data	No data	No data	No data	No data	No data	No data	No data	No data	No data	No data	No data	No data	No data	No data	No data	No data	0.1256558150834106	No data	No data
Invasive Breast Carcinoma	0.015132241827923625	No data	No data	No data	No data	No data	No data	No data	No data	No data	No data	No data	No data	No data	No data	No data	No data	No data	No data	No data	No data	0.1244569438443791	No data	No data
cardiovascular disease	0.015073410275735956	No data	No data	No data	No data	No data	No data	No data	No data	No data	No data	No data	No data	No data	No data	No data	No data	No data	No data	No data	No data	0.12397307666394672	No data	No data
endometrial carcinoma	0.014904703225464729	No data	No data	No data	No data	No data	No data	No data	No data	No data	No data	No data	No data	No data	No data	No data	No data	No data	No data	No data	No data	0.12258552522771396	No data	No data
actinic keratosis	0.014783194187388075	No data	No data	No data	No data	No data	No data	No data	No data	No data	No data	No data	No data	No data	No data	No data	No data	No data	No data	No data	No data	0.12158615952232422	No data	No data
acrocephalopolysyndactyly	0.014783194187388075	No data	No data	No data	No data	No data	No data	No data	No data	No data	No data	No data	No data	No data	No data	No data	No data	No data	No data	No data	No data	0.12158615952232422	No data	No data
Ischemic stroke	0.014752395866164348	No data	No data	No data	No data	No data	No data	No data	No data	No data	No data	No data	No data	No data	No data	No data	No data	No data	No data	No data	No data	0.12133285502331938	No data	No data
portal hypertension	0.014577872045896572	No data	No data	No data	No data	No data	No data	No data	No data	No data	No data	No data	No data	No data	No data	No data	No data	No data	No data	No data	No data	0.11989746286229193	No data	No data
breast neoplasm	0.01442231943941679	No data	No data	No data	No data	No data	No data	No data	No data	No data	No data	No data	No data	No data	No data	No data	No data	No data	No data	No data	No data	0.11861810173195522	No data	No data
insulin resistance	0.014289406189099027	No data	No data	No data	No data	No data	No data	No data	No data	No data	No data	No data	No data	No data	No data	No data	No data	No data	No data	No data	No data	0.11752494071066842	No data	No data
coloboma	0.01404403447801867	No data	No data	No data	No data	No data	No data	No data	No data	No data	No data	No data	No data	No data	No data	No data	No data	No data	No data	No data	No data	0.115506851546208	No data	No data
Pituitary prolactin cell adenoma	0.01404403447801867	No data	No data	No data	No data	No data	No data	No data	No data	No data	No data	No data	No data	No data	No data	No data	No data	No data	No data	No data	No data	0.115506851546208	No data	No data
renal carcinoma	0.01404403447801867	No data	No data	No data	No data	No data	No data	No data	No data	No data	No data	No data	No data	No data	No data	No data	No data	No data	No data	No data	No data	0.115506851546208	No data	No data
Obesity	0.013985304191562483	No data	No data	No data	No data	No data	No data	No data	No data	No data	No data	No data	No data	No data	No data	No data	No data	No data	No data	No data	No data	0.11502381723796998	No data	No data
adenoid cystic carcinoma	0.013674454623333965	No data	No data	No data	No data	No data	No data	No data	No data	No data	No data	No data	No data	No data	No data	No data	No data	No data	No data	No data	No data	0.11246719755814989	No data	No data
cervical squamous intraepithelial neoplasia	0.013674454623333965	No data	No data	No data	No data	No data	No data	No data	No data	No data	No data	No data	No data	No data	No data	No data	No data	No data	No data	No data	No data	0.11246719755814989	No data	No data
allergic rhinitis	0.013674454623333965	No data	No data	No data	No data	No data	No data	No data	No data	No data	No data	No data	No data	No data	No data	No data	No data	No data	No data	No data	No data	0.11246719755814989	No data	No data
acute promyelocytic leukemia	0.013664997234082002	No data	No data	No data	No data	No data	No data	No data	No data	No data	No data	No data	No data	No data	No data	No data	No data	No data	No data	No data	No data	0.112389414122197	No data	No data
Dilated cardiomyopathy	0.013653922409184817	No data	No data	No data	No data	No data	No data	No data	No data	No data	No data	No data	No data	No data	No data	No data	No data	No data	No data	No data	No data	0.11229832789214668	No data	No data
Autism	0.013648754819771495	No data	No data	No data	No data	No data	No data	No data	No data	No data	No data	No data	No data	No data	No data	No data	No data	No data	No data	No data	No data	0.11225582643117758	No data	No data
cardiomyopathy	0.013182490201576974	No data	No data	No data	No data	No data	No data	No data	No data	No data	No data	No data	No data	No data	No data	No data	No data	No data	No data	No data	No data	0.10842097697112112	No data	No data
cutaneous squamous cell carcinoma	0.01316062339350813	No data	No data	No data	No data	No data	No data	No data	No data	No data	No data	No data	No data	No data	No data	No data	No data	No data	No data	No data	No data	0.10824113077682769	No data	No data
ganglioneuroma	0.013109818734232339	No data	No data	No data	No data	No data	No data	No data	No data	No data	No data	No data	No data	No data	No data	No data	No data	No data	No data	No data	No data	0.10782328174306112	No data	No data
steatosis	0.012606327173608867	No data	No data	No data	No data	No data	No data	No data	No data	No data	No data	No data	No data	No data	No data	No data	No data	No data	No data	No data	No data	0.1036822548153126	No data	No data
coronavirus infectious disease	0.012565715059279862	No data	No data	No data	No data	No data	No data	No data	No data	No data	No data	No data	No data	No data	No data	No data	No data	No data	No data	No data	No data	0.10334823559397559	No data	No data
adenocarcinoma	0.012450324015761639	No data	No data	No data	No data	No data	No data	No data	No data	No data	No data	No data	No data	No data	No data	No data	No data	No data	No data	No data	No data	0.10239918807103744	No data	No data
Acute Leukemia	0.012413160708151674	No data	No data	No data	No data	No data	No data	No data	No data	No data	No data	No data	No data	No data	No data	No data	No data	No data	No data	No data	No data	0.10209353397557158	No data	No data
dry eye syndrome	0.012011345277252809	No data	No data	No data	No data	No data	No data	No data	No data	No data	No data	No data	No data	No data	No data	No data	No data	No data	No data	No data	No data	0.09878875461188842	No data	No data
pachyonychia congenita	0.011995522901614607	No data	No data	No data	No data	No data	No data	No data	No data	No data	No data	No data	No data	No data	No data	No data	No data	No data	No data	No data	No data	0.09865862157947451	No data	No data
Nephroblastoma	0.011826555349910457	No data	No data	No data	No data	No data	No data	No data	No data	No data	No data	No data	No data	No data	No data	No data	No data	No data	No data	No data	No data	0.09726892761785938	No data	No data
Balkan nephropathy	0.011826555349910457	No data	No data	No data	No data	No data	No data	No data	No data	No data	No data	No data	No data	No data	No data	No data	No data	No data	No data	No data	No data	0.09726892761785938	No data	No data
influenza	0.011641765422568106	No data	No data	No data	No data	No data	No data	No data	No data	No data	No data	No data	No data	No data	No data	No data	No data	No data	No data	No data	No data	0.09574910062383032	No data	No data
acute monocytic leukemia	0.011631499315493529	No data	No data	No data	No data	No data	No data	No data	No data	No data	No data	No data	No data	No data	No data	No data	No data	No data	No data	No data	No data	0.09566466579082869	No data	No data
metastatic neoplasm	0.011212026180426396	No data	No data	No data	No data	No data	No data	No data	No data	No data	No data	No data	No data	No data	No data	No data	No data	No data	No data	No data	No data	0.09221465851438276	No data	No data
lupus nephritis	0.011102794801152914	No data	No data	No data	No data	No data	No data	No data	No data	No data	No data	No data	No data	No data	No data	No data	No data	No data	No data	No data	No data	0.09131627189124557	No data	No data
glucocorticoid resistance	0.011087395640541052	No data	No data	No data	No data	No data	No data	No data	No data	No data	No data	No data	No data	No data	No data	No data	No data	No data	No data	No data	No data	0.09118961964174316	No data	No data
carotid atherosclerosis	0.011087395640541052	No data	No data	No data	No data	No data	No data	No data	No data	No data	No data	No data	No data	No data	No data	No data	No data	No data	No data	No data	No data	0.09118961964174316	No data	No data
Insulin resistance	0.010928748901924239	No data	No data	No data	No data	No data	No data	No data	No data	No data	No data	No data	No data	No data	No data	No data	No data	No data	No data	No data	No data	0.08988481044931458	No data	No data
preeclampsia	0.010889247203258401	No data	No data	No data	No data	No data	No data	No data	No data	No data	No data	No data	No data	No data	No data	No data	No data	No data	No data	No data	No data	0.0895599239752206	No data	No data
Adrenal insufficiency	0.010348235931171651	No data	No data	No data	No data	No data	No data	No data	No data	No data	No data	No data	No data	No data	No data	No data	No data	No data	No data	No data	No data	0.08511031166562696	No data	No data
Cirrhosis	0.010348235931171651	No data	No data	No data	No data	No data	No data	No data	No data	No data	No data	No data	No data	No data	No data	No data	No data	No data	No data	No data	No data	0.08511031166562696	No data	No data
adenoma	0.010348235931171651	No data	No data	No data	No data	No data	No data	No data	No data	No data	No data	No data	No data	No data	No data	No data	No data	No data	No data	No data	No data	0.08511031166562696	No data	No data
Hutchinson-Gilford progeria syndrome	0.0103277037170225	No data	No data	No data	No data	No data	No data	No data	No data	No data	No data	No data	No data	No data	No data	No data	No data	No data	No data	No data	No data	0.08494144199962372	No data	No data
prostate neoplasm	0.010143825168573503	No data	No data	No data	No data	No data	No data	No data	No data	No data	No data	No data	No data	No data	No data	No data	No data	No data	No data	No data	No data	0.08342911075097338	No data	No data
cervical carcinoma	0.01014291378968015	No data	No data	No data	No data	No data	No data	No data	No data	No data	No data	No data	No data	No data	No data	No data	No data	No data	No data	No data	No data	0.08342161500559467	No data	No data
malignant pleural mesothelioma	0.00997865607648695	No data	No data	No data	No data	No data	No data	No data	No data	No data	No data	No data	No data	No data	No data	No data	No data	No data	No data	No data	No data	0.08207065767756885	No data	No data
in situ carcinoma	0.0099581238623378	No data	No data	No data	No data	No data	No data	No data	No data	No data	No data	No data	No data	No data	No data	No data	No data	No data	No data	No data	No data	0.08190178801156561	No data	No data
epilepsy	0.009637410677328071	No data	No data	No data	No data	No data	No data	No data	No data	No data	No data	No data	No data	No data	No data	No data	No data	No data	No data	No data	No data	0.07926404382859518	No data	No data
microphthalmia with limb anomalies	0.009521814311668358	No data	No data	No data	No data	No data	No data	No data	No data	No data	No data	No data	No data	No data	No data	No data	No data	No data	No data	No data	No data	0.07831330760899702	No data	No data
synovial sarcoma	0.009419153240922608	No data	No data	No data	No data	No data	No data	No data	No data	No data	No data	No data	No data	No data	No data	No data	No data	No data	No data	No data	No data	0.07746895927898087	No data	No data
cyst	0.009403754080310744	No data	No data	No data	No data	No data	No data	No data	No data	No data	No data	No data	No data	No data	No data	No data	No data	No data	No data	No data	No data	0.07734230702947845	No data	No data
left ventricular hypertrophy	0.009403754080310744	No data	No data	No data	No data	No data	No data	No data	No data	No data	No data	No data	No data	No data	No data	No data	No data	No data	No data	No data	No data	0.07734230702947845	No data	No data
microphthalmia	0.009239496367117545	No data	No data	No data	No data	No data	No data	No data	No data	No data	No data	No data	No data	No data	No data	No data	No data	No data	No data	No data	No data	0.07599134970145263	No data	No data
Pituitary Gland Adenoma	0.009239496367117545	No data	No data	No data	No data	No data	No data	No data	No data	No data	No data	No data	No data	No data	No data	No data	No data	No data	No data	No data	No data	0.07599134970145263	No data	No data
spinal cord injury	0.009239496367117545	No data	No data	No data	No data	No data	No data	No data	No data	No data	No data	No data	No data	No data	No data	No data	No data	No data	No data	No data	No data	0.07599134970145263	No data	No data
experimental autoimmune encephalomyelitis	0.009077279304595903	No data	No data	No data	No data	No data	No data	No data	No data	No data	No data	No data	No data	No data	No data	No data	No data	No data	No data	No data	No data	0.0746571759504357	No data	No data
human papilloma virus infection	0.009062508681151871	No data	No data	No data	No data	No data	No data	No data	No data	No data	No data	No data	No data	No data	No data	No data	No data	No data	No data	No data	No data	0.0745356931805048	No data	No data
myeloid sarcoma	0.009047501308707956	No data	No data	No data	No data	No data	No data	No data	No data	No data	No data	No data	No data	No data	No data	No data	No data	No data	No data	No data	No data	0.07441226323993531	No data	No data
ulnar-mammary syndrome	0.009003375904402318	No data	No data	No data	No data	No data	No data	No data	No data	No data	No data	No data	No data	No data	No data	No data	No data	No data	No data	No data	No data	0.07404934854241552	No data	No data
osteoarthritis	0.008941779261954868	No data	No data	No data	No data	No data	No data	No data	No data	No data	No data	No data	No data	No data	No data	No data	No data	No data	No data	No data	No data	0.07354273954440582	No data	No data
Central Nervous System Neoplasm	0.008929049289182396	No data	No data	No data	No data	No data	No data	No data	No data	No data	No data	No data	No data	No data	No data	No data	No data	No data	No data	No data	No data	0.07343804035148382	No data	No data
muscular dystrophy	0.008869916512432845	No data	No data	No data	No data	No data	No data	No data	No data	No data	No data	No data	No data	No data	No data	No data	No data	No data	No data	No data	No data	0.07295169571339453	No data	No data
Muscular dystrophy	0.008869916512432845	No data	No data	No data	No data	No data	No data	No data	No data	No data	No data	No data	No data	No data	No data	No data	No data	No data	No data	No data	No data	0.07295169571339453	No data	No data
cleft lip	0.008869916512432843	No data	No data	No data	No data	No data	No data	No data	No data	No data	No data	No data	No data	No data	No data	No data	No data	No data	No data	No data	No data	0.07295169571339452	No data	No data
periodontitis	0.008869916512432843	No data	No data	No data	No data	No data	No data	No data	No data	No data	No data	No data	No data	No data	No data	No data	No data	No data	No data	No data	No data	0.07295169571339452	No data	No data
malignant peripheral nerve sheath tumor	0.008869916512432843	No data	No data	No data	No data	No data	No data	No data	No data	No data	No data	No data	No data	No data	No data	No data	No data	No data	No data	No data	No data	0.07295169571339452	No data	No data
ischemia	0.00875698933461252	No data	No data	No data	No data	No data	No data	No data	No data	No data	No data	No data	No data	No data	No data	No data	No data	No data	No data	No data	No data	0.07202291255037678	No data	No data
COVID-19	0.00871346104061632	No data	No data	No data	No data	No data	No data	No data	No data	No data	No data	No data	No data	No data	No data	No data	No data	No data	No data	No data	No data	0.07166490885844992	No data	No data
memory impairment	0.008664594370941343	No data	No data	No data	No data	No data	No data	No data	No data	No data	No data	No data	No data	No data	No data	No data	No data	No data	No data	No data	No data	0.07126299905336225	No data	No data
Down syndrome	0.008631332184019718	No data	No data	No data	No data	No data	No data	No data	No data	No data	No data	No data	No data	No data	No data	No data	No data	No data	No data	No data	No data	0.07098943019443701	No data	No data
coronary artery disease	0.008561933300195591	No data	No data	No data	No data	No data	No data	No data	No data	No data	No data	No data	No data	No data	No data	No data	No data	No data	No data	No data	No data	0.0704186507233461	No data	No data
Global developmental delay	0.008533085539316036	No data	No data	0.012158615952232422	No data	No data	No data	No data	No data	No data	No data	No data	No data	No data	No data	No data	No data	No data	No data	No data	No data	0.037553236325797865	No data	No data
rectum cancer	0.008479804443598991	No data	No data	No data	No data	No data	No data	No data	No data	No data	No data	No data	No data	No data	No data	No data	No data	No data	No data	No data	No data	0.0697431720593332	No data	No data
Townes-Brocks syndrome	0.008479804443598991	No data	No data	No data	No data	No data	No data	No data	No data	No data	No data	No data	No data	No data	No data	No data	No data	No data	No data	No data	No data	0.0697431720593332	No data	No data
Duane retraction syndrome	0.008419645056141982	No data	No data	No data	No data	No data	No data	No data	No data	No data	No data	No data	No data	No data	No data	No data	No data	No data	No data	No data	No data	0.06924838393794373	No data	No data
acute liver failure	0.008315546730405791	No data	No data	No data	No data	No data	No data	No data	No data	No data	No data	No data	No data	No data	No data	No data	No data	No data	No data	No data	No data	0.06839221473130737	No data	No data
neonatal diabetes mellitus	0.008315546730405791	No data	No data	No data	No data	No data	No data	No data	No data	No data	No data	No data	No data	No data	No data	No data	No data	No data	No data	No data	No data	0.06839221473130737	No data	No data
Autoimmunity	0.008228284820271901	No data	No data	No data	No data	No data	No data	No data	No data	No data	No data	No data	No data	No data	No data	No data	No data	No data	No data	No data	No data	0.06767451865079364	No data	No data
thyroid cancer	0.00819235344551089	No data	No data	No data	No data	No data	No data	No data	No data	No data	No data	No data	No data	No data	No data	No data	No data	No data	No data	No data	No data	0.06737899673528801	No data	No data
Osteopenia	0.00794596687572109	No data	No data	No data	No data	No data	No data	No data	No data	No data	No data	No data	No data	No data	No data	No data	No data	No data	No data	No data	No data	0.06535256074324927	No data	No data
astrocytic tumor	0.00794596687572109	No data	No data	No data	No data	No data	No data	No data	No data	No data	No data	No data	No data	No data	No data	No data	No data	No data	No data	No data	No data	0.06535256074324927	No data	No data
aging	0.007925434661571938	No data	No data	No data	No data	No data	No data	No data	No data	No data	No data	No data	No data	No data	No data	No data	No data	No data	No data	No data	No data	0.06518369107724604	No data	No data
brain ischemia	0.007925434661571938	No data	No data	No data	No data	No data	No data	No data	No data	No data	No data	No data	No data	No data	No data	No data	No data	No data	No data	No data	No data	0.06518369107724604	No data	No data
age	0.007925434661571938	No data	No data	No data	No data	No data	No data	No data	No data	No data	No data	No data	No data	No data	No data	No data	No data	No data	No data	No data	No data	0.06518369107724604	No data	No data
lymph node metastatic carcinoma	0.007867213263715742	No data	No data	No data	No data	No data	No data	No data	No data	No data	No data	No data	No data	No data	No data	No data	No data	No data	No data	No data	No data	0.06470484218453545	No data	No data
Carcinoma, Lewis Lung	0.007761176948378739	No data	No data	No data	No data	No data	No data	No data	No data	No data	No data	No data	No data	No data	No data	No data	No data	No data	No data	No data	No data	0.06383273374922022	No data	No data
glycogen storage disease VI	0.007761176948378739	No data	No data	No data	No data	No data	No data	No data	No data	No data	No data	No data	No data	No data	No data	No data	No data	No data	No data	No data	No data	0.06383273374922022	No data	No data
Myocardial Ischemia	0.007761176948378739	No data	No data	No data	No data	No data	No data	No data	No data	No data	No data	No data	No data	No data	No data	No data	No data	No data	No data	No data	No data	0.06383273374922022	No data	No data
mesothelioma	0.007761176948378739	No data	No data	No data	No data	No data	No data	No data	No data	No data	No data	No data	No data	No data	No data	No data	No data	No data	No data	No data	No data	0.06383273374922022	No data	No data
conduct disorder	0.0073915970936940375	No data	No data	No data	No data	No data	No data	No data	No data	No data	No data	No data	No data	No data	No data	No data	No data	No data	No data	No data	No data	0.06079307976116211	No data	No data
clostridium difficile infection	0.0073915970936940375	No data	No data	No data	No data	No data	No data	No data	No data	No data	No data	No data	No data	No data	No data	No data	No data	No data	No data	No data	No data	0.06079307976116211	No data	No data
hyperinsulinemic hypoglycemia, familial, 4	0.0073915970936940375	No data	No data	No data	No data	No data	No data	No data	No data	No data	No data	No data	No data	No data	No data	No data	No data	No data	No data	No data	No data	0.06079307976116211	No data	No data
visceral Leishmaniasis	0.0073915970936940375	No data	No data	No data	No data	No data	No data	No data	No data	No data	No data	No data	No data	No data	No data	No data	No data	No data	No data	No data	No data	0.06079307976116211	No data	No data
cervical intraepithelial neoplasia	0.0073915970936940375	No data	No data	No data	No data	No data	No data	No data	No data	No data	No data	No data	No data	No data	No data	No data	No data	No data	No data	No data	No data	0.06079307976116211	No data	No data
hypertrophy	0.0073915970936940375	No data	No data	No data	No data	No data	No data	No data	No data	No data	No data	No data	No data	No data	No data	No data	No data	No data	No data	No data	No data	0.06079307976116211	No data	No data
pituitary tumor	0.0073915970936940375	No data	No data	No data	No data	No data	No data	No data	No data	No data	No data	No data	No data	No data	No data	No data	No data	No data	No data	No data	No data	0.06079307976116211	No data	No data
hypopituitarism	0.0073915970936940375	No data	No data	No data	No data	No data	No data	No data	No data	No data	No data	No data	No data	No data	No data	No data	No data	No data	No data	No data	No data	0.06079307976116211	No data	No data
uremia	0.0073915970936940375	No data	No data	No data	No data	No data	No data	No data	No data	No data	No data	No data	No data	No data	No data	No data	No data	No data	No data	No data	No data	0.06079307976116211	No data	No data
Lentivirus Infections	0.0073915970936940375	No data	No data	No data	No data	No data	No data	No data	No data	No data	No data	No data	No data	No data	No data	No data	No data	No data	No data	No data	No data	0.06079307976116211	No data	No data
pulmonary hypertension	0.0073915970936940375	No data	No data	No data	No data	No data	No data	No data	No data	No data	No data	No data	No data	No data	No data	No data	No data	No data	No data	No data	No data	0.06079307976116211	No data	No data
Posterior Leukoencephalopathy Syndrome	0.0073915970936940375	No data	No data	No data	No data	No data	No data	No data	No data	No data	No data	No data	No data	No data	No data	No data	No data	No data	No data	No data	No data	0.06079307976116211	No data	No data
persistent truncus arteriosus	0.0073915970936940375	No data	No data	No data	No data	No data	No data	No data	No data	No data	No data	No data	No data	No data	No data	No data	No data	No data	No data	No data	No data	0.06079307976116211	No data	No data
imperforate anus	0.0073915970936940375	No data	No data	No data	No data	No data	No data	No data	No data	No data	No data	No data	No data	No data	No data	No data	No data	No data	No data	No data	No data	0.06079307976116211	No data	No data
lipoid nephrosis	0.0073915970936940375	No data	No data	No data	No data	No data	No data	No data	No data	No data	No data	No data	No data	No data	No data	No data	No data	No data	No data	No data	No data	0.06079307976116211	No data	No data
Micrognathia	0.007391597093694037	No data	No data	0.012158615952232422	No data	No data	No data	No data	No data	No data	No data	No data	No data	No data	No data	No data	No data	No data	No data	No data	No data	No data	No data	No data
Abnormal thumb morphology	0.007391597093694037	No data	No data	0.012158615952232422	No data	No data	No data	No data	No data	No data	No data	No data	No data	No data	No data	No data	No data	No data	No data	No data	No data	No data	No data	No data
Feeding difficulties	0.007391597093694037	No data	No data	0.012158615952232422	No data	No data	No data	No data	No data	No data	No data	No data	No data	No data	No data	No data	No data	No data	No data	No data	No data	No data	No data	No data
nervous system disease	0.0073378026926232635	No data	No data	No data	No data	No data	No data	No data	No data	No data	No data	No data	No data	No data	No data	No data	No data	No data	No data	No data	No data	0.06035064123623365	No data	No data
Cognitive impairment	0.007264009746427592	No data	No data	No data	No data	No data	No data	No data	No data	No data	No data	No data	No data	No data	No data	No data	No data	No data	No data	No data	No data	0.059743722270410714	No data	No data
dentin dysplasia	0.007022017239009335	No data	No data	No data	No data	No data	No data	No data	No data	No data	No data	No data	No data	No data	No data	No data	No data	No data	No data	No data	No data	0.057753425773104	No data	No data
Myocardial fibrosis	0.007022017239009335	No data	No data	No data	No data	No data	No data	No data	No data	No data	No data	No data	No data	No data	No data	No data	No data	No data	No data	No data	No data	0.057753425773104	No data	No data
Other metabolic disease	0.006943263627003988	No data	No data	No data	No data	No data	No data	No data	No data	No data	No data	No data	No data	No data	No data	No data	No data	No data	No data	No data	No data	0.0571057072143902	No data	No data
Mantle cell lymphoma	0.006652437384324632	No data	No data	No data	No data	No data	No data	No data	No data	No data	No data	No data	No data	No data	No data	No data	No data	No data	No data	No data	No data	0.0547137717850459	No data	No data
tongue cancer	0.006652437384324632	No data	No data	No data	No data	No data	No data	No data	No data	No data	No data	No data	No data	No data	No data	No data	No data	No data	No data	No data	No data	0.0547137717850459	No data	No data
kidney disease	0.006631905170175482	No data	No data	No data	No data	No data	No data	No data	No data	No data	No data	No data	No data	No data	No data	No data	No data	No data	No data	No data	No data	0.054544902119042664	No data	No data
metabolic disease	0.006621639063100907	No data	No data	No data	No data	No data	No data	No data	No data	No data	No data	No data	No data	No data	No data	No data	No data	No data	No data	No data	No data	0.05446046728604106	No data	No data
pulmonary arterial hypertension	0.006565175474190745	No data	No data	No data	No data	No data	No data	No data	No data	No data	No data	No data	No data	No data	No data	No data	No data	No data	No data	No data	No data	0.05399607570453218	No data	No data
Hyperglycemia	0.00630738508126516	No data	No data	No data	No data	No data	No data	No data	No data	No data	No data	No data	No data	No data	No data	No data	No data	No data	No data	No data	No data	0.05187584759683994	No data	No data
Huntington disease	0.006305556135562404	No data	No data	No data	No data	No data	No data	No data	No data	No data	No data	No data	No data	No data	No data	No data	No data	No data	No data	No data	No data	0.05186080521282237	No data	No data
gallbladder cancer	0.006282857529639931	No data	No data	No data	No data	No data	No data	No data	No data	No data	No data	No data	No data	No data	No data	No data	No data	No data	No data	No data	No data	0.051674117796987794	No data	No data
Asthma	0.006282857529639931	No data	No data	No data	No data	No data	No data	No data	No data	No data	No data	No data	No data	No data	No data	No data	No data	No data	No data	No data	No data	0.051674117796987794	No data	No data
colon adenoma	0.006282857529639931	No data	No data	No data	No data	No data	No data	No data	No data	No data	No data	No data	No data	No data	No data	No data	No data	No data	No data	No data	No data	0.051674117796987794	No data	No data
hypertension	0.006282857529639931	No data	No data	No data	No data	No data	No data	No data	No data	No data	No data	No data	No data	No data	No data	No data	No data	No data	No data	No data	No data	0.051674117796987794	No data	No data
post-traumatic stress disorder	0.006105869843674255	No data	No data	No data	No data	No data	No data	No data	No data	No data	No data	No data	No data	No data	No data	No data	No data	No data	No data	No data	No data	0.05021846127603996	No data	No data
plasmacytoma	0.006098067602297579	No data	No data	No data	No data	No data	No data	No data	No data	No data	No data	No data	No data	No data	No data	No data	No data	No data	No data	No data	No data	0.05015429080295874	No data	No data
grade III glioma	0.005913277674955229	No data	No data	No data	No data	No data	No data	No data	No data	No data	No data	No data	No data	No data	No data	No data	No data	No data	No data	No data	No data	0.04863446380892969	No data	No data
Osteoporosis	0.005900547702182757	No data	No data	No data	No data	No data	No data	No data	No data	No data	No data	No data	No data	No data	No data	No data	No data	No data	No data	No data	No data	0.04852976461600769	No data	No data
Wiskott-Aldrich syndrome	0.005543697820270528	No data	No data	No data	No data	No data	No data	No data	No data	No data	No data	No data	No data	No data	No data	No data	No data	No data	No data	No data	No data	0.045594809820871586	No data	No data
laryngotracheoesophageal cleft	0.005543697820270528	No data	No data	No data	No data	No data	No data	No data	No data	No data	No data	No data	No data	No data	No data	No data	No data	No data	No data	No data	No data	0.045594809820871586	No data	No data
acute myeloid leukemia by FAB classification	0.005543697820270528	No data	No data	No data	No data	No data	No data	No data	No data	No data	No data	No data	No data	No data	No data	No data	No data	No data	No data	No data	No data	0.045594809820871586	No data	No data
Glomerulonephritis	0.0055128994990468	No data	No data	No data	No data	No data	No data	No data	No data	No data	No data	No data	No data	No data	No data	No data	No data	No data	No data	No data	No data	0.04534150532186673	No data	No data
autoimmune disease	0.005458476560808197	No data	No data	No data	No data	No data	No data	No data	No data	No data	No data	No data	No data	No data	No data	No data	No data	No data	No data	No data	No data	0.04489389731736675	No data	No data
Stroke	0.005420504535375625	No data	No data	No data	No data	No data	No data	No data	No data	No data	No data	No data	No data	No data	No data	No data	No data	No data	No data	No data	No data	0.044581591824852204	No data	No data
congenital rubella	0.005358907892928176	No data	No data	No data	No data	No data	No data	No data	No data	No data	No data	No data	No data	No data	No data	No data	No data	No data	No data	No data	No data	0.044074982826842524	No data	No data
Thrombocytosis	0.005305113491857403	No data	No data	No data	No data	No data	No data	No data	No data	No data	No data	No data	No data	No data	No data	No data	No data	No data	No data	No data	No data	0.04363254430191407	No data	No data
type 1 diabetes mellitus	0.005269182117096389	No data	No data	No data	No data	No data	No data	No data	No data	No data	No data	No data	No data	No data	No data	No data	No data	No data	No data	No data	No data	0.043337022386408415	No data	No data
idiopathic pulmonary arterial hypertension	0.0051741179655858255	No data	No data	No data	No data	No data	No data	No data	No data	No data	No data	No data	No data	No data	No data	No data	No data	No data	No data	No data	No data	0.04255515583281348	No data	No data
Dupuytren Contracture	0.0051741179655858255	No data	No data	No data	No data	No data	No data	No data	No data	No data	No data	No data	No data	No data	No data	No data	No data	No data	No data	No data	No data	0.04255515583281348	No data	No data
malignant rhabdoid tumour	0.0051741179655858255	No data	No data	No data	No data	No data	No data	No data	No data	No data	No data	No data	No data	No data	No data	No data	No data	No data	No data	No data	No data	0.04255515583281348	No data	No data
epithelioid sarcoma	0.0051741179655858255	No data	No data	No data	No data	No data	No data	No data	No data	No data	No data	No data	No data	No data	No data	No data	No data	No data	No data	No data	No data	0.04255515583281348	No data	No data
uterine cervix neoplasm	0.0051741179655858255	No data	No data	No data	No data	No data	No data	No data	No data	No data	No data	No data	No data	No data	No data	No data	No data	No data	No data	No data	No data	0.04255515583281348	No data	No data
mature T-cell and NK-cell non-Hodgkin lymphoma	0.005145988832201489	No data	No data	No data	No data	No data	No data	No data	No data	No data	No data	No data	No data	No data	No data	No data	No data	No data	No data	No data	No data	0.042323804390389054	No data	No data
Glucose intolerance	0.005017662493769301	No data	No data	No data	No data	No data	No data	No data	No data	No data	No data	No data	No data	No data	No data	No data	No data	No data	No data	No data	No data	0.04126836897786887	No data	No data
histiocytic sarcoma	0.004989328038243475	No data	No data	No data	No data	No data	No data	No data	No data	No data	No data	No data	No data	No data	No data	No data	No data	No data	No data	No data	No data	0.04103532883878443	No data	No data
human african trypanosomiasis	0.0049355336371727015	No data	No data	No data	No data	No data	No data	No data	No data	No data	No data	No data	No data	No data	No data	No data	No data	No data	No data	No data	No data	0.04059289031385596	No data	No data
endometriosis	0.00487640086042315	No data	No data	No data	No data	No data	No data	No data	No data	No data	No data	No data	No data	No data	No data	No data	No data	No data	No data	No data	No data	0.04010654567576667	No data	No data
psoriasis vulgaris	0.004804538110901123	No data	No data	No data	No data	No data	No data	No data	No data	No data	No data	No data	No data	No data	No data	No data	No data	No data	No data	No data	No data	0.03951550184475537	No data	No data
Malignant Bone Neoplasm	0.004804538110901123	No data	No data	No data	No data	No data	No data	No data	No data	No data	No data	No data	No data	No data	No data	No data	No data	No data	No data	No data	No data	0.03951550184475537	No data	No data
pheochromocytoma	0.004804538110901123	No data	No data	No data	No data	No data	No data	No data	No data	No data	No data	No data	No data	No data	No data	No data	No data	No data	No data	No data	No data	0.03951550184475537	No data	No data
diffuse intrinsic pontine glioma	0.004804538110901123	No data	No data	No data	No data	No data	No data	No data	No data	No data	No data	No data	No data	No data	No data	No data	No data	No data	No data	No data	No data	0.03951550184475537	No data	No data
Mungan syndrome	0.004784005896751974	No data	No data	No data	No data	No data	No data	No data	No data	No data	No data	No data	No data	No data	No data	No data	No data	No data	No data	No data	No data	0.039346632178752144	No data	No data
bladder tumor	0.004619748183558772	No data	No data	No data	No data	No data	No data	No data	No data	No data	No data	No data	No data	No data	No data	No data	No data	No data	No data	No data	No data	0.037995674850726316	No data	No data
Polyarteritis Nodosa	0.004619748183558772	No data	No data	No data	No data	No data	No data	No data	No data	No data	No data	No data	No data	No data	No data	No data	No data	No data	No data	No data	No data	0.037995674850726316	No data	No data
Vitiligo	0.004619748183558772	No data	No data	No data	No data	No data	No data	No data	No data	No data	No data	No data	No data	No data	No data	No data	No data	No data	No data	No data	No data	0.037995674850726316	No data	No data
Infertility	0.004506821005738447	No data	No data	No data	No data	No data	No data	No data	No data	No data	No data	No data	No data	No data	No data	No data	No data	No data	No data	No data	No data	0.03706689168770857	No data	No data
facioscapulohumeral muscular dystrophy	0.004434958256216422	No data	No data	No data	No data	No data	No data	No data	No data	No data	No data	No data	No data	No data	No data	No data	No data	No data	No data	No data	No data	0.03647584785669727	No data	No data
HIV infection	0.004434958256216422	No data	No data	No data	No data	No data	No data	No data	No data	No data	No data	No data	No data	No data	No data	No data	No data	No data	No data	No data	No data	0.03647584785669727	No data	No data
mixed phenotype acute leukemia	0.004434958256216422	No data	No data	No data	No data	No data	No data	No data	No data	No data	No data	No data	No data	No data	No data	No data	No data	No data	No data	No data	No data	0.03647584785669727	No data	No data
aortic valve calcification	0.0044349582562164215	No data	No data	No data	No data	No data	No data	No data	No data	No data	No data	No data	No data	No data	No data	No data	No data	No data	No data	No data	No data	0.03647584785669726	No data	No data
choroideremia	0.0044349582562164215	No data	No data	No data	No data	No data	No data	No data	No data	No data	No data	No data	No data	No data	No data	No data	No data	No data	No data	No data	No data	0.03647584785669726	No data	No data
complex regional pain syndrome	0.0044349582562164215	No data	No data	No data	No data	No data	No data	No data	No data	No data	No data	No data	No data	No data	No data	No data	No data	No data	No data	No data	No data	0.03647584785669726	No data	No data
ciliopathy	0.0044349582562164215	No data	No data	No data	No data	No data	No data	No data	No data	No data	No data	No data	No data	No data	No data	No data	No data	No data	No data	No data	No data	0.03647584785669726	No data	No data
periapical granuloma	0.0044349582562164215	No data	No data	No data	No data	No data	No data	No data	No data	No data	No data	No data	No data	No data	No data	No data	No data	No data	No data	No data	No data	0.03647584785669726	No data	No data
Cerebral ischemia	0.0044144260420672715	No data	No data	No data	No data	No data	No data	No data	No data	No data	No data	No data	No data	No data	No data	No data	No data	No data	No data	No data	No data	0.03630697819069404	No data	No data
neural tube defect	0.0044144260420672715	No data	No data	No data	No data	No data	No data	No data	No data	No data	No data	No data	No data	No data	No data	No data	No data	No data	No data	No data	No data	0.03630697819069404	No data	No data
liver and intrahepatic bile duct neoplasm	0.004322031078396096	No data	No data	No data	No data	No data	No data	No data	No data	No data	No data	No data	No data	No data	No data	No data	No data	No data	No data	No data	No data	0.03554706469367951	No data	No data
X-linked retinoschisis	0.0042501683288740716	No data	No data	No data	No data	No data	No data	No data	No data	No data	No data	No data	No data	No data	No data	No data	No data	No data	No data	No data	No data	0.03495602086266821	No data	No data
psychosis	0.0042501683288740716	No data	No data	No data	No data	No data	No data	No data	No data	No data	No data	No data	No data	No data	No data	No data	No data	No data	No data	No data	No data	0.03495602086266821	No data	No data
chronic thromboembolic pulmonary hypertension	0.0042501683288740716	No data	No data	No data	No data	No data	No data	No data	No data	No data	No data	No data	No data	No data	No data	No data	No data	No data	No data	No data	No data	0.03495602086266821	No data	No data
neuroepithelial neoplasm	0.0042501683288740716	No data	No data	No data	No data	No data	No data	No data	No data	No data	No data	No data	No data	No data	No data	No data	No data	No data	No data	No data	No data	0.03495602086266821	No data	No data
renal pelvis/ureter urothelial carcinoma	0.0042501683288740716	No data	No data	No data	No data	No data	No data	No data	No data	No data	No data	No data	No data	No data	No data	No data	No data	No data	No data	No data	No data	0.03495602086266821	No data	No data
brain neoplasm	0.004229636114724921	No data	No data	No data	No data	No data	No data	No data	No data	No data	No data	No data	No data	No data	No data	No data	No data	No data	No data	No data	No data	0.034787151196664985	No data	No data
inflammation	0.00406537840153172	No data	No data	No data	No data	No data	No data	No data	No data	No data	No data	No data	No data	No data	No data	No data	No data	No data	No data	No data	No data	0.03343619386863916	No data	No data
skin cancer	0.00406537840153172	No data	No data	No data	No data	No data	No data	No data	No data	No data	No data	No data	No data	No data	No data	No data	No data	No data	No data	No data	No data	0.03343619386863916	No data	No data
gestational diabetes	0.00406537840153172	No data	No data	No data	No data	No data	No data	No data	No data	No data	No data	No data	No data	No data	No data	No data	No data	No data	No data	No data	No data	0.03343619386863916	No data	No data
intrahepatic cholangiocarcinoma	0.00406537840153172	No data	No data	No data	No data	No data	No data	No data	No data	No data	No data	No data	No data	No data	No data	No data	No data	No data	No data	No data	No data	0.03343619386863916	No data	No data
Epstein-Barr virus infection	0.00406537840153172	No data	No data	No data	No data	No data	No data	No data	No data	No data	No data	No data	No data	No data	No data	No data	No data	No data	No data	No data	No data	0.03343619386863916	No data	No data
hippocampal atrophy	0.00406537840153172	No data	No data	No data	No data	No data	No data	No data	No data	No data	No data	No data	No data	No data	No data	No data	No data	No data	No data	No data	No data	0.03343619386863916	No data	No data
cirrhosis of liver	0.00406537840153172	No data	No data	No data	No data	No data	No data	No data	No data	No data	No data	No data	No data	No data	No data	No data	No data	No data	No data	No data	No data	0.03343619386863916	No data	No data
nephritis	0.00406537840153172	No data	No data	No data	No data	No data	No data	No data	No data	No data	No data	No data	No data	No data	No data	No data	No data	No data	No data	No data	No data	0.03343619386863916	No data	No data
Malignant Pancreatic Neoplasm	0.00406537840153172	No data	No data	No data	No data	No data	No data	No data	No data	No data	No data	No data	No data	No data	No data	No data	No data	No data	No data	No data	No data	0.03343619386863916	No data	No data
hematopoietic and lymphoid system neoplasm	0.00406537840153172	No data	No data	No data	No data	No data	No data	No data	No data	No data	No data	No data	No data	No data	No data	No data	No data	No data	No data	No data	No data	0.03343619386863916	No data	No data
childhood leukemia	0.004021506740008651	No data	No data	No data	No data	No data	No data	No data	No data	No data	No data	No data	No data	No data	No data	No data	No data	No data	No data	No data	No data	0.033075366109168614	No data	No data
endothelial dysfunction	0.0038267940731185955	No data	No data	No data	No data	No data	No data	No data	No data	No data	No data	No data	No data	No data	No data	No data	No data	No data	No data	No data	No data	0.03147392834968165	No data	No data
adenoviridae infectious disease	0.0037573951892944687	No data	No data	No data	No data	No data	No data	No data	No data	No data	No data	No data	No data	No data	No data	No data	No data	No data	No data	No data	No data	0.03090314887859074	No data	No data
persistent fetal circulation syndrome	0.0036957985468470188	No data	No data	No data	No data	No data	No data	No data	No data	No data	No data	No data	No data	No data	No data	No data	No data	No data	No data	No data	No data	0.030396539880581056	No data	No data
Infantile dystonia-parkinsonism	0.0036957985468470188	No data	No data	No data	No data	No data	No data	No data	No data	No data	No data	No data	No data	No data	No data	No data	No data	No data	No data	No data	No data	0.030396539880581056	No data	No data
simian immunodeficiency virus infection	0.0036957985468470188	No data	No data	No data	No data	No data	No data	No data	No data	No data	No data	No data	No data	No data	No data	No data	No data	No data	No data	No data	No data	0.030396539880581056	No data	No data
placenta disease	0.0036957985468470188	No data	No data	No data	No data	No data	No data	No data	No data	No data	No data	No data	No data	No data	No data	No data	No data	No data	No data	No data	No data	0.030396539880581056	No data	No data
COVID-19–associated multisystem inflammatory syndrome in adults	0.0036957985468470188	No data	No data	No data	No data	No data	No data	No data	No data	No data	No data	No data	No data	No data	No data	No data	No data	No data	No data	No data	No data	0.030396539880581056	No data	No data
Patent ductus arteriosus	0.0036957985468470188	No data	No data	No data	No data	No data	No data	No data	No data	No data	No data	No data	No data	No data	No data	No data	No data	No data	No data	No data	No data	0.030396539880581056	No data	No data
Ureteral obstruction	0.0036957985468470188	No data	No data	No data	No data	No data	No data	No data	No data	No data	No data	No data	No data	No data	No data	No data	No data	No data	No data	No data	No data	0.030396539880581056	No data	No data
heart septal defect	0.0036957985468470188	No data	No data	No data	No data	No data	No data	No data	No data	No data	No data	No data	No data	No data	No data	No data	No data	No data	No data	No data	No data	0.030396539880581056	No data	No data
head and neck neoplasia	0.0036957985468470188	No data	No data	No data	No data	No data	No data	No data	No data	No data	No data	No data	No data	No data	No data	No data	No data	No data	No data	No data	No data	0.030396539880581056	No data	No data
Menke-Hennekam syndrome 1	0.0036957985468470188	No data	No data	No data	No data	No data	No data	No data	No data	No data	No data	No data	No data	No data	No data	No data	No data	No data	No data	No data	No data	0.030396539880581056	No data	No data
Chronic colitis	0.0036957985468470188	No data	No data	No data	No data	No data	No data	No data	No data	No data	No data	No data	No data	No data	No data	No data	No data	No data	No data	No data	No data	0.030396539880581056	No data	No data
Floating-Harbor syndrome	0.0036957985468470188	No data	No data	No data	No data	No data	No data	No data	No data	No data	No data	No data	No data	No data	No data	No data	No data	No data	No data	No data	No data	0.030396539880581056	No data	No data
inflammatory breast carcinoma	0.0036957985468470188	No data	No data	No data	No data	No data	No data	No data	No data	No data	No data	No data	No data	No data	No data	No data	No data	No data	No data	No data	No data	0.030396539880581056	No data	No data
Cutaneous T-cell lymphoma	0.0036957985468470188	No data	No data	No data	No data	No data	No data	No data	No data	No data	No data	No data	No data	No data	No data	No data	No data	No data	No data	No data	No data	0.030396539880581056	No data	No data
Aortic dissection	0.0036957985468470188	No data	No data	No data	No data	No data	No data	No data	No data	No data	No data	No data	No data	No data	No data	No data	No data	No data	No data	No data	No data	0.030396539880581056	No data	No data
T-cell and NK-cell neoplasm	0.0036957985468470188	No data	No data	No data	No data	No data	No data	No data	No data	No data	No data	No data	No data	No data	No data	No data	No data	No data	No data	No data	No data	0.030396539880581056	No data	No data
oropharynx cancer	0.0036957985468470188	No data	No data	No data	No data	No data	No data	No data	No data	No data	No data	No data	No data	No data	No data	No data	No data	No data	No data	No data	No data	0.030396539880581056	No data	No data
Hepatitis	0.0036957985468470188	No data	No data	No data	No data	No data	No data	No data	No data	No data	No data	No data	No data	No data	No data	No data	No data	No data	No data	No data	No data	0.030396539880581056	No data	No data
temporal lobe epilepsy	0.0036957985468470188	No data	No data	No data	No data	No data	No data	No data	No data	No data	No data	No data	No data	No data	No data	No data	No data	No data	No data	No data	No data	0.030396539880581056	No data	No data
breast ductal carcinoma in situ	0.0036957985468470188	No data	No data	No data	No data	No data	No data	No data	No data	No data	No data	No data	No data	No data	No data	No data	No data	No data	No data	No data	No data	0.030396539880581056	No data	No data
Amyotrophic lateral sclerosis	0.0036957985468470188	No data	No data	No data	No data	No data	No data	No data	No data	No data	No data	No data	No data	No data	No data	No data	No data	No data	No data	No data	No data	0.030396539880581056	No data	No data
Endoplasmic Reticulum Stress	0.0036957985468470188	No data	No data	No data	No data	No data	No data	No data	No data	No data	No data	No data	No data	No data	No data	No data	No data	No data	No data	No data	No data	0.030396539880581056	No data	No data
reading	0.0036957985468470188	No data	No data	No data	No data	No data	No data	No data	No data	No data	No data	No data	No data	No data	No data	No data	No data	No data	No data	No data	No data	0.030396539880581056	No data	No data
spindle cell hemangioma	0.0036957985468470188	No data	No data	No data	No data	No data	No data	No data	No data	No data	No data	No data	No data	No data	No data	No data	No data	No data	No data	No data	No data	0.030396539880581056	No data	No data
metastatic malignant neoplasm	0.0036957985468470188	No data	No data	No data	No data	No data	No data	No data	No data	No data	No data	No data	No data	No data	No data	No data	No data	No data	No data	No data	No data	0.030396539880581056	No data	No data
isolated growth hormone deficiency type IA	0.0036957985468470188	No data	No data	No data	No data	No data	No data	No data	No data	No data	No data	No data	No data	No data	No data	No data	No data	No data	No data	No data	No data	0.030396539880581056	No data	No data
uterine cancer	0.0036957985468470188	No data	No data	No data	No data	No data	No data	No data	No data	No data	No data	No data	No data	No data	No data	No data	No data	No data	No data	No data	No data	0.030396539880581056	No data	No data
chronic hepatitis B virus infection	0.0036957985468470188	No data	No data	No data	No data	No data	No data	No data	No data	No data	No data	No data	No data	No data	No data	No data	No data	No data	No data	No data	No data	0.030396539880581056	No data	No data
kidney cancer	0.0036957985468470188	No data	No data	No data	No data	No data	No data	No data	No data	No data	No data	No data	No data	No data	No data	No data	No data	No data	No data	No data	No data	0.030396539880581056	No data	No data
Increased total leukocyte count	0.0036957985468470188	No data	No data	No data	No data	No data	No data	No data	No data	No data	No data	No data	No data	No data	No data	No data	No data	No data	No data	No data	No data	0.030396539880581056	No data	No data
respiratory system disease	0.0036957985468470188	No data	No data	No data	No data	No data	No data	No data	No data	No data	No data	No data	No data	No data	No data	No data	No data	No data	No data	No data	No data	0.030396539880581056	No data	No data
maternal uniparental disomy of chromosome 20	0.0036957985468470188	No data	No data	No data	No data	No data	No data	No data	No data	No data	No data	No data	No data	No data	No data	No data	No data	No data	No data	No data	No data	0.030396539880581056	No data	No data
otopalatodigital syndrome type 1	0.0036957985468470188	No data	No data	No data	No data	No data	No data	No data	No data	No data	No data	No data	No data	No data	No data	No data	No data	No data	No data	No data	No data	0.030396539880581056	No data	No data
impaired renal function disease	0.0036957985468470188	No data	No data	No data	No data	No data	No data	No data	No data	No data	No data	No data	No data	No data	No data	No data	No data	No data	No data	No data	No data	0.030396539880581056	No data	No data
AIDS dementia	0.0036957985468470188	No data	No data	No data	No data	No data	No data	No data	No data	No data	No data	No data	No data	No data	No data	No data	No data	No data	No data	No data	No data	0.030396539880581056	No data	No data
Splenic Marginal Zone Lymphoma	0.0036957985468470188	No data	No data	No data	No data	No data	No data	No data	No data	No data	No data	No data	No data	No data	No data	No data	No data	No data	No data	No data	No data	0.030396539880581056	No data	No data
parkinsonism-dystonia, infantile	0.0036957985468470188	No data	No data	No data	No data	No data	No data	No data	No data	No data	No data	No data	No data	No data	No data	No data	No data	No data	No data	No data	No data	0.030396539880581056	No data	No data
Hematuria	0.0036957985468470188	No data	No data	No data	No data	No data	No data	No data	No data	No data	No data	No data	No data	No data	No data	No data	No data	No data	No data	No data	No data	0.030396539880581056	No data	No data
chromophobe renal cell carcinoma	0.0036957985468470188	No data	No data	No data	No data	No data	No data	No data	No data	No data	No data	No data	No data	No data	No data	No data	No data	No data	No data	No data	No data	0.030396539880581056	No data	No data
Abnormal intestine morphology	0.0036957985468470188	No data	No data	No data	No data	No data	No data	No data	No data	No data	No data	No data	No data	No data	No data	No data	No data	No data	No data	No data	No data	0.030396539880581056	No data	No data
autosomal dominant disease	0.0036957985468470188	No data	No data	No data	No data	No data	No data	No data	No data	No data	No data	No data	No data	No data	No data	No data	No data	No data	No data	No data	No data	0.030396539880581056	No data	No data
prion disease	0.0036957985468470188	No data	No data	No data	No data	No data	No data	No data	No data	No data	No data	No data	No data	No data	No data	No data	No data	No data	No data	No data	No data	0.030396539880581056	No data	No data
papilloma	0.0036957985468470188	No data	No data	No data	No data	No data	No data	No data	No data	No data	No data	No data	No data	No data	No data	No data	No data	No data	No data	No data	No data	0.030396539880581056	No data	No data
acute myocardial infarction	0.0036957985468470188	No data	No data	No data	No data	No data	No data	No data	No data	No data	No data	No data	No data	No data	No data	No data	No data	No data	No data	No data	No data	0.030396539880581056	No data	No data
anaplastic meningioma	0.0036957985468470188	No data	No data	No data	No data	No data	No data	No data	No data	No data	No data	No data	No data	No data	No data	No data	No data	No data	No data	No data	No data	0.030396539880581056	No data	No data
human herpesvirus 8 infection	0.0036957985468470188	No data	No data	No data	No data	No data	No data	No data	No data	No data	No data	No data	No data	No data	No data	No data	No data	No data	No data	No data	No data	0.030396539880581056	No data	No data
Large for gestational age	0.0036957985468470188	No data	No data	No data	No data	No data	No data	No data	No data	No data	No data	No data	No data	No data	No data	No data	No data	No data	No data	No data	No data	0.030396539880581056	No data	No data
endocervical carcinoma	0.0036957985468470188	No data	No data	No data	No data	No data	No data	No data	No data	No data	No data	No data	No data	No data	No data	No data	No data	No data	No data	No data	No data	0.030396539880581056	No data	No data
mucosal melanoma	0.0036957985468470188	No data	No data	No data	No data	No data	No data	No data	No data	No data	No data	No data	No data	No data	No data	No data	No data	No data	No data	No data	No data	0.030396539880581056	No data	No data
polyendocrinopathy	0.0036957985468470188	No data	No data	No data	No data	No data	No data	No data	No data	No data	No data	No data	No data	No data	No data	No data	No data	No data	No data	No data	No data	0.030396539880581056	No data	No data
Allergy	0.0036957985468470188	No data	No data	No data	No data	No data	No data	No data	No data	No data	No data	No data	No data	No data	No data	No data	No data	No data	No data	No data	No data	0.030396539880581056	No data	No data
Ehlers-Danlos syndrome	0.0036957985468470188	No data	No data	No data	No data	No data	No data	No data	No data	No data	No data	No data	No data	No data	No data	No data	No data	No data	No data	No data	No data	0.030396539880581056	No data	No data
ovarian epithelial tumor	0.0036957985468470188	No data	No data	No data	No data	No data	No data	No data	No data	No data	No data	No data	No data	No data	No data	No data	No data	No data	No data	No data	No data	0.030396539880581056	No data	No data
retinitis pigmentosa	0.0036957985468470183	No data	No data	No data	No data	0.006079307976116211	No data	No data	No data	No data	No data	No data	No data	No data	No data	No data	No data	No data	No data	No data	No data	No data	No data	No data
congenital heart disease	0.003675266332697868	No data	No data	No data	No data	No data	No data	No data	No data	No data	No data	No data	No data	No data	No data	No data	No data	No data	No data	No data	No data	0.030227670214577826	No data	No data
colorectal neoplasm	0.003582871369026692	No data	No data	No data	No data	No data	No data	No data	No data	No data	No data	No data	No data	No data	No data	No data	No data	No data	No data	No data	No data	0.029467756717563298	No data	No data
Coffin-Siris syndrome	0.0035110086195046675	No data	No data	No data	No data	No data	No data	No data	No data	No data	No data	No data	No data	No data	No data	No data	No data	No data	No data	No data	No data	0.028876712886552	No data	No data
Congestive heart failure	0.0035110086195046675	No data	No data	No data	No data	No data	No data	No data	No data	No data	No data	No data	No data	No data	No data	No data	No data	No data	No data	No data	No data	0.028876712886552	No data	No data
osteonecrosis	0.0035110086195046675	No data	No data	No data	No data	No data	No data	No data	No data	No data	No data	No data	No data	No data	No data	No data	No data	No data	No data	No data	No data	0.028876712886552	No data	No data
Pilomatrixoma	0.003490476405355517	No data	No data	No data	No data	No data	No data	No data	No data	No data	No data	No data	No data	No data	No data	No data	No data	No data	No data	No data	No data	0.02870784322054877	No data	No data
familial Alzheimer disease	0.003326218692162316	No data	No data	No data	No data	No data	No data	No data	No data	No data	No data	No data	No data	No data	No data	No data	No data	No data	No data	No data	No data	0.02735688589252295	No data	No data
familial atrioventricular septal defect	0.003326218692162316	No data	No data	No data	No data	No data	No data	No data	No data	No data	No data	No data	No data	No data	No data	No data	No data	No data	No data	No data	No data	0.02735688589252295	No data	No data
Granular Cell Tumor	0.003326218692162316	No data	No data	No data	No data	No data	No data	No data	No data	No data	No data	No data	No data	No data	No data	No data	No data	No data	No data	No data	No data	0.02735688589252295	No data	No data
aplastic anemia	0.003326218692162316	No data	No data	No data	No data	No data	No data	No data	No data	No data	No data	No data	No data	No data	No data	No data	No data	No data	No data	No data	No data	0.02735688589252295	No data	No data
Nephropathy	0.003326218692162316	No data	No data	No data	No data	No data	No data	No data	No data	No data	No data	No data	No data	No data	No data	No data	No data	No data	No data	No data	No data	0.02735688589252295	No data	No data
vascular disease	0.003326218692162316	No data	No data	No data	No data	No data	No data	No data	No data	No data	No data	No data	No data	No data	No data	No data	No data	No data	No data	No data	No data	0.02735688589252295	No data	No data
Fibrolamellar Carcinoma	0.003326218692162316	No data	No data	No data	No data	No data	No data	No data	No data	No data	No data	No data	No data	No data	No data	No data	No data	No data	No data	No data	No data	0.02735688589252295	No data	No data
Mental deterioration	0.003326218692162316	No data	No data	No data	No data	No data	No data	No data	No data	No data	No data	No data	No data	No data	No data	No data	No data	No data	No data	No data	No data	0.02735688589252295	No data	No data
Keloid	0.0031106304435962405	No data	No data	No data	No data	No data	No data	No data	No data	No data	No data	No data	No data	No data	No data	No data	No data	No data	No data	No data	No data	0.025583754399489053	No data	No data
oropharynx squamous cell carcinoma	0.0029566388374776143	No data	No data	No data	No data	No data	No data	No data	No data	No data	No data	No data	No data	No data	No data	No data	No data	No data	No data	No data	No data	0.024317231904464845	No data	No data
choanal atresia	0.0029566388374776143	No data	No data	No data	No data	No data	No data	No data	No data	No data	No data	No data	No data	No data	No data	No data	No data	No data	No data	No data	No data	0.024317231904464845	No data	No data
ameloblastoma	0.0029566388374776143	No data	No data	No data	No data	No data	No data	No data	No data	No data	No data	No data	No data	No data	No data	No data	No data	No data	No data	No data	No data	0.024317231904464845	No data	No data
atrial heart septal defect	0.0029566388374776143	No data	No data	No data	No data	No data	No data	No data	No data	No data	No data	No data	No data	No data	No data	No data	No data	No data	No data	No data	No data	0.024317231904464845	No data	No data
allergic disease	0.0029566388374776143	No data	No data	No data	No data	No data	No data	No data	No data	No data	No data	No data	No data	No data	No data	No data	No data	No data	No data	No data	No data	0.024317231904464845	No data	No data
renal nutcracker syndrome	0.0029566388374776143	No data	No data	No data	No data	No data	No data	No data	No data	No data	No data	No data	No data	No data	No data	No data	No data	No data	No data	No data	No data	0.024317231904464845	No data	No data
food allergy	0.0029566388374776143	No data	No data	No data	No data	No data	No data	No data	No data	No data	No data	No data	No data	No data	No data	No data	No data	No data	No data	No data	No data	0.024317231904464845	No data	No data
Bardet-Biedl syndrome	0.0029566388374776143	No data	No data	No data	No data	No data	No data	No data	No data	No data	No data	No data	No data	No data	No data	No data	No data	No data	No data	No data	No data	0.024317231904464845	No data	No data
Dravet syndrome	0.0029566388374776143	No data	No data	No data	No data	No data	No data	No data	No data	No data	No data	No data	No data	No data	No data	No data	No data	No data	No data	No data	No data	0.024317231904464845	No data	No data
heart disease	0.002902844436406841	No data	No data	No data	No data	No data	No data	No data	No data	No data	No data	No data	No data	No data	No data	No data	No data	No data	No data	No data	No data	0.023874793379536387	No data	No data
diabetic retinopathy	0.002843711659657289	No data	No data	No data	No data	No data	No data	No data	No data	No data	No data	No data	No data	No data	No data	No data	No data	No data	No data	No data	No data	0.023388448741447087	No data	No data
chronic graft versus host disease	0.002771848910135263	No data	No data	No data	No data	No data	No data	No data	No data	No data	No data	No data	No data	No data	No data	No data	No data	No data	No data	No data	No data	0.02279740491043579	No data	No data
peeling skin syndrome	0.002771848910135263	No data	No data	No data	No data	No data	No data	No data	No data	No data	No data	No data	No data	No data	No data	No data	No data	No data	No data	No data	No data	0.02279740491043579	No data	No data
acanthosis nigricans	0.002771848910135263	No data	No data	No data	No data	No data	No data	No data	No data	No data	No data	No data	No data	No data	No data	No data	No data	No data	No data	No data	No data	0.02279740491043579	No data	No data
Fontaine progeroid syndrome	0.002771848910135263	No data	No data	No data	No data	No data	No data	No data	No data	No data	No data	No data	No data	No data	No data	No data	No data	No data	No data	No data	No data	0.02279740491043579	No data	No data
psychiatric disorder	0.002771848910135263	No data	No data	No data	No data	No data	No data	No data	No data	No data	No data	No data	No data	No data	No data	No data	No data	No data	No data	No data	No data	0.02279740491043579	No data	No data
status epilepticus	0.002771848910135263	No data	No data	No data	No data	No data	No data	No data	No data	No data	No data	No data	No data	No data	No data	No data	No data	No data	No data	No data	No data	0.02279740491043579	No data	No data
chronic graft versus host disease	0.002771848910135263	No data	No data	No data	No data	No data	No data	No data	No data	No data	No data	No data	No data	No data	No data	No data	No data	No data	No data	No data	No data	0.02279740491043579	No data	No data
infectious disease	0.002751316695986113	No data	No data	No data	No data	No data	No data	No data	No data	No data	No data	No data	No data	No data	No data	No data	No data	No data	No data	No data	No data	0.02262853524443256	No data	No data
Neoplasm of the lung	0.0025870589827929123	No data	No data	No data	No data	No data	No data	No data	No data	No data	No data	No data	No data	No data	No data	No data	No data	No data	No data	No data	No data	0.021277577916406734	No data	No data
Hypoinsulinemia	0.0025870589827929123	No data	No data	No data	No data	No data	No data	No data	No data	No data	No data	No data	No data	No data	No data	No data	No data	No data	No data	No data	No data	0.021277577916406734	No data	No data
viral myocarditis	0.0025870589827929123	No data	No data	No data	No data	No data	No data	No data	No data	No data	No data	No data	No data	No data	No data	No data	No data	No data	No data	No data	No data	0.021277577916406734	No data	No data
rheumatoid arthritis	0.0025870589827929123	No data	No data	No data	No data	No data	No data	No data	No data	No data	No data	No data	No data	No data	No data	No data	No data	No data	No data	No data	No data	0.021277577916406734	No data	No data
tarsal-carpal coalition syndrome	0.0025870589827929123	No data	No data	No data	No data	No data	No data	No data	No data	No data	No data	No data	No data	No data	No data	No data	No data	No data	No data	No data	No data	0.021277577916406734	No data	No data
hematologic disease	0.0025870589827929123	No data	No data	No data	No data	No data	No data	No data	No data	No data	No data	No data	No data	No data	No data	No data	No data	No data	No data	No data	No data	0.021277577916406734	No data	No data
Lipodystrophy	0.0025870589827929123	No data	No data	No data	No data	No data	No data	No data	No data	No data	No data	No data	No data	No data	No data	No data	No data	No data	No data	No data	No data	0.021277577916406734	No data	No data
B cell deficiency	0.0025870589827929123	No data	No data	No data	No data	No data	No data	No data	No data	No data	No data	No data	No data	No data	No data	No data	No data	No data	No data	No data	No data	0.021277577916406734	No data	No data
hypertensive heart disease	0.0025870589827929123	No data	No data	No data	No data	No data	No data	No data	No data	No data	No data	No data	No data	No data	No data	No data	No data	No data	No data	No data	No data	0.021277577916406734	No data	No data
metastatic prostate cancer	0.0025870589827929123	No data	No data	No data	No data	No data	No data	No data	No data	No data	No data	No data	No data	No data	No data	No data	No data	No data	No data	No data	No data	0.021277577916406734	No data	No data
fibrosarcoma	0.0025870589827929123	No data	No data	No data	No data	No data	No data	No data	No data	No data	No data	No data	No data	No data	No data	No data	No data	No data	No data	No data	No data	0.021277577916406734	No data	No data
fragile X syndrome	0.0025870589827929123	No data	No data	No data	No data	No data	No data	No data	No data	No data	No data	No data	No data	No data	No data	No data	No data	No data	No data	No data	No data	0.021277577916406734	No data	No data
Pick disease	0.0025870589827929123	No data	No data	No data	No data	No data	No data	No data	No data	No data	No data	No data	No data	No data	No data	No data	No data	No data	No data	No data	No data	0.021277577916406734	No data	No data
neuropathic pain	0.0025870589827929123	No data	No data	No data	No data	No data	No data	No data	No data	No data	No data	No data	No data	No data	No data	No data	No data	No data	No data	No data	No data	0.021277577916406734	No data	No data
Hyperlipidemia	0.0022174791281082107	No data	No data	No data	No data	No data	No data	No data	No data	No data	No data	No data	No data	No data	No data	No data	No data	No data	No data	No data	No data	0.01823792392834863	No data	No data
Primary Effusion Lymphoma	0.0022174791281082107	No data	No data	No data	No data	No data	No data	No data	No data	No data	No data	No data	No data	No data	No data	No data	No data	No data	No data	No data	No data	0.01823792392834863	No data	No data
invasive hydatidiform mole	0.0022174791281082107	No data	No data	No data	No data	No data	No data	No data	No data	No data	No data	No data	No data	No data	No data	No data	No data	No data	No data	No data	No data	0.01823792392834863	No data	No data
Crohn's disease	0.0022174791281082107	No data	No data	No data	No data	No data	No data	No data	No data	No data	No data	No data	No data	No data	No data	No data	No data	No data	No data	No data	No data	0.01823792392834863	No data	No data
respiratory tract infectious disorder	0.0022174791281082107	No data	No data	No data	No data	No data	No data	No data	No data	No data	No data	No data	No data	No data	No data	No data	No data	No data	No data	No data	No data	0.01823792392834863	No data	No data
Inflammatory abnormality of the skin	0.0022174791281082107	No data	No data	No data	No data	No data	No data	No data	No data	No data	No data	No data	No data	No data	No data	No data	No data	No data	No data	No data	No data	0.01823792392834863	No data	No data
congenital hypothyroidism	0.0022174791281082107	No data	No data	No data	No data	No data	No data	No data	No data	No data	No data	No data	No data	No data	No data	No data	No data	No data	No data	No data	No data	0.01823792392834863	No data	No data
lumbar disc herniation	0.0022174791281082107	No data	No data	No data	No data	No data	No data	No data	No data	No data	No data	No data	No data	No data	No data	No data	No data	No data	No data	No data	No data	0.01823792392834863	No data	No data
spinocerebellar ataxia type 1	0.0022174791281082107	No data	No data	No data	No data	No data	No data	No data	No data	No data	No data	No data	No data	No data	No data	No data	No data	No data	No data	No data	No data	0.01823792392834863	No data	No data
female infertility	0.0022174791281082107	No data	No data	No data	No data	No data	No data	No data	No data	No data	No data	No data	No data	No data	No data	No data	No data	No data	No data	No data	No data	0.01823792392834863	No data	No data
invasive breast ductal carcinoma	0.0022174791281082107	No data	No data	No data	No data	No data	No data	No data	No data	No data	No data	No data	No data	No data	No data	No data	No data	No data	No data	No data	No data	0.01823792392834863	No data	No data
fungal infectious disease	0.0022174791281082107	No data	No data	No data	No data	No data	No data	No data	No data	No data	No data	No data	No data	No data	No data	No data	No data	No data	No data	No data	No data	0.01823792392834863	No data	No data
Maffucci syndrome	0.0022174791281082107	No data	No data	No data	No data	No data	No data	No data	No data	No data	No data	No data	No data	No data	No data	No data	No data	No data	No data	No data	No data	0.01823792392834863	No data	No data
acne	0.0022174791281082107	No data	No data	No data	No data	No data	No data	No data	No data	No data	No data	No data	No data	No data	No data	No data	No data	No data	No data	No data	No data	0.01823792392834863	No data	No data
retinoblastoma	0.0022174791281082107	No data	No data	No data	No data	No data	No data	No data	No data	No data	No data	No data	No data	No data	No data	No data	No data	No data	No data	No data	No data	0.01823792392834863	No data	No data
Autoimmune Hepatitis	0.0022174791281082107	No data	No data	No data	No data	No data	No data	No data	No data	No data	No data	No data	No data	No data	No data	No data	No data	No data	No data	No data	No data	0.01823792392834863	No data	No data
Anemia	0.0022174791281082107	No data	No data	No data	No data	No data	No data	No data	No data	No data	No data	No data	No data	No data	No data	No data	No data	No data	No data	No data	No data	0.01823792392834863	No data	No data
Right ventricular hypertrophy	0.0022174791281082107	No data	No data	No data	No data	No data	No data	No data	No data	No data	No data	No data	No data	No data	No data	No data	No data	No data	No data	No data	No data	0.01823792392834863	No data	No data
small cell carcinoma	0.0022174791281082107	No data	No data	No data	No data	No data	No data	No data	No data	No data	No data	No data	No data	No data	No data	No data	No data	No data	No data	No data	No data	0.01823792392834863	No data	No data
Ochoa syndrome	0.0022174791281082107	No data	No data	No data	No data	No data	No data	No data	No data	No data	No data	No data	No data	No data	No data	No data	No data	No data	No data	No data	No data	0.01823792392834863	No data	No data
sarcoidosis	0.0022174791281082107	No data	No data	No data	No data	No data	No data	No data	No data	No data	No data	No data	No data	No data	No data	No data	No data	No data	No data	No data	No data	0.01823792392834863	No data	No data
HIV-1 infection	0.0022174791281082107	No data	No data	No data	No data	No data	No data	No data	No data	No data	No data	No data	No data	No data	No data	No data	No data	No data	No data	No data	No data	0.01823792392834863	No data	No data
Hypoglycemia	0.0022174791281082107	No data	No data	No data	No data	No data	No data	No data	No data	No data	No data	No data	No data	No data	No data	No data	No data	No data	No data	No data	No data	0.01823792392834863	No data	No data
epidermodysplasia verruciformis	0.0022174791281082107	No data	No data	No data	No data	No data	No data	No data	No data	No data	No data	No data	No data	No data	No data	No data	No data	No data	No data	No data	No data	0.01823792392834863	No data	No data
HIV-associated neurocognitive disorder	0.0022174791281082107	No data	No data	No data	No data	No data	No data	No data	No data	No data	No data	No data	No data	No data	No data	No data	No data	No data	No data	No data	No data	0.01823792392834863	No data	No data
skin infection	0.0022174791281082107	No data	No data	No data	No data	No data	No data	No data	No data	No data	No data	No data	No data	No data	No data	No data	No data	No data	No data	No data	No data	0.01823792392834863	No data	No data
skin papilloma	0.0022174791281082107	No data	No data	No data	No data	No data	No data	No data	No data	No data	No data	No data	No data	No data	No data	No data	No data	No data	No data	No data	No data	0.01823792392834863	No data	No data
punctate palmoplantar keratoderma type III	0.0022174791281082107	No data	No data	No data	No data	No data	No data	No data	No data	No data	No data	No data	No data	No data	No data	No data	No data	No data	No data	No data	No data	0.01823792392834863	No data	No data
anaplastic ependymoma	0.0022174791281082107	No data	No data	No data	No data	No data	No data	No data	No data	No data	No data	No data	No data	No data	No data	No data	No data	No data	No data	No data	No data	0.01823792392834863	No data	No data
Miscarriage	0.0022174791281082107	No data	No data	No data	No data	No data	No data	No data	No data	No data	No data	No data	No data	No data	No data	No data	No data	No data	No data	No data	No data	0.01823792392834863	No data	No data
cerebellar ataxia	0.0022174791281082107	No data	No data	No data	No data	No data	No data	No data	No data	No data	No data	No data	No data	No data	No data	No data	No data	No data	No data	No data	No data	0.01823792392834863	No data	No data
hyperplasia	0.0022174791281082107	No data	No data	No data	No data	No data	No data	No data	No data	No data	No data	No data	No data	No data	No data	No data	No data	No data	No data	No data	No data	0.01823792392834863	No data	No data
embryonal carcinoma	0.0022174791281082107	No data	No data	No data	No data	No data	No data	No data	No data	No data	No data	No data	No data	No data	No data	No data	No data	No data	No data	No data	No data	0.01823792392834863	No data	No data
chondrosarcoma	0.0022174791281082107	No data	No data	No data	No data	No data	No data	No data	No data	No data	No data	No data	No data	No data	No data	No data	No data	No data	No data	No data	No data	0.01823792392834863	No data	No data
adrenal cortex neoplasm	0.0022174791281082107	No data	No data	No data	No data	No data	No data	No data	No data	No data	No data	No data	No data	No data	No data	No data	No data	No data	No data	No data	No data	0.01823792392834863	No data	No data
malignant glioma	0.0022174791281082107	No data	No data	No data	No data	No data	No data	No data	No data	No data	No data	No data	No data	No data	No data	No data	No data	No data	No data	No data	No data	0.01823792392834863	No data	No data
congenital bilateral aplasia of vas deferens from CFTR mutation	0.0022174791281082107	No data	No data	No data	No data	No data	No data	No data	No data	No data	No data	No data	No data	No data	No data	No data	No data	No data	No data	No data	No data	0.01823792392834863	No data	No data
ventricular septal defect	0.00201215698661671	No data	No data	No data	No data	No data	No data	No data	No data	No data	No data	No data	No data	No data	No data	No data	No data	No data	No data	No data	No data	0.01654922726831635	No data	No data
Atrophy	0.0018478992734235094	No data	No data	No data	No data	No data	No data	No data	No data	No data	No data	No data	No data	No data	No data	No data	No data	No data	No data	No data	No data	0.015198269940290528	No data	No data
large cell neuroendocrine carcinoma	0.0018478992734235094	No data	No data	No data	No data	No data	No data	No data	No data	No data	No data	No data	No data	No data	No data	No data	No data	No data	No data	No data	No data	0.015198269940290528	No data	No data
head and neck malignant neoplasia	0.0018478992734235094	No data	No data	No data	No data	No data	No data	No data	No data	No data	No data	No data	No data	No data	No data	No data	No data	No data	No data	No data	No data	0.015198269940290528	No data	No data
dermatitis	0.0018478992734235094	No data	No data	No data	No data	No data	No data	No data	No data	No data	No data	No data	No data	No data	No data	No data	No data	No data	No data	No data	No data	0.015198269940290528	No data	No data
aneurysmal bone cyst	0.0018478992734235094	No data	No data	No data	No data	No data	No data	No data	No data	No data	No data	No data	No data	No data	No data	No data	No data	No data	No data	No data	No data	0.015198269940290528	No data	No data
AIDS	0.0018478992734235094	No data	No data	No data	No data	No data	No data	No data	No data	No data	No data	No data	No data	No data	No data	No data	No data	No data	No data	No data	No data	0.015198269940290528	No data	No data
alkaline phosphatase measurement	0.0018478992734235094	No data	No data	No data	No data	No data	No data	No data	No data	No data	No data	No data	No data	No data	No data	No data	No data	No data	No data	No data	No data	0.015198269940290528	No data	No data
Ocular Melanoma	0.0018478992734235094	No data	No data	No data	No data	No data	No data	No data	No data	No data	No data	No data	No data	No data	No data	No data	No data	No data	No data	No data	No data	0.015198269940290528	No data	No data
Guillain-Barre syndrome	0.0018478992734235094	No data	No data	No data	No data	No data	No data	No data	No data	No data	No data	No data	No data	No data	No data	No data	No data	No data	No data	No data	No data	0.015198269940290528	No data	No data
colonic neoplasm	0.0018478992734235094	No data	No data	No data	No data	No data	No data	No data	No data	No data	No data	No data	No data	No data	No data	No data	No data	No data	No data	No data	No data	0.015198269940290528	No data	No data
neuroendocrine neoplasm	0.0018478992734235094	No data	No data	No data	No data	No data	No data	No data	No data	No data	No data	No data	No data	No data	No data	No data	No data	No data	No data	No data	No data	0.015198269940290528	No data	No data
meningococcal infection	0.0015541923218138761	No data	No data	No data	No data	No data	No data	No data	No data	No data	No data	No data	No data	No data	No data	No data	No data	No data	No data	No data	No data	No data	0.012782641773700516	No data
prostate sarcoma	0.0014783194187388072	No data	No data	No data	No data	No data	No data	No data	No data	No data	No data	No data	No data	No data	No data	No data	No data	No data	No data	No data	No data	0.012158615952232422	No data	No data
Wiedemann-Steiner syndrome	0.0014783194187388072	No data	No data	No data	No data	No data	No data	No data	No data	No data	No data	No data	No data	No data	No data	No data	No data	No data	No data	No data	No data	0.012158615952232422	No data	No data
Wilms tumor	0.0014783194187388072	No data	No data	No data	No data	No data	No data	No data	No data	No data	No data	No data	No data	No data	No data	No data	No data	No data	No data	No data	No data	0.012158615952232422	No data	No data
pilocytic astrocytoma	0.0014783194187388072	No data	No data	No data	No data	No data	No data	No data	No data	No data	No data	No data	No data	No data	No data	No data	No data	No data	No data	No data	No data	0.012158615952232422	No data	No data
sarcopenia	0.0014783194187388072	No data	No data	No data	No data	No data	No data	No data	No data	No data	No data	No data	No data	No data	No data	No data	No data	No data	No data	No data	No data	0.012158615952232422	No data	No data
Keratocystic odontogenic tumor	0.0014783194187388072	No data	No data	No data	No data	No data	No data	No data	No data	No data	No data	No data	No data	No data	No data	No data	No data	No data	No data	No data	No data	0.012158615952232422	No data	No data
Pitt-Hopkins syndrome	0.0014783194187388072	No data	No data	No data	No data	No data	No data	No data	No data	No data	No data	No data	No data	No data	No data	No data	No data	No data	No data	No data	No data	0.012158615952232422	No data	No data
paraneoplastic neurologic syndrome	0.0014783194187388072	No data	No data	No data	No data	No data	No data	No data	No data	No data	No data	No data	No data	No data	No data	No data	No data	No data	No data	No data	No data	0.012158615952232422	No data	No data
Cachexia	0.0014783194187388072	No data	No data	No data	No data	No data	No data	No data	No data	No data	No data	No data	No data	No data	No data	No data	No data	No data	No data	No data	No data	0.012158615952232422	No data	No data
FG syndrome 1	0.0014783194187388072	No data	No data	No data	No data	No data	No data	No data	No data	No data	No data	No data	No data	No data	No data	No data	No data	No data	No data	No data	No data	0.012158615952232422	No data	No data
Aarskog-Scott syndrome, X-linked	0.0014783194187388072	No data	No data	No data	No data	No data	No data	No data	No data	No data	No data	No data	No data	No data	No data	No data	No data	No data	No data	No data	No data	0.012158615952232422	No data	No data
Renal Cell Carcinoma Associated with Xp11.2 Translocations/TFE3 Gene Fusions	0.0014783194187388072	No data	No data	No data	No data	No data	No data	No data	No data	No data	No data	No data	No data	No data	No data	No data	No data	No data	No data	No data	No data	0.012158615952232422	No data	No data
hypertrophic cardiomyopathy	0.0014783194187388072	No data	No data	No data	No data	No data	No data	No data	No data	No data	No data	No data	No data	No data	No data	No data	No data	No data	No data	No data	No data	0.012158615952232422	No data	No data
Beckwith-Wiedemann syndrome	0.0014783194187388072	No data	No data	No data	No data	No data	No data	No data	No data	No data	No data	No data	No data	No data	No data	No data	No data	No data	No data	No data	No data	0.012158615952232422	No data	No data
neuroendocrine carcinoma	0.0014783194187388072	No data	No data	No data	No data	No data	No data	No data	No data	No data	No data	No data	No data	No data	No data	No data	No data	No data	No data	No data	No data	0.012158615952232422	No data	No data
Ovarian Small Cell Carcinoma	0.0014783194187388072	No data	No data	No data	No data	No data	No data	No data	No data	No data	No data	No data	No data	No data	No data	No data	No data	No data	No data	No data	No data	0.012158615952232422	No data	No data
Splenomegaly	0.0014783194187388072	No data	No data	No data	No data	No data	No data	No data	No data	No data	No data	No data	No data	No data	No data	No data	No data	No data	No data	No data	No data	0.012158615952232422	No data	No data
polycystic ovary syndrome	0.0014783194187388072	No data	No data	No data	No data	No data	No data	No data	No data	No data	No data	No data	No data	No data	No data	No data	No data	No data	No data	No data	No data	0.012158615952232422	No data	No data
Kaposi's sarcoma	0.0014783194187388072	No data	No data	No data	No data	No data	No data	No data	No data	No data	No data	No data	No data	No data	No data	No data	No data	No data	No data	No data	No data	0.012158615952232422	No data	No data
classic Hodgkin lymphoma	0.0014783194187388072	No data	No data	No data	No data	No data	No data	No data	No data	No data	No data	No data	No data	No data	No data	No data	No data	No data	No data	No data	No data	0.012158615952232422	No data	No data
malignant hyperthermia, susceptibility to, 1	0.0014783194187388072	No data	No data	No data	No data	No data	No data	No data	No data	No data	No data	No data	No data	No data	No data	No data	No data	No data	No data	No data	No data	0.012158615952232422	No data	No data
amyloidosis	0.0014783194187388072	No data	No data	No data	No data	No data	No data	No data	No data	No data	No data	No data	No data	No data	No data	No data	No data	No data	No data	No data	No data	0.012158615952232422	No data	No data
Granuloma	0.0014783194187388072	No data	No data	No data	No data	No data	No data	No data	No data	No data	No data	No data	No data	No data	No data	No data	No data	No data	No data	No data	No data	0.012158615952232422	No data	No data
type 2 diabetes nephropathy	0.0014783194187388072	No data	No data	No data	No data	No data	No data	No data	No data	No data	No data	No data	No data	No data	No data	No data	No data	No data	No data	No data	No data	0.012158615952232422	No data	No data
hepatitis C virus infection	0.0014783194187388072	No data	No data	No data	No data	No data	No data	No data	No data	No data	No data	No data	No data	No data	No data	No data	No data	No data	No data	No data	No data	0.012158615952232422	No data	No data
drug dependence	0.0014783194187388072	No data	No data	No data	No data	No data	No data	No data	No data	No data	No data	No data	No data	No data	No data	No data	No data	No data	No data	No data	No data	0.012158615952232422	No data	No data
lymphoproliferative syndrome	0.0014783194187388072	No data	No data	No data	No data	No data	No data	No data	No data	No data	No data	No data	No data	No data	No data	No data	No data	No data	No data	No data	No data	0.012158615952232422	No data	No data
Adams-Oliver syndrome	0.0014783194187388072	No data	No data	No data	No data	No data	No data	No data	No data	No data	No data	No data	No data	No data	No data	No data	No data	No data	No data	No data	No data	0.012158615952232422	No data	No data
lip and oral cavity carcinoma	0.0014783194187388072	No data	No data	No data	No data	No data	No data	No data	No data	No data	No data	No data	No data	No data	No data	No data	No data	No data	No data	No data	No data	0.012158615952232422	No data	No data
Immunodeficiency	0.0014783194187388072	No data	No data	No data	No data	No data	No data	No data	No data	No data	No data	No data	No data	No data	No data	No data	No data	No data	No data	No data	No data	0.012158615952232422	No data	No data
synucleinopathy	0.0014783194187388072	No data	No data	No data	No data	No data	No data	No data	No data	No data	No data	No data	No data	No data	No data	No data	No data	No data	No data	No data	No data	0.012158615952232422	No data	No data
Adenomatoid Odontogenic Tumor	0.0014783194187388072	No data	No data	No data	No data	No data	No data	No data	No data	No data	No data	No data	No data	No data	No data	No data	No data	No data	No data	No data	No data	0.012158615952232422	No data	No data
Bartsocas-Papas syndrome 1	0.0014783194187388072	No data	No data	No data	No data	No data	No data	No data	No data	No data	No data	No data	No data	No data	No data	No data	No data	No data	No data	No data	No data	0.012158615952232422	No data	No data
Failure to thrive	0.0014783194187388072	No data	No data	No data	No data	No data	No data	No data	No data	No data	No data	No data	No data	No data	No data	No data	No data	No data	No data	No data	No data	0.012158615952232422	No data	No data
Growth delay	0.0014783194187388072	No data	No data	No data	No data	No data	No data	No data	No data	No data	No data	No data	No data	No data	No data	No data	No data	No data	No data	No data	No data	0.012158615952232422	No data	No data
thanatophoric dysplasia	0.0014783194187388072	No data	No data	No data	No data	No data	No data	No data	No data	No data	No data	No data	No data	No data	No data	No data	No data	No data	No data	No data	No data	0.012158615952232422	No data	No data
disease arising from reactivation of latent virus	0.0014783194187388072	No data	No data	No data	No data	No data	No data	No data	No data	No data	No data	No data	No data	No data	No data	No data	No data	No data	No data	No data	No data	0.012158615952232422	No data	No data
T-cell leukemia	0.0014783194187388072	No data	No data	No data	No data	No data	No data	No data	No data	No data	No data	No data	No data	No data	No data	No data	No data	No data	No data	No data	No data	0.012158615952232422	No data	No data
pancreatic serous cystadenoma	0.0014783194187388072	No data	No data	No data	No data	No data	No data	No data	No data	No data	No data	No data	No data	No data	No data	No data	No data	No data	No data	No data	No data	0.012158615952232422	No data	No data
small intestine carcinoma	0.0014783194187388072	No data	No data	No data	No data	No data	No data	No data	No data	No data	No data	No data	No data	No data	No data	No data	No data	No data	No data	No data	No data	0.012158615952232422	No data	No data
ear infection	0.0014783194187388072	No data	No data	No data	No data	No data	No data	No data	No data	No data	No data	No data	No data	No data	No data	No data	No data	No data	No data	No data	No data	0.012158615952232422	No data	No data
pulmonary tuberculosis	0.0014783194187388072	No data	No data	No data	No data	No data	No data	No data	No data	No data	No data	No data	No data	No data	No data	No data	No data	No data	No data	No data	No data	0.012158615952232422	No data	No data
Cervical polyp	0.0014783194187388072	No data	No data	No data	No data	No data	No data	No data	No data	No data	No data	No data	No data	No data	No data	No data	No data	No data	No data	No data	No data	0.012158615952232422	No data	No data
spina bifida	0.0014783194187388072	No data	No data	No data	No data	No data	No data	No data	No data	No data	No data	No data	No data	No data	No data	No data	No data	No data	No data	No data	No data	0.012158615952232422	No data	No data
juvenile polyposis syndrome	0.0014783194187388072	No data	No data	No data	No data	No data	No data	No data	No data	No data	No data	No data	No data	No data	No data	No data	No data	No data	No data	No data	No data	0.012158615952232422	No data	No data
prostatitis	0.0014783194187388072	No data	No data	No data	No data	No data	No data	No data	No data	No data	No data	No data	No data	No data	No data	No data	No data	No data	No data	No data	No data	0.012158615952232422	No data	No data
disorder of sexual differentiation	0.0014783194187388072	No data	No data	No data	No data	No data	No data	No data	No data	No data	No data	No data	No data	No data	No data	No data	No data	No data	No data	No data	No data	0.012158615952232422	No data	No data
dysembryoplastic neuroepithelial tumor	0.0014783194187388072	No data	No data	No data	No data	No data	No data	No data	No data	No data	No data	No data	No data	No data	No data	No data	No data	No data	No data	No data	No data	0.012158615952232422	No data	No data
retinal degeneration	0.0014783194187388072	No data	No data	No data	No data	No data	No data	No data	No data	No data	No data	No data	No data	No data	No data	No data	No data	No data	No data	No data	No data	0.012158615952232422	No data	No data
ovarian neoplasm	0.0014783194187388072	No data	No data	No data	No data	No data	No data	No data	No data	No data	No data	No data	No data	No data	No data	No data	No data	No data	No data	No data	No data	0.012158615952232422	No data	No data
intracerebral hemorrhage	0.0014783194187388072	No data	No data	No data	No data	No data	No data	No data	No data	No data	No data	No data	No data	No data	No data	No data	No data	No data	No data	No data	No data	0.012158615952232422	No data	No data
Aortic Coarctation	0.0014783194187388072	No data	No data	No data	No data	No data	No data	No data	No data	No data	No data	No data	No data	No data	No data	No data	No data	No data	No data	No data	No data	0.012158615952232422	No data	No data
Hearing impairment	0.0014783194187388072	No data	No data	No data	No data	No data	No data	No data	No data	No data	No data	No data	No data	No data	No data	No data	No data	No data	No data	No data	No data	0.012158615952232422	No data	No data
renal cell adenocarcinoma	0.0014783194187388072	No data	No data	No data	No data	No data	No data	No data	No data	No data	No data	No data	No data	No data	No data	No data	No data	No data	No data	No data	No data	0.012158615952232422	No data	No data
aggressive NK-cell leukemia	0.0014783194187388072	No data	No data	No data	No data	No data	No data	No data	No data	No data	No data	No data	No data	No data	No data	No data	No data	No data	No data	No data	No data	0.012158615952232422	No data	No data
Duchenne muscular dystrophy	0.0014783194187388072	No data	No data	No data	No data	No data	No data	No data	No data	No data	No data	No data	No data	No data	No data	No data	No data	No data	No data	No data	No data	0.012158615952232422	No data	No data
Åland Islands eye disease	0.0014783194187388072	No data	No data	No data	No data	No data	No data	No data	No data	No data	No data	No data	No data	No data	No data	No data	No data	No data	No data	No data	No data	0.012158615952232422	No data	No data
cystic fibrosis	0.0014783194187388072	No data	No data	No data	No data	No data	No data	No data	No data	No data	No data	No data	No data	No data	No data	No data	No data	No data	No data	No data	No data	0.012158615952232422	No data	No data
IGA glomerulonephritis	0.0014783194187388072	No data	No data	No data	No data	No data	No data	No data	No data	No data	No data	No data	No data	No data	No data	No data	No data	No data	No data	No data	No data	0.012158615952232422	No data	No data
Herpesviridae infectious disease	0.0014783194187388072	No data	No data	No data	No data	No data	No data	No data	No data	No data	No data	No data	No data	No data	No data	No data	No data	No data	No data	No data	No data	0.012158615952232422	No data	No data
Lymphadenopathy	0.0014783194187388072	No data	No data	No data	No data	No data	No data	No data	No data	No data	No data	No data	No data	No data	No data	No data	No data	No data	No data	No data	No data	0.012158615952232422	No data	No data
fetal akinesia deformation sequence	0.0014783194187388072	No data	No data	No data	No data	No data	No data	No data	No data	No data	No data	No data	No data	No data	No data	No data	No data	No data	No data	No data	No data	0.012158615952232422	No data	No data
hereditary neoplastic syndrome	0.0014783194187388072	No data	No data	No data	No data	No data	No data	No data	No data	No data	No data	No data	No data	No data	No data	No data	No data	No data	No data	No data	No data	0.012158615952232422	No data	No data
digestive system neoplasm	0.0014783194187388072	No data	No data	No data	No data	No data	No data	No data	No data	No data	No data	No data	No data	No data	No data	No data	No data	No data	No data	No data	No data	0.012158615952232422	No data	No data
alopecia universalis congenita	0.0014783194187388072	No data	No data	No data	No data	No data	No data	No data	No data	No data	No data	No data	No data	No data	No data	No data	No data	No data	No data	No data	No data	0.012158615952232422	No data	No data
overnutrition	0.0014783194187388072	No data	No data	No data	No data	No data	No data	No data	No data	No data	No data	No data	No data	No data	No data	No data	No data	No data	No data	No data	No data	0.012158615952232422	No data	No data
hemorrhage	0.0014783194187388072	No data	No data	No data	No data	No data	No data	No data	No data	No data	No data	No data	No data	No data	No data	No data	No data	No data	No data	No data	No data	0.012158615952232422	No data	No data
immune dysregulation-polyendocrinopathy-enteropathy-X-linked syndrome	0.0014783194187388072	No data	No data	No data	No data	No data	No data	No data	No data	No data	No data	No data	No data	No data	No data	No data	No data	No data	No data	No data	No data	0.012158615952232422	No data	No data
brain injury	0.0014783194187388072	No data	No data	No data	No data	No data	No data	No data	No data	No data	No data	No data	No data	No data	No data	No data	No data	No data	No data	No data	No data	0.012158615952232422	No data	No data
periodontal disorder	0.0014783194187388072	No data	No data	No data	No data	No data	No data	No data	No data	No data	No data	No data	No data	No data	No data	No data	No data	No data	No data	No data	No data	0.012158615952232422	No data	No data
MODY	0.0014783194187388072	No data	No data	No data	No data	No data	No data	No data	No data	No data	No data	No data	No data	No data	No data	No data	No data	No data	No data	No data	No data	0.012158615952232422	No data	No data
serous adenocarcinoma	0.0014783194187388072	No data	No data	No data	No data	No data	No data	No data	No data	No data	No data	No data	No data	No data	No data	No data	No data	No data	No data	No data	No data	0.012158615952232422	No data	No data
axial length measurement	0.0014783194187388072	No data	No data	No data	No data	No data	No data	No data	No data	No data	No data	No data	No data	No data	No data	No data	No data	No data	No data	No data	No data	0.012158615952232422	No data	No data
language impairment	0.0014783194187388072	No data	No data	No data	No data	No data	No data	No data	No data	No data	No data	No data	No data	No data	No data	No data	No data	No data	No data	No data	No data	0.012158615952232422	No data	No data
vesicoureteral reflux	0.0014783194187388072	No data	No data	No data	No data	No data	No data	No data	No data	No data	No data	No data	No data	No data	No data	No data	No data	No data	No data	No data	No data	0.012158615952232422	No data	No data
respiratory failure	0.0014783194187388072	No data	No data	No data	No data	No data	No data	No data	No data	No data	No data	No data	No data	No data	No data	No data	No data	No data	No data	No data	No data	0.012158615952232422	No data	No data
Cataract	0.0014783194187388072	No data	No data	No data	No data	No data	No data	No data	No data	No data	No data	No data	No data	No data	No data	No data	No data	No data	No data	No data	No data	0.012158615952232422	No data	No data
sclerosing cholangitis	0.0014783194187388072	No data	No data	No data	No data	No data	No data	No data	No data	No data	No data	No data	No data	No data	No data	No data	No data	No data	No data	No data	No data	0.012158615952232422	No data	No data
Strabismus	0.0014783194187388072	No data	No data	No data	No data	No data	No data	No data	No data	No data	No data	No data	No data	No data	No data	No data	No data	No data	No data	No data	No data	0.012158615952232422	No data	No data
familial hyperaldosteronism	0.0014783194187388072	No data	No data	No data	No data	No data	No data	No data	No data	No data	No data	No data	No data	No data	No data	No data	No data	No data	No data	No data	No data	0.012158615952232422	No data	No data
bone giant cell tumor	0.0014783194187388072	No data	No data	No data	No data	No data	No data	No data	No data	No data	No data	No data	No data	No data	No data	No data	No data	No data	No data	No data	No data	0.012158615952232422	No data	No data
lymphopenia	0.0014783194187388072	No data	No data	No data	No data	No data	No data	No data	No data	No data	No data	No data	No data	No data	No data	No data	No data	No data	No data	No data	No data	0.012158615952232422	No data	No data
hematocrit	0.0014783194187388072	No data	No data	No data	No data	No data	No data	No data	No data	No data	No data	No data	No data	No data	No data	No data	No data	No data	No data	No data	No data	0.012158615952232422	No data	No data
Tatton-Brown-Rahman overgrowth syndrome	0.0014783194187388072	No data	No data	No data	No data	No data	No data	No data	No data	No data	No data	No data	No data	No data	No data	No data	No data	No data	No data	No data	No data	0.012158615952232422	No data	No data
myeloproliferative disorder	0.0014783194187388072	No data	No data	No data	No data	No data	No data	No data	No data	No data	No data	No data	No data	No data	No data	No data	No data	No data	No data	No data	No data	0.012158615952232422	No data	No data
Sotos syndrome	0.0014783194187388072	No data	No data	No data	No data	No data	No data	No data	No data	No data	No data	No data	No data	No data	No data	No data	No data	No data	No data	No data	No data	0.012158615952232422	No data	No data
skin aging	0.0014783194187388072	No data	No data	No data	No data	No data	No data	No data	No data	No data	No data	No data	No data	No data	No data	No data	No data	No data	No data	No data	No data	0.012158615952232422	No data	No data
Rett syndrome	0.0014783194187388072	No data	No data	No data	No data	No data	No data	No data	No data	No data	No data	No data	No data	No data	No data	No data	No data	No data	No data	No data	No data	0.012158615952232422	No data	No data
HELLP syndrome	0.0014783194187388072	No data	No data	No data	No data	No data	No data	No data	No data	No data	No data	No data	No data	No data	No data	No data	No data	No data	No data	No data	No data	0.012158615952232422	No data	No data
Christianson syndrome	0.0014783194187388072	No data	No data	No data	No data	No data	No data	No data	No data	No data	No data	No data	No data	No data	No data	No data	No data	No data	No data	No data	No data	0.012158615952232422	No data	No data
chondroblastoma	0.0014783194187388072	No data	No data	No data	No data	No data	No data	No data	No data	No data	No data	No data	No data	No data	No data	No data	No data	No data	No data	No data	No data	0.012158615952232422	No data	No data
Cholestasis	0.0014783194187388072	No data	No data	No data	No data	No data	No data	No data	No data	No data	No data	No data	No data	No data	No data	No data	No data	No data	No data	No data	No data	0.012158615952232422	No data	No data
neuropathy	0.0014783194187388072	No data	No data	No data	No data	No data	No data	No data	No data	No data	No data	No data	No data	No data	No data	No data	No data	No data	No data	No data	No data	0.012158615952232422	No data	No data
macroglobulinemia	0.0013401909621941896	No data	No data	No data	No data	No data	No data	No data	No data	No data	No data	No data	No data	No data	No data	No data	No data	No data	No data	No data	No data	No data	0.011022561839763672	No data
multiple congenital anomalies/dysmorphic syndrome-intellectual disability	0	No data	No data	0	No data	No data	No data	No data	No data	No data	No data	No data	No data	No data	No data	No data	No data	No data	No data	No data	No data	No data	No data	No data
developmental and epileptic encephalopathy, 18	0	No data	No data	0	No data	No data	No data	No data	No data	No data	No data	No data	No data	No data	No data	No data	No data	No data	No data	No data	No data	No data	No data	No data
developmental and epileptic encephalopathy	0	No data	No data	0	No data	No data	No data	No data	No data	No data	No data	No data	No data	No data	No data	No data	No data	No data	No data	No data	No data	No data	No data	No data
