# Supplementary material for: Conserved Blood Transcriptome Patterns Highlight microRNA and Hub Gene Drivers of Neurodegeneration
Source: Genes (Basel). 2025 Oct 10;16(10):1178. doi: 10.3390/genes16101178 (PMC12562450; doi:10.3390/genes16101178)
Supplement: Supplementary file 1 [file genes-16-01178-s001.zip › Datasets S6. GWAS of Different Hub Genes/HMGCR.tsv]

disease	globalScore	gwasCredibleSets	geneBurden	eva	genomicsEngland	gene2Phenotype	uniprotLiterature	uniprotVariants	orphanet	clingen	cancerGeneCensus	intogen	evaSomatic	cancerBiomarkers	chembl	crisprScreen	crispr	slapenrich	progeny	reactome	sysbio	europepmc	expressionAtlas	impc
Hypercholesterolemia	0.7478458150017456	0.8956850552040132	No data	No data	No data	No data	No data	No data	No data	No data	No data	No data	No data	No data	0.9987137171995725	No data	No data	No data	No data	No data	No data	0.33815692912168294	No data	No data
coronary artery disease	0.7364687510579516	0.8015199434712623	No data	No data	No data	No data	No data	No data	No data	No data	No data	No data	No data	No data	0.9966680517154997	No data	No data	No data	No data	No data	No data	0.6474210997679908	No data	No data
hyperlipidemia	0.7329637629753231	0.8206498734332641	No data	No data	No data	No data	No data	No data	No data	No data	No data	No data	No data	No data	0.9974676115360336	No data	No data	No data	No data	No data	No data	0.13678442946261474	No data	No data
familial hypercholesterolemia	0.7054867478145608	0.6514533553960002	No data	No data	No data	No data	No data	No data	No data	No data	No data	No data	No data	No data	0.9926464879972117	No data	No data	No data	No data	No data	No data	0.2233036580278577	No data	No data
stroke	0.688863538259706	0.5420582473083428	No data	No data	No data	No data	No data	No data	No data	No data	No data	No data	No data	No data	0.9966717335946094	No data	No data	No data	No data	No data	No data	0.04238628616681025	No data	No data
cardiovascular disease	0.6747641471230935	0.47778563923849265	No data	No data	No data	No data	No data	No data	No data	No data	No data	No data	No data	No data	0.9846233316721921	No data	No data	No data	No data	No data	No data	0.2639719620462454	No data	No data
type 2 diabetes mellitus	0.6646697314488771	0.5128990337731987	No data	No data	No data	No data	No data	No data	No data	No data	No data	No data	No data	No data	0.9474815056992582	No data	No data	No data	No data	No data	No data	0.7931238145421219	No data	No data
muscular dystrophy, limb-girdle, autosomal recessive 28	0.6381640526060162	No data	No data	0.8302008429567556	0.607930797611621	No data	No data	No data	0.607930797611621	No data	No data	No data	No data	No data	No data	No data	No data	No data	No data	No data	No data	No data	No data	No data
myocardial infarction	0.6163753071679945	No data	No data	No data	No data	No data	No data	No data	No data	No data	No data	No data	No data	No data	0.9954024896902184	No data	No data	No data	No data	No data	No data	0.36976174624425123	No data	No data
low density lipoprotein cholesterol measurement	0.6077231909021068	0.9445440018523199	0.22045800349900188	No data	No data	No data	No data	No data	No data	No data	No data	No data	No data	No data	No data	No data	No data	No data	No data	No data	No data	No data	No data	No data
angina pectoris	0.6064609536402142	No data	No data	No data	No data	No data	No data	No data	No data	No data	No data	No data	No data	No data	0.9907318514057607	No data	No data	No data	No data	No data	No data	0.137007337421739	No data	No data
congestive heart failure	0.6022659200947904	No data	No data	No data	No data	No data	No data	No data	No data	No data	No data	No data	No data	No data	0.9906817066365345	No data	No data	No data	No data	No data	No data	No data	No data	No data
Abnormal circulating lipid concentration	0.6007584109825959	No data	No data	No data	No data	No data	No data	No data	No data	No data	No data	No data	No data	No data	0.9882019686168172	No data	No data	No data	No data	No data	No data	No data	No data	No data
Alzheimer disease	0.5865220090871499	0.030839677842038817	No data	No data	No data	No data	No data	No data	No data	No data	No data	No data	No data	No data	0.565670129798399	0.8055170742702947	No data	No data	No data	No data	No data	0.7131223877742005	0.009364719397570819	No data
atherosclerosis	0.58610284061146	No data	No data	No data	No data	No data	No data	No data	No data	No data	No data	No data	No data	No data	0.9501205145115204	No data	No data	No data	No data	No data	No data	0.27948307375389564	No data	No data
diabetes mellitus	0.5830227145694095	0.5987569067976819	No data	No data	No data	No data	No data	No data	No data	No data	No data	No data	No data	No data	0.8012733540632193	No data	No data	No data	No data	No data	No data	0.3629481291416833	No data	No data
hypertension	0.5791448751092161	No data	No data	No data	No data	No data	No data	No data	No data	No data	No data	No data	No data	No data	0.9512814989933002	No data	No data	No data	No data	No data	No data	0.02735688589252295	No data	No data
apolipoprotein B measurement	0.5774256858361797	0.9070236978940232	0.17119083833252974	No data	No data	No data	No data	No data	No data	No data	No data	No data	No data	No data	No data	No data	No data	No data	No data	No data	No data	No data	No data	No data
total cholesterol measurement	0.5718654237221737	0.9406751985075646	No data	No data	No data	No data	No data	No data	No data	No data	No data	No data	No data	No data	No data	No data	No data	No data	No data	No data	No data	No data	No data	No data
neurodegenerative disease	0.5698901125414565	No data	No data	No data	No data	No data	No data	No data	No data	No data	No data	No data	No data	No data	No data	0.934030424133711	No data	No data	No data	No data	No data	0.06791074946157506	No data	No data
multiple sclerosis	0.5634667674564039	No data	No data	No data	No data	No data	No data	No data	No data	No data	No data	No data	No data	No data	0.46945767148897405	0.8055170742702947	No data	No data	No data	No data	No data	0.17903495447351153	No data	No data
cholesteryl ester measurement	0.5603648627285581	0.9211497181487235	No data	No data	No data	No data	No data	No data	No data	No data	No data	No data	No data	No data	No data	No data	No data	No data	No data	No data	No data	0.012158615952232422	No data	No data
phospholipids:total lipids ratio	0.5579930838748971	0.9178562528285877	No data	No data	No data	No data	No data	No data	No data	No data	No data	No data	No data	No data	No data	No data	No data	No data	No data	No data	No data	No data	No data	No data
cholesterol:total lipids ratio	0.555613566055913	0.9139421267005277	No data	No data	No data	No data	No data	No data	No data	No data	No data	No data	No data	No data	No data	No data	No data	No data	No data	No data	No data	No data	No data	No data
intermediate density lipoprotein measurement	0.5553226981715056	0.9134636711171781	No data	No data	No data	No data	No data	No data	No data	No data	No data	No data	No data	No data	No data	No data	No data	No data	No data	No data	No data	No data	No data	No data
free cholesterol measurement	0.5550884249126375	0.9130783093954353	No data	No data	No data	No data	No data	No data	No data	No data	No data	No data	No data	No data	No data	No data	No data	No data	No data	No data	No data	No data	No data	No data
lipid measurement	0.5545733236512677	0.9122310069337184	No data	No data	No data	No data	No data	No data	No data	No data	No data	No data	No data	No data	No data	No data	No data	No data	No data	No data	No data	No data	No data	No data
high density lipoprotein cholesterol measurement	0.5532035171177845	0.9099777791997975	No data	No data	No data	No data	No data	No data	No data	No data	No data	No data	No data	No data	No data	No data	No data	No data	No data	No data	No data	No data	No data	No data
phospholipid amount	0.5521006704473278	0.9081636801694647	No data	No data	No data	No data	No data	No data	No data	No data	No data	No data	No data	No data	No data	No data	No data	No data	No data	No data	No data	No data	No data	No data
cholesteryl esters:total lipids ratio	0.5490809538522633	0.903196475667031	No data	No data	No data	No data	No data	No data	No data	No data	No data	No data	No data	No data	No data	No data	No data	No data	No data	No data	No data	No data	No data	No data
esterified cholesterol measurement	0.5449892392675849	0.8964659158718151	No data	No data	No data	No data	No data	No data	No data	No data	No data	No data	No data	No data	No data	No data	No data	No data	No data	No data	No data	No data	No data	No data
free cholesterol:total lipids ratio	0.5425073872494655	0.8923834577567303	No data	No data	No data	No data	No data	No data	No data	No data	No data	No data	No data	No data	No data	No data	No data	No data	No data	No data	No data	No data	No data	No data
triglycerides:total lipids ratio	0.5403272649038061	0.8887973220415727	No data	No data	No data	No data	No data	No data	No data	No data	No data	No data	No data	No data	No data	No data	No data	No data	No data	No data	No data	No data	No data	No data
linoleic acid measurement	0.5259159335761953	0.865091776304741	No data	No data	No data	No data	No data	No data	No data	No data	No data	No data	No data	No data	No data	No data	No data	No data	No data	No data	No data	No data	No data	No data
metabolic disease	0.5245709821543432	0.8429720263690784	No data	No data	No data	No data	No data	No data	No data	No data	No data	No data	No data	No data	0.07599134970145263	No data	No data	No data	No data	No data	No data	0.04093062964586242	No data	No data
Disorder of lipid metabolism	0.5241912213279936	0.6584408188330054	No data	No data	No data	No data	No data	No data	No data	No data	No data	No data	No data	No data	0.6941593686882652	No data	No data	No data	No data	No data	No data	0.15683320002074377	No data	No data
Parkinson disease	0.520264628541555	No data	No data	No data	No data	No data	No data	No data	No data	No data	No data	No data	No data	No data	0.1587374860430344	0.8055170742702947	No data	No data	No data	No data	No data	0.47674632882711465	No data	No data
hyperlipoproteinemia type 3	0.5179764324476841	No data	No data	No data	No data	No data	No data	No data	No data	No data	No data	No data	No data	No data	0.8508160382240639	No data	No data	No data	No data	No data	No data	0.024317231904464845	No data	No data
metabolic syndrome	0.5170938598482038	0.7102560306585026	No data	No data	No data	No data	No data	No data	No data	No data	No data	No data	No data	No data	0.553369008525978	No data	No data	No data	No data	No data	No data	0.08918334538290024	No data	No data
coronary atherosclerosis	0.5129412408694101	No data	No data	No data	No data	No data	No data	No data	No data	No data	No data	No data	No data	No data	0.8337939758909385	No data	No data	No data	No data	No data	No data	0.19910832239604845	No data	No data
non-high density lipoprotein cholesterol measurement	0.5125159219532922	0.8430497746895116	No data	No data	No data	No data	No data	No data	No data	No data	No data	No data	No data	No data	No data	No data	No data	No data	No data	No data	No data	No data	No data	No data
drug use measurement	0.5089430796163127	0.837172720342181	No data	No data	No data	No data	No data	No data	No data	No data	No data	No data	No data	No data	No data	No data	No data	No data	No data	No data	No data	No data	No data	No data
phospholipids in VLDL measurement	0.5080791350648964	0.8357515971570908	No data	No data	No data	No data	No data	No data	No data	No data	No data	No data	No data	No data	No data	No data	No data	No data	No data	No data	No data	No data	No data	No data
hypothyroidism	0.5074631185707323	No data	No data	No data	No data	No data	No data	No data	No data	No data	No data	No data	No data	No data	0.8274613634158176	No data	No data	No data	No data	No data	No data	0.14553866768832738	No data	No data
chylomicron amount	0.5047349385776428	0.8302506478707707	No data	No data	No data	No data	No data	No data	No data	No data	No data	No data	No data	No data	No data	No data	No data	No data	No data	No data	No data	No data	No data	No data
triglyceride measurement	0.4957510856712303	0.815472892011539	No data	No data	No data	No data	No data	No data	No data	No data	No data	No data	No data	No data	No data	No data	No data	No data	No data	No data	No data	No data	No data	No data
lysosomal storage disease	0.49006821730560435	No data	No data	No data	No data	No data	No data	No data	No data	No data	No data	No data	No data	No data	No data	0.8055170742702947	No data	No data	No data	No data	No data	0.012158615952232422	No data	No data
omega-6 polyunsaturated fatty acid measurement	0.4889505912805422	0.8042865951214897	No data	No data	No data	No data	No data	No data	No data	No data	No data	No data	No data	No data	No data	No data	No data	No data	No data	No data	No data	No data	No data	No data
acute myocardial infarction	0.47673757931815636	No data	No data	No data	No data	No data	No data	No data	No data	No data	No data	No data	No data	No data	0.7740647750255968	No data	No data	No data	No data	No data	No data	0.20264685579296632	No data	No data
remnant cholesterol measurement	0.4725867725834015	0.7773693559202035	No data	No data	No data	No data	No data	No data	No data	No data	No data	No data	No data	No data	No data	No data	No data	No data	No data	No data	No data	No data	No data	No data
total lipids in large LDL	0.472007341955581	0.7764162365354036	No data	No data	No data	No data	No data	No data	No data	No data	No data	No data	No data	No data	No data	No data	No data	No data	No data	No data	No data	No data	No data	No data
phospholipids in large LDL measurement	0.4709985852452216	0.7747569083448884	No data	No data	No data	No data	No data	No data	No data	No data	No data	No data	No data	No data	No data	No data	No data	No data	No data	No data	No data	No data	No data	No data
free cholesterol in large LDL measurement	0.47097922322462865	0.7747250592912313	No data	No data	No data	No data	No data	No data	No data	No data	No data	No data	No data	No data	No data	No data	No data	No data	No data	No data	No data	No data	No data	No data
phospholipids in IDL measurement	0.47034099557481035	0.7736752232698852	No data	No data	No data	No data	No data	No data	No data	No data	No data	No data	No data	No data	No data	No data	No data	No data	No data	No data	No data	No data	No data	No data
total lipids in IDL	0.47034099557481035	0.7736752232698852	No data	No data	No data	No data	No data	No data	No data	No data	No data	No data	No data	No data	No data	No data	No data	No data	No data	No data	No data	No data	No data	No data
free cholesterol in IDL measurement	0.47034099557481035	0.7736752232698852	No data	No data	No data	No data	No data	No data	No data	No data	No data	No data	No data	No data	No data	No data	No data	No data	No data	No data	No data	No data	No data	No data
heart failure	0.467427991633665	0.5420582473083428	No data	No data	No data	No data	No data	No data	No data	No data	No data	No data	No data	No data	0.6298549098929953	No data	No data	No data	No data	No data	No data	0.15813365670201882	No data	No data
polyunsaturated fatty acid measurement	0.4658894052472557	0.7663526952041192	No data	No data	No data	No data	No data	No data	No data	No data	No data	No data	No data	No data	No data	No data	No data	No data	No data	No data	No data	No data	No data	No data
saturated fatty acids measurement	0.4482398856622034	0.7373205756694747	No data	No data	No data	No data	No data	No data	No data	No data	No data	No data	No data	No data	No data	No data	No data	No data	No data	No data	No data	No data	No data	No data
phospholipids in small LDL measurement	0.44286119831414555	0.7284730434023333	No data	No data	No data	No data	No data	No data	No data	No data	No data	No data	No data	No data	No data	No data	No data	No data	No data	No data	No data	No data	No data	No data
sphingomyelin measurement	0.44030340775124077	0.7242656721473261	No data	No data	No data	No data	No data	No data	No data	No data	No data	No data	No data	No data	No data	No data	No data	No data	No data	No data	No data	No data	No data	No data
phospholipids in medium LDL measurement	0.4395267616922463	0.7229881483534244	No data	No data	No data	No data	No data	No data	No data	No data	No data	No data	No data	No data	No data	No data	No data	No data	No data	No data	No data	No data	No data	No data
total lipids in small LDL	0.4395267616922463	0.7229881483534244	No data	No data	No data	No data	No data	No data	No data	No data	No data	No data	No data	No data	No data	No data	No data	No data	No data	No data	No data	No data	No data	No data
apolipoprotein A 1 measurement	0.4383690764466498	0.7210838440310496	No data	No data	No data	No data	No data	No data	No data	No data	No data	No data	No data	No data	No data	No data	No data	No data	No data	No data	No data	No data	No data	No data
free cholesterol in medium LDL measurement	0.4359097412152012	0.7170384243202691	No data	No data	No data	No data	No data	No data	No data	No data	No data	No data	No data	No data	No data	No data	No data	No data	No data	No data	No data	No data	No data	No data
free cholesterol in small LDL measurement	0.4351574389848134	0.715800944275923	No data	No data	No data	No data	No data	No data	No data	No data	No data	No data	No data	No data	No data	No data	No data	No data	No data	No data	No data	No data	No data	No data
familial hyperlipidemia	0.43287109602622104	0.7044590785097666	No data	No data	No data	No data	No data	No data	No data	No data	No data	No data	No data	No data	No data	No data	No data	No data	No data	No data	No data	0.15162010416768915	No data	No data
free cholesterol in very small VLDL measurement	0.4321695902300924	0.7108861599510304	No data	No data	No data	No data	No data	No data	No data	No data	No data	No data	No data	No data	No data	No data	No data	No data	No data	No data	No data	No data	No data	No data
total lipids in very small VLDL measurement	0.432007134252096	0.7106189322030128	No data	No data	No data	No data	No data	No data	No data	No data	No data	No data	No data	No data	No data	No data	No data	No data	No data	No data	No data	No data	No data	No data
cholesterol in very small VLDL measurement	0.4314872024278771	0.7097636838322087	No data	No data	No data	No data	No data	No data	No data	No data	No data	No data	No data	No data	No data	No data	No data	No data	No data	No data	No data	No data	No data	No data
free cholesterol in large VLDL measurement	0.42968207603874414	0.7067943879909309	No data	No data	No data	No data	No data	No data	No data	No data	No data	No data	No data	No data	No data	No data	No data	No data	No data	No data	No data	No data	No data	No data
Combined hyperlipidemia	0.42643783085217146	No data	No data	No data	No data	No data	No data	No data	No data	No data	No data	No data	No data	No data	0.6826372141487816	No data	No data	No data	No data	No data	No data	0.06862525487039182	No data	0.34591262384101235
HMG CoA reductase inhibitor use measurement	0.42365542283632696	0.6968810010954254	No data	No data	No data	No data	No data	No data	No data	No data	No data	No data	No data	No data	No data	No data	No data	No data	No data	No data	No data	No data	No data	No data
phospholipids in LDL measurement	0.4199466006058254	0.6907802701486262	No data	No data	No data	No data	No data	No data	No data	No data	No data	No data	No data	No data	No data	No data	No data	No data	No data	No data	No data	No data	No data	No data
free cholesterol in small VLDL measurement	0.41923458056300505	0.6896090512440771	No data	No data	No data	No data	No data	No data	No data	No data	No data	No data	No data	No data	No data	No data	No data	No data	No data	No data	No data	No data	No data	No data
choline measurement	0.4183245065077996	0.68811204852801	No data	No data	No data	No data	No data	No data	No data	No data	No data	No data	No data	No data	No data	No data	No data	No data	No data	No data	No data	No data	No data	No data
cholesterol to total lipids in medium LDL percentage	0.4179001739360086	0.6874140536683021	No data	No data	No data	No data	No data	No data	No data	No data	No data	No data	No data	No data	No data	No data	No data	No data	No data	No data	No data	No data	No data	No data
cholesterol in large LDL measurement	0.4164092853855531	0.6849616552105948	No data	No data	No data	No data	No data	No data	No data	No data	No data	No data	No data	No data	No data	No data	No data	No data	No data	No data	No data	No data	No data	No data
total lipids in small VLDL	0.4143676664742634	0.6816033471279798	No data	No data	No data	No data	No data	No data	No data	No data	No data	No data	No data	No data	No data	No data	No data	No data	No data	No data	No data	No data	No data	No data
COVID-19	0.41433791158520206	No data	No data	No data	No data	No data	No data	No data	No data	No data	No data	No data	No data	No data	0.6493913189142451	No data	No data	No data	No data	No data	No data	0.6432616736121967	No data	No data
free cholesterol to total lipids in very small VLDL percentage	0.4140815084664438	0.6811326389339817	No data	No data	No data	No data	No data	No data	No data	No data	No data	No data	No data	No data	No data	No data	No data	No data	No data	No data	No data	No data	No data	No data
body mass index	0.41405277205866103	0.6810853697252236	No data	No data	No data	No data	No data	No data	No data	No data	No data	No data	No data	No data	No data	No data	No data	No data	No data	No data	No data	No data	No data	No data
cholesterol in IDL measurement	0.4139708033554339	0.6809505374325528	No data	No data	No data	No data	No data	No data	No data	No data	No data	No data	No data	No data	No data	No data	No data	No data	No data	No data	No data	No data	No data	No data
hematocrit	0.41228695815233246	0.6775728091354286	No data	No data	No data	No data	No data	No data	No data	No data	No data	No data	No data	No data	No data	No data	No data	No data	No data	No data	No data	0.012158615952232422	No data	No data
diastolic blood pressure	0.4119173782976478	0.6775728091354286	No data	No data	No data	No data	No data	No data	No data	No data	No data	No data	No data	No data	No data	No data	No data	No data	No data	No data	No data	No data	No data	No data
systolic blood pressure	0.4119173782976478	0.6775728091354286	No data	No data	No data	No data	No data	No data	No data	No data	No data	No data	No data	No data	No data	No data	No data	No data	No data	No data	No data	No data	No data	No data
glucose measurement	0.4119173782976478	0.6775728091354286	No data	No data	No data	No data	No data	No data	No data	No data	No data	No data	No data	No data	No data	No data	No data	No data	No data	No data	No data	No data	No data	No data
ventricular rate measurement	0.4119173782976478	0.6775728091354286	No data	No data	No data	No data	No data	No data	No data	No data	No data	No data	No data	No data	No data	No data	No data	No data	No data	No data	No data	No data	No data	No data
platelet count	0.4118090236249454	0.6773945739265396	No data	No data	No data	No data	No data	No data	No data	No data	No data	No data	No data	No data	No data	No data	No data	No data	No data	No data	No data	No data	No data	No data
total lipids in medium VLDL	0.41172264480220894	0.67725248732215	No data	No data	No data	No data	No data	No data	No data	No data	No data	No data	No data	No data	No data	No data	No data	No data	No data	No data	No data	No data	No data	No data
free cholesterol in medium VLDL measurement	0.41054887984698085	0.6753217330984136	No data	No data	No data	No data	No data	No data	No data	No data	No data	No data	No data	No data	No data	No data	No data	No data	No data	No data	No data	No data	No data	No data
free cholesterol in very large VLDL measurement	0.4103660858939094	0.6750210509257228	No data	No data	No data	No data	No data	No data	No data	No data	No data	No data	No data	No data	No data	No data	No data	No data	No data	No data	No data	No data	No data	No data
free cholesterol in LDL measurement	0.4087645791233324	0.6723866938955003	No data	No data	No data	No data	No data	No data	No data	No data	No data	No data	No data	No data	No data	No data	No data	No data	No data	No data	No data	No data	No data	No data
total phospholipids in lipoprotein particles measurement	0.40526670074018784	0.6666329495599826	No data	No data	No data	No data	No data	No data	No data	No data	No data	No data	No data	No data	No data	No data	No data	No data	No data	No data	No data	No data	No data	No data
Hypertriglyceridemia	0.4047669403428535	No data	No data	No data	No data	No data	No data	No data	No data	No data	No data	No data	No data	No data	0.6563609104056958	No data	No data	No data	No data	No data	No data	0.18899942498057995	No data	No data
Ischemic stroke	0.4000106304910999	No data	No data	No data	No data	No data	No data	No data	No data	No data	No data	No data	No data	No data	0.649996834518975	No data	No data	No data	No data	No data	No data	0.15980557181950192	No data	No data
type 1 diabetes mellitus	0.3965155491420825	No data	No data	No data	No data	No data	No data	No data	No data	No data	No data	No data	No data	No data	0.6473563696580523	No data	No data	No data	No data	No data	No data	0.09763200050263564	No data	No data
Hyperlipidemia	0.39553904407673035	0.634497533294789	No data	No data	No data	No data	No data	No data	No data	No data	No data	No data	No data	No data	No data	No data	No data	No data	No data	No data	No data	0.32268319409898943	No data	No data
nephrotic syndrome	0.3944246474096946	No data	No data	No data	No data	No data	No data	No data	No data	No data	No data	No data	No data	No data	0.6383273374922022	No data	No data	No data	No data	No data	No data	0.20942515219715763	No data	No data
acute coronary syndrome	0.39397326733228577	No data	No data	No data	No data	No data	No data	No data	No data	No data	No data	No data	No data	No data	0.6427658971158526	No data	No data	No data	No data	No data	No data	0.10580424067118632	No data	No data
limb-girdle muscular dystrophy	0.39193878134595833	No data	No data	0.5592963338026914	No data	0.3039653988058105	No data	No data	No data	No data	No data	No data	No data	No data	No data	No data	No data	No data	No data	No data	No data	0.42398328071657987	No data	No data
Myocardial Ischemia	0.3814680359030497	0.05434665852806664	No data	No data	No data	No data	No data	No data	No data	No data	No data	No data	No data	No data	0.6106833731674737	No data	No data	No data	No data	No data	No data	0.14471618444274958	No data	No data
chronic kidney disease	0.37842848021409253	No data	No data	No data	No data	No data	No data	No data	No data	No data	No data	No data	No data	No data	0.6099403466370594	No data	No data	No data	No data	No data	No data	0.2509153613365349	No data	No data
relapsing-remitting multiple sclerosis	0.37515435082619597	No data	No data	No data	No data	No data	No data	No data	No data	No data	No data	No data	No data	No data	0.6140607664875382	No data	No data	No data	No data	No data	No data	0.06079307976116211	No data	No data
atrial fibrillation	0.37405494489664	0.5420582473083428	No data	No data	No data	No data	No data	No data	No data	No data	No data	No data	No data	No data	0.24317231904464842	No data	No data	No data	No data	No data	No data	0.5598294359973318	No data	No data
platelet volume	0.3705944109029369	0.6095996655522172	No data	No data	No data	No data	No data	No data	No data	No data	No data	No data	No data	No data	No data	No data	No data	No data	No data	No data	No data	No data	No data	No data
response to statin	0.3687045163330077	0.6064909324902404	No data	No data	No data	No data	No data	No data	No data	No data	No data	No data	No data	No data	No data	No data	No data	No data	No data	No data	No data	No data	No data	No data
ST Elevation Myocardial Infarction	0.36866617115506456	No data	No data	No data	No data	No data	No data	No data	No data	No data	No data	No data	No data	No data	0.6058199267865807	No data	No data	No data	No data	No data	No data	0.012158615952232422	No data	No data
calcium measurement	0.36777694939495326	0.6049651553101756	No data	No data	No data	No data	No data	No data	No data	No data	No data	No data	No data	No data	No data	No data	No data	No data	No data	No data	No data	No data	No data	No data
sleep duration trait	0.36628265753950384	0.6025071586741768	No data	No data	No data	No data	No data	No data	No data	No data	No data	No data	No data	No data	No data	No data	No data	No data	No data	No data	No data	No data	No data	No data
cancer	0.3656621127337665	0.5420582473083428	No data	No data	No data	No data	No data	No data	No data	No data	No data	No data	No data	No data	0.17050770176345936	No data	No data	No data	No data	No data	No data	0.7560556577740355	No data	No data
prostate cancer	0.36433968174027126	No data	No data	No data	No data	No data	No data	No data	No data	No data	No data	No data	No data	No data	0.5680303353672103	No data	No data	No data	No data	No data	No data	0.6256155130681614	No data	No data
free cholesterol to total lipids in very large VLDL percentage	0.3619508450779141	0.5953816561028181	No data	No data	No data	No data	No data	No data	No data	No data	No data	No data	No data	No data	No data	No data	No data	No data	No data	No data	No data	No data	No data	No data
chronic obstructive pulmonary disease	0.3538150067278914	No data	No data	No data	No data	No data	No data	No data	No data	No data	No data	No data	No data	No data	0.5697324791616908	No data	No data	No data	No data	No data	No data	0.24532681269562623	No data	No data
colorectal cancer	0.35315818706864893	No data	No data	No data	No data	No data	No data	No data	No data	No data	No data	No data	No data	No data	0.5579116025414649	No data	No data	No data	No data	No data	No data	0.4601359757981489	No data	No data
total cholesterol in medium LDL	0.35085750676146077	0.5771339569238396	No data	No data	No data	No data	No data	No data	No data	No data	No data	No data	No data	No data	No data	No data	No data	No data	No data	No data	No data	No data	No data	No data
cholesterol esters in large LDL measurement	0.35085750676146077	0.5771339569238396	No data	No data	No data	No data	No data	No data	No data	No data	No data	No data	No data	No data	No data	No data	No data	No data	No data	No data	No data	No data	No data	No data
total cholesterol in IDL	0.35085750676146077	0.5771339569238396	No data	No data	No data	No data	No data	No data	No data	No data	No data	No data	No data	No data	No data	No data	No data	No data	No data	No data	No data	No data	No data	No data
total cholesterol in small LDL	0.35085750676146077	0.5771339569238396	No data	No data	No data	No data	No data	No data	No data	No data	No data	No data	No data	No data	No data	No data	No data	No data	No data	No data	No data	No data	No data	No data
cholesterol esters in medium LDL measurement	0.35085750676146077	0.5771339569238396	No data	No data	No data	No data	No data	No data	No data	No data	No data	No data	No data	No data	No data	No data	No data	No data	No data	No data	No data	No data	No data	No data
total cholesterol in large LDL	0.35085750676146077	0.5771339569238396	No data	No data	No data	No data	No data	No data	No data	No data	No data	No data	No data	No data	No data	No data	No data	No data	No data	No data	No data	No data	No data	No data
lung cancer	0.349901916490106	No data	No data	No data	No data	No data	No data	No data	No data	No data	No data	No data	No data	No data	0.5454490211904267	No data	No data	No data	No data	No data	No data	0.6022612459593519	No data	No data
antihyperlipidemic drug use measurement	0.3499006912213718	0.575560068014365	No data	No data	No data	No data	No data	No data	No data	No data	No data	No data	No data	No data	No data	No data	No data	No data	No data	No data	No data	No data	No data	No data
physical activity	0.3499006912213718	0.575560068014365	No data	No data	No data	No data	No data	No data	No data	No data	No data	No data	No data	No data	No data	No data	No data	No data	No data	No data	No data	No data	No data	No data
apolipoprotein B to apolipoprotein A1 ratio	0.34968284964485646	0.5752017351623839	No data	No data	No data	No data	No data	No data	No data	No data	No data	No data	No data	No data	No data	No data	No data	No data	No data	No data	No data	No data	No data	No data
HIV infection	0.34874671710018723	No data	No data	No data	No data	No data	No data	No data	No data	No data	No data	No data	No data	No data	0.5658178722240008	No data	No data	No data	No data	No data	No data	0.15687991971699888	No data	No data
preeclampsia	0.3485639015701977	No data	No data	No data	No data	No data	No data	No data	No data	No data	No data	No data	No data	No data	0.5554798793510184	No data	No data	No data	No data	No data	No data	0.3576254238749963	No data	No data
total cholesterol in small VLDL	0.34849803730863715	0.5732528088357788	No data	No data	No data	No data	No data	No data	No data	No data	No data	No data	No data	No data	No data	No data	No data	No data	No data	No data	No data	No data	No data	No data
fatty acid change measurement	0.34849803730863715	0.5732528088357788	No data	No data	No data	No data	No data	No data	No data	No data	No data	No data	No data	No data	No data	No data	No data	No data	No data	No data	No data	No data	No data	No data
cholesterol esters in medium VLDL measurement	0.3477816427379169	0.5720743941650058	No data	No data	No data	No data	No data	No data	No data	No data	No data	No data	No data	No data	No data	No data	No data	No data	No data	No data	No data	No data	No data	No data
total cholesterol in medium VLDL	0.34739116242794527	0.5714320837054836	No data	No data	No data	No data	No data	No data	No data	No data	No data	No data	No data	No data	No data	No data	No data	No data	No data	No data	No data	No data	No data	No data
cholesterol in small LDL measurement	0.3459086449273294	0.5689934549891228	No data	No data	No data	No data	No data	No data	No data	No data	No data	No data	No data	No data	No data	No data	No data	No data	No data	No data	No data	No data	No data	No data
neuroinflammatory disorder	0.3431279185429461	No data	No data	No data	No data	No data	No data	No data	No data	No data	No data	No data	No data	No data	No data	0.5625955788431569	No data	No data	No data	No data	No data	0.03647584785669726	No data	No data
total lipids in medium LDL	0.342241751527923	0.5629616937856888	No data	No data	No data	No data	No data	No data	No data	No data	No data	No data	No data	No data	No data	No data	No data	No data	No data	No data	No data	No data	No data	No data
concentration of large LDL particles measurement	0.34223828063466794	0.56295598442984	No data	No data	No data	No data	No data	No data	No data	No data	No data	No data	No data	No data	No data	No data	No data	No data	No data	No data	No data	No data	No data	No data
asthma	0.34095250083866535	No data	No data	No data	No data	No data	No data	No data	No data	No data	No data	No data	No data	No data	0.5608409742986638	No data	No data	No data	No data	No data	No data	No data	No data	No data
pneumonia	0.3389098597994088	No data	No data	No data	No data	No data	No data	No data	No data	No data	No data	No data	No data	No data	0.5574809848931567	No data	No data	No data	No data	No data	No data	No data	No data	No data
Renal insufficiency	0.3354572653291584	No data	No data	No data	No data	No data	No data	No data	No data	No data	No data	No data	No data	No data	0.5449255252258166	No data	No data	No data	No data	No data	No data	0.1375240785997089	No data	No data
total lipids in LDL measurement	0.3347237168834258	0.5505950976631806	No data	No data	No data	No data	No data	No data	No data	No data	No data	No data	No data	No data	No data	No data	No data	No data	No data	No data	No data	No data	No data	No data
phospholipids in medium VLDL measurement	0.33381986791787743	0.549108334746909	No data	No data	No data	No data	No data	No data	No data	No data	No data	No data	No data	No data	No data	No data	No data	No data	No data	No data	No data	No data	No data	No data
phospholipids in small VLDL measurement	0.3322582550794542	0.5465396002058094	No data	No data	No data	No data	No data	No data	No data	No data	No data	No data	No data	No data	No data	No data	No data	No data	No data	No data	No data	No data	No data	No data
intermittent vascular claudication	0.33159525850877414	No data	No data	No data	No data	No data	No data	No data	No data	No data	No data	No data	No data	No data	0.5454490211904267	No data	No data	No data	No data	No data	No data	No data	No data	No data
cholesterol in medium VLDL measurement	0.33135469455188166	0.545053311748106	No data	No data	No data	No data	No data	No data	No data	No data	No data	No data	No data	No data	No data	No data	No data	No data	No data	No data	No data	No data	No data	No data
phosphoglycerides measurement	0.3313441751707172	0.5450360081648598	No data	No data	No data	No data	No data	No data	No data	No data	No data	No data	No data	No data	No data	No data	No data	No data	No data	No data	No data	No data	No data	No data
cholesterol in medium LDL measurement	0.3308065556964989	0.5441516649528849	No data	No data	No data	No data	No data	No data	No data	No data	No data	No data	No data	No data	No data	No data	No data	No data	No data	No data	No data	No data	No data	No data
breast cancer	0.33079496038290934	No data	No data	No data	No data	No data	No data	No data	No data	No data	No data	No data	No data	No data	0.49905180538097044	No data	No data	No data	No data	No data	No data	0.9016157232305553	No data	No data
liver cancer	0.3306320693050917	No data	No data	No data	No data	No data	No data	No data	No data	No data	No data	No data	No data	No data	0.5319394479101685	No data	No data	No data	No data	No data	No data	0.23850400356289017	No data	No data
cholesterol in small VLDL measurement	0.3301527322030355	0.5430761749529834	No data	No data	No data	No data	No data	No data	No data	No data	No data	No data	No data	No data	No data	No data	No data	No data	No data	No data	No data	No data	No data	No data
cholesteryl esters to total lipids in large LDL percentage	0.32995072924453156	0.5427438954249557	No data	No data	No data	No data	No data	No data	No data	No data	No data	No data	No data	No data	No data	No data	No data	No data	No data	No data	No data	No data	No data	No data
mortality	0.3295339026381182	0.5420582473083428	No data	No data	No data	No data	No data	No data	No data	No data	No data	No data	No data	No data	No data	No data	No data	No data	No data	No data	No data	No data	No data	No data
triglycerides in very large HDL measurement	0.3277409446448196	0.5391089675542284	No data	No data	No data	No data	No data	No data	No data	No data	No data	No data	No data	No data	No data	No data	No data	No data	No data	No data	No data	No data	No data	No data
triglycerides to total lipids in large VLDL percentage	0.32521104689849245	0.5349474778645033	No data	No data	No data	No data	No data	No data	No data	No data	No data	No data	No data	No data	No data	No data	No data	No data	No data	No data	No data	No data	No data	No data
gallstones	0.325209477463192	0.5176328756293672	No data	No data	No data	No data	No data	No data	No data	No data	No data	No data	No data	No data	No data	No data	No data	No data	No data	No data	No data	0.3462404126647788	No data	No data
total lipids in large VLDL	0.3249130429701783	0.5344572840307891	No data	No data	No data	No data	No data	No data	No data	No data	No data	No data	No data	No data	No data	No data	No data	No data	No data	No data	No data	No data	No data	No data
peripheral vascular disease	0.3247220998223461	No data	No data	No data	No data	No data	No data	No data	No data	No data	No data	No data	No data	No data	0.5319394479101685	No data	No data	No data	No data	No data	No data	0.044074982826842524	No data	No data
triglycerides in IDL measurement	0.3237745273384583	0.5325845122676329	No data	No data	No data	No data	No data	No data	No data	No data	No data	No data	No data	No data	No data	No data	No data	No data	No data	No data	No data	No data	No data	No data
Graves ophthalmopathy	0.32375195270379875	No data	No data	No data	No data	No data	No data	No data	No data	No data	No data	No data	No data	No data	0.5319394479101685	No data	No data	No data	No data	No data	No data	0.012158615952232422	No data	No data
homozygous familial hypercholesterolemia	0.32375195270379875	No data	No data	No data	No data	No data	No data	No data	No data	No data	No data	No data	No data	No data	0.5319394479101685	No data	No data	No data	No data	No data	No data	0.012158615952232422	No data	No data
lipodystrophy	0.3233823728491141	No data	No data	No data	No data	No data	No data	No data	No data	No data	No data	No data	No data	No data	0.5319394479101685	No data	No data	No data	No data	No data	No data	No data	No data	No data
Non-ST Elevation Myocardial Infarction	0.3233823728491141	No data	No data	No data	No data	No data	No data	No data	No data	No data	No data	No data	No data	No data	0.5319394479101685	No data	No data	No data	No data	No data	No data	No data	No data	No data
necrosis	0.3233823728491141	No data	No data	No data	No data	No data	No data	No data	No data	No data	No data	No data	No data	No data	0.5319394479101685	No data	No data	No data	No data	No data	No data	No data	No data	No data
cholesterol to total lipids in small LDL percentage	0.3228416865701652	0.5310500600372838	No data	No data	No data	No data	No data	No data	No data	No data	No data	No data	No data	No data	No data	No data	No data	No data	No data	No data	No data	No data	No data	No data
cholesterol in large VLDL measurement	0.3206411023846449	0.5274302661492858	No data	No data	No data	No data	No data	No data	No data	No data	No data	No data	No data	No data	No data	No data	No data	No data	No data	No data	No data	No data	No data	No data
free cholesterol in VLDL measurement	0.3206411023846449	0.5274302661492858	No data	No data	No data	No data	No data	No data	No data	No data	No data	No data	No data	No data	No data	No data	No data	No data	No data	No data	No data	No data	No data	No data
cholesterol in very large VLDL measurement	0.3197470905997025	0.5259596846481435	No data	No data	No data	No data	No data	No data	No data	No data	No data	No data	No data	No data	No data	No data	No data	No data	No data	No data	No data	No data	No data	No data
triglycerides in very small VLDL measurement	0.3189639050834879	0.5246714039436758	No data	No data	No data	No data	No data	No data	No data	No data	No data	No data	No data	No data	No data	No data	No data	No data	No data	No data	No data	No data	No data	No data
cholesterol to total lipids in small VLDL percentage	0.3171231668920437	0.5216435293917105	No data	No data	No data	No data	No data	No data	No data	No data	No data	No data	No data	No data	No data	No data	No data	No data	No data	No data	No data	No data	No data	No data
total lipids in VLDL measurement	0.3170417489057154	0.5215096029865207	No data	No data	No data	No data	No data	No data	No data	No data	No data	No data	No data	No data	No data	No data	No data	No data	No data	No data	No data	No data	No data	No data
free brassicasterol measurement	0.3169801567277463	0.5214082885306467	No data	No data	No data	No data	No data	No data	No data	No data	No data	No data	No data	No data	No data	No data	No data	No data	No data	No data	No data	No data	No data	No data
free lanosterol measurement	0.3169801567277463	0.5214082885306467	No data	No data	No data	No data	No data	No data	No data	No data	No data	No data	No data	No data	No data	No data	No data	No data	No data	No data	No data	No data	No data	No data
triglycerides in large LDL measurement	0.3169324467460053	0.5213298092334496	No data	No data	No data	No data	No data	No data	No data	No data	No data	No data	No data	No data	No data	No data	No data	No data	No data	No data	No data	No data	No data	No data
triglycerides to total lipids in small VLDL percentage	0.31624049987521796	0.5201916091726766	No data	No data	No data	No data	No data	No data	No data	No data	No data	No data	No data	No data	No data	No data	No data	No data	No data	No data	No data	No data	No data	No data
triglycerides in medium LDL measurement	0.31592639642676157	0.519674932850815	No data	No data	No data	No data	No data	No data	No data	No data	No data	No data	No data	No data	No data	No data	No data	No data	No data	No data	No data	No data	No data	No data
lipoprotein measurement	0.3150241321490897	0.51819077662577	No data	No data	No data	No data	No data	No data	No data	No data	No data	No data	No data	No data	No data	No data	No data	No data	No data	No data	No data	No data	No data	No data
liver fibrosis measurement	0.31500204771304907	0.5181544494054229	No data	No data	No data	No data	No data	No data	No data	No data	No data	No data	No data	No data	No data	No data	No data	No data	No data	No data	No data	No data	No data	No data
free cholesterol to total lipids in large HDL percentage	0.3146806933882231	0.5176258459425147	No data	No data	No data	No data	No data	No data	No data	No data	No data	No data	No data	No data	No data	No data	No data	No data	No data	No data	No data	No data	No data	No data
triglycerides to total lipids in very large VLDL percentage	0.31328819469510355	0.5153352913290781	No data	No data	No data	No data	No data	No data	No data	No data	No data	No data	No data	No data	No data	No data	No data	No data	No data	No data	No data	No data	No data	No data
cholesteryl esters to total lipids in large VLDL percentage	0.31328819469510355	0.5153352913290781	No data	No data	No data	No data	No data	No data	No data	No data	No data	No data	No data	No data	No data	No data	No data	No data	No data	No data	No data	No data	No data	No data
triglycerides in small LDL measurement	0.31202412318279943	0.5132559896762086	No data	No data	No data	No data	No data	No data	No data	No data	No data	No data	No data	No data	No data	No data	No data	No data	No data	No data	No data	No data	No data	No data
hepatocellular carcinoma	0.31197847195027223	No data	No data	No data	No data	No data	No data	No data	No data	No data	No data	No data	No data	No data	0.46945767148897405	No data	No data	No data	No data	No data	No data	0.8744645075233395	No data	No data
free cholesterol to total lipids in medium VLDL percentage	0.3098736838361092	0.5097186802404329	No data	No data	No data	No data	No data	No data	No data	No data	No data	No data	No data	No data	No data	No data	No data	No data	No data	No data	No data	No data	No data	No data
cholesterol to total lipids in large VLDL percentage	0.3098736838361092	0.5097186802404329	No data	No data	No data	No data	No data	No data	No data	No data	No data	No data	No data	No data	No data	No data	No data	No data	No data	No data	No data	No data	No data	No data
triglycerides to total lipids in medium VLDL percentage	0.3098736838361092	0.5097186802404329	No data	No data	No data	No data	No data	No data	No data	No data	No data	No data	No data	No data	No data	No data	No data	No data	No data	No data	No data	No data	No data	No data
phospholipids in very small VLDL measurement	0.30876819676200246	0.5079002379465898	No data	No data	No data	No data	No data	No data	No data	No data	No data	No data	No data	No data	No data	No data	No data	No data	No data	No data	No data	No data	No data	No data
cholelithiasis	0.3085332025153194	0.48831549414004183	No data	No data	No data	No data	No data	No data	No data	No data	No data	No data	No data	No data	No data	No data	No data	No data	No data	No data	No data	0.3839639222919284	No data	No data
cholesteryl esters to total lipids in small VLDL percentage	0.30691604771641373	0.5048535934060183	No data	No data	No data	No data	No data	No data	No data	No data	No data	No data	No data	No data	No data	No data	No data	No data	No data	No data	No data	No data	No data	No data
cholesterol esters in large VLDL measurement	0.30691604771641373	0.5048535934060183	No data	No data	No data	No data	No data	No data	No data	No data	No data	No data	No data	No data	No data	No data	No data	No data	No data	No data	No data	No data	No data	No data
total cholesterol in large VLDL	0.30411620300258135	0.5002480614526575	No data	No data	No data	No data	No data	No data	No data	No data	No data	No data	No data	No data	No data	No data	No data	No data	No data	No data	No data	No data	No data	No data
sex hormone-binding globulin measurement	0.30399724815242635	0.5000523897567634	No data	No data	No data	No data	No data	No data	No data	No data	No data	No data	No data	No data	No data	No data	No data	No data	No data	No data	No data	No data	No data	No data
cerebral cortex area attribute	0.30371944451996263	0.499595423875852	No data	No data	No data	No data	No data	No data	No data	No data	No data	No data	No data	No data	No data	No data	No data	No data	No data	No data	No data	No data	No data	No data
total lipids in lipoprotein particles measurement	0.30134642743142687	0.4956919909557588	No data	No data	No data	No data	No data	No data	No data	No data	No data	No data	No data	No data	No data	No data	No data	No data	No data	No data	No data	No data	No data	No data
X-21467 measurement	0.2996257455239354	0.49286159987464967	No data	No data	No data	No data	No data	No data	No data	No data	No data	No data	No data	No data	No data	No data	No data	No data	No data	No data	No data	No data	No data	No data
phospholipids in small HDL measurement	0.29717269825565656	0.4888265233858188	No data	No data	No data	No data	No data	No data	No data	No data	No data	No data	No data	No data	No data	No data	No data	No data	No data	No data	No data	No data	No data	No data
polycystic ovary syndrome	0.29676226736456573	No data	No data	No data	No data	No data	No data	No data	No data	No data	No data	No data	No data	No data	0.46945767148897405	No data	No data	No data	No data	No data	No data	0.3738744849258186	No data	No data
non-alcoholic steatohepatitis	0.2946692964165343	No data	No data	No data	No data	No data	No data	No data	No data	No data	No data	No data	No data	No data	0.4756889621644932	No data	No data	No data	No data	No data	No data	0.1803931057407206	No data	No data
cirrhosis of liver	0.29399050829460566	No data	No data	No data	No data	No data	No data	No data	No data	No data	No data	No data	No data	No data	0.4819202528400123	No data	No data	No data	No data	No data	No data	0.03343619386863916	No data	No data
Abdominal Aortic Aneurysm	0.2936569430035781	0.47572278850227806	No data	No data	No data	No data	No data	No data	No data	No data	No data	No data	No data	No data	No data	No data	No data	No data	No data	No data	No data	0.14641168912145877	No data	No data
free cholesterol in small HDL measurement	0.29170251541392883	0.479828487979127	No data	No data	No data	No data	No data	No data	No data	No data	No data	No data	No data	No data	No data	No data	No data	No data	No data	No data	No data	No data	No data	No data
kidney disease	0.29047967921418166	No data	No data	No data	No data	No data	No data	No data	No data	No data	No data	No data	No data	No data	0.46945767148897405	No data	No data	No data	No data	No data	No data	0.16718687590628992	No data	No data
Cognitive impairment	0.2903360735253002	No data	No data	No data	No data	No data	No data	No data	No data	No data	No data	No data	No data	No data	0.46945767148897405	No data	No data	No data	No data	No data	No data	0.16246246683059729	No data	No data
systemic lupus erythematosus	0.2902125808911621	No data	No data	No data	No data	No data	No data	No data	No data	No data	No data	No data	No data	No data	0.47737765882452543	No data	No data	No data	No data	No data	No data	No data	No data	No data
essential hypertension	0.2897237088722708	No data	No data	No data	No data	No data	No data	No data	No data	No data	No data	No data	No data	No data	0.44750461490855437	No data	No data	No data	No data	No data	No data	0.5813777313292735	No data	No data
subarachnoid hemorrhage	0.28932067832771197	No data	No data	No data	No data	No data	No data	No data	No data	No data	No data	No data	No data	No data	0.4665024523339175	No data	No data	No data	No data	No data	No data	0.18816188997321318	No data	No data
influenza	0.2854064965788281	No data	No data	No data	No data	No data	No data	No data	No data	No data	No data	No data	No data	No data	0.4627028848488449	No data	No data	No data	No data	No data	No data	0.13538260445560507	No data	No data
secondary progressive multiple sclerosis	0.2853977766731864	No data	No data	No data	No data	No data	No data	No data	No data	No data	No data	No data	No data	No data	0.46945767148897405	No data	No data	No data	No data	No data	No data	No data	No data	No data
intracranial subdural hematoma	0.2853977766731864	No data	No data	No data	No data	No data	No data	No data	No data	No data	No data	No data	No data	No data	0.46945767148897405	No data	No data	No data	No data	No data	No data	No data	No data	No data
Autosomal dominant polycystic kidney disease	0.2817366775682514	No data	No data	No data	No data	No data	No data	No data	No data	No data	No data	No data	No data	No data	0.4559480982087158	No data	No data	No data	No data	No data	No data	0.14974686502502252	No data	No data
psoriasis	0.2813399391463257	No data	No data	No data	No data	No data	No data	No data	No data	No data	No data	No data	No data	No data	0.4559480982087158	No data	No data	No data	No data	No data	No data	0.1366947734552459	No data	No data
heart disease	0.2803415464390269	No data	No data	No data	No data	No data	No data	No data	No data	No data	No data	No data	No data	No data	0.4559480982087158	No data	No data	No data	No data	No data	No data	0.1038491696062171	No data	No data
aortic stenosis	0.2798900615582122	No data	No data	No data	No data	No data	No data	No data	No data	No data	No data	No data	No data	No data	0.4559480982087158	No data	No data	No data	No data	No data	No data	0.08899600268036122	No data	No data
dilated cardiomyopathy	0.27718489101352634	No data	No data	No data	No data	No data	No data	No data	No data	No data	No data	No data	No data	No data	0.4559480982087158	No data	No data	No data	No data	No data	No data	No data	No data	No data
Red cell distribution width	0.2768867383916495	0.45545765978538183	No data	No data	No data	No data	No data	No data	No data	No data	No data	No data	No data	No data	No data	No data	No data	No data	No data	No data	No data	No data	No data	No data
obesity	0.27584003098675697	No data	No data	No data	No data	No data	No data	No data	No data	No data	No data	No data	No data	No data	0.45373590558407345	No data	No data	No data	No data	No data	No data	No data	No data	No data
gastric cancer	0.27533386363043677	No data	No data	No data	No data	No data	No data	No data	No data	No data	No data	No data	No data	No data	0.44074982826842524	No data	No data	No data	No data	No data	No data	0.2430694089871774	No data	No data
systemic scleroderma	0.26694701573340635	No data	No data	No data	No data	No data	No data	No data	No data	No data	No data	No data	No data	No data	0.42555155832813474	No data	No data	No data	No data	No data	No data	0.2711202487681827	No data	No data
inflammation	0.2644343860269041	No data	No data	No data	No data	No data	No data	No data	No data	No data	No data	No data	No data	No data	0.43315069329828	No data	No data	No data	No data	No data	No data	0.03647584785669726	No data	No data
diabetic nephropathy	0.2640884983514161	No data	No data	No data	No data	No data	No data	No data	No data	No data	No data	No data	No data	No data	0.42555155832813474	No data	No data	No data	No data	No data	No data	0.177079368022529	No data	No data
hypertrophic cardiomyopathy	0.26336414436437966	No data	No data	No data	No data	No data	No data	No data	No data	No data	No data	No data	No data	No data	0.42555155832813474	No data	No data	No data	No data	No data	No data	0.15324922189792947	No data	No data
Impotence	0.2624016968261383	No data	No data	No data	No data	No data	No data	No data	No data	No data	No data	No data	No data	No data	0.42555155832813474	No data	No data	No data	No data	No data	No data	0.12158615952232422	No data	No data
major depressive disorder	0.2619012241062527	No data	No data	No data	No data	No data	No data	No data	No data	No data	No data	No data	No data	No data	0.42555155832813474	No data	No data	No data	No data	No data	No data	0.10512136708700948	No data	No data
diabetic retinopathy	0.2612566176582524	No data	No data	No data	No data	No data	No data	No data	No data	No data	No data	No data	No data	No data	0.42555155832813474	No data	No data	No data	No data	No data	No data	0.08391479388713974	No data	No data
sclerosing cholangitis	0.26101577237107065	No data	No data	No data	No data	No data	No data	No data	No data	No data	No data	No data	No data	No data	0.42555155832813474	No data	No data	No data	No data	No data	No data	0.07599134970145263	No data	No data
AIDS	0.26017651811772413	No data	No data	No data	No data	No data	No data	No data	No data	No data	No data	No data	No data	No data	0.42555155832813474	No data	No data	No data	No data	No data	No data	0.048381159309924836	No data	No data
portal hypertension	0.25981463784334535	No data	No data	No data	No data	No data	No data	No data	No data	No data	No data	No data	No data	No data	0.42555155832813474	No data	No data	No data	No data	No data	No data	0.03647584785669726	No data	No data
Noonan syndrome	0.25981463784334535	No data	No data	No data	No data	No data	No data	No data	No data	No data	No data	No data	No data	No data	0.42555155832813474	No data	No data	No data	No data	No data	No data	0.03647584785669726	No data	No data
kidney failure	0.2596478136033835	No data	No data	No data	No data	No data	No data	No data	No data	No data	No data	No data	No data	No data	0.42555155832813474	No data	No data	No data	No data	No data	No data	0.030987583711592354	No data	No data
Aortic valve stenosis	0.25907547813397597	No data	No data	No data	No data	No data	No data	No data	No data	No data	No data	No data	No data	No data	0.42555155832813474	No data	No data	No data	No data	No data	No data	0.012158615952232422	No data	No data
metastatic prostate cancer	0.25870589827929125	No data	No data	No data	No data	No data	No data	No data	No data	No data	No data	No data	No data	No data	0.42555155832813474	No data	No data	No data	No data	No data	No data	No data	No data	No data
Bicuspid aortic valve	0.25870589827929125	No data	No data	No data	No data	No data	No data	No data	No data	No data	No data	No data	No data	No data	0.42555155832813474	No data	No data	No data	No data	No data	No data	No data	No data	No data
Crouzon syndrome-acanthosis nigricans syndrome	0.25870589827929125	No data	No data	No data	No data	No data	No data	No data	No data	No data	No data	No data	No data	No data	0.42555155832813474	No data	No data	No data	No data	No data	No data	No data	No data	No data
cardiac edema	0.25870589827929125	No data	No data	No data	No data	No data	No data	No data	No data	No data	No data	No data	No data	No data	0.42555155832813474	No data	No data	No data	No data	No data	No data	No data	No data	No data
optic neuritis	0.25870589827929125	No data	No data	No data	No data	No data	No data	No data	No data	No data	No data	No data	No data	No data	0.42555155832813474	No data	No data	No data	No data	No data	No data	No data	No data	No data
treatment resistant depression	0.25870589827929125	No data	No data	No data	No data	No data	No data	No data	No data	No data	No data	No data	No data	No data	0.42555155832813474	No data	No data	No data	No data	No data	No data	No data	No data	No data
Hyperlipoproteinemia type 4	0.25870589827929125	No data	No data	No data	No data	No data	No data	No data	No data	No data	No data	No data	No data	No data	0.42555155832813474	No data	No data	No data	No data	No data	No data	No data	No data	No data
intestinal neoplasm	0.25870589827929125	No data	No data	No data	No data	No data	No data	No data	No data	No data	No data	No data	No data	No data	0.42555155832813474	No data	No data	No data	No data	No data	No data	No data	No data	No data
hip fracture	0.25870589827929125	No data	No data	No data	No data	No data	No data	No data	No data	No data	No data	No data	No data	No data	0.42555155832813474	No data	No data	No data	No data	No data	No data	No data	No data	No data
anti-neutrophil antibody associated vasculitis	0.25870589827929125	No data	No data	No data	No data	No data	No data	No data	No data	No data	No data	No data	No data	No data	0.42555155832813474	No data	No data	No data	No data	No data	No data	No data	No data	No data
acute chest syndrome	0.25870589827929125	No data	No data	No data	No data	No data	No data	No data	No data	No data	No data	No data	No data	No data	0.42555155832813474	No data	No data	No data	No data	No data	No data	No data	No data	No data
free cholesterol to total lipids in small VLDL percentage	0.19479513167418072	0.320423200205472	No data	No data	No data	No data	No data	No data	No data	No data	No data	No data	No data	No data	No data	No data	No data	No data	No data	No data	No data	No data	No data	No data
genetic disorder	0.1912643438060063	No data	No data	0.3134215825970227	No data	No data	No data	No data	No data	No data	No data	No data	No data	No data	No data	No data	No data	No data	No data	No data	No data	0.023874793379536387	No data	No data
autosomal recessive limb-girdle muscular dystrophy	0.1847899273423509	No data	No data	No data	No data	No data	No data	No data	No data	0.3039653988058105	No data	No data	No data	No data	No data	No data	No data	No data	No data	No data	No data	No data	No data	No data
cholesteryl esters to total lipids in small LDL percentage	0.15598931354149595	0.25659057602334256	No data	No data	No data	No data	No data	No data	No data	No data	No data	No data	No data	No data	No data	No data	No data	No data	No data	No data	No data	No data	No data	No data
triglycerides to total lipids in very small VLDL percentage	0.1556555054423982	0.25604148704741114	No data	No data	No data	No data	No data	No data	No data	No data	No data	No data	No data	No data	No data	No data	No data	No data	No data	No data	No data	No data	No data	No data
vertebral column disorder	0.15086583245826068	0.248162838683231	No data	No data	No data	No data	No data	No data	No data	No data	No data	No data	No data	No data	No data	No data	No data	No data	No data	No data	No data	No data	No data	No data
cholesterol to total lipids in very small VLDL percentage	0.1313529194123602	0.2160655783987366	No data	No data	No data	No data	No data	No data	No data	No data	No data	No data	No data	No data	No data	No data	No data	No data	No data	No data	No data	No data	No data	No data
neoplasm	0.12831033864410124	No data	No data	No data	No data	No data	No data	No data	No data	No data	No data	No data	No data	No data	0.15440030225563323	No data	No data	No data	No data	No data	No data	0.862303442518187	No data	No data
cholesteryl esters to total lipids in very small VLDL percentage	0.127589804756384	0.20987554053462387	No data	No data	No data	No data	No data	No data	No data	No data	No data	No data	No data	No data	No data	No data	No data	No data	No data	No data	No data	No data	No data	No data
migraine disorder	0.1251696726169675	No data	No data	No data	No data	No data	No data	No data	No data	No data	No data	No data	No data	No data	0.1654922726831635	No data	No data	No data	No data	No data	No data	0.8080466850052042	No data	No data
periodontitis	0.12036992621141593	No data	No data	No data	No data	No data	No data	No data	No data	No data	No data	No data	No data	No data	0.19212694592066137	No data	No data	No data	No data	No data	No data	0.11744885270524513	No data	No data
autoinflammatory syndrome	0.11826555349910459	No data	No data	0.19453785523571876	No data	No data	No data	No data	No data	No data	No data	No data	No data	No data	No data	No data	No data	No data	No data	No data	No data	No data	No data	No data
multiple myeloma	0.11403847389554819	No data	No data	No data	No data	No data	No data	No data	No data	No data	No data	No data	No data	No data	0.17256791168869876	No data	No data	No data	No data	No data	No data	0.3003343714887088	No data	No data
Sepsis	0.11193857361752572	No data	No data	No data	No data	No data	No data	No data	No data	No data	No data	No data	No data	No data	0.1654922726831635	No data	No data	No data	No data	No data	No data	0.37276362149130415	No data	No data
myopathy	0.1118015398822493	No data	No data	No data	No data	No data	No data	No data	No data	No data	No data	No data	No data	No data	No data	No data	No data	No data	No data	No data	No data	0.9195252183429776	No data	No data
rheumatoid arthritis	0.11102483800258113	No data	No data	No data	No data	No data	No data	No data	No data	No data	No data	No data	No data	No data	0.1820451757959823	No data	No data	No data	No data	No data	No data	No data	0.011645045158839643	No data
small cell lung carcinoma	0.11016559501726485	No data	No data	No data	No data	No data	No data	No data	No data	No data	No data	No data	No data	No data	0.17309140765330877	No data	No data	No data	No data	No data	No data	0.16245261869510544	No data	No data
leukemia	0.11012760918372734	No data	No data	No data	No data	No data	No data	No data	No data	No data	No data	No data	No data	No data	0.1717235633586826	No data	No data	No data	No data	No data	No data	0.18855982835188823	No data	No data
hepatitis C virus infection	0.10956697831374637	No data	No data	No data	No data	No data	No data	No data	No data	No data	No data	No data	No data	No data	0.17721182750378753	No data	No data	No data	No data	No data	No data	0.06035064123623365	No data	No data
HIV-1 infection	0.10884383373141332	No data	No data	No data	No data	No data	No data	No data	No data	No data	No data	No data	No data	No data	0.17552313084375526	No data	No data	No data	No data	No data	No data	0.0703342158903445	No data	No data
tuberculosis	0.10683424327156525	No data	No data	No data	No data	No data	No data	No data	No data	No data	No data	No data	No data	No data	0.17309140765330877	No data	No data	No data	No data	No data	No data	0.05285620545901039	No data	No data
graft versus host disease	0.10660325586238731	No data	No data	No data	No data	No data	No data	No data	No data	No data	No data	No data	No data	No data	0.17309140765330877	No data	No data	No data	No data	No data	No data	0.04525707048886512	No data	No data
endothelial dysfunction	0.10632547456568757	No data	No data	No data	No data	No data	No data	No data	No data	No data	No data	No data	No data	No data	0.1587374860430344	No data	No data	No data	No data	No data	No data	0.3231969198888408	No data	No data
melanoma	0.10493463217959395	No data	No data	No data	No data	No data	No data	No data	No data	No data	No data	No data	No data	No data	0.15536009272296983	No data	No data	No data	No data	No data	No data	0.3449881840071803	No data	No data
Vitiligo	0.10453976834039773	No data	No data	No data	No data	No data	No data	No data	No data	No data	No data	No data	No data	No data	0.1649687767185535	No data	No data	No data	No data	No data	No data	0.13982408345067285	No data	No data
ovarian cancer	0.10364263822248021	No data	No data	No data	No data	No data	No data	No data	No data	No data	No data	No data	No data	No data	0.15536009272296983	No data	No data	No data	No data	No data	No data	0.3024835449203106	No data	No data
inflammatory bowel disease	0.10320517442070297	No data	No data	No data	No data	No data	No data	No data	No data	No data	No data	No data	No data	No data	0.15198269940290526	No data	No data	No data	No data	No data	No data	0.3556395166027983	No data	No data
glioblastoma multiforme	0.10227771751018926	No data	No data	No data	No data	No data	No data	No data	No data	No data	No data	No data	No data	No data	0.15725987646550613	No data	No data	No data	No data	No data	No data	0.2195840514884788	No data	No data
neurofibromatosis type 1	0.10090481900054941	No data	No data	No data	No data	No data	No data	No data	No data	No data	No data	No data	No data	No data	0.1587374860430344	No data	No data	No data	No data	No data	No data	0.14486558393960777	No data	No data
sickle cell anemia	0.10028960001152366	No data	No data	No data	No data	No data	No data	No data	No data	No data	No data	No data	No data	No data	0.1649687767185535	No data	No data	No data	No data	No data	No data	No data	No data	No data
pulmonary arterial hypertension	0.09967363358704916	No data	No data	No data	No data	No data	No data	No data	No data	No data	No data	No data	No data	No data	0.1587374860430344	No data	No data	No data	No data	No data	No data	0.10436145358999495	No data	No data
intracerebral hemorrhage	0.09741466896893808	No data	No data	No data	No data	No data	No data	No data	No data	No data	No data	No data	No data	No data	0.15198269940290526	No data	No data	No data	No data	No data	No data	0.16514068106052743	No data	No data
Rheumatoid arthritis	0.09684625216586117	No data	No data	No data	No data	No data	No data	No data	No data	No data	No data	No data	No data	No data	No data	No data	No data	No data	No data	No data	No data	0.7965236548826053	No data	No data
depressive disorder	0.09660177451684847	No data	No data	No data	No data	No data	No data	No data	No data	No data	No data	No data	No data	No data	0.15198269940290526	No data	No data	No data	No data	No data	No data	0.13839768809872197	No data	No data
prostate adenocarcinoma	0.09650140650100547	No data	No data	No data	No data	No data	No data	No data	No data	No data	No data	No data	No data	No data	0.1587374860430344	No data	No data	No data	No data	No data	No data	No data	No data	No data
carotid atherosclerosis	0.09460217669220908	No data	No data	No data	No data	No data	No data	No data	No data	No data	No data	No data	No data	No data	0.15198269940290526	No data	No data	No data	No data	No data	No data	0.07261395638138808	No data	No data
IGA glomerulonephritis	0.09442703690551682	No data	No data	No data	No data	No data	No data	No data	No data	No data	No data	No data	No data	No data	0.15198269940290526	No data	No data	No data	No data	No data	No data	0.06685212337735794	No data	No data
rectum cancer	0.09369301024968471	No data	No data	No data	No data	No data	No data	No data	No data	No data	No data	No data	No data	No data	0.15198269940290526	No data	No data	No data	No data	No data	No data	0.04270376113889632	No data	No data
pulmonary tuberculosis	0.09359609819890072	No data	No data	No data	No data	No data	No data	No data	No data	No data	No data	No data	No data	No data	0.15198269940290526	No data	No data	No data	No data	No data	No data	0.03951550184475537	No data	No data
Hutchinson-Gilford progeria syndrome	0.09322651834421601	No data	No data	No data	No data	No data	No data	No data	No data	No data	No data	No data	No data	No data	0.15198269940290526	No data	No data	No data	No data	No data	No data	0.02735688589252295	No data	No data
brain injury	0.09313412338054484	No data	No data	No data	No data	No data	No data	No data	No data	No data	No data	No data	No data	No data	0.15198269940290526	No data	No data	No data	No data	No data	No data	0.024317231904464845	No data	No data
cardiomyopathy	0.09285693848953132	No data	No data	No data	No data	No data	No data	No data	No data	No data	No data	No data	No data	No data	0.15198269940290526	No data	No data	No data	No data	No data	No data	0.015198269940290528	No data	No data
uveitis	0.09239496367117545	No data	No data	No data	No data	No data	No data	No data	No data	No data	No data	No data	No data	No data	0.15198269940290526	No data	No data	No data	No data	No data	No data	No data	No data	No data
swine influenza	0.09239496367117545	No data	No data	No data	No data	No data	No data	No data	No data	No data	No data	No data	No data	No data	0.15198269940290526	No data	No data	No data	No data	No data	No data	No data	No data	No data
progeria	0.09239496367117545	No data	No data	No data	No data	No data	No data	No data	No data	No data	No data	No data	No data	No data	0.15198269940290526	No data	No data	No data	No data	No data	No data	No data	No data	No data
non-small cell lung carcinoma	0.09221469939818532	No data	No data	No data	No data	No data	No data	No data	No data	No data	No data	No data	No data	No data	0.14353921610274387	No data	No data	No data	No data	No data	No data	0.1629392451823602	No data	No data
nasopharyngeal carcinoma	0.09055096551844027	No data	No data	No data	No data	No data	No data	No data	No data	No data	No data	No data	No data	No data	0.12158615952232422	No data	No data	No data	No data	No data	No data	0.5472660587966214	No data	No data
mucocutaneous lymph node syndrome	0.09038280668455874	No data	No data	No data	No data	No data	No data	No data	No data	No data	No data	No data	No data	No data	0.1401618227826793	No data	No data	No data	No data	No data	No data	0.17022062333125393	No data	No data
vascular disease	0.09020886410632785	No data	No data	No data	No data	No data	No data	No data	No data	No data	No data	No data	No data	No data	0.14353921610274387	No data	No data	No data	No data	No data	No data	0.09695031026615594	No data	No data
chronic hepatitis B virus infection	0.08638929103254905	No data	No data	No data	No data	No data	No data	No data	No data	No data	No data	No data	No data	No data	0.07599134970145263	No data	No data	No data	No data	No data	No data	0.6155299325817664	No data	No data
lymphoma	0.08584426823838438	No data	No data	No data	No data	No data	No data	No data	No data	No data	No data	No data	No data	No data	0.1291852944924695	No data	No data	No data	No data	No data	No data	0.24044016676234742	No data	No data
pancreatic carcinoma	0.0853832125392407	No data	No data	No data	No data	No data	No data	No data	No data	No data	No data	No data	No data	No data	0.13678442946261474	No data	No data	No data	No data	No data	No data	0.07328943504540099	No data	No data
autoimmune thrombocytopenic purpura	0.08520868871897291	No data	No data	No data	No data	No data	No data	No data	No data	No data	No data	No data	No data	No data	0.1401618227826793	No data	No data	No data	No data	No data	No data	No data	No data	No data
renal cell carcinoma	0.08466586830740476	No data	No data	No data	No data	No data	No data	No data	No data	No data	No data	No data	No data	No data	0.12158615952232422	No data	No data	No data	No data	No data	No data	0.3536552980272604	No data	No data
breast carcinoma	0.08450546038436452	No data	No data	No data	No data	No data	No data	No data	No data	No data	No data	No data	No data	No data	0.1291852944924695	No data	No data	No data	No data	No data	No data	0.19639542156175424	No data	No data
Crohn's disease	0.08446696248283486	No data	No data	No data	No data	No data	No data	No data	No data	No data	No data	No data	No data	No data	0.13678442946261474	No data	No data	No data	No data	No data	No data	0.043146199663824776	No data	No data
non-alcoholic fatty liver disease	0.08411114680403566	No data	No data	No data	No data	No data	No data	No data	No data	No data	No data	No data	No data	No data	0.1291852944924695	No data	No data	No data	No data	No data	No data	0.183423103597999	No data	No data
metastatic colorectal cancer	0.0838946270134273	No data	No data	No data	No data	No data	No data	No data	No data	No data	No data	No data	No data	No data	0.13678442946261474	No data	No data	No data	No data	No data	No data	0.024317231904464845	No data	No data
peripheral arterial disease	0.08339260480673949	No data	No data	No data	No data	No data	No data	No data	No data	No data	No data	No data	No data	No data	0.1291852944924695	No data	No data	No data	No data	No data	No data	0.15978416310940713	No data	No data
sodium measurement	0.08332628980913138	0.13706541951237797	No data	No data	No data	No data	No data	No data	No data	No data	No data	No data	No data	No data	No data	No data	No data	No data	No data	No data	No data	No data	No data	No data
venous thromboembolism	0.08272978317421066	No data	No data	No data	No data	No data	No data	No data	No data	No data	No data	No data	No data	No data	0.1291852944924695	No data	No data	No data	No data	No data	No data	0.13797833800125756	No data	No data
ulcerative colitis	0.08146511754995868	No data	No data	No data	No data	No data	No data	No data	No data	No data	No data	No data	No data	No data	0.12158615952232422	No data	No data	No data	No data	No data	No data	0.24835545896594358	No data	No data
age-related macular degeneration	0.08057957515562242	No data	No data	No data	No data	No data	No data	No data	No data	No data	No data	No data	No data	No data	0.12158615952232422	No data	No data	No data	No data	No data	No data	0.21922245903189536	No data	No data
fragile X syndrome	0.08010643350290911	No data	No data	No data	No data	No data	No data	No data	No data	No data	No data	No data	No data	No data	0.1291852944924695	No data	No data	No data	No data	No data	No data	0.051674117796987794	No data	No data
pachyonychia congenita	0.07982549298033248	No data	No data	No data	No data	No data	No data	No data	No data	No data	No data	No data	No data	No data	No data	No data	No data	No data	No data	No data	No data	0.656534372776828	No data	No data
Alport syndrome	0.07872050904784149	No data	No data	No data	No data	No data	No data	No data	No data	No data	No data	No data	No data	No data	0.12158615952232422	No data	No data	No data	No data	No data	No data	0.15806200737902149	No data	No data
ischemia	0.07860091857863236	No data	No data	No data	No data	No data	No data	No data	No data	No data	No data	No data	No data	No data	0.12158615952232422	No data	No data	No data	No data	No data	No data	0.15412766255954652	No data	No data
prostate carcinoma	0.07854341870080507	No data	No data	No data	No data	No data	No data	No data	No data	No data	No data	No data	No data	No data	0.12158615952232422	No data	No data	No data	No data	No data	No data	0.1522360039019101	No data	No data
acute pancreatitis	0.07853571912049913	No data	No data	No data	No data	No data	No data	No data	No data	No data	No data	No data	No data	No data	0.1291852944924695	No data	No data	No data	No data	No data	No data	No data	No data	No data
cerebrotendinous xanthomatosis	0.07810454262336698	No data	No data	No data	No data	No data	No data	No data	No data	No data	No data	No data	No data	No data	0.12158615952232422	No data	No data	No data	No data	No data	No data	0.1377976474586341	No data	No data
non-Hodgkins lymphoma	0.07788895437480091	No data	No data	No data	No data	No data	No data	No data	No data	No data	No data	No data	No data	No data	0.12158615952232422	No data	No data	No data	No data	No data	No data	0.13070512148649854	No data	No data
breast neoplasm	0.0769052986914815	No data	No data	No data	No data	No data	No data	No data	No data	No data	No data	No data	No data	No data	0.12158615952232422	No data	No data	No data	No data	No data	No data	0.09834434334583166	No data	No data
sarcoidosis	0.07687260977441797	No data	No data	No data	No data	No data	No data	No data	No data	No data	No data	No data	No data	No data	0.12158615952232422	No data	No data	No data	No data	No data	No data	0.09726892761785938	No data	No data
Smith-Lemli-Opitz syndrome	0.07687004324764933	No data	No data	No data	No data	No data	No data	No data	No data	No data	No data	No data	No data	No data	0.12158615952232422	No data	No data	No data	No data	No data	No data	0.09718449278485775	No data	No data
septic shock	0.07613345006504857	No data	No data	No data	No data	No data	No data	No data	No data	No data	No data	No data	No data	No data	0.12158615952232422	No data	No data	No data	No data	No data	No data	0.07295169571339452	No data	No data
cutaneous melanoma	0.07594866013770622	No data	No data	No data	No data	No data	No data	No data	No data	No data	No data	No data	No data	No data	0.12158615952232422	No data	No data	No data	No data	No data	No data	0.06687238773727831	No data	No data
osteoarthritis, knee	0.07576387021036388	No data	No data	No data	No data	No data	No data	No data	No data	No data	No data	No data	No data	No data	0.12158615952232422	No data	No data	No data	No data	No data	No data	0.06079307976116211	No data	No data
cerebrovascular disorder	0.07558473727517688	No data	No data	No data	No data	No data	No data	No data	No data	No data	No data	No data	No data	No data	0.12158615952232422	No data	No data	No data	No data	No data	No data	0.05489987823589811	No data	No data
carcinoma	0.07539814014583213	No data	No data	No data	No data	No data	No data	No data	No data	No data	No data	No data	No data	No data	0.12158615952232422	No data	No data	No data	No data	No data	No data	0.0487611160584321	No data	No data
fibrosis	0.07502471050099448	No data	No data	No data	No data	No data	No data	No data	No data	No data	No data	No data	No data	No data	0.12158615952232422	No data	No data	No data	No data	No data	No data	0.03647584785669727	No data	No data
kidney cancer	0.0749323155373233	No data	No data	No data	No data	No data	No data	No data	No data	No data	No data	No data	No data	No data	0.12158615952232422	No data	No data	No data	No data	No data	No data	0.03343619386863916	No data	No data
chronic hepatitis C virus infection	0.07488098500195041	No data	No data	No data	No data	No data	No data	No data	No data	No data	No data	No data	No data	No data	0.12158615952232422	No data	No data	No data	No data	No data	No data	0.03174749720860688	No data	No data
Rett syndrome	0.07456273568263859	No data	No data	No data	No data	No data	No data	No data	No data	No data	No data	No data	No data	No data	0.12158615952232422	No data	No data	No data	No data	No data	No data	0.021277577916406734	No data	No data
brain aneurysm	0.07428555079162506	No data	No data	No data	No data	No data	No data	No data	No data	No data	No data	No data	No data	No data	0.12158615952232422	No data	No data	No data	No data	No data	No data	0.012158615952232422	No data	No data
prediabetes syndrome	0.07428555079162506	No data	No data	No data	No data	No data	No data	No data	No data	No data	No data	No data	No data	No data	0.12158615952232422	No data	No data	No data	No data	No data	No data	0.012158615952232422	No data	No data
pancreatic adenocarcinoma	0.07428555079162506	No data	No data	No data	No data	No data	No data	No data	No data	No data	No data	No data	No data	No data	0.12158615952232422	No data	No data	No data	No data	No data	No data	0.012158615952232422	No data	No data
uterine fibroid	0.07428555079162506	No data	No data	No data	No data	No data	No data	No data	No data	No data	No data	No data	No data	No data	0.12158615952232422	No data	No data	No data	No data	No data	No data	0.012158615952232422	No data	No data
internal carotid artery stenosis	0.07391597093694036	No data	No data	No data	No data	No data	No data	No data	No data	No data	No data	No data	No data	No data	0.12158615952232422	No data	No data	No data	No data	No data	No data	No data	No data	No data
learning disability	0.07391597093694036	No data	No data	No data	No data	No data	No data	No data	No data	No data	No data	No data	No data	No data	0.12158615952232422	No data	No data	No data	No data	No data	No data	No data	No data	No data
ankylosing spondylitis	0.07391597093694036	No data	No data	No data	No data	No data	No data	No data	No data	No data	No data	No data	No data	No data	No data	No data	No data	No data	No data	No data	No data	0.607930797611621	No data	No data
Cerebral arteriovenous malformation	0.07391597093694036	No data	No data	No data	No data	No data	No data	No data	No data	No data	No data	No data	No data	No data	0.12158615952232422	No data	No data	No data	No data	No data	No data	No data	No data	No data
Opitz G/BBB syndrome	0.07391597093694036	No data	No data	No data	No data	No data	No data	No data	No data	No data	No data	No data	No data	No data	0.12158615952232422	No data	No data	No data	No data	No data	No data	No data	No data	No data
focal segmental glomerulosclerosis	0.07391597093694036	No data	No data	No data	No data	No data	No data	No data	No data	No data	No data	No data	No data	No data	0.12158615952232422	No data	No data	No data	No data	No data	No data	No data	No data	No data
diabetic polyneuropathy	0.07391597093694036	No data	No data	No data	No data	No data	No data	No data	No data	No data	No data	No data	No data	No data	0.12158615952232422	No data	No data	No data	No data	No data	No data	No data	No data	No data
endometrial carcinoma	0.07391597093694036	No data	No data	No data	No data	No data	No data	No data	No data	No data	No data	No data	No data	No data	0.12158615952232422	No data	No data	No data	No data	No data	No data	No data	No data	No data
Waldenstrom macroglobulinemia	0.07391597093694036	No data	No data	No data	No data	No data	No data	No data	No data	No data	No data	No data	No data	No data	0.12158615952232422	No data	No data	No data	No data	No data	No data	No data	No data	No data
Endometrial Hyperplasia without Atypia	0.07391597093694036	No data	No data	No data	No data	No data	No data	No data	No data	No data	No data	No data	No data	No data	0.12158615952232422	No data	No data	No data	No data	No data	No data	No data	No data	No data
burn	0.07391597093694036	No data	No data	No data	No data	No data	No data	No data	No data	No data	No data	No data	No data	No data	0.12158615952232422	No data	No data	No data	No data	No data	No data	No data	No data	No data
renal artery obstruction	0.07391597093694036	No data	No data	No data	No data	No data	No data	No data	No data	No data	No data	No data	No data	No data	0.12158615952232422	No data	No data	No data	No data	No data	No data	No data	No data	No data
arterial stiffness measurement	0.07391597093694036	No data	No data	No data	No data	No data	No data	No data	No data	No data	No data	No data	No data	No data	0.12158615952232422	No data	No data	No data	No data	No data	No data	No data	No data	No data
Chagas disease	0.07391597093694036	No data	No data	No data	No data	No data	No data	No data	No data	No data	No data	No data	No data	No data	0.12158615952232422	No data	No data	No data	No data	No data	No data	No data	No data	No data
cerebral atherosclerosis	0.07391597093694036	No data	No data	No data	No data	No data	No data	No data	No data	No data	No data	No data	No data	No data	0.12158615952232422	No data	No data	No data	No data	No data	No data	No data	No data	No data
diabetes insipidus	0.07391597093694036	No data	No data	No data	No data	No data	No data	No data	No data	No data	No data	No data	No data	No data	0.12158615952232422	No data	No data	No data	No data	No data	No data	No data	No data	No data
Spastic paraplegia	0.07391597093694036	No data	No data	No data	No data	No data	No data	No data	No data	No data	No data	No data	No data	No data	0.12158615952232422	No data	No data	No data	No data	No data	No data	No data	No data	No data
amnesia	0.07391597093694036	No data	No data	No data	No data	No data	No data	No data	No data	No data	No data	No data	No data	No data	0.12158615952232422	No data	No data	No data	No data	No data	No data	No data	No data	No data
bipolar disorder	0.07391597093694036	No data	No data	No data	No data	No data	No data	No data	No data	No data	No data	No data	No data	No data	0.12158615952232422	No data	No data	No data	No data	No data	No data	No data	No data	No data
acute kidney failure	0.07391597093694036	No data	No data	No data	No data	No data	No data	No data	No data	No data	No data	No data	No data	No data	0.12158615952232422	No data	No data	No data	No data	No data	No data	No data	No data	No data
mucositis	0.07391597093694036	No data	No data	No data	No data	No data	No data	No data	No data	No data	No data	No data	No data	No data	0.12158615952232422	No data	No data	No data	No data	No data	No data	No data	No data	No data
scleroderma	0.07391597093694036	No data	No data	No data	No data	No data	No data	No data	No data	No data	No data	No data	No data	No data	0.12158615952232422	No data	No data	No data	No data	No data	No data	No data	No data	No data
avascular necrosis	0.07391597093694036	No data	No data	No data	No data	No data	No data	No data	No data	No data	No data	No data	No data	No data	0.12158615952232422	No data	No data	No data	No data	No data	No data	No data	No data	No data
smoking cessation	0.07391597093694036	No data	No data	No data	No data	No data	No data	No data	No data	No data	No data	No data	No data	No data	0.12158615952232422	No data	No data	No data	No data	No data	No data	No data	No data	No data
autoimmune polyendocrinopathy	0.07391597093694036	No data	No data	No data	No data	No data	No data	No data	No data	No data	No data	No data	No data	No data	0.12158615952232422	No data	No data	No data	No data	No data	No data	No data	No data	No data
urinary bladder cancer	0.07391597093694036	No data	No data	No data	No data	No data	No data	No data	No data	No data	No data	No data	No data	No data	0.12158615952232422	No data	No data	No data	No data	No data	No data	No data	No data	No data
inflammatory breast carcinoma	0.07391597093694036	No data	No data	No data	No data	No data	No data	No data	No data	No data	No data	No data	No data	No data	0.12158615952232422	No data	No data	No data	No data	No data	No data	No data	No data	No data
myositis	0.07169846548122673	No data	No data	No data	No data	No data	No data	No data	No data	No data	No data	No data	No data	No data	No data	No data	No data	No data	No data	No data	No data	0.5896926571487136	No data	No data
retinoblastoma	0.06855706304401217	No data	No data	No data	No data	No data	No data	No data	No data	No data	No data	No data	No data	No data	No data	No data	No data	No data	No data	No data	No data	0.5638558147847785	No data	No data
posterior cortical atrophy	0.06659604612806798	No data	No data	No data	No data	No data	No data	No data	No data	No data	No data	No data	No data	No data	No data	No data	No data	No data	No data	No data	No data	0.5477271951816226	No data	No data
hypertriglyceridemia 2	0.06231855509693442	No data	No data	No data	No data	No data	No data	No data	No data	No data	No data	No data	No data	No data	No data	No data	No data	No data	No data	No data	No data	No data	No data	0.5125464554663578
Acute kidney injury	0.061605150745578846	No data	No data	No data	No data	No data	No data	No data	No data	No data	No data	No data	No data	No data	0.07599134970145263	No data	No data	No data	No data	No data	No data	0.41168978840466836	No data	No data
triglycerides to total lipids in small LDL percentage	0.06007726248174351	0.09882253492958273	No data	No data	No data	No data	No data	No data	No data	No data	No data	No data	No data	No data	No data	No data	No data	No data	No data	No data	No data	No data	No data	No data
Stroke	0.05918533509096128	No data	No data	No data	No data	No data	No data	No data	No data	No data	No data	No data	No data	No data	No data	No data	No data	No data	No data	No data	No data	0.4867769104927963	No data	No data
triglycerides to total lipids in medium LDL percentage	0.05774097270319314	0.09497951564559685	No data	No data	No data	No data	No data	No data	No data	No data	No data	No data	No data	No data	No data	No data	No data	No data	No data	No data	No data	No data	No data	No data
axial length measurement	0.057462827824569844	No data	No data	No data	No data	No data	No data	No data	No data	No data	No data	No data	No data	No data	No data	No data	No data	No data	No data	No data	No data	0.4726099422033246	No data	No data
epilepsy	0.054494183974139986	No data	No data	No data	No data	No data	No data	No data	No data	No data	No data	No data	No data	No data	0.07599134970145263	No data	No data	No data	No data	No data	No data	0.27294890047181475	No data	No data
obstructive sleep apnea	0.05430195740454024	No data	No data	No data	No data	No data	No data	No data	No data	No data	No data	No data	No data	No data	0.08464592008411806	No data	No data	No data	No data	No data	No data	0.09353353060586797	No data	No data
acute myeloid leukemia	0.05346085035116827	No data	No data	No data	No data	No data	No data	No data	No data	No data	No data	No data	No data	No data	0.07599134970145263	No data	No data	No data	No data	No data	No data	0.23895379356058818	No data	No data
dengue disease	0.050950340606656035	No data	No data	No data	No data	No data	No data	No data	No data	No data	No data	No data	No data	No data	No data	No data	No data	No data	No data	No data	No data	0.41904720740275647	No data	No data
Sleep Disorder	0.050303924665417735	No data	No data	No data	No data	No data	No data	No data	No data	No data	No data	No data	No data	No data	0.08274613634158175	No data	No data	No data	No data	No data	No data	No data	No data	No data
benign prostatic hyperplasia	0.049708490455092395	No data	No data	No data	No data	No data	No data	No data	No data	No data	No data	No data	No data	No data	No data	No data	No data	No data	No data	No data	No data	0.40883346139381516	No data	No data
Mobius syndrome	0.04857921867688914	No data	No data	No data	No data	No data	No data	No data	No data	No data	No data	No data	No data	No data	No data	No data	No data	No data	No data	No data	No data	0.39954562976363767	No data	No data
triglycerides to total lipids in IDL percentage	0.04754276206179852	0.07820423352226909	No data	No data	No data	No data	No data	No data	No data	No data	No data	No data	No data	No data	No data	No data	No data	No data	No data	No data	No data	No data	No data	No data
cerebral infarction	0.047532075755282475	No data	No data	No data	No data	No data	No data	No data	No data	No data	No data	No data	No data	No data	0.07599134970145263	No data	No data	No data	No data	No data	No data	0.0439061131608393	No data	No data
serum lipopolysaccharide activity	0.04730622139964183	No data	No data	No data	No data	No data	No data	No data	No data	No data	No data	No data	No data	No data	0.07599134970145263	No data	No data	No data	No data	No data	No data	0.03647584785669726	No data	No data
spindle cell hemangioma	0.047080367044001176	No data	No data	No data	No data	No data	No data	No data	No data	No data	No data	No data	No data	No data	No data	No data	No data	No data	No data	No data	No data	0.38721814414540195	No data	No data
cholesterol to total lipids in IDL percentage	0.046648331732013	0.07673296354664115	No data	No data	No data	No data	No data	No data	No data	No data	No data	No data	No data	No data	No data	No data	No data	No data	No data	No data	No data	No data	No data	No data
hyperthyroidism	0.04553018487574034	No data	No data	No data	No data	No data	No data	No data	No data	No data	No data	No data	No data	No data	No data	No data	No data	No data	No data	No data	No data	0.3744684843621582	No data	No data
Fish-eye disease	0.045421364140749855	No data	No data	No data	No data	No data	No data	No data	No data	No data	No data	No data	No data	No data	No data	No data	No data	No data	No data	No data	No data	No data	No data	0.3735734751323412
hypoalphalipoproteinemia, primary, 1	0.04465263804300567	No data	No data	No data	No data	No data	No data	No data	No data	No data	No data	No data	No data	No data	No data	No data	No data	No data	No data	No data	No data	No data	No data	0.36725099483718027
hyperlipidemia due to hepatic triglyceride lipase deficiency	0.042895285833979925	No data	No data	No data	No data	No data	No data	No data	No data	No data	No data	No data	No data	No data	No data	No data	No data	No data	No data	No data	No data	No data	No data	0.3527974401239641
pulmonary hypertension	0.0428311053968258	No data	No data	No data	No data	No data	No data	No data	No data	No data	No data	No data	No data	No data	0.06079307976116211	No data	No data	No data	No data	No data	No data	0.19321672635863696	No data	No data
breast ductal carcinoma in situ	0.0425480860927178	No data	No data	No data	No data	No data	No data	No data	No data	No data	No data	No data	No data	No data	No data	No data	No data	No data	No data	No data	No data	0.34994185407184947	No data	No data
malaria	0.04222449839772718	No data	No data	No data	No data	No data	No data	No data	No data	No data	No data	No data	No data	No data	0.06839221473130737	No data	No data	No data	No data	No data	No data	0.021277577916406734	No data	No data
glioma	0.04211626760597017	No data	No data	No data	No data	No data	No data	No data	No data	No data	No data	No data	No data	No data	No data	No data	No data	No data	No data	No data	No data	0.3463903109649357	No data	No data
neuropathy	0.042011784659141994	No data	No data	No data	No data	No data	No data	No data	No data	No data	No data	No data	No data	No data	No data	No data	No data	No data	No data	No data	No data	0.3455309783958451	No data	No data
hepatitis B virus infection	0.040561389051646024	No data	No data	No data	No data	No data	No data	No data	No data	No data	No data	No data	No data	No data	0.06079307976116211	No data	No data	No data	No data	No data	No data	0.11854650553426611	No data	No data
alcohol consumption quality	0.03938628131644642	0.0647874420430473	No data	No data	No data	No data	No data	No data	No data	No data	No data	No data	No data	No data	No data	No data	No data	No data	No data	No data	No data	No data	No data	No data
alcohol drinking	0.03938628131644642	0.0647874420430473	No data	No data	No data	No data	No data	No data	No data	No data	No data	No data	No data	No data	No data	No data	No data	No data	No data	No data	No data	No data	No data	No data
porokeratosis	0.03880588474189369	No data	No data	No data	No data	No data	No data	No data	No data	No data	No data	No data	No data	No data	0.06079307976116211	No data	No data	No data	No data	No data	No data	0.06079307976116211	No data	No data
chronic lymphocytic leukemia	0.03873468928933151	No data	No data	No data	No data	No data	No data	No data	No data	No data	No data	No data	No data	No data	0.06079307976116211	No data	No data	No data	No data	No data	No data	0.05845085749369734	No data	No data
myelodysplastic syndrome	0.038066725032524285	No data	No data	No data	No data	No data	No data	No data	No data	No data	No data	No data	No data	No data	0.06079307976116211	No data	No data	No data	No data	No data	No data	0.03647584785669726	No data	No data
colorectal carcinoma	0.03773949890272235	No data	No data	No data	No data	No data	No data	No data	No data	No data	No data	No data	No data	No data	No data	No data	No data	No data	No data	No data	No data	0.310393050088839	No data	No data
cystic fibrosis	0.037697145177839585	No data	No data	No data	No data	No data	No data	No data	No data	No data	No data	No data	No data	No data	0.06079307976116211	No data	No data	No data	No data	No data	No data	0.024317231904464845	No data	No data
stricture	0.037697145177839585	No data	No data	No data	No data	No data	No data	No data	No data	No data	No data	No data	No data	No data	0.06079307976116211	No data	No data	No data	No data	No data	No data	0.024317231904464845	No data	No data
esophageal squamous cell carcinoma	0.03769674419440567	No data	No data	No data	No data	No data	No data	No data	No data	No data	No data	No data	No data	No data	No data	No data	No data	No data	No data	No data	No data	0.3100414088454223	No data	No data
Huntington disease	0.03750522368155778	No data	No data	No data	No data	No data	No data	No data	No data	No data	No data	No data	No data	No data	No data	No data	No data	No data	No data	No data	No data	0.3084662253409815	No data	No data
Respiratory Syncytial Virus Infection	0.03746102471512436	No data	No data	No data	No data	No data	No data	No data	No data	No data	No data	No data	No data	No data	0.06079307976116211	No data	No data	No data	No data	No data	No data	0.01654922726831635	No data	No data
skin disease	0.037327565323154885	No data	No data	No data	No data	No data	No data	No data	No data	No data	No data	No data	No data	No data	0.06079307976116211	No data	No data	No data	No data	No data	No data	0.012158615952232422	No data	No data
immune system disease	0.037327565323154885	No data	No data	No data	No data	No data	No data	No data	No data	No data	No data	No data	No data	No data	0.06079307976116211	No data	No data	No data	No data	No data	No data	0.012158615952232422	No data	No data
dental caries	0.03695798546847018	No data	No data	No data	No data	No data	No data	No data	No data	No data	No data	No data	No data	No data	0.06079307976116211	No data	No data	No data	No data	No data	No data	No data	No data	No data
severe pre-eclampsia	0.03695798546847018	No data	No data	No data	No data	No data	No data	No data	No data	No data	No data	No data	No data	No data	0.06079307976116211	No data	No data	No data	No data	No data	No data	No data	No data	No data
intestinal absorption	0.03695798546847018	No data	No data	No data	No data	No data	No data	No data	No data	No data	No data	No data	No data	No data	0.06079307976116211	No data	No data	No data	No data	No data	No data	No data	No data	No data
Ebola hemorrhagic fever	0.03695798546847018	No data	No data	No data	No data	No data	No data	No data	No data	No data	No data	No data	No data	No data	0.06079307976116211	No data	No data	No data	No data	No data	No data	No data	No data	No data
colorectal adenocarcinoma	0.03695798546847018	No data	No data	No data	No data	No data	No data	No data	No data	No data	No data	No data	No data	No data	0.06079307976116211	No data	No data	No data	No data	No data	No data	No data	No data	No data
anemia (phenotype)	0.03695798546847018	No data	No data	No data	No data	No data	No data	No data	No data	No data	No data	No data	No data	No data	0.06079307976116211	No data	No data	No data	No data	No data	No data	No data	No data	No data
choroideremia	0.03695798546847018	No data	No data	No data	No data	No data	No data	No data	No data	No data	No data	No data	No data	No data	0.06079307976116211	No data	No data	No data	No data	No data	No data	No data	No data	No data
Chronic pain	0.03695798546847018	No data	No data	No data	No data	No data	No data	No data	No data	No data	No data	No data	No data	No data	0.06079307976116211	No data	No data	No data	No data	No data	No data	No data	No data	No data
hereditary angioedema	0.03695798546847018	No data	No data	No data	No data	No data	No data	No data	No data	No data	No data	No data	No data	No data	0.06079307976116211	No data	No data	No data	No data	No data	No data	No data	No data	No data
head injury	0.03695798546847018	No data	No data	No data	No data	No data	No data	No data	No data	No data	No data	No data	No data	No data	0.06079307976116211	No data	No data	No data	No data	No data	No data	No data	No data	No data
alopecia areata	0.03695798546847018	No data	No data	No data	No data	No data	No data	No data	No data	No data	No data	No data	No data	No data	0.06079307976116211	No data	No data	No data	No data	No data	No data	No data	No data	No data
Paraganglioma	0.03695798546847018	No data	No data	No data	No data	No data	No data	No data	No data	No data	No data	No data	No data	No data	0.06079307976116211	No data	No data	No data	No data	No data	No data	No data	No data	No data
sinusitis	0.03695798546847018	No data	No data	No data	No data	No data	No data	No data	No data	No data	No data	No data	No data	No data	0.06079307976116211	No data	No data	No data	No data	No data	No data	No data	No data	No data
metastatic melanoma	0.03695798546847018	No data	No data	No data	No data	No data	No data	No data	No data	No data	No data	No data	No data	No data	0.06079307976116211	No data	No data	No data	No data	No data	No data	No data	No data	No data
Malignant Pancreatic Neoplasm	0.03695798546847018	No data	No data	No data	No data	No data	No data	No data	No data	No data	No data	No data	No data	No data	0.06079307976116211	No data	No data	No data	No data	No data	No data	No data	No data	No data
myeloid sarcoma	0.03588129909226086	No data	No data	No data	No data	No data	No data	No data	No data	No data	No data	No data	No data	No data	No data	No data	No data	No data	No data	No data	No data	0.2951100621421697	No data	No data
dermatomyositis	0.03528631169605364	No data	No data	No data	No data	No data	No data	No data	No data	No data	No data	No data	No data	No data	No data	No data	No data	No data	No data	No data	No data	0.2902165167045578	No data	No data
pterygium	0.034740506340361965	No data	No data	No data	No data	No data	No data	No data	No data	No data	No data	No data	No data	No data	No data	No data	No data	No data	No data	No data	No data	0.28572747487746186	No data	No data
Mungan syndrome	0.034740506340361965	No data	No data	No data	No data	No data	No data	No data	No data	No data	No data	No data	No data	No data	No data	No data	No data	No data	No data	No data	No data	0.28572747487746186	No data	No data
insulin resistance	0.03470889170636439	No data	No data	No data	No data	No data	No data	No data	No data	No data	No data	No data	No data	No data	No data	No data	No data	No data	No data	No data	No data	0.2854674565158179	No data	No data
cystic kidney disease	0.03400134663099257	No data	No data	No data	No data	No data	No data	No data	No data	No data	No data	No data	No data	No data	No data	No data	No data	No data	No data	No data	No data	0.2796481669013457	No data	No data
triglycerides in large VLDL measurement	0.032351520025795145	0.05321579389117088	No data	No data	No data	No data	No data	No data	No data	No data	No data	No data	No data	No data	No data	No data	No data	No data	No data	No data	No data	No data	No data	No data
cholesterol in chylomicrons and extremely large VLDL measurement	0.032351520025795145	0.05321579389117088	No data	No data	No data	No data	No data	No data	No data	No data	No data	No data	No data	No data	No data	No data	No data	No data	No data	No data	No data	No data	No data	No data
total lipids in very large VLDL measurement	0.032351520025795145	0.05321579389117088	No data	No data	No data	No data	No data	No data	No data	No data	No data	No data	No data	No data	No data	No data	No data	No data	No data	No data	No data	No data	No data	No data
triglycerides in VLDL measurement	0.032351520025795145	0.05321579389117088	No data	No data	No data	No data	No data	No data	No data	No data	No data	No data	No data	No data	No data	No data	No data	No data	No data	No data	No data	No data	No data	No data
phospholipids in very large VLDL measurement	0.032351520025795145	0.05321579389117088	No data	No data	No data	No data	No data	No data	No data	No data	No data	No data	No data	No data	No data	No data	No data	No data	No data	No data	No data	No data	No data	No data
phospholipids in large VLDL measurement	0.032351520025795145	0.05321579389117088	No data	No data	No data	No data	No data	No data	No data	No data	No data	No data	No data	No data	No data	No data	No data	No data	No data	No data	No data	No data	No data	No data
cholesteryl esters to total lipids in IDL percentage	0.032351520025795145	0.05321579389117088	No data	No data	No data	No data	No data	No data	No data	No data	No data	No data	No data	No data	No data	No data	No data	No data	No data	No data	No data	No data	No data	No data
infection	0.03201685565680277	No data	No data	No data	No data	No data	No data	No data	No data	No data	No data	No data	No data	No data	No data	No data	No data	No data	No data	No data	No data	0.2633264820814101	No data	No data
Insulin resistance	0.03201230746905746	No data	No data	No data	No data	No data	No data	No data	No data	No data	No data	No data	No data	No data	No data	No data	No data	No data	No data	No data	No data	0.2632890749639949	No data	No data
Osteoporosis	0.03180458150485748	No data	No data	No data	No data	No data	No data	No data	No data	No data	No data	No data	No data	No data	No data	No data	No data	No data	No data	No data	No data	0.26158060777483394	No data	No data
calf circumference measurement	0.031270562149155606	No data	No data	No data	No data	No data	No data	No data	No data	No data	No data	No data	No data	No data	No data	No data	No data	No data	No data	No data	No data	0.2571885013229164	No data	No data
LDL particle size	0.031155517122190845	0.051248459930951985	No data	No data	No data	No data	No data	No data	No data	No data	No data	No data	No data	No data	No data	No data	No data	No data	No data	No data	No data	No data	No data	No data
inherited lipid metabolism disorder	0.03085528223923322	No data	No data	No data	No data	No data	No data	No data	No data	No data	No data	No data	No data	No data	No data	No data	No data	No data	No data	No data	No data	0.25377298173126306	No data	No data
cholesterol to total lipids in large LDL percentage	0.030757659959358908	0.05059401510862188	No data	No data	No data	No data	No data	No data	No data	No data	No data	No data	No data	No data	No data	No data	No data	No data	No data	No data	No data	No data	No data	No data
triglycerides to total lipids in large LDL percentage	0.03065160840614437	0.050419568356407346	No data	No data	No data	No data	No data	No data	No data	No data	No data	No data	No data	No data	No data	No data	No data	No data	No data	No data	No data	No data	No data	No data
familial hyperaldosteronism	0.030118819366212284	No data	No data	No data	No data	No data	No data	No data	No data	No data	No data	No data	No data	No data	No data	No data	No data	No data	No data	No data	No data	0.24771585421021725	No data	No data
triglycerides in medium VLDL measurement	0.03009083266312104	0.049497134840575524	No data	No data	No data	No data	No data	No data	No data	No data	No data	No data	No data	No data	No data	No data	No data	No data	No data	No data	No data	No data	No data	No data
triglycerides in LDL measurement	0.03009083266312104	0.049497134840575524	No data	No data	No data	No data	No data	No data	No data	No data	No data	No data	No data	No data	No data	No data	No data	No data	No data	No data	No data	No data	No data	No data
rosacea	0.029471990789055248	No data	No data	No data	No data	No data	No data	No data	No data	No data	No data	No data	No data	No data	No data	No data	No data	No data	No data	No data	No data	0.23557318407450317	0.027291002668393186	No data
experimental autoimmune encephalomyelitis	0.02889563270395162	No data	No data	No data	No data	No data	No data	No data	No data	No data	No data	No data	No data	No data	No data	No data	No data	No data	No data	No data	No data	0.23765560831490978	No data	No data
urinary bladder carcinoma	0.02876630354383512	No data	No data	No data	No data	No data	No data	No data	No data	No data	No data	No data	No data	No data	No data	No data	No data	No data	No data	No data	No data	0.23659192507477292	No data	No data
Miyoshi myopathy	0.02818996344422988	No data	No data	No data	No data	No data	No data	No data	No data	No data	No data	No data	No data	No data	No data	No data	No data	No data	No data	No data	No data	0.23185174657197694	No data	No data
obsessive-compulsive disorder	0.02734890924666793	No data	No data	No data	No data	No data	No data	No data	No data	No data	No data	No data	No data	No data	No data	No data	No data	No data	No data	No data	No data	0.22493439511629978	No data	No data
cardiac hypertrophy	0.027194275075065034	No data	No data	No data	No data	No data	No data	No data	No data	No data	No data	No data	No data	No data	No data	No data	No data	No data	No data	No data	No data	0.22366258776412737	No data	No data
Gout	0.026404427395807034	No data	No data	No data	No data	No data	No data	No data	No data	No data	No data	No data	No data	No data	No data	No data	No data	No data	No data	No data	No data	0.21716639048015135	No data	No data
Obesity	0.02600972915352243	No data	No data	No data	No data	No data	No data	No data	No data	No data	No data	No data	No data	No data	No data	No data	No data	No data	No data	No data	No data	0.21392014729066944	No data	No data
grip strength measurement	0.02583983515285536	0.042504566727615004	No data	No data	No data	No data	No data	No data	No data	No data	No data	No data	No data	No data	No data	No data	No data	No data	No data	No data	No data	No data	No data	No data
deep vein thrombosis	0.02517249454685802	No data	No data	No data	No data	No data	No data	No data	No data	No data	No data	No data	No data	No data	No data	No data	No data	No data	No data	No data	No data	0.20703421051995757	No data	No data
rotator cuff tear	0.025131430118559724	No data	No data	No data	No data	No data	No data	No data	No data	No data	No data	No data	No data	No data	No data	No data	No data	No data	No data	No data	No data	0.20669647118795118	No data	No data
Duane retraction syndrome	0.02487477744169534	No data	No data	No data	No data	No data	No data	No data	No data	No data	No data	No data	No data	No data	No data	No data	No data	No data	No data	No data	No data	0.2045856003629108	No data	No data
glioblastoma	0.02469272108029876	No data	No data	No data	No data	No data	No data	No data	No data	No data	No data	No data	No data	No data	No data	No data	No data	No data	No data	No data	No data	0.20308825591094498	No data	No data
Diabetes mellitus	0.024690695211893158	No data	No data	No data	No data	No data	No data	No data	No data	No data	No data	No data	No data	No data	No data	No data	No data	No data	No data	No data	No data	0.20307159391246127	No data	No data
cholesterol to total lipids in medium VLDL percentage	0.02396386760139075	0.0394187425534907	No data	No data	No data	No data	No data	No data	No data	No data	No data	No data	No data	No data	No data	No data	No data	No data	No data	No data	No data	No data	No data	No data
Menorrhagia	0.023653110699820915	No data	No data	No data	No data	No data	No data	No data	No data	No data	No data	No data	No data	No data	No data	No data	No data	No data	No data	No data	No data	0.19453785523571876	No data	No data
COVID-19–associated multisystem inflammatory syndrome in adults	0.023313666093316077	No data	No data	No data	No data	No data	No data	No data	No data	No data	No data	No data	No data	No data	No data	No data	No data	No data	No data	No data	No data	0.1917460522226257	No data	No data
sitosterolemia	0.02320427649852049	No data	No data	No data	No data	No data	No data	No data	No data	No data	No data	No data	No data	No data	No data	No data	No data	No data	No data	No data	No data	0.19084636433688815	No data	No data
osteogenesis imperfecta	0.02309874091779386	No data	No data	No data	No data	No data	No data	No data	No data	No data	No data	No data	No data	No data	No data	No data	No data	No data	No data	No data	No data	0.1899783742536316	No data	No data
sarcopenia	0.023057676489495565	No data	No data	No data	No data	No data	No data	No data	No data	No data	No data	No data	No data	No data	No data	No data	No data	No data	No data	No data	No data	0.18964063492162514	No data	No data
endometrial cancer	0.022955015418749815	No data	No data	No data	No data	No data	No data	No data	No data	No data	No data	No data	No data	No data	0.030396539880581056	No data	No data	No data	No data	No data	No data	0.14725434875481488	No data	No data
Hepatic steatosis	0.022938452754176646	No data	No data	No data	No data	No data	No data	No data	No data	No data	No data	No data	No data	No data	No data	No data	No data	No data	No data	No data	No data	0.18866006496376717	No data	No data
neuroblastoma	0.022675003734432302	No data	No data	No data	No data	No data	No data	No data	No data	No data	No data	No data	No data	No data	No data	No data	No data	No data	No data	No data	No data	0.18649329679887608	No data	No data
osteoarthritis	0.022318516780126158	No data	No data	No data	No data	No data	No data	No data	No data	No data	No data	No data	No data	No data	No data	No data	No data	No data	No data	No data	No data	0.18356132694550892	No data	No data
erectile dysfunction	0.022305786807353685	No data	No data	No data	No data	No data	No data	No data	No data	No data	No data	No data	No data	No data	No data	No data	No data	No data	No data	No data	No data	0.18345662775258692	No data	No data
rhabdomyolysis	0.022201653738711302	No data	No data	No data	No data	No data	No data	No data	No data	No data	No data	No data	No data	No data	No data	No data	No data	No data	No data	No data	No data	0.1826001727987378	No data	No data
triple-negative breast cancer	0.022072074395937835	No data	No data	No data	No data	No data	No data	No data	No data	No data	No data	No data	No data	No data	No data	No data	No data	No data	No data	No data	No data	0.18153443190123314	No data	No data
renal fibrosis	0.02183600974762113	No data	No data	No data	No data	No data	No data	No data	No data	No data	No data	No data	No data	No data	No data	No data	No data	No data	No data	No data	No data	0.17959288979443305	No data	No data
colitis	0.021807880614236795	No data	No data	No data	No data	No data	No data	No data	No data	No data	No data	No data	No data	No data	No data	No data	No data	No data	No data	No data	No data	0.17936153835200863	No data	No data
interstitial lung disease	0.02113776211869287	No data	No data	No data	No data	No data	No data	No data	No data	No data	No data	No data	No data	No data	No data	No data	No data	No data	No data	No data	No data	0.17385006814703943	No data	No data
nonpapillary renal cell carcinoma	0.02082757784261279	No data	No data	No data	No data	No data	No data	No data	No data	No data	No data	No data	No data	No data	No data	No data	No data	No data	No data	No data	No data	0.17129892024255175	No data	No data
Peptic ulcer	0.020696471862343302	No data	No data	No data	No data	No data	No data	No data	No data	No data	No data	No data	No data	No data	No data	No data	No data	No data	No data	No data	No data	0.17022062333125393	No data	No data
Impaired glucose tolerance	0.020655407434045	No data	No data	No data	No data	No data	No data	No data	No data	No data	No data	No data	No data	No data	No data	No data	No data	No data	No data	No data	No data	0.16988288399924745	No data	No data
Heavy Chain Disease	0.02062135643297775	No data	No data	No data	No data	No data	No data	No data	No data	No data	No data	No data	No data	No data	No data	No data	No data	No data	No data	No data	No data	0.16960282744345997	No data	No data
cholesteryl esters to total lipids in medium VLDL percentage	0.020543161177284216	0.033791940230684436	No data	No data	No data	No data	No data	No data	No data	No data	No data	No data	No data	No data	No data	No data	No data	No data	No data	No data	No data	No data	No data	No data
cholesteryl ester storage disease	0.020491149720851802	No data	No data	No data	No data	No data	No data	No data	No data	No data	No data	No data	No data	No data	No data	No data	No data	No data	No data	No data	No data	0.16853192667122163	No data	No data
osteosarcoma	0.020139983211686027	No data	No data	No data	No data	No data	No data	No data	No data	No data	No data	No data	No data	No data	No data	No data	No data	No data	No data	No data	No data	0.1656437154591445	No data	No data
viral disease	0.02004598229790791	No data	No data	No data	No data	No data	No data	No data	No data	No data	No data	No data	No data	No data	No data	No data	No data	No data	No data	No data	No data	0.16487059363222425	No data	No data
sleep apnea	0.0199573121529739	No data	No data	No data	No data	No data	No data	No data	No data	No data	No data	No data	No data	No data	No data	No data	No data	No data	No data	No data	No data	0.1641413153551377	No data	No data
Nephropathy	0.01992490399549832	No data	No data	No data	No data	No data	No data	No data	No data	No data	No data	No data	No data	No data	No data	No data	No data	No data	No data	No data	No data	0.16387477056416067	No data	No data
Congestive heart failure	0.0198544331893433	No data	No data	No data	No data	No data	No data	No data	No data	No data	No data	No data	No data	No data	No data	No data	No data	No data	No data	No data	No data	0.16329517493887008	No data	No data
lung adenocarcinoma	0.019472729196288903	No data	No data	No data	No data	No data	No data	No data	No data	No data	No data	No data	No data	No data	No data	No data	No data	No data	No data	No data	No data	0.1601558045158384	No data	No data
chronic pancreatitis	0.019356744889111255	No data	No data	No data	No data	No data	No data	No data	No data	No data	No data	No data	No data	No data	0.030396539880581056	No data	No data	No data	No data	No data	No data	0.028876712886552	No data	No data
Bailey-Bloch congenital myopathy	0.01932205994971734	No data	No data	No data	No data	No data	No data	No data	No data	No data	No data	No data	No data	No data	No data	No data	No data	No data	No data	No data	No data	0.15891660716670344	No data	No data
Muscular dystrophy	0.018948051908771076	No data	No data	No data	No data	No data	No data	No data	No data	No data	No data	No data	No data	No data	No data	No data	No data	No data	No data	No data	No data	0.1558405330278736	No data	No data
muscular dystrophy	0.018948051908771076	No data	No data	No data	No data	No data	No data	No data	No data	No data	No data	No data	No data	No data	No data	No data	No data	No data	No data	No data	No data	0.1558405330278736	No data	No data
Venous thrombosis	0.018643250447428292	No data	No data	No data	No data	No data	No data	No data	No data	No data	No data	No data	No data	No data	No data	No data	No data	No data	No data	No data	No data	0.1533336567309311	No data	No data
myocarditis	0.018643250447428292	No data	No data	No data	No data	No data	No data	No data	No data	No data	No data	No data	No data	No data	No data	No data	No data	No data	No data	No data	No data	0.1533336567309311	No data	No data
Parkinsonism	0.018643250447428292	No data	No data	No data	No data	No data	No data	No data	No data	No data	No data	No data	No data	No data	No data	No data	No data	No data	No data	No data	No data	0.1533336567309311	No data	No data
polymyositis	0.01861573842776089	No data	No data	No data	No data	No data	No data	No data	No data	No data	No data	No data	No data	No data	No data	No data	No data	No data	No data	No data	No data	0.15310738081453165	No data	No data
dental pulp exposure	0.01847899273423509	No data	No data	No data	No data	No data	No data	No data	No data	No data	No data	No data	No data	No data	0.030396539880581056	No data	No data	No data	No data	No data	No data	No data	No data	No data
Lynch syndrome	0.01847899273423509	No data	No data	No data	No data	No data	No data	No data	No data	No data	No data	No data	No data	No data	0.030396539880581056	No data	No data	No data	No data	No data	No data	No data	No data	No data
autoimmune myocarditis	0.01847899273423509	No data	No data	No data	No data	No data	No data	No data	No data	No data	No data	No data	No data	No data	No data	No data	No data	No data	No data	No data	No data	0.15198269940290526	No data	No data
hemangioma	0.01847899273423509	No data	No data	No data	No data	No data	No data	No data	No data	No data	No data	No data	No data	No data	0.030396539880581056	No data	No data	No data	No data	No data	No data	No data	No data	No data
congenital analbuminemia	0.01847899273423509	No data	No data	No data	No data	No data	No data	No data	No data	No data	No data	No data	No data	No data	No data	No data	No data	No data	No data	No data	No data	0.15198269940290526	No data	No data
abortion	0.01847899273423509	No data	No data	No data	No data	No data	No data	No data	No data	No data	No data	No data	No data	No data	0.030396539880581056	No data	No data	No data	No data	No data	No data	No data	No data	No data
Friedreich ataxia	0.01847899273423509	No data	No data	No data	No data	No data	No data	No data	No data	No data	No data	No data	No data	No data	0.030396539880581056	No data	No data	No data	No data	No data	No data	No data	No data	No data
juvenile idiopathic inflammatory myopathy	0.01847899273423509	No data	No data	No data	No data	No data	No data	No data	No data	No data	No data	No data	No data	No data	No data	No data	No data	No data	No data	No data	No data	0.15198269940290526	No data	No data
Hemangioma, Cavernous, Central Nervous System	0.01847899273423509	No data	No data	No data	No data	No data	No data	No data	No data	No data	No data	No data	No data	No data	0.030396539880581056	No data	No data	No data	No data	No data	No data	No data	No data	No data
Cerebral ischemia	0.01843247469844391	No data	No data	No data	No data	No data	No data	No data	No data	No data	No data	No data	No data	No data	No data	No data	No data	No data	No data	No data	No data	0.15160010621981654	No data	No data
nervous system disease	0.01836307581461978	No data	No data	No data	No data	No data	No data	No data	No data	No data	No data	No data	No data	No data	No data	No data	No data	No data	No data	No data	No data	0.15102932674872563	No data	No data
Wilson disease	0.018200544483514224	No data	No data	No data	No data	No data	No data	No data	No data	No data	No data	No data	No data	No data	No data	No data	No data	No data	No data	No data	No data	0.14969256825792293	No data	No data
retinopathy	0.01791435684513346	No data	No data	No data	No data	No data	No data	No data	No data	No data	No data	No data	No data	No data	No data	No data	No data	No data	No data	No data	No data	0.1473387835878165	No data	No data
Hypocholesterolemia	0.01783356567818906	No data	No data	No data	No data	No data	No data	No data	No data	No data	No data	No data	No data	No data	No data	No data	No data	No data	No data	No data	No data	0.1466743069133183	No data	No data
undifferentiated pleomorphic sarcoma	0.017739833024865686	No data	No data	No data	No data	No data	No data	No data	No data	No data	No data	No data	No data	No data	No data	No data	No data	No data	No data	No data	No data	0.14590339142678904	No data	No data
urolithiasis	0.017739833024865686	No data	No data	No data	No data	No data	No data	No data	No data	No data	No data	No data	No data	No data	No data	No data	No data	No data	No data	No data	No data	0.14590339142678904	No data	No data
Hyperlipoproteinemia	0.0176547144264741	No data	No data	No data	No data	No data	No data	No data	No data	No data	No data	No data	No data	No data	No data	No data	No data	No data	No data	No data	No data	0.14520332327161425	No data	No data
hyperlipoproteinemia	0.0176547144264741	No data	No data	No data	No data	No data	No data	No data	No data	No data	No data	No data	No data	No data	No data	No data	No data	No data	No data	No data	No data	0.14520332327161425	No data	No data
nephrosis	0.017408853732781386	No data	No data	No data	No data	No data	No data	No data	No data	No data	No data	No data	No data	No data	No data	No data	No data	No data	No data	No data	No data	0.14318121241081702	No data	No data
schizophrenia	0.017370253170180986	No data	No data	No data	No data	No data	No data	No data	No data	No data	No data	No data	No data	No data	No data	No data	No data	No data	No data	No data	No data	0.14286373743873096	No data	No data
autoimmune disease	0.017129104468489826	No data	No data	No data	No data	No data	No data	No data	No data	No data	No data	No data	No data	No data	No data	No data	No data	No data	No data	No data	No data	0.1408803809231657	No data	No data
Thyroid Gland Undifferentiated (Anaplastic) Carcinoma	0.017000673315496286	No data	No data	No data	No data	No data	No data	No data	No data	No data	No data	No data	No data	No data	No data	No data	No data	No data	No data	No data	No data	0.13982408345067285	No data	No data
thyroid cancer	0.016935380874501985	No data	No data	No data	No data	No data	No data	No data	No data	No data	No data	No data	No data	No data	No data	No data	No data	No data	No data	No data	No data	0.13928707791278258	No data	No data
acquired idiopathic inflammatory myopathy	0.016872793020594183	No data	No data	No data	No data	No data	No data	No data	No data	No data	No data	No data	No data	No data	No data	No data	No data	No data	No data	No data	No data	0.1387723165768403	No data	No data
arteriosclerosis	0.016844923900431626	No data	No data	No data	No data	No data	No data	No data	No data	No data	No data	No data	No data	No data	No data	No data	No data	No data	No data	No data	No data	0.13854310364444694	No data	No data
B-cell non-Hodgkins lymphoma	0.016795351174004783	No data	No data	No data	No data	No data	No data	No data	No data	No data	No data	No data	No data	No data	No data	No data	No data	No data	No data	No data	No data	0.13813538679064055	No data	No data
inclusion body myositis	0.01674181118416284	No data	No data	No data	No data	No data	No data	No data	No data	No data	No data	No data	No data	No data	No data	No data	No data	No data	No data	No data	No data	0.13769504070147806	No data	No data
ischemic cardiomyopathy	0.016631093460811583	No data	No data	No data	No data	No data	No data	No data	No data	No data	No data	No data	No data	No data	No data	No data	No data	No data	No data	No data	No data	0.13678442946261474	No data	No data
Systemic lupus erythematosus	0.01662972348257725	No data	No data	No data	No data	No data	No data	No data	No data	No data	No data	No data	No data	No data	No data	No data	No data	No data	No data	No data	No data	0.13677316191177086	No data	No data
cholangiocarcinoma	0.016590029032513283	No data	No data	No data	No data	No data	No data	No data	No data	No data	No data	No data	No data	No data	No data	No data	No data	No data	No data	No data	No data	0.13644669013060828	No data	No data
pseudoxanthoma elasticum (inherited or acquired)	0.016518166282991256	No data	No data	No data	No data	No data	No data	No data	No data	No data	No data	No data	No data	No data	No data	No data	No data	No data	No data	No data	No data	0.13585564629959698	No data	No data
Pseudoxanthoma elasticum	0.016518166282991256	No data	No data	No data	No data	No data	No data	No data	No data	No data	No data	No data	No data	No data	No data	No data	No data	No data	No data	No data	No data	0.13585564629959698	No data	No data
Lipodystrophy	0.01605619146463538	No data	No data	No data	No data	No data	No data	No data	No data	No data	No data	No data	No data	No data	No data	No data	No data	No data	No data	No data	No data	0.13205607881452436	No data	No data
cerebral cavernous malformation	0.01605619146463538	No data	No data	No data	No data	No data	No data	No data	No data	No data	No data	No data	No data	No data	No data	No data	No data	No data	No data	No data	No data	0.13205607881452436	No data	No data
Hepatoblastoma	0.01589193375144218	No data	No data	No data	No data	No data	No data	No data	No data	No data	No data	No data	No data	No data	No data	No data	No data	No data	No data	No data	No data	0.13070512148649854	No data	No data
anxiety	0.015779006573621853	No data	No data	No data	No data	No data	No data	No data	No data	No data	No data	No data	No data	No data	No data	No data	No data	No data	No data	No data	No data	0.1297763383234808	No data	No data
insomnia	0.015522353896757475	No data	No data	No data	No data	No data	No data	No data	No data	No data	No data	No data	No data	No data	No data	No data	No data	No data	No data	No data	No data	0.12766546749844043	No data	No data
pancreatic neoplasm	0.015491555575533748	No data	No data	No data	No data	No data	No data	No data	No data	No data	No data	No data	No data	No data	No data	No data	No data	No data	No data	No data	No data	0.12741216299943559	No data	No data
Acute hepatitis	0.015152774042072777	No data	No data	No data	No data	No data	No data	No data	No data	No data	No data	No data	No data	No data	No data	No data	No data	No data	No data	No data	No data	0.12462581351038234	No data	No data
Glucose intolerance	0.015152774042072777	No data	No data	No data	No data	No data	No data	No data	No data	No data	No data	No data	No data	No data	No data	No data	No data	No data	No data	No data	No data	0.12462581351038234	No data	No data
diffuse large B-cell lymphoma	0.014916653579357548	No data	No data	No data	No data	No data	No data	No data	No data	No data	No data	No data	No data	No data	No data	No data	No data	No data	No data	No data	No data	0.1226838123513452	No data	No data
Niemann-Pick disease type C	0.014783194187388075	No data	No data	No data	No data	No data	No data	No data	No data	No data	No data	No data	No data	No data	No data	No data	No data	No data	No data	No data	No data	0.12158615952232422	No data	No data
coronavirus infectious disease	0.014783194187388075	No data	No data	No data	No data	No data	No data	No data	No data	No data	No data	No data	No data	No data	No data	No data	No data	No data	No data	No data	No data	0.12158615952232422	No data	No data
chronic lung allograft dysfunction	0.014783194187388075	No data	No data	No data	No data	No data	No data	No data	No data	No data	No data	No data	No data	No data	No data	No data	No data	No data	No data	No data	No data	0.12158615952232422	No data	No data
Varicose veins	0.014783194187388075	No data	No data	No data	No data	No data	No data	No data	No data	No data	No data	No data	No data	No data	No data	No data	No data	No data	No data	No data	No data	0.12158615952232422	No data	No data
anaphylaxis	0.014783194187388075	No data	No data	No data	No data	No data	No data	No data	No data	No data	No data	No data	No data	No data	No data	No data	No data	No data	No data	No data	No data	0.12158615952232422	No data	No data
pericarditis	0.014783194187388075	No data	No data	No data	No data	No data	No data	No data	No data	No data	No data	No data	No data	No data	No data	No data	No data	No data	No data	No data	No data	0.12158615952232422	No data	No data
Arterial thrombosis	0.014783194187388075	No data	No data	No data	No data	No data	No data	No data	No data	No data	No data	No data	No data	No data	No data	No data	No data	No data	No data	No data	No data	0.12158615952232422	No data	No data
brain ischemia	0.014783194187388075	No data	No data	No data	No data	No data	No data	No data	No data	No data	No data	No data	No data	No data	No data	No data	No data	No data	No data	No data	No data	0.12158615952232422	No data	No data
sudden sensorineural hearing loss	0.014783194187388075	No data	No data	No data	No data	No data	No data	No data	No data	No data	No data	No data	No data	No data	No data	No data	No data	No data	No data	No data	No data	0.12158615952232422	No data	No data
Disseminated intravascular coagulation	0.014783194187388075	No data	No data	No data	No data	No data	No data	No data	No data	No data	No data	No data	No data	No data	No data	No data	No data	No data	No data	No data	No data	0.12158615952232422	No data	No data
cytomegalovirus infection	0.01422882440536102	No data	No data	No data	No data	No data	No data	No data	No data	No data	No data	No data	No data	No data	No data	No data	No data	No data	No data	No data	No data	0.11702667854023706	No data	No data
glomerulosclerosis	0.013520463017215338	No data	No data	No data	No data	No data	No data	No data	No data	No data	No data	No data	No data	No data	No data	No data	No data	No data	No data	No data	No data	0.11120067506312567	No data	No data
acute respiratory distress syndrome	0.013388832668404254	No data	No data	No data	No data	No data	No data	No data	No data	No data	No data	No data	No data	No data	No data	No data	No data	No data	No data	No data	No data	0.11011806541965787	No data	No data
allergic disease	0.013304874768649264	No data	No data	No data	No data	No data	No data	No data	No data	No data	No data	No data	No data	No data	No data	No data	No data	No data	No data	No data	No data	0.1094275435700918	No data	No data
blue cone monochromacy	0.013304874768649264	No data	No data	No data	No data	No data	No data	No data	No data	No data	No data	No data	No data	No data	No data	No data	No data	No data	No data	No data	No data	0.1094275435700918	No data	No data
achalasia-alacrima syndrome	0.013208963483121844	No data	No data	No data	No data	No data	No data	No data	No data	No data	No data	No data	No data	No data	No data	No data	No data	No data	No data	No data	No data	0.10863870966083575	No data	No data
adenocarcinoma	0.01293529491396456	No data	No data	No data	No data	No data	No data	No data	No data	No data	No data	No data	No data	No data	No data	No data	No data	No data	No data	No data	No data	0.10638788958203368	No data	No data
partial epilepsy	0.01293529491396456	No data	No data	No data	No data	No data	No data	No data	No data	No data	No data	No data	No data	No data	No data	No data	No data	No data	No data	No data	No data	0.10638788958203368	No data	No data
bladder transitional cell carcinoma	0.012896899673505649	No data	No data	No data	No data	No data	No data	No data	No data	No data	No data	No data	No data	No data	No data	No data	No data	No data	No data	No data	No data	0.10607210330660763	No data	No data
Nijmegen breakage syndrome	0.012565715059279862	No data	No data	No data	No data	No data	No data	No data	No data	No data	No data	No data	No data	No data	No data	No data	No data	No data	No data	No data	No data	0.10334823559397559	No data	No data
medulloblastoma	0.012247465739968034	No data	No data	No data	No data	No data	No data	No data	No data	No data	No data	No data	No data	No data	No data	No data	No data	No data	No data	No data	No data	0.10073075577092555	No data	No data
endometriosis	0.01223473576719556	No data	No data	No data	No data	No data	No data	No data	No data	No data	No data	No data	No data	No data	No data	No data	No data	No data	No data	No data	No data	0.10062605657800354	No data	No data
gestational diabetes	0.012072941919700259	No data	No data	No data	No data	No data	No data	No data	No data	No data	No data	No data	No data	No data	No data	No data	No data	No data	No data	No data	No data	0.0992953636098981	No data	No data
allergic rhinitis	0.01205240970555111	No data	No data	No data	No data	No data	No data	No data	No data	No data	No data	No data	No data	No data	No data	No data	No data	No data	No data	No data	No data	0.0991264939438949	No data	No data
Ehlers-Danlos syndrome	0.011976222620314404	No data	No data	No data	No data	No data	No data	No data	No data	No data	No data	No data	No data	No data	No data	No data	No data	No data	No data	No data	No data	0.09849988409343147	No data	No data
porphyria	0.011826555349910457	No data	No data	No data	No data	No data	No data	No data	No data	No data	No data	No data	No data	No data	No data	No data	No data	No data	No data	No data	No data	0.09726892761785938	No data	No data
toxoplasmosis	0.011826555349910457	No data	No data	No data	No data	No data	No data	No data	No data	No data	No data	No data	No data	No data	No data	No data	No data	No data	No data	No data	No data	0.09726892761785938	No data	No data
psychiatric disorder	0.011621233208418956	No data	No data	No data	No data	No data	No data	No data	No data	No data	No data	No data	No data	No data	No data	No data	No data	No data	No data	No data	No data	0.09558023095782708	No data	No data
diabetic neuropathy	0.011456975495225757	No data	No data	No data	No data	No data	No data	No data	No data	No data	No data	No data	No data	No data	No data	No data	No data	No data	No data	No data	No data	0.09422927362980128	No data	No data
hemorrhagic stroke	0.011360884733007734	No data	No data	No data	No data	No data	No data	No data	No data	No data	No data	No data	No data	No data	No data	No data	No data	No data	No data	No data	No data	0.09343896359290615	No data	No data
Coronary Vasospasm	0.011251653353734256	No data	No data	No data	No data	No data	No data	No data	No data	No data	No data	No data	No data	No data	No data	No data	No data	No data	No data	No data	No data	0.09254057696976899	No data	No data
Herpes Zoster	0.011087395640541052	No data	No data	No data	No data	No data	No data	No data	No data	No data	No data	No data	No data	No data	No data	No data	No data	No data	No data	No data	No data	0.09118961964174316	No data	No data
AIDS dementia	0.011087395640541052	No data	No data	No data	No data	No data	No data	No data	No data	No data	No data	No data	No data	No data	No data	No data	No data	No data	No data	No data	No data	0.09118961964174316	No data	No data
vascular dementia	0.011074665667768581	No data	No data	No data	No data	No data	No data	No data	No data	No data	No data	No data	No data	No data	No data	No data	No data	No data	No data	No data	No data	0.09108492044882116	No data	No data
sarcoma	0.0109026057131987	No data	No data	No data	No data	No data	No data	No data	No data	No data	No data	No data	No data	No data	No data	No data	No data	No data	No data	No data	No data	0.0896697926477141	No data	No data
cervical cancer	0.010594622500961449	No data	No data	No data	No data	No data	No data	No data	No data	No data	No data	No data	No data	No data	No data	No data	No data	No data	No data	No data	No data	0.08713674765766567	No data	No data
esophageal cancer	0.010420098680693674	No data	No data	No data	No data	No data	No data	No data	No data	No data	No data	No data	No data	No data	No data	No data	No data	No data	No data	No data	No data	0.08570135549663825	No data	No data
mevalonic aciduria	0.010399566466544526	No data	No data	No data	No data	No data	No data	No data	No data	No data	No data	No data	No data	No data	No data	No data	No data	No data	No data	No data	No data	0.08553248583063502	No data	No data
idiopathic inflammatory myopathy	0.010396340499699461	No data	No data	No data	No data	No data	No data	No data	No data	No data	No data	No data	No data	No data	No data	No data	No data	No data	No data	No data	No data	0.08550595347812272	No data	No data
colorectal adenoma	0.010348235931171651	No data	No data	No data	No data	No data	No data	No data	No data	No data	No data	No data	No data	No data	No data	No data	No data	No data	No data	No data	No data	0.08511031166562696	No data	No data
fetal growth restriction	0.010348235931171651	No data	No data	No data	No data	No data	No data	No data	No data	No data	No data	No data	No data	No data	No data	No data	No data	No data	No data	No data	No data	0.08511031166562696	No data	No data
cervical carcinoma	0.010163446003829301	No data	No data	No data	No data	No data	No data	No data	No data	No data	No data	No data	No data	No data	No data	No data	No data	No data	No data	No data	No data	0.08359048467159791	No data	No data
Skin rash	0.0100037954680763	No data	No data	No data	No data	No data	No data	No data	No data	No data	No data	No data	No data	No data	No data	No data	No data	No data	No data	No data	No data	0.08227741962883135	No data	No data
angina unstable	0.009947857755263224	No data	No data	No data	No data	No data	No data	No data	No data	No data	No data	No data	No data	No data	No data	No data	No data	No data	No data	No data	No data	0.081817353178564	No data	No data
hyperinsulinemic hypoglycemia, familial, 4	0.009882565314268926	No data	No data	No data	No data	No data	No data	No data	No data	No data	No data	No data	No data	No data	No data	No data	No data	No data	No data	No data	No data	0.08128034764067374	No data	No data
Hyperglycemia	0.009861144505571615	No data	No data	No data	No data	No data	No data	No data	No data	No data	No data	No data	No data	No data	No data	No data	No data	No data	No data	No data	No data	0.08110416962188059	No data	No data
papillary thyroid carcinoma	0.009793866149144598	No data	No data	No data	No data	No data	No data	No data	No data	No data	No data	No data	No data	No data	No data	No data	No data	No data	No data	No data	No data	0.0805508306835398	No data	No data
acute lymphoblastic leukemia	0.00970660423901071	No data	No data	No data	No data	No data	No data	No data	No data	No data	No data	No data	No data	No data	No data	No data	No data	No data	No data	No data	No data	0.07983313460302606	No data	No data
Schnyder corneal dystrophy	0.009637410677328071	No data	No data	No data	No data	No data	No data	No data	No data	No data	No data	No data	No data	No data	No data	No data	No data	No data	No data	No data	No data	0.07926404382859518	No data	No data
rhizomelic chondrodysplasia punctata type 1	0.009609076221802246	No data	No data	No data	No data	No data	No data	No data	No data	No data	No data	No data	No data	No data	No data	No data	No data	No data	No data	No data	No data	0.07903100368951074	No data	No data
steatosis	0.009548268990411762	No data	No data	No data	No data	No data	No data	No data	No data	No data	No data	No data	No data	No data	No data	No data	No data	No data	No data	No data	No data	0.07853088729773244	No data	No data
breast adenocarcinoma	0.009496149043981921	No data	No data	No data	No data	No data	No data	No data	No data	No data	No data	No data	No data	No data	No data	No data	No data	No data	No data	No data	No data	0.07810222052649297	No data	No data
liver disease	0.00947968160297629	No data	No data	No data	No data	No data	No data	No data	No data	No data	No data	No data	No data	No data	No data	No data	No data	No data	No data	No data	No data	0.07796678207634104	No data	No data
ovarian carcinoma	0.009403754080310744	No data	No data	No data	No data	No data	No data	No data	No data	No data	No data	No data	No data	No data	No data	No data	No data	No data	No data	No data	No data	0.07734230702947845	No data	No data
Myalgia	0.009323851889761548	No data	No data	No data	No data	No data	No data	No data	No data	No data	No data	No data	No data	No data	No data	No data	No data	No data	No data	No data	No data	0.07668514184831714	No data	No data
Glomerulonephritis	0.009239496367117545	No data	No data	No data	No data	No data	No data	No data	No data	No data	No data	No data	No data	No data	No data	No data	No data	No data	No data	No data	No data	0.07599134970145263	No data	No data
erythema multiforme	0.009239496367117545	No data	No data	No data	No data	No data	No data	No data	No data	No data	No data	No data	No data	No data	No data	No data	No data	No data	No data	No data	No data	0.07599134970145263	No data	No data
Delirium	0.009198431938819245	No data	No data	No data	No data	No data	No data	No data	No data	No data	No data	No data	No data	No data	No data	No data	No data	No data	No data	No data	No data	0.07565361036944618	No data	No data
Fatigable weakness	0.009054706439775195	No data	No data	No data	No data	No data	No data	No data	No data	No data	No data	No data	No data	No data	No data	No data	No data	No data	No data	No data	No data	0.07447152270742358	No data	No data
coronary artery calcification	0.008993109797327745	No data	No data	No data	No data	No data	No data	No data	No data	No data	No data	No data	No data	No data	No data	No data	No data	No data	No data	No data	No data	0.0739649137094139	No data	No data
open-angle glaucoma	0.008869916512432845	No data	No data	No data	No data	No data	No data	No data	No data	No data	No data	No data	No data	No data	No data	No data	No data	No data	No data	No data	No data	0.07295169571339453	No data	No data
pityriasis versicolor	0.008869916512432843	No data	No data	No data	No data	No data	No data	No data	No data	No data	No data	No data	No data	No data	No data	No data	No data	No data	No data	No data	No data	0.07295169571339452	No data	No data
cerebellar ataxia	0.008869916512432843	No data	No data	No data	No data	No data	No data	No data	No data	No data	No data	No data	No data	No data	No data	No data	No data	No data	No data	No data	No data	0.07295169571339452	No data	No data
Anemia	0.008869916512432843	No data	No data	No data	No data	No data	No data	No data	No data	No data	No data	No data	No data	No data	No data	No data	No data	No data	No data	No data	No data	0.07295169571339452	No data	No data
Osteopenia	0.008869916512432843	No data	No data	No data	No data	No data	No data	No data	No data	No data	No data	No data	No data	No data	No data	No data	No data	No data	No data	No data	No data	0.07295169571339452	No data	No data
lung disease	0.008841787379048506	No data	No data	No data	No data	No data	No data	No data	No data	No data	No data	No data	No data	No data	No data	No data	No data	No data	No data	No data	No data	0.0727203442709701	No data	No data
Pallister-Hall syndrome	0.008779767521574718	No data	No data	No data	No data	No data	No data	No data	No data	No data	No data	No data	No data	No data	No data	No data	No data	No data	No data	No data	No data	0.07221025449004893	No data	No data
brain neoplasm	0.008726191013388791	No data	No data	No data	No data	No data	No data	No data	No data	No data	No data	No data	No data	No data	No data	No data	No data	No data	No data	No data	No data	0.07176960805137193	No data	No data
metastatic neoplasm	0.00871346104061632	No data	No data	No data	No data	No data	No data	No data	No data	No data	No data	No data	No data	No data	No data	No data	No data	No data	No data	No data	No data	0.07166490885844992	No data	No data
impaired renal function disease	0.008664594370941343	No data	No data	No data	No data	No data	No data	No data	No data	No data	No data	No data	No data	No data	No data	No data	No data	No data	No data	No data	No data	0.07126299905336225	No data	No data
xanthoma	0.008644062156792191	No data	No data	No data	No data	No data	No data	No data	No data	No data	No data	No data	No data	No data	No data	No data	No data	No data	No data	No data	No data	0.07109412938735903	No data	No data
Pneumonia	0.008528671113273968	No data	No data	No data	No data	No data	No data	No data	No data	No data	No data	No data	No data	No data	No data	No data	No data	No data	No data	No data	No data	0.07014508186442087	No data	No data
alkaline phosphatase measurement	0.008528671113273968	No data	No data	No data	No data	No data	No data	No data	No data	No data	No data	No data	No data	No data	No data	No data	No data	No data	No data	No data	No data	0.07014508186442087	No data	No data
Thymic Carcinoma	0.008500336657748143	No data	No data	No data	No data	No data	No data	No data	No data	No data	No data	No data	No data	No data	No data	No data	No data	No data	No data	No data	No data	0.06991204172533642	No data	No data
gastroesophageal reflux disease	0.008479804443598991	No data	No data	No data	No data	No data	No data	No data	No data	No data	No data	No data	No data	No data	No data	No data	No data	No data	No data	No data	No data	0.0697431720593332	No data	No data
Mitochondrial myopathy	0.008479804443598991	No data	No data	No data	No data	No data	No data	No data	No data	No data	No data	No data	No data	No data	No data	No data	No data	No data	No data	No data	No data	0.0697431720593332	No data	No data
Autoimmunity	0.008416428453398173	No data	No data	No data	No data	No data	No data	No data	No data	No data	No data	No data	No data	No data	No data	No data	No data	No data	No data	No data	No data	0.06922192860160904	No data	No data
Cholestasis	0.008315546730405791	No data	No data	No data	No data	No data	No data	No data	No data	No data	No data	No data	No data	No data	No data	No data	No data	No data	No data	No data	No data	0.06839221473130737	No data	No data
hyperuricemia	0.008295014516256641	No data	No data	No data	No data	No data	No data	No data	No data	No data	No data	No data	No data	No data	No data	No data	No data	No data	No data	No data	No data	0.06822334506530414	No data	No data
rasopathy	0.00813075680306344	No data	No data	No data	No data	No data	No data	No data	No data	No data	No data	No data	No data	No data	No data	No data	No data	No data	No data	No data	No data	0.06687238773727831	No data	No data
short rib dysplasia	0.00811022458891429	No data	No data	No data	No data	No data	No data	No data	No data	No data	No data	No data	No data	No data	No data	No data	No data	No data	No data	No data	No data	0.0667035180712751	No data	No data
metastatic malignant neoplasm	0.007904902447422788	No data	No data	No data	No data	No data	No data	No data	No data	No data	No data	No data	No data	No data	No data	No data	No data	No data	No data	No data	No data	0.0650148214112428	No data	No data
peripheral neuropathy	0.007819155311863373	No data	No data	No data	No data	No data	No data	No data	No data	No data	No data	No data	No data	No data	No data	No data	No data	No data	No data	No data	No data	0.06430958377649647	No data	No data
hematopoietic and lymphoid cell neoplasm	0.007761176948378739	No data	No data	No data	No data	No data	No data	No data	No data	No data	No data	No data	No data	No data	No data	No data	No data	No data	No data	No data	No data	0.06383273374922022	No data	No data
microphthalmia with limb anomalies	0.007745354572740537	No data	No data	No data	No data	No data	No data	No data	No data	No data	No data	No data	No data	No data	No data	No data	No data	No data	No data	No data	No data	0.0637026007168063	No data	No data
Neoplasm of the lung	0.007740644734229588	No data	No data	No data	No data	No data	No data	No data	No data	No data	No data	No data	No data	No data	No data	No data	No data	No data	No data	No data	No data	0.06366386408321698	No data	No data
acute lung injury	0.007594455369487639	No data	No data	No data	No data	No data	No data	No data	No data	No data	No data	No data	No data	No data	No data	No data	No data	No data	No data	No data	No data	0.062461512061274004	No data	No data
short stature-auditory canal atresia-mandibular hypoplasia-skeletal anomalies syndrome	0.0075669296317844225	No data	No data	No data	No data	No data	No data	No data	No data	No data	No data	No data	No data	No data	No data	No data	No data	No data	No data	No data	No data	0.06223512331923825	No data	No data
aneurysm	0.007463459843216062	No data	No data	No data	No data	No data	No data	No data	No data	No data	No data	No data	No data	No data	No data	No data	No data	No data	No data	No data	No data	0.061384123592173406	No data	No data
hairy cell leukemia	0.0073915970936940375	No data	No data	No data	No data	No data	No data	No data	No data	No data	No data	No data	No data	No data	No data	No data	No data	No data	No data	No data	No data	0.06079307976116211	No data	No data
spinal stenosis	0.0073915970936940375	No data	No data	No data	No data	No data	No data	No data	No data	No data	No data	No data	No data	No data	No data	No data	No data	No data	No data	No data	No data	0.06079307976116211	No data	No data
edema	0.0073915970936940375	No data	No data	No data	No data	No data	No data	No data	No data	No data	No data	No data	No data	No data	No data	No data	No data	No data	No data	No data	No data	0.06079307976116211	No data	No data
autism spectrum disorder	0.0073915970936940375	No data	No data	No data	No data	No data	No data	No data	No data	No data	No data	No data	No data	No data	No data	No data	No data	No data	No data	No data	No data	0.06079307976116211	No data	No data
Acanthamoeba infectious disease	0.0073915970936940375	No data	No data	No data	No data	No data	No data	No data	No data	No data	No data	No data	No data	No data	No data	No data	No data	No data	No data	No data	No data	0.06079307976116211	No data	No data
brain infarction	0.0073915970936940375	No data	No data	No data	No data	No data	No data	No data	No data	No data	No data	No data	No data	No data	No data	No data	No data	No data	No data	No data	No data	0.06079307976116211	No data	No data
small cell osteogenic sarcoma	0.0073915970936940375	No data	No data	No data	No data	No data	No data	No data	No data	No data	No data	No data	No data	No data	No data	No data	No data	No data	No data	No data	No data	0.06079307976116211	No data	No data
Down syndrome	0.0073915970936940375	No data	No data	No data	No data	No data	No data	No data	No data	No data	No data	No data	No data	No data	No data	No data	No data	No data	No data	No data	No data	0.06079307976116211	No data	No data
Edema	0.0073915970936940375	No data	No data	No data	No data	No data	No data	No data	No data	No data	No data	No data	No data	No data	No data	No data	No data	No data	No data	No data	No data	0.06079307976116211	No data	No data
prion disease	0.0073915970936940375	No data	No data	No data	No data	No data	No data	No data	No data	No data	No data	No data	No data	No data	No data	No data	No data	No data	No data	No data	No data	0.06079307976116211	No data	No data
systolic heart failure	0.0073915970936940375	No data	No data	No data	No data	No data	No data	No data	No data	No data	No data	No data	No data	No data	No data	No data	No data	No data	No data	No data	No data	0.06079307976116211	No data	No data
periodontal disorder	0.0073915970936940375	No data	No data	No data	No data	No data	No data	No data	No data	No data	No data	No data	No data	No data	No data	No data	No data	No data	No data	No data	No data	0.06079307976116211	No data	No data
hyperimmunoglobulinemia D with periodic fever	0.0073915970936940375	No data	No data	No data	No data	No data	No data	No data	No data	No data	No data	No data	No data	No data	No data	No data	No data	No data	No data	No data	No data	0.06079307976116211	No data	No data
facioscapulohumeral muscular dystrophy	0.0073915970936940375	No data	No data	No data	No data	No data	No data	No data	No data	No data	No data	No data	No data	No data	No data	No data	No data	No data	No data	No data	No data	0.06079307976116211	No data	No data
Limb-girdle muscle weakness	0.0073915970936940375	No data	No data	No data	No data	No data	No data	No data	No data	No data	No data	No data	No data	No data	No data	No data	No data	No data	No data	No data	No data	0.06079307976116211	No data	No data
schwannoma	0.0073915970936940375	No data	No data	No data	No data	No data	No data	No data	No data	No data	No data	No data	No data	No data	No data	No data	No data	No data	No data	No data	No data	0.06079307976116211	No data	No data
post-traumatic stress disorder	0.0073915970936940375	No data	No data	No data	No data	No data	No data	No data	No data	No data	No data	No data	No data	No data	No data	No data	No data	No data	No data	No data	No data	0.06079307976116211	No data	No data
Chédiak-Higashi syndrome	0.0073915970936940375	No data	No data	No data	No data	No data	No data	No data	No data	No data	No data	No data	No data	No data	No data	No data	No data	No data	No data	No data	No data	0.06079307976116211	No data	No data
retinal degeneration	0.0073915970936940375	No data	No data	No data	No data	No data	No data	No data	No data	No data	No data	No data	No data	No data	No data	No data	No data	No data	No data	No data	No data	0.06079307976116211	No data	No data
central nervous system disease	0.0073915970936940375	No data	No data	No data	No data	No data	No data	No data	No data	No data	No data	No data	No data	No data	No data	No data	No data	No data	No data	No data	No data	0.06079307976116211	No data	No data
astrocytoma	0.0073915970936940375	No data	No data	No data	No data	No data	No data	No data	No data	No data	No data	No data	No data	No data	No data	No data	No data	No data	No data	No data	No data	0.06079307976116211	No data	No data
Becker muscular dystrophy	0.0073915970936940375	No data	No data	No data	No data	No data	No data	No data	No data	No data	No data	No data	No data	No data	No data	No data	No data	No data	No data	No data	No data	0.06079307976116211	No data	No data
childhood leukemia	0.0073915970936940375	No data	No data	No data	No data	No data	No data	No data	No data	No data	No data	No data	No data	No data	No data	No data	No data	No data	No data	No data	No data	0.06079307976116211	No data	No data
Myocardial fibrosis	0.0073915970936940375	No data	No data	No data	No data	No data	No data	No data	No data	No data	No data	No data	No data	No data	No data	No data	No data	No data	No data	No data	No data	0.06079307976116211	No data	No data
acinar cell carcinoma	0.0073915970936940375	No data	No data	No data	No data	No data	No data	No data	No data	No data	No data	No data	No data	No data	No data	No data	No data	No data	No data	No data	No data	0.06079307976116211	No data	No data
substance abuse	0.0073915970936940375	No data	No data	No data	No data	No data	No data	No data	No data	No data	No data	No data	No data	No data	No data	No data	No data	No data	No data	No data	No data	0.06079307976116211	No data	No data
Antisynthetase syndrome	0.0073915970936940375	No data	No data	No data	No data	No data	No data	No data	No data	No data	No data	No data	No data	No data	No data	No data	No data	No data	No data	No data	No data	0.06079307976116211	No data	No data
nicotine dependence	0.0073915970936940375	No data	No data	No data	No data	No data	No data	No data	No data	No data	No data	No data	No data	No data	No data	No data	No data	No data	No data	No data	No data	0.06079307976116211	No data	No data
Hyperphenylalaninemia	0.0073915970936940375	No data	No data	No data	No data	No data	No data	No data	No data	No data	No data	No data	No data	No data	No data	No data	No data	No data	No data	No data	No data	0.06079307976116211	No data	No data
colon carcinoma	0.0073915970936940375	No data	No data	No data	No data	No data	No data	No data	No data	No data	No data	No data	No data	No data	No data	No data	No data	No data	No data	No data	No data	0.06079307976116211	No data	No data
Macular degeneration	0.0073915970936940375	No data	No data	No data	No data	No data	No data	No data	No data	No data	No data	No data	No data	No data	No data	No data	No data	No data	No data	No data	No data	0.06079307976116211	No data	No data
Tendinopathy	0.007350532665395736	No data	No data	No data	No data	No data	No data	No data	No data	No data	No data	No data	No data	No data	No data	No data	No data	No data	No data	No data	No data	0.06045534042915565	No data	No data
Townes-Brocks syndrome	0.00729691844497974	No data	No data	No data	No data	No data	No data	No data	No data	No data	No data	No data	No data	No data	No data	No data	No data	No data	No data	No data	No data	0.06001438382170437	No data	No data
cerebral creatine deficiency syndrome	0.007206807166351686	No data	No data	No data	No data	No data	No data	No data	No data	No data	No data	No data	No data	No data	No data	No data	No data	No data	No data	No data	No data	0.05927325276713306	No data	No data
connective tissue disease	0.006752006052204653	No data	No data	No data	No data	No data	No data	No data	No data	No data	No data	No data	No data	No data	No data	No data	No data	No data	No data	No data	No data	0.05553268627557013	No data	No data
exanthem	0.006652437384324632	No data	No data	No data	No data	No data	No data	No data	No data	No data	No data	No data	No data	No data	No data	No data	No data	No data	No data	No data	No data	0.0547137717850459	No data	No data
psoriatic arthritis	0.006652437384324632	No data	No data	No data	No data	No data	No data	No data	No data	No data	No data	No data	No data	No data	No data	No data	No data	No data	No data	No data	No data	0.0547137717850459	No data	No data
psychosis	0.006652437384324632	No data	No data	No data	No data	No data	No data	No data	No data	No data	No data	No data	No data	No data	No data	No data	No data	No data	No data	No data	No data	0.0547137717850459	No data	No data
fleck corneal dystrophy	0.006652437384324632	No data	No data	No data	No data	No data	No data	No data	No data	No data	No data	No data	No data	No data	No data	No data	No data	No data	No data	No data	No data	0.0547137717850459	No data	No data
clostridium difficile infection	0.006652437384324632	No data	No data	No data	No data	No data	No data	No data	No data	No data	No data	No data	No data	No data	No data	No data	No data	No data	No data	No data	No data	0.0547137717850459	No data	No data
congenital bilateral aplasia of vas deferens from CFTR mutation	0.0065986429832538595	No data	No data	No data	No data	No data	No data	No data	No data	No data	No data	No data	No data	No data	No data	No data	No data	No data	No data	No data	No data	0.05427133326011744	No data	No data
idiopathic pulmonary fibrosis	0.006588660884912573	No data	No data	No data	No data	No data	No data	No data	No data	No data	No data	No data	No data	No data	No data	No data	No data	No data	No data	No data	No data	0.04542594015486835	0.035053176545001834	No data
chronic myelogenous leukemia	0.00630996005231681	No data	No data	No data	No data	No data	No data	No data	No data	No data	No data	No data	No data	No data	No data	No data	No data	No data	No data	No data	No data	0.051897025756112054	No data	No data
oropharynx cancer	0.006282857529639931	No data	No data	No data	No data	No data	No data	No data	No data	No data	No data	No data	No data	No data	No data	No data	No data	No data	No data	No data	No data	0.051674117796987794	No data	No data
head and neck squamous cell carcinoma	0.006187998700270856	No data	No data	No data	No data	No data	No data	No data	No data	No data	No data	No data	No data	No data	No data	No data	No data	No data	No data	No data	No data	0.050893939940052875	No data	No data
bacterial disease	0.006141172681267439	No data	No data	No data	No data	No data	No data	No data	No data	No data	No data	No data	No data	No data	No data	No data	No data	No data	No data	No data	No data	0.05050881371197409	No data	No data
Hypoglycemia	0.00609497519943185	No data	No data	No data	No data	No data	No data	No data	No data	No data	No data	No data	No data	No data	No data	No data	No data	No data	No data	No data	No data	0.05012885696346683	No data	No data
aortic disease	0.005913277674955229	No data	No data	No data	No data	No data	No data	No data	No data	No data	No data	No data	No data	No data	No data	No data	No data	No data	No data	No data	No data	0.04863446380892969	No data	No data
esophageal carcinoma	0.005913277674955229	No data	No data	No data	No data	No data	No data	No data	No data	No data	No data	No data	No data	No data	No data	No data	No data	No data	No data	No data	No data	0.04863446380892969	No data	No data
Merkel cell skin cancer	0.005913277674955229	No data	No data	No data	No data	No data	No data	No data	No data	No data	No data	No data	No data	No data	No data	No data	No data	No data	No data	No data	No data	0.04863446380892969	No data	No data
Ewing sarcoma	0.005872213246656929	No data	No data	No data	No data	No data	No data	No data	No data	No data	No data	No data	No data	No data	No data	No data	No data	No data	No data	No data	No data	0.04829672447692323	No data	No data
Cataract	0.005800350497134903	No data	No data	No data	No data	No data	No data	No data	No data	No data	No data	No data	No data	No data	No data	No data	No data	No data	No data	No data	No data	0.04770568064591193	No data	No data
cryohydrocytosis	0.005687423319314578	No data	No data	No data	No data	No data	No data	No data	No data	No data	No data	No data	No data	No data	No data	No data	No data	No data	No data	No data	No data	0.046776897482894174	No data	No data
liver and intrahepatic bile duct neoplasm	0.005615560569792552	No data	No data	No data	No data	No data	No data	No data	No data	No data	No data	No data	No data	No data	No data	No data	No data	No data	No data	No data	No data	0.04618585365188288	No data	No data
Decreased liver function	0.005595028355643402	No data	No data	No data	No data	No data	No data	No data	No data	No data	No data	No data	No data	No data	No data	No data	No data	No data	No data	No data	No data	0.046016983985879646	No data	No data
juvenile dermatomyositis	0.005572032275796352	No data	No data	No data	No data	No data	No data	No data	No data	No data	No data	No data	No data	No data	No data	No data	No data	No data	No data	No data	No data	0.04582784995995602	No data	No data
rheumatic disease	0.005557339171936356	No data	No data	No data	No data	No data	No data	No data	No data	No data	No data	No data	No data	No data	No data	No data	No data	No data	No data	No data	No data	0.045707004759172304	No data	No data
bone metastasis	0.005543697820270528	No data	No data	No data	No data	No data	No data	No data	No data	No data	No data	No data	No data	No data	No data	No data	No data	No data	No data	No data	No data	0.045594809820871586	No data	No data
neurotic disorder	0.005543697820270528	No data	No data	No data	No data	No data	No data	No data	No data	No data	No data	No data	No data	No data	No data	No data	No data	No data	No data	No data	No data	0.045594809820871586	No data	No data
anorexia nervosa	0.005543697820270526	No data	No data	No data	No data	No data	No data	No data	No data	No data	No data	No data	No data	No data	No data	No data	No data	No data	No data	No data	No data	0.04559480982087158	No data	No data
Low back pain	0.005543697820270526	No data	No data	No data	No data	No data	No data	No data	No data	No data	No data	No data	No data	No data	No data	No data	No data	No data	No data	No data	No data	0.04559480982087158	No data	No data
hemorrhage	0.005543697820270526	No data	No data	No data	No data	No data	No data	No data	No data	No data	No data	No data	No data	No data	No data	No data	No data	No data	No data	No data	No data	0.04559480982087158	No data	No data
Sciatica	0.005543697820270526	No data	No data	No data	No data	No data	No data	No data	No data	No data	No data	No data	No data	No data	No data	No data	No data	No data	No data	No data	No data	0.04559480982087158	No data	No data
stomach neoplasm	0.005523165606121377	No data	No data	No data	No data	No data	No data	No data	No data	No data	No data	No data	No data	No data	No data	No data	No data	No data	No data	No data	No data	0.04542594015486835	No data	No data
hyperkeratosis lenticularis perstans	0.005523165606121377	No data	No data	No data	No data	No data	No data	No data	No data	No data	No data	No data	No data	No data	No data	No data	No data	No data	No data	No data	No data	0.04542594015486835	No data	No data
gas gangrene	0.005489903419199753	No data	No data	No data	No data	No data	No data	No data	No data	No data	No data	No data	No data	No data	No data	No data	No data	No data	No data	No data	No data	0.045152371295943114	No data	No data
Gynecomastia	0.005420504535375625	No data	No data	No data	No data	No data	No data	No data	No data	No data	No data	No data	No data	No data	No data	No data	No data	No data	No data	No data	No data	0.044581591824852204	No data	No data
aortic aneurysm	0.0051741179655858255	No data	No data	No data	No data	No data	No data	No data	No data	No data	No data	No data	No data	No data	No data	No data	No data	No data	No data	No data	No data	0.04255515583281348	No data	No data
Oligomenorrhea	0.0051741179655858255	No data	No data	No data	No data	No data	No data	No data	No data	No data	No data	No data	No data	No data	No data	No data	No data	No data	No data	No data	No data	0.04255515583281348	No data	No data
myotonic dystrophy type 2	0.0051741179655858255	No data	No data	No data	No data	No data	No data	No data	No data	No data	No data	No data	No data	No data	No data	No data	No data	No data	No data	No data	No data	0.04255515583281348	No data	No data
generalized epilepsy	0.0051741179655858255	No data	No data	No data	No data	No data	No data	No data	No data	No data	No data	No data	No data	No data	No data	No data	No data	No data	No data	No data	No data	0.04255515583281348	No data	No data
Infertility	0.0051741179655858255	No data	No data	No data	No data	No data	No data	No data	No data	No data	No data	No data	No data	No data	No data	No data	No data	No data	No data	No data	No data	0.04255515583281348	No data	No data
Skeletal myopathy	0.005174117965585825	No data	No data	No data	No data	No data	No data	No data	No data	No data	No data	No data	No data	No data	No data	No data	No data	No data	No data	No data	No data	0.04255515583281347	No data	No data
adrenal carcinoma	0.005174117965585825	No data	No data	No data	No data	No data	No data	No data	No data	No data	No data	No data	No data	No data	No data	No data	No data	No data	No data	No data	No data	0.04255515583281347	No data	No data
ovarian neoplasm	0.0051535857514366755	No data	No data	No data	No data	No data	No data	No data	No data	No data	No data	No data	No data	No data	No data	No data	No data	No data	No data	No data	No data	0.04238628616681025	No data	No data
acne	0.005108586398200202	No data	No data	No data	No data	No data	No data	No data	No data	No data	No data	No data	No data	No data	No data	No data	No data	No data	No data	No data	No data	0.03495602086266821	0.028240650833897516	No data
Other metabolic disease	0.00506199950558811	No data	No data	No data	No data	No data	No data	No data	No data	No data	No data	No data	No data	No data	No data	No data	No data	No data	No data	No data	No data	0.04163302406684443	No data	No data
primary biliary cirrhosis	0.0050611907877655	No data	No data	No data	No data	No data	No data	No data	No data	No data	No data	No data	No data	No data	No data	No data	No data	No data	No data	No data	No data	0.04162637266979572	No data	No data
Hepatitis	0.0050611907877655	No data	No data	No data	No data	No data	No data	No data	No data	No data	No data	No data	No data	No data	No data	No data	No data	No data	No data	No data	No data	0.04162637266979572	No data	No data
prostate neoplasm	0.004948263609945174	No data	No data	No data	No data	No data	No data	No data	No data	No data	No data	No data	No data	No data	No data	No data	No data	No data	No data	No data	No data	0.040697589506777966	No data	No data
Cirrhosis	0.00487640086042315	No data	No data	No data	No data	No data	No data	No data	No data	No data	No data	No data	No data	No data	No data	No data	No data	No data	No data	No data	No data	0.04010654567576667	No data	No data
gastric carcinoma	0.004804538110901123	No data	No data	No data	No data	No data	No data	No data	No data	No data	No data	No data	No data	No data	No data	No data	No data	No data	No data	No data	No data	0.03951550184475537	No data	No data
ganglioneuroma	0.004804538110901123	No data	No data	No data	No data	No data	No data	No data	No data	No data	No data	No data	No data	No data	No data	No data	No data	No data	No data	No data	No data	0.03951550184475537	No data	No data
Autism	0.004804538110901123	No data	No data	No data	No data	No data	No data	No data	No data	No data	No data	No data	No data	No data	No data	No data	No data	No data	No data	No data	No data	0.03951550184475537	No data	No data
adrenal cortex carcinoma	0.004804538110901123	No data	No data	No data	No data	No data	No data	No data	No data	No data	No data	No data	No data	No data	No data	No data	No data	No data	No data	No data	No data	0.03951550184475537	No data	No data
Autoimmune Hepatitis	0.004804538110901123	No data	No data	No data	No data	No data	No data	No data	No data	No data	No data	No data	No data	No data	No data	No data	No data	No data	No data	No data	No data	0.03951550184475537	No data	No data
Hyperinsulinemia	0.004681344826006223	No data	No data	No data	No data	No data	No data	No data	No data	No data	No data	No data	No data	No data	No data	No data	No data	No data	No data	No data	No data	0.038502283848736	No data	No data
Ehlers-Danlos syndrome, musculocontractural type	0.004681344826006223	No data	No data	No data	No data	No data	No data	No data	No data	No data	No data	No data	No data	No data	No data	No data	No data	No data	No data	No data	No data	0.038502283848736	No data	No data
colonic neoplasm	0.004619748183558772	No data	No data	No data	No data	No data	No data	No data	No data	No data	No data	No data	No data	No data	No data	No data	No data	No data	No data	No data	No data	0.037995674850726316	No data	No data
non-alcoholic fatty liver	0.004599215969409622	No data	No data	No data	No data	No data	No data	No data	No data	No data	No data	No data	No data	No data	No data	No data	No data	No data	No data	No data	No data	0.03782680518472309	No data	No data
temporal arteritis	0.004434958256216422	No data	No data	No data	No data	No data	No data	No data	No data	No data	No data	No data	No data	No data	No data	No data	No data	No data	No data	No data	No data	0.03647584785669727	No data	No data
endocrine system disease	0.004434958256216422	No data	No data	No data	No data	No data	No data	No data	No data	No data	No data	No data	No data	No data	No data	No data	No data	No data	No data	No data	No data	0.03647584785669727	No data	No data
squamous cell carcinoma	0.004434958256216422	No data	No data	No data	No data	No data	No data	No data	No data	No data	No data	No data	No data	No data	No data	No data	No data	No data	No data	No data	No data	0.03647584785669727	No data	No data
long COVID-19	0.0044349582562164215	No data	No data	No data	No data	No data	No data	No data	No data	No data	No data	No data	No data	No data	No data	No data	No data	No data	No data	No data	No data	0.03647584785669726	No data	No data
Transitional Cell Carcinoma	0.0044349582562164215	No data	No data	No data	No data	No data	No data	No data	No data	No data	No data	No data	No data	No data	No data	No data	No data	No data	No data	No data	No data	0.03647584785669726	No data	No data
Hashimoto's thyroiditis	0.0044349582562164215	No data	No data	No data	No data	No data	No data	No data	No data	No data	No data	No data	No data	No data	No data	No data	No data	No data	No data	No data	No data	0.03647584785669726	No data	No data
Fontaine progeroid syndrome	0.0044349582562164215	No data	No data	No data	No data	No data	No data	No data	No data	No data	No data	No data	No data	No data	No data	No data	No data	No data	No data	No data	No data	0.03647584785669726	No data	No data
liver failure	0.0044349582562164215	No data	No data	No data	No data	No data	No data	No data	No data	No data	No data	No data	No data	No data	No data	No data	No data	No data	No data	No data	No data	0.03647584785669726	No data	No data
adrenal gland hyperfunction	0.0044349582562164215	No data	No data	No data	No data	No data	No data	No data	No data	No data	No data	No data	No data	No data	No data	No data	No data	No data	No data	No data	No data	0.03647584785669726	No data	No data
primary erythermalgia	0.0044349582562164215	No data	No data	No data	No data	No data	No data	No data	No data	No data	No data	No data	No data	No data	No data	No data	No data	No data	No data	No data	No data	0.03647584785669726	No data	No data
Hypotonia - cystinuria syndrome	0.0044349582562164215	No data	No data	No data	No data	No data	No data	No data	No data	No data	No data	No data	No data	No data	No data	No data	No data	No data	No data	No data	No data	0.03647584785669726	No data	No data
Headache	0.0044349582562164215	No data	No data	No data	No data	No data	No data	No data	No data	No data	No data	No data	No data	No data	No data	No data	No data	No data	No data	No data	No data	0.03647584785669726	No data	No data
rotavirus infection	0.0044349582562164215	No data	No data	No data	No data	No data	No data	No data	No data	No data	No data	No data	No data	No data	No data	No data	No data	No data	No data	No data	No data	0.03647584785669726	No data	No data
malignant glioma	0.0044349582562164215	No data	No data	No data	No data	No data	No data	No data	No data	No data	No data	No data	No data	No data	No data	No data	No data	No data	No data	No data	No data	0.03647584785669726	No data	No data
intracranial hemorrhage	0.0044349582562164215	No data	No data	No data	No data	No data	No data	No data	No data	No data	No data	No data	No data	No data	No data	No data	No data	No data	No data	No data	No data	0.03647584785669726	No data	No data
skin basal cell carcinoma	0.0044349582562164215	No data	No data	No data	No data	No data	No data	No data	No data	No data	No data	No data	No data	No data	No data	No data	No data	No data	No data	No data	No data	0.03647584785669726	No data	No data
hypotonia-cystinuria syndrome	0.0044349582562164215	No data	No data	No data	No data	No data	No data	No data	No data	No data	No data	No data	No data	No data	No data	No data	No data	No data	No data	No data	No data	0.03647584785669726	No data	No data
neuromuscular disease	0.0044349582562164215	No data	No data	No data	No data	No data	No data	No data	No data	No data	No data	No data	No data	No data	No data	No data	No data	No data	No data	No data	No data	0.03647584785669726	No data	No data
Balkan nephropathy	0.0044349582562164215	No data	No data	No data	No data	No data	No data	No data	No data	No data	No data	No data	No data	No data	No data	No data	No data	No data	No data	No data	No data	0.03647584785669726	No data	No data
subacute sclerosing panencephalitis	0.0044349582562164215	No data	No data	No data	No data	No data	No data	No data	No data	No data	No data	No data	No data	No data	No data	No data	No data	No data	No data	No data	No data	0.03647584785669726	No data	No data
spinal fracture	0.0044349582562164215	No data	No data	No data	No data	No data	No data	No data	No data	No data	No data	No data	No data	No data	No data	No data	No data	No data	No data	No data	No data	0.03647584785669726	No data	No data
porphyria cutanea tarda	0.0044349582562164215	No data	No data	No data	No data	No data	No data	No data	No data	No data	No data	No data	No data	No data	No data	No data	No data	No data	No data	No data	No data	0.03647584785669726	No data	No data
hypercholesterolemia, familial, 1	0.0044349582562164215	No data	No data	No data	No data	No data	No data	No data	No data	No data	No data	No data	No data	No data	No data	No data	No data	No data	No data	No data	No data	0.03647584785669726	No data	No data
hemolytic-uremic syndrome	0.0044349582562164215	No data	No data	No data	No data	No data	No data	No data	No data	No data	No data	No data	No data	No data	No data	No data	No data	No data	No data	No data	No data	0.03647584785669726	No data	No data
Tourette syndrome	0.0044349582562164215	No data	No data	No data	No data	No data	No data	No data	No data	No data	No data	No data	No data	No data	No data	No data	No data	No data	No data	No data	No data	0.03647584785669726	No data	No data
Bilateral tonic-clonic seizure	0.0044349582562164215	No data	No data	No data	No data	No data	No data	No data	No data	No data	No data	No data	No data	No data	No data	No data	No data	No data	No data	No data	No data	0.03647584785669726	No data	No data
meningioma	0.0044349582562164215	No data	No data	No data	No data	No data	No data	No data	No data	No data	No data	No data	No data	No data	No data	No data	No data	No data	No data	No data	No data	0.03647584785669726	No data	No data
obstructive jaundice	0.0044349582562164215	No data	No data	No data	No data	No data	No data	No data	No data	No data	No data	No data	No data	No data	No data	No data	No data	No data	No data	No data	No data	0.03647584785669726	No data	No data
Ventricular arrhythmia	0.0044349582562164215	No data	No data	No data	No data	No data	No data	No data	No data	No data	No data	No data	No data	No data	No data	No data	No data	No data	No data	No data	No data	0.03647584785669726	No data	No data
chronic fatigue syndrome	0.0044349582562164215	No data	No data	No data	No data	No data	No data	No data	No data	No data	No data	No data	No data	No data	No data	No data	No data	No data	No data	No data	No data	0.03647584785669726	No data	No data
bulimia nervosa	0.0044349582562164215	No data	No data	No data	No data	No data	No data	No data	No data	No data	No data	No data	No data	No data	No data	No data	No data	No data	No data	No data	No data	0.03647584785669726	No data	No data
thyroid nodule	0.0044349582562164215	No data	No data	No data	No data	No data	No data	No data	No data	No data	No data	No data	No data	No data	No data	No data	No data	No data	No data	No data	No data	0.03647584785669726	No data	No data
proliferative diabetic retinopathy	0.0044349582562164215	No data	No data	No data	No data	No data	No data	No data	No data	No data	No data	No data	No data	No data	No data	No data	No data	No data	No data	No data	No data	0.03647584785669726	No data	No data
coronary stenosis	0.0044349582562164215	No data	No data	No data	No data	No data	No data	No data	No data	No data	No data	No data	No data	No data	No data	No data	No data	No data	No data	No data	No data	0.03647584785669726	No data	No data
infectious disease	0.0044349582562164215	No data	No data	No data	No data	No data	No data	No data	No data	No data	No data	No data	No data	No data	No data	No data	No data	No data	No data	No data	No data	0.03647584785669726	No data	No data
clear cell renal carcinoma	0.0044144260420672715	No data	No data	No data	No data	No data	No data	No data	No data	No data	No data	No data	No data	No data	No data	No data	No data	No data	No data	No data	No data	0.03630697819069404	No data	No data
Duchenne muscular dystrophy	0.004322031078396096	No data	No data	No data	No data	No data	No data	No data	No data	No data	No data	No data	No data	No data	No data	No data	No data	No data	No data	No data	No data	0.03554706469367951	No data	No data
oral squamous cell carcinoma	0.0042501683288740716	No data	No data	No data	No data	No data	No data	No data	No data	No data	No data	No data	No data	No data	No data	No data	No data	No data	No data	No data	No data	0.03495602086266821	No data	No data
lymph node metastatic carcinoma	0.0042501683288740716	No data	No data	No data	No data	No data	No data	No data	No data	No data	No data	No data	No data	No data	No data	No data	No data	No data	No data	No data	No data	0.03495602086266821	No data	No data
Myasthenia gravis	0.00406537840153172	No data	No data	No data	No data	No data	No data	No data	No data	No data	No data	No data	No data	No data	No data	No data	No data	No data	No data	No data	No data	0.03343619386863916	No data	No data
Disseminated Peritoneal Leiomyomatosis	0.00406537840153172	No data	No data	No data	No data	No data	No data	No data	No data	No data	No data	No data	No data	No data	No data	No data	No data	No data	No data	No data	No data	0.03343619386863916	No data	No data
ependymoma	0.00406537840153172	No data	No data	No data	No data	No data	No data	No data	No data	No data	No data	No data	No data	No data	No data	No data	No data	No data	No data	No data	No data	0.03343619386863916	No data	No data
Amyotrophic lateral sclerosis	0.00402431397323342	No data	No data	No data	No data	No data	No data	No data	No data	No data	No data	No data	No data	No data	No data	No data	No data	No data	No data	No data	No data	0.0330984545366327	No data	No data
liver dysplastic nodule	0.00389802828547279	No data	No data	No data	No data	No data	No data	No data	No data	No data	No data	No data	No data	No data	No data	No data	No data	No data	No data	No data	No data	0.032059802701121416	No data	No data
Sjogren syndrome	0.0036957985468470188	No data	No data	No data	No data	No data	No data	No data	No data	No data	No data	No data	No data	No data	No data	No data	No data	No data	No data	No data	No data	0.030396539880581056	No data	No data
arterial disorder	0.0036957985468470188	No data	No data	No data	No data	No data	No data	No data	No data	No data	No data	No data	No data	No data	No data	No data	No data	No data	No data	No data	No data	0.030396539880581056	No data	No data
calcification	0.0036957985468470188	No data	No data	No data	No data	No data	No data	No data	No data	No data	No data	No data	No data	No data	No data	No data	No data	No data	No data	No data	No data	0.030396539880581056	No data	No data
panic disorder	0.0036957985468470188	No data	No data	No data	No data	No data	No data	No data	No data	No data	No data	No data	No data	No data	No data	No data	No data	No data	No data	No data	No data	0.030396539880581056	No data	No data
mental or behavioural disorder	0.0036957985468470188	No data	No data	No data	No data	No data	No data	No data	No data	No data	No data	No data	No data	No data	No data	No data	No data	No data	No data	No data	No data	0.030396539880581056	No data	No data
Skeletal muscle atrophy	0.0036957985468470188	No data	No data	No data	No data	No data	No data	No data	No data	No data	No data	No data	No data	No data	No data	No data	No data	No data	No data	No data	No data	0.030396539880581056	No data	No data
dermatitis	0.0036957985468470188	No data	No data	No data	No data	No data	No data	No data	No data	No data	No data	No data	No data	No data	No data	No data	No data	No data	No data	No data	No data	0.030396539880581056	No data	No data
Mental deterioration	0.0036957985468470188	No data	No data	No data	No data	No data	No data	No data	No data	No data	No data	No data	No data	No data	No data	No data	No data	No data	No data	No data	No data	0.030396539880581056	No data	No data
mixed connective tissue disease	0.0036957985468470188	No data	No data	No data	No data	No data	No data	No data	No data	No data	No data	No data	No data	No data	No data	No data	No data	No data	No data	No data	No data	0.030396539880581056	No data	No data
neuroendocrine neoplasm	0.0036957985468470188	No data	No data	No data	No data	No data	No data	No data	No data	No data	No data	No data	No data	No data	No data	No data	No data	No data	No data	No data	No data	0.030396539880581056	No data	No data
adrenal gland neoplasm	0.0036957985468470188	No data	No data	No data	No data	No data	No data	No data	No data	No data	No data	No data	No data	No data	No data	No data	No data	No data	No data	No data	No data	0.030396539880581056	No data	No data
laryngeal squamous cell carcinoma	0.0036957985468470188	No data	No data	No data	No data	No data	No data	No data	No data	No data	No data	No data	No data	No data	No data	No data	No data	No data	No data	No data	No data	0.030396539880581056	No data	No data
benign neoplasm	0.0036957985468470188	No data	No data	No data	No data	No data	No data	No data	No data	No data	No data	No data	No data	No data	No data	No data	No data	No data	No data	No data	No data	0.030396539880581056	No data	No data
anal canal cancer	0.0036957985468470188	No data	No data	No data	No data	No data	No data	No data	No data	No data	No data	No data	No data	No data	No data	No data	No data	No data	No data	No data	No data	0.030396539880581056	No data	No data
papillary renal cell carcinoma	0.0036957985468470188	No data	No data	No data	No data	No data	No data	No data	No data	No data	No data	No data	No data	No data	No data	No data	No data	No data	No data	No data	No data	0.030396539880581056	No data	No data
Leishmaniasis	0.0036957985468470188	No data	No data	No data	No data	No data	No data	No data	No data	No data	No data	No data	No data	No data	No data	No data	No data	No data	No data	No data	No data	0.030396539880581056	No data	No data
Polycystic Kidney Disease	0.0036957985468470188	No data	No data	No data	No data	No data	No data	No data	No data	No data	No data	No data	No data	No data	No data	No data	No data	No data	No data	No data	No data	0.030396539880581056	No data	No data
motor neuron disease	0.0036957985468470188	No data	No data	No data	No data	No data	No data	No data	No data	No data	No data	No data	No data	No data	No data	No data	No data	No data	No data	No data	No data	0.030396539880581056	No data	No data
Melnick-Needles syndrome	0.0036957985468470188	No data	No data	No data	No data	No data	No data	No data	No data	No data	No data	No data	No data	No data	No data	No data	No data	No data	No data	No data	No data	0.030396539880581056	No data	No data
hemoglobin measurement	0.0036957985468470188	No data	No data	No data	No data	No data	No data	No data	No data	No data	No data	No data	No data	No data	No data	No data	No data	No data	No data	No data	No data	0.030396539880581056	No data	No data
Pleural effusion	0.0036957985468470188	No data	No data	No data	No data	No data	No data	No data	No data	No data	No data	No data	No data	No data	No data	No data	No data	No data	No data	No data	No data	0.030396539880581056	No data	No data
Interstitial pneumonitis	0.0036957985468470188	No data	No data	No data	No data	No data	No data	No data	No data	No data	No data	No data	No data	No data	No data	No data	No data	No data	No data	No data	No data	0.030396539880581056	No data	No data
colon carcinoma in situ	0.0036957985468470188	No data	No data	No data	No data	No data	No data	No data	No data	No data	No data	No data	No data	No data	No data	No data	No data	No data	No data	No data	No data	0.030396539880581056	No data	No data
Marfan syndrome	0.0036957985468470188	No data	No data	No data	No data	No data	No data	No data	No data	No data	No data	No data	No data	No data	No data	No data	No data	No data	No data	No data	No data	0.030396539880581056	No data	No data
injury	0.0036957985468470188	No data	No data	No data	No data	No data	No data	No data	No data	No data	No data	No data	No data	No data	No data	No data	No data	No data	No data	No data	No data	0.030396539880581056	No data	No data
pleural effusion	0.0036957985468470188	No data	No data	No data	No data	No data	No data	No data	No data	No data	No data	No data	No data	No data	No data	No data	No data	No data	No data	No data	No data	0.030396539880581056	No data	No data
telomere syndrome	0.0036957985468470188	No data	No data	No data	No data	No data	No data	No data	No data	No data	No data	No data	No data	No data	No data	No data	No data	No data	No data	No data	No data	0.030396539880581056	No data	No data
complication	0.0036957985468470188	No data	No data	No data	No data	No data	No data	No data	No data	No data	No data	No data	No data	No data	No data	No data	No data	No data	No data	No data	No data	0.030396539880581056	No data	No data
embryonal neoplasm	0.0036957985468470188	No data	No data	No data	No data	No data	No data	No data	No data	No data	No data	No data	No data	No data	No data	No data	No data	No data	No data	No data	No data	0.030396539880581056	No data	No data
vasculitis	0.0036957985468470188	No data	No data	No data	No data	No data	No data	No data	No data	No data	No data	No data	No data	No data	No data	No data	No data	No data	No data	No data	No data	0.030396539880581056	No data	No data
Limb-girdle muscle atrophy	0.0036957985468470188	No data	No data	No data	No data	No data	No data	No data	No data	No data	No data	No data	No data	No data	No data	No data	No data	No data	No data	No data	No data	0.030396539880581056	No data	No data
lung carcinoma	0.0036957985468470188	No data	No data	No data	No data	No data	No data	No data	No data	No data	No data	No data	No data	No data	No data	No data	No data	No data	No data	No data	No data	0.030396539880581056	No data	No data
diffuse intrinsic pontine glioma	0.0036957985468470188	No data	No data	No data	No data	No data	No data	No data	No data	No data	No data	No data	No data	No data	No data	No data	No data	No data	No data	No data	No data	0.030396539880581056	No data	No data
dysgerminoma	0.0036957985468470188	No data	No data	No data	No data	No data	No data	No data	No data	No data	No data	No data	No data	No data	No data	No data	No data	No data	No data	No data	No data	0.030396539880581056	No data	No data
cervical squamous intraepithelial neoplasia	0.003675266332697868	No data	No data	No data	No data	No data	No data	No data	No data	No data	No data	No data	No data	No data	No data	No data	No data	No data	No data	No data	No data	0.030227670214577826	No data	No data
muscular disease	0.003675266332697868	No data	No data	No data	No data	No data	No data	No data	No data	No data	No data	No data	No data	No data	No data	No data	No data	No data	No data	No data	No data	0.030227670214577826	No data	No data
coenzyme Q10 deficiency	0.003582871369026692	No data	No data	No data	No data	No data	No data	No data	No data	No data	No data	No data	No data	No data	No data	No data	No data	No data	No data	No data	No data	0.029467756717563298	No data	No data
phenylketonuria	0.003582871369026692	No data	No data	No data	No data	No data	No data	No data	No data	No data	No data	No data	No data	No data	No data	No data	No data	No data	No data	No data	No data	0.029467756717563298	No data	No data
Netherton syndrome	0.0035110086195046675	No data	No data	No data	No data	No data	No data	No data	No data	No data	No data	No data	No data	No data	No data	No data	No data	No data	No data	No data	No data	0.028876712886552	No data	No data
Onset	0.0035110086195046675	No data	No data	No data	No data	No data	No data	No data	No data	No data	No data	No data	No data	No data	No data	No data	No data	No data	No data	No data	No data	0.028876712886552	No data	No data
transient ischemic attack	0.003490476405355517	No data	No data	No data	No data	No data	No data	No data	No data	No data	No data	No data	No data	No data	No data	No data	No data	No data	No data	No data	No data	0.02870784322054877	No data	No data
bone disease	0.003490476405355517	No data	No data	No data	No data	No data	No data	No data	No data	No data	No data	No data	No data	No data	No data	No data	No data	No data	No data	No data	No data	0.02870784322054877	No data	No data
glycogen storage disease VI	0.003326218692162316	No data	No data	No data	No data	No data	No data	No data	No data	No data	No data	No data	No data	No data	No data	No data	No data	No data	No data	No data	No data	0.02735688589252295	No data	No data
morbid obesity	0.003326218692162316	No data	No data	No data	No data	No data	No data	No data	No data	No data	No data	No data	No data	No data	No data	No data	No data	No data	No data	No data	No data	0.02735688589252295	No data	No data
alopecia	0.003326218692162316	No data	No data	No data	No data	No data	No data	No data	No data	No data	No data	No data	No data	No data	No data	No data	No data	No data	No data	No data	No data	0.02735688589252295	No data	No data
osteoarthritis, hip	0.003326218692162316	No data	No data	No data	No data	No data	No data	No data	No data	No data	No data	No data	No data	No data	No data	No data	No data	No data	No data	No data	No data	0.02735688589252295	No data	No data
thyroiditis	0.003326218692162316	No data	No data	No data	No data	No data	No data	No data	No data	No data	No data	No data	No data	No data	No data	No data	No data	No data	No data	No data	No data	0.02735688589252295	No data	No data
Alopecia	0.003326218692162316	No data	No data	No data	No data	No data	No data	No data	No data	No data	No data	No data	No data	No data	No data	No data	No data	No data	No data	No data	No data	0.02735688589252295	No data	No data
fungal infectious disease	0.003326218692162316	No data	No data	No data	No data	No data	No data	No data	No data	No data	No data	No data	No data	No data	No data	No data	No data	No data	No data	No data	No data	0.02735688589252295	No data	No data
head and neck malignant neoplasia	0.003326218692162316	No data	No data	No data	No data	No data	No data	No data	No data	No data	No data	No data	No data	No data	No data	No data	No data	No data	No data	No data	No data	0.02735688589252295	No data	No data
hearing loss	0.003326218692162316	No data	No data	No data	No data	No data	No data	No data	No data	No data	No data	No data	No data	No data	No data	No data	No data	No data	No data	No data	No data	0.02735688589252295	No data	No data
bacteriemia	0.003326218692162316	No data	No data	No data	No data	No data	No data	No data	No data	No data	No data	No data	No data	No data	No data	No data	No data	No data	No data	No data	No data	0.02735688589252295	No data	No data
male infertility	0.003326218692162316	No data	No data	No data	No data	No data	No data	No data	No data	No data	No data	No data	No data	No data	No data	No data	No data	No data	No data	No data	No data	0.02735688589252295	No data	No data
cryopyrin-associated periodic syndrome	0.003326218692162316	No data	No data	No data	No data	No data	No data	No data	No data	No data	No data	No data	No data	No data	No data	No data	No data	No data	No data	No data	No data	0.02735688589252295	No data	No data
animal viral hepatitis	0.0029566388374776143	No data	No data	No data	No data	No data	No data	No data	No data	No data	No data	No data	No data	No data	No data	No data	No data	No data	No data	No data	No data	0.024317231904464845	No data	No data
Failure to thrive	0.0029566388374776143	No data	No data	No data	No data	No data	No data	No data	No data	No data	No data	No data	No data	No data	No data	No data	No data	No data	No data	No data	No data	0.024317231904464845	No data	No data
dry eye syndrome	0.0029566388374776143	No data	No data	No data	No data	No data	No data	No data	No data	No data	No data	No data	No data	No data	No data	No data	No data	No data	No data	No data	No data	0.024317231904464845	No data	No data
Aarskog-Scott syndrome, X-linked	0.0029566388374776143	No data	No data	No data	No data	No data	No data	No data	No data	No data	No data	No data	No data	No data	No data	No data	No data	No data	No data	No data	No data	0.024317231904464845	No data	No data
Polycystic kidney dysplasia	0.0029566388374776143	No data	No data	No data	No data	No data	No data	No data	No data	No data	No data	No data	No data	No data	No data	No data	No data	No data	No data	No data	No data	0.024317231904464845	No data	No data
coronary aneurysm	0.0029566388374776143	No data	No data	No data	No data	No data	No data	No data	No data	No data	No data	No data	No data	No data	No data	No data	No data	No data	No data	No data	No data	0.024317231904464845	No data	No data
Hypertension	0.0029566388374776143	No data	No data	No data	No data	No data	No data	No data	No data	No data	No data	No data	No data	No data	No data	No data	No data	No data	No data	No data	No data	0.024317231904464845	No data	No data
rhabdomyosarcoma	0.0029566388374776143	No data	No data	No data	No data	No data	No data	No data	No data	No data	No data	No data	No data	No data	No data	No data	No data	No data	No data	No data	No data	0.024317231904464845	No data	No data
hematopoietic and lymphoid system neoplasm	0.0029566388374776143	No data	No data	No data	No data	No data	No data	No data	No data	No data	No data	No data	No data	No data	No data	No data	No data	No data	No data	No data	No data	0.024317231904464845	No data	No data
Acute rhabdomyolysis	0.0029566388374776143	No data	No data	No data	No data	No data	No data	No data	No data	No data	No data	No data	No data	No data	No data	No data	No data	No data	No data	No data	No data	0.024317231904464845	No data	No data
Pruritus	0.0029566388374776143	No data	No data	No data	No data	No data	No data	No data	No data	No data	No data	No data	No data	No data	No data	No data	No data	No data	No data	No data	No data	0.024317231904464845	No data	No data
cerebral amyloid angiopathy	0.0029566388374776143	No data	No data	No data	No data	No data	No data	No data	No data	No data	No data	No data	No data	No data	No data	No data	No data	No data	No data	No data	No data	0.024317231904464845	No data	No data
spinocerebellar ataxia type 2	0.0029566388374776143	No data	No data	No data	No data	No data	No data	No data	No data	No data	No data	No data	No data	No data	No data	No data	No data	No data	No data	No data	No data	0.024317231904464845	No data	No data
malnutrition	0.0029566388374776143	No data	No data	No data	No data	No data	No data	No data	No data	No data	No data	No data	No data	No data	No data	No data	No data	No data	No data	No data	No data	0.024317231904464845	No data	No data
situs inversus	0.0029566388374776143	No data	No data	No data	No data	No data	No data	No data	No data	No data	No data	No data	No data	No data	No data	No data	No data	No data	No data	No data	No data	0.024317231904464845	No data	No data
lysinuric protein intolerance	0.0029566388374776143	No data	No data	No data	No data	No data	No data	No data	No data	No data	No data	No data	No data	No data	No data	No data	No data	No data	No data	No data	No data	0.024317231904464845	No data	No data
Postural instability	0.0029566388374776143	No data	No data	No data	No data	No data	No data	No data	No data	No data	No data	No data	No data	No data	No data	No data	No data	No data	No data	No data	No data	0.024317231904464845	No data	No data
mevalonate kinase deficiency	0.0029566388374776143	No data	No data	No data	No data	No data	No data	No data	No data	No data	No data	No data	No data	No data	No data	No data	No data	No data	No data	No data	No data	0.024317231904464845	No data	No data
citrin deficiency	0.0029566388374776143	No data	No data	No data	No data	No data	No data	No data	No data	No data	No data	No data	No data	No data	No data	No data	No data	No data	No data	No data	No data	0.024317231904464845	No data	No data
Ovarian Endometrioid Adenocarcinoma	0.0029566388374776143	No data	No data	No data	No data	No data	No data	No data	No data	No data	No data	No data	No data	No data	No data	No data	No data	No data	No data	No data	No data	0.024317231904464845	No data	No data
Åland Islands eye disease	0.0029566388374776143	No data	No data	No data	No data	No data	No data	No data	No data	No data	No data	No data	No data	No data	No data	No data	No data	No data	No data	No data	No data	0.024317231904464845	No data	No data
respiratory failure	0.0029566388374776143	No data	No data	No data	No data	No data	No data	No data	No data	No data	No data	No data	No data	No data	No data	No data	No data	No data	No data	No data	No data	0.024317231904464845	No data	No data
androgenetic alopecia	0.0029566388374776143	No data	No data	No data	No data	No data	No data	No data	No data	No data	No data	No data	No data	No data	No data	No data	No data	No data	No data	No data	No data	0.024317231904464845	No data	No data
nephrotoxicity	0.0029566388374776143	No data	No data	No data	No data	No data	No data	No data	No data	No data	No data	No data	No data	No data	No data	No data	No data	No data	No data	No data	No data	0.024317231904464845	No data	No data
urinary tract infection	0.0029566388374776143	No data	No data	No data	No data	No data	No data	No data	No data	No data	No data	No data	No data	No data	No data	No data	No data	No data	No data	No data	No data	0.024317231904464845	No data	No data
leukodystrophy	0.0029566388374776143	No data	No data	No data	No data	No data	No data	No data	No data	No data	No data	No data	No data	No data	No data	No data	No data	No data	No data	No data	No data	0.024317231904464845	No data	No data
in situ carcinoma	0.0029566388374776143	No data	No data	No data	No data	No data	No data	No data	No data	No data	No data	No data	No data	No data	No data	No data	No data	No data	No data	No data	No data	0.024317231904464845	No data	No data
respiratory system disease	0.0029566388374776143	No data	No data	No data	No data	No data	No data	No data	No data	No data	No data	No data	No data	No data	No data	No data	No data	No data	No data	No data	No data	0.024317231904464845	No data	No data
choroidal neovascularization	0.0029566388374776143	No data	No data	No data	No data	No data	No data	No data	No data	No data	No data	No data	No data	No data	No data	No data	No data	No data	No data	No data	No data	0.024317231904464845	No data	No data
cardiac transplant	0.0029566388374776143	No data	No data	No data	No data	No data	No data	No data	No data	No data	No data	No data	No data	No data	No data	No data	No data	No data	No data	No data	No data	0.024317231904464845	No data	No data
De Quervain disease	0.0029566388374776143	No data	No data	No data	No data	No data	No data	No data	No data	No data	No data	No data	No data	No data	No data	No data	No data	No data	No data	No data	No data	0.024317231904464845	No data	No data
substance dependence	0.0029566388374776143	No data	No data	No data	No data	No data	No data	No data	No data	No data	No data	No data	No data	No data	No data	No data	No data	No data	No data	No data	No data	0.024317231904464845	No data	No data
ventricular tachycardia	0.0029566388374776143	No data	No data	No data	No data	No data	No data	No data	No data	No data	No data	No data	No data	No data	No data	No data	No data	No data	No data	No data	No data	0.024317231904464845	No data	No data
congenital adrenal hyperplasia	0.0029566388374776143	No data	No data	No data	No data	No data	No data	No data	No data	No data	No data	No data	No data	No data	No data	No data	No data	No data	No data	No data	No data	0.024317231904464845	No data	No data
salmonellosis	0.0029566388374776143	No data	No data	No data	No data	No data	No data	No data	No data	No data	No data	No data	No data	No data	No data	No data	No data	No data	No data	No data	No data	0.024317231904464845	No data	No data
soft tissue sarcoma	0.0029566388374776143	No data	No data	No data	No data	No data	No data	No data	No data	No data	No data	No data	No data	No data	No data	No data	No data	No data	No data	No data	No data	0.024317231904464845	No data	No data
leprosy	0.0029566388374776143	No data	No data	No data	No data	No data	No data	No data	No data	No data	No data	No data	No data	No data	No data	No data	No data	No data	No data	No data	No data	0.024317231904464845	No data	No data
bacterial pneumonia	0.0029566388374776143	No data	No data	No data	No data	No data	No data	No data	No data	No data	No data	No data	No data	No data	No data	No data	No data	No data	No data	No data	No data	0.024317231904464845	No data	No data
lysosomal lipid storage disorder	0.0029566388374776143	No data	No data	No data	No data	No data	No data	No data	No data	No data	No data	No data	No data	No data	No data	No data	No data	No data	No data	No data	No data	0.024317231904464845	No data	No data
muscle atrophy	0.0029566388374776143	No data	No data	No data	No data	No data	No data	No data	No data	No data	No data	No data	No data	No data	No data	No data	No data	No data	No data	No data	No data	0.024317231904464845	No data	No data
noise-induced hearing loss	0.0029566388374776143	No data	No data	No data	No data	No data	No data	No data	No data	No data	No data	No data	No data	No data	No data	No data	No data	No data	No data	No data	No data	0.024317231904464845	No data	No data
Gait ataxia	0.0029566388374776143	No data	No data	No data	No data	No data	No data	No data	No data	No data	No data	No data	No data	No data	No data	No data	No data	No data	No data	No data	No data	0.024317231904464845	No data	No data
rapidly progressive glomerulonephritis	0.0029566388374776143	No data	No data	No data	No data	No data	No data	No data	No data	No data	No data	No data	No data	No data	No data	No data	No data	No data	No data	No data	No data	0.024317231904464845	No data	No data
mitochondrial DNA depletion syndrome 4a	0.0029566388374776143	No data	No data	No data	No data	No data	No data	No data	No data	No data	No data	No data	No data	No data	No data	No data	No data	No data	No data	No data	No data	0.024317231904464845	No data	No data
digestive system cancer	0.0029566388374776143	No data	No data	No data	No data	No data	No data	No data	No data	No data	No data	No data	No data	No data	No data	No data	No data	No data	No data	No data	No data	0.024317231904464845	No data	No data
dentatorubral-pallidoluysian atrophy	0.0029566388374776143	No data	No data	No data	No data	No data	No data	No data	No data	No data	No data	No data	No data	No data	No data	No data	No data	No data	No data	No data	No data	0.024317231904464845	No data	No data
pulmonary mucoepidermoid carcinoma	0.0029566388374776143	No data	No data	No data	No data	No data	No data	No data	No data	No data	No data	No data	No data	No data	No data	No data	No data	No data	No data	No data	No data	0.024317231904464845	No data	No data
sexual dysfunction	0.0029566388374776143	No data	No data	No data	No data	No data	No data	No data	No data	No data	No data	No data	No data	No data	No data	No data	No data	No data	No data	No data	No data	0.024317231904464845	No data	No data
Myocardial necrosis	0.0029566388374776143	No data	No data	No data	No data	No data	No data	No data	No data	No data	No data	No data	No data	No data	No data	No data	No data	No data	No data	No data	No data	0.024317231904464845	No data	No data
primitive neuroectodermal tumor	0.0029566388374776143	No data	No data	No data	No data	No data	No data	No data	No data	No data	No data	No data	No data	No data	No data	No data	No data	No data	No data	No data	No data	0.024317231904464845	No data	No data
Barrett's esophagus	0.0029566388374776143	No data	No data	No data	No data	No data	No data	No data	No data	No data	No data	No data	No data	No data	No data	No data	No data	No data	No data	No data	No data	0.024317231904464845	No data	No data
peptic ulcer disease	0.0029566388374776143	No data	No data	No data	No data	No data	No data	No data	No data	No data	No data	No data	No data	No data	No data	No data	No data	No data	No data	No data	No data	0.024317231904464845	No data	No data
arterial occlusive disease	0.0029566388374776143	No data	No data	No data	No data	No data	No data	No data	No data	No data	No data	No data	No data	No data	No data	No data	No data	No data	No data	No data	No data	0.024317231904464845	No data	No data
generalized anxiety disorder	0.0029566388374776143	No data	No data	No data	No data	No data	No data	No data	No data	No data	No data	No data	No data	No data	No data	No data	No data	No data	No data	No data	No data	0.024317231904464845	No data	No data
infantile myofibromatosis	0.0029566388374776143	No data	No data	No data	No data	No data	No data	No data	No data	No data	No data	No data	No data	No data	No data	No data	No data	No data	No data	No data	No data	0.024317231904464845	No data	No data
allergic asthma	0.0029361066233284643	No data	No data	No data	No data	No data	No data	No data	No data	No data	No data	No data	No data	No data	No data	No data	No data	No data	No data	No data	No data	0.024148362238461615	No data	No data
allergic urticaria	0.002771848910135263	No data	No data	No data	No data	No data	No data	No data	No data	No data	No data	No data	No data	No data	No data	No data	No data	No data	No data	No data	No data	0.02279740491043579	No data	No data
allergic conjunctivitis	0.002771848910135263	No data	No data	No data	No data	No data	No data	No data	No data	No data	No data	No data	No data	No data	No data	No data	No data	No data	No data	No data	No data	0.02279740491043579	No data	No data
Bartsocas-Papas syndrome 1	0.002771848910135263	No data	No data	No data	No data	No data	No data	No data	No data	No data	No data	No data	No data	No data	No data	No data	No data	No data	No data	No data	No data	0.02279740491043579	No data	No data
renal carcinoma	0.002771848910135263	No data	No data	No data	No data	No data	No data	No data	No data	No data	No data	No data	No data	No data	No data	No data	No data	No data	No data	No data	No data	0.02279740491043579	No data	No data
Jaundice	0.002751316695986113	No data	No data	No data	No data	No data	No data	No data	No data	No data	No data	No data	No data	No data	No data	No data	No data	No data	No data	No data	No data	0.02262853524443256	No data	No data
orofacial cleft	0.0025870589827929123	No data	No data	No data	No data	No data	No data	No data	No data	No data	No data	No data	No data	No data	No data	No data	No data	No data	No data	No data	No data	0.021277577916406734	No data	No data
Hepatic fibrosis	0.0025870589827929123	No data	No data	No data	No data	No data	No data	No data	No data	No data	No data	No data	No data	No data	No data	No data	No data	No data	No data	No data	No data	0.021277577916406734	No data	No data
fatty liver disease	0.0025870589827929123	No data	No data	No data	No data	No data	No data	No data	No data	No data	No data	No data	No data	No data	No data	No data	No data	No data	No data	No data	No data	0.021277577916406734	No data	No data
Invasive Breast Carcinoma	0.0025870589827929123	No data	No data	No data	No data	No data	No data	No data	No data	No data	No data	No data	No data	No data	No data	No data	No data	No data	No data	No data	No data	0.021277577916406734	No data	No data
mean arterial pressure	0.0022174791281082107	No data	No data	No data	No data	No data	No data	No data	No data	No data	No data	No data	No data	No data	No data	No data	No data	No data	No data	No data	No data	0.01823792392834863	No data	No data
diabetic foot	0.0022174791281082107	No data	No data	No data	No data	No data	No data	No data	No data	No data	No data	No data	No data	No data	No data	No data	No data	No data	No data	No data	No data	0.01823792392834863	No data	No data
Pick disease	0.0022174791281082107	No data	No data	No data	No data	No data	No data	No data	No data	No data	No data	No data	No data	No data	No data	No data	No data	No data	No data	No data	No data	0.01823792392834863	No data	No data
PTEN hamartoma tumor syndrome	0.0022174791281082107	No data	No data	No data	No data	No data	No data	No data	No data	No data	No data	No data	No data	No data	No data	No data	No data	No data	No data	No data	No data	0.01823792392834863	No data	No data
Bjornstad syndrome	0.0022174791281082107	No data	No data	No data	No data	No data	No data	No data	No data	No data	No data	No data	No data	No data	No data	No data	No data	No data	No data	No data	No data	0.01823792392834863	No data	No data
Lewy body dementia	0.0022174791281082107	No data	No data	No data	No data	No data	No data	No data	No data	No data	No data	No data	No data	No data	No data	No data	No data	No data	No data	No data	No data	0.01823792392834863	No data	No data
seborrheic dermatitis	0.0022174791281082107	No data	No data	No data	No data	No data	No data	No data	No data	No data	No data	No data	No data	No data	No data	No data	No data	No data	No data	No data	No data	0.01823792392834863	No data	No data
Age-related cataract	0.0022174791281082107	No data	No data	No data	No data	No data	No data	No data	No data	No data	No data	No data	No data	No data	No data	No data	No data	No data	No data	No data	No data	0.01823792392834863	No data	No data
Atrophy	0.0022174791281082107	No data	No data	No data	No data	No data	No data	No data	No data	No data	No data	No data	No data	No data	No data	No data	No data	No data	No data	No data	No data	0.01823792392834863	No data	No data
Tremor	0.0022174791281082107	No data	No data	No data	No data	No data	No data	No data	No data	No data	No data	No data	No data	No data	No data	No data	No data	No data	No data	No data	No data	0.01823792392834863	No data	No data
adenoma	0.0022174791281082107	No data	No data	No data	No data	No data	No data	No data	No data	No data	No data	No data	No data	No data	No data	No data	No data	No data	No data	No data	No data	0.01823792392834863	No data	No data
cholesterol metabolism disease	0.0022174791281082107	No data	No data	No data	No data	No data	No data	No data	No data	No data	No data	No data	No data	No data	No data	No data	No data	No data	No data	No data	No data	0.01823792392834863	No data	No data
Achondroplasia	0.0022174791281082107	No data	No data	No data	No data	No data	No data	No data	No data	No data	No data	No data	No data	No data	No data	No data	No data	No data	No data	No data	No data	0.01823792392834863	No data	No data
phyllodes tumor	0.0022174791281082107	No data	No data	No data	No data	No data	No data	No data	No data	No data	No data	No data	No data	No data	No data	No data	No data	No data	No data	No data	No data	0.01823792392834863	No data	No data
liver mesenchymal hamartoma	0.0022174791281082107	No data	No data	No data	No data	No data	No data	No data	No data	No data	No data	No data	No data	No data	No data	No data	No data	No data	No data	No data	No data	0.01823792392834863	No data	No data
Pancreatic cysts	0.0022174791281082107	No data	No data	No data	No data	No data	No data	No data	No data	No data	No data	No data	No data	No data	No data	No data	No data	No data	No data	No data	No data	0.01823792392834863	No data	No data
hyperhomocysteinemia	0.0022174791281082107	No data	No data	No data	No data	No data	No data	No data	No data	No data	No data	No data	No data	No data	No data	No data	No data	No data	No data	No data	No data	0.01823792392834863	No data	No data
nail-patella syndrome	0.0022174791281082107	No data	No data	No data	No data	No data	No data	No data	No data	No data	No data	No data	No data	No data	No data	No data	No data	No data	No data	No data	No data	0.01823792392834863	No data	No data
Hypoalbuminemia	0.0022174791281082107	No data	No data	No data	No data	No data	No data	No data	No data	No data	No data	No data	No data	No data	No data	No data	No data	No data	No data	No data	No data	0.01823792392834863	No data	No data
monoclonal gammopathy	0.0022174791281082107	No data	No data	No data	No data	No data	No data	No data	No data	No data	No data	No data	No data	No data	No data	No data	No data	No data	No data	No data	No data	0.01823792392834863	No data	No data
atopic eczema	0.0022174791281082107	No data	No data	No data	No data	No data	No data	No data	No data	No data	No data	No data	No data	No data	No data	No data	No data	No data	No data	No data	No data	0.01823792392834863	No data	No data
congenital primary aphakia	0.0022174791281082107	No data	No data	No data	No data	No data	No data	No data	No data	No data	No data	No data	No data	No data	No data	No data	No data	No data	No data	No data	No data	0.01823792392834863	No data	No data
malignant hyperthermia, susceptibility to, 1	0.0022174791281082107	No data	No data	No data	No data	No data	No data	No data	No data	No data	No data	No data	No data	No data	No data	No data	No data	No data	No data	No data	No data	0.01823792392834863	No data	No data
polymyalgia rheumatica	0.0022174791281082107	No data	No data	No data	No data	No data	No data	No data	No data	No data	No data	No data	No data	No data	No data	No data	No data	No data	No data	No data	No data	0.01823792392834863	No data	No data
blepharitis	0.0022174791281082107	No data	No data	No data	No data	No data	No data	No data	No data	No data	No data	No data	No data	No data	No data	No data	No data	No data	No data	No data	No data	0.01823792392834863	No data	No data
pulmonary fibrosis	0.00201215698661671	No data	No data	No data	No data	No data	No data	No data	No data	No data	No data	No data	No data	No data	No data	No data	No data	No data	No data	No data	No data	0.01654922726831635	No data	No data
vitamin D deficiency	0.00201215698661671	No data	No data	No data	No data	No data	No data	No data	No data	No data	No data	No data	No data	No data	No data	No data	No data	No data	No data	No data	No data	0.01654922726831635	No data	No data
left ventricular hypertrophy	0.0018478992734235094	No data	No data	No data	No data	No data	No data	No data	No data	No data	No data	No data	No data	No data	No data	No data	No data	No data	No data	No data	No data	0.015198269940290528	No data	No data
hypogonadism	0.0018478992734235094	No data	No data	No data	No data	No data	No data	No data	No data	No data	No data	No data	No data	No data	No data	No data	No data	No data	No data	No data	No data	0.015198269940290528	No data	No data
age	0.0018478992734235094	No data	No data	No data	No data	No data	No data	No data	No data	No data	No data	No data	No data	No data	No data	No data	No data	No data	No data	No data	No data	0.015198269940290528	No data	No data
hematoma	0.0018478992734235094	No data	No data	No data	No data	No data	No data	No data	No data	No data	No data	No data	No data	No data	No data	No data	No data	No data	No data	No data	No data	0.015198269940290528	No data	No data
aging	0.0018478992734235094	No data	No data	No data	No data	No data	No data	No data	No data	No data	No data	No data	No data	No data	No data	No data	No data	No data	No data	No data	No data	0.015198269940290528	No data	No data
hematoma	0.0018478992734235094	No data	No data	No data	No data	No data	No data	No data	No data	No data	No data	No data	No data	No data	No data	No data	No data	No data	No data	No data	No data	0.015198269940290528	No data	No data
aging	0.0018478992734235094	No data	No data	No data	No data	No data	No data	No data	No data	No data	No data	No data	No data	No data	No data	No data	No data	No data	No data	No data	No data	0.015198269940290528	No data	No data
chronic rhinosinusitis	0.0015324869076025678	No data	No data	No data	No data	No data	No data	No data	No data	No data	No data	No data	No data	No data	No data	No data	No data	No data	No data	No data	No data	No data	0.012604122982609631	No data
peeling skin syndrome	0.0014783194187388072	No data	No data	No data	No data	No data	No data	No data	No data	No data	No data	No data	No data	No data	No data	No data	No data	No data	No data	No data	No data	0.012158615952232422	No data	No data
Allergy	0.0014783194187388072	No data	No data	No data	No data	No data	No data	No data	No data	No data	No data	No data	No data	No data	No data	No data	No data	No data	No data	No data	No data	0.012158615952232422	No data	No data
mood disorder	0.0014783194187388072	No data	No data	No data	No data	No data	No data	No data	No data	No data	No data	No data	No data	No data	No data	No data	No data	No data	No data	No data	No data	0.012158615952232422	No data	No data
muscular atrophy	0.0014783194187388072	No data	No data	No data	No data	No data	No data	No data	No data	No data	No data	No data	No data	No data	No data	No data	No data	No data	No data	No data	No data	0.012158615952232422	No data	No data
compartment syndrome	0.0014783194187388072	No data	No data	No data	No data	No data	No data	No data	No data	No data	No data	No data	No data	No data	No data	No data	No data	No data	No data	No data	No data	0.012158615952232422	No data	No data
female infertility	0.0014783194187388072	No data	No data	No data	No data	No data	No data	No data	No data	No data	No data	No data	No data	No data	No data	No data	No data	No data	No data	No data	No data	0.012158615952232422	No data	No data
cardioembolic stroke	0.0014783194187388072	No data	No data	No data	No data	No data	No data	No data	No data	No data	No data	No data	No data	No data	No data	No data	No data	No data	No data	No data	No data	0.012158615952232422	No data	No data
geroderma osteodysplastica	0.0014783194187388072	No data	No data	No data	No data	No data	No data	No data	No data	No data	No data	No data	No data	No data	No data	No data	No data	No data	No data	No data	No data	0.012158615952232422	No data	No data
tuberous sclerosis	0.0014783194187388072	No data	No data	No data	No data	No data	No data	No data	No data	No data	No data	No data	No data	No data	No data	No data	No data	No data	No data	No data	No data	0.012158615952232422	No data	No data
atrial tachycardia	0.0014783194187388072	No data	No data	No data	No data	No data	No data	No data	No data	No data	No data	No data	No data	No data	No data	No data	No data	No data	No data	No data	No data	0.012158615952232422	No data	No data
adult acute respiratory distress syndrome	0.0014783194187388072	No data	No data	No data	No data	No data	No data	No data	No data	No data	No data	No data	No data	No data	No data	No data	No data	No data	No data	No data	No data	0.012158615952232422	No data	No data
Gaucher disease	0.0014783194187388072	No data	No data	No data	No data	No data	No data	No data	No data	No data	No data	No data	No data	No data	No data	No data	No data	No data	No data	No data	No data	0.012158615952232422	No data	No data
Purpura	0.0014783194187388072	No data	No data	No data	No data	No data	No data	No data	No data	No data	No data	No data	No data	No data	No data	No data	No data	No data	No data	No data	No data	0.012158615952232422	No data	No data
lysosomal acid lipase deficiency	0.0014783194187388072	No data	No data	No data	No data	No data	No data	No data	No data	No data	No data	No data	No data	No data	No data	No data	No data	No data	No data	No data	No data	0.012158615952232422	No data	No data
Chlamydia trachomatis infectious disease	0.0014783194187388072	No data	No data	No data	No data	No data	No data	No data	No data	No data	No data	No data	No data	No data	No data	No data	No data	No data	No data	No data	No data	0.012158615952232422	No data	No data
Neuroblastic Tumor	0.0014783194187388072	No data	No data	No data	No data	No data	No data	No data	No data	No data	No data	No data	No data	No data	No data	No data	No data	No data	No data	No data	No data	0.012158615952232422	No data	No data
attention deficit hyperactivity disorder	0.0014783194187388072	No data	No data	No data	No data	No data	No data	No data	No data	No data	No data	No data	No data	No data	No data	No data	No data	No data	No data	No data	No data	0.012158615952232422	No data	No data
Arrhythmia	0.0014783194187388072	No data	No data	No data	No data	No data	No data	No data	No data	No data	No data	No data	No data	No data	No data	No data	No data	No data	No data	No data	No data	0.012158615952232422	No data	No data
Salmonella Infections	0.0014783194187388072	No data	No data	No data	No data	No data	No data	No data	No data	No data	No data	No data	No data	No data	No data	No data	No data	No data	No data	No data	No data	0.012158615952232422	No data	No data
Hypokalemia	0.0014783194187388072	No data	No data	No data	No data	No data	No data	No data	No data	No data	No data	No data	No data	No data	No data	No data	No data	No data	No data	No data	No data	0.012158615952232422	No data	No data
diabetic cardiomyopathy	0.0014783194187388072	No data	No data	No data	No data	No data	No data	No data	No data	No data	No data	No data	No data	No data	No data	No data	No data	No data	No data	No data	No data	0.012158615952232422	No data	No data
Hypoinsulinemia	0.0014783194187388072	No data	No data	No data	No data	No data	No data	No data	No data	No data	No data	No data	No data	No data	No data	No data	No data	No data	No data	No data	No data	0.012158615952232422	No data	No data
tetanus	0.0014783194187388072	No data	No data	No data	No data	No data	No data	No data	No data	No data	No data	No data	No data	No data	No data	No data	No data	No data	No data	No data	No data	0.012158615952232422	No data	No data
uremia	0.0014783194187388072	No data	No data	No data	No data	No data	No data	No data	No data	No data	No data	No data	No data	No data	No data	No data	No data	No data	No data	No data	No data	0.012158615952232422	No data	No data
urea cycle disorder	0.0014783194187388072	No data	No data	No data	No data	No data	No data	No data	No data	No data	No data	No data	No data	No data	No data	No data	No data	No data	No data	No data	No data	0.012158615952232422	No data	No data
acute monocytic leukemia	0.0014783194187388072	No data	No data	No data	No data	No data	No data	No data	No data	No data	No data	No data	No data	No data	No data	No data	No data	No data	No data	No data	No data	0.012158615952232422	No data	No data
inflammatory skin disease	0.0014783194187388072	No data	No data	No data	No data	No data	No data	No data	No data	No data	No data	No data	No data	No data	No data	No data	No data	No data	No data	No data	No data	0.012158615952232422	No data	No data
bone fracture	0.0014783194187388072	No data	No data	No data	No data	No data	No data	No data	No data	No data	No data	No data	No data	No data	No data	No data	No data	No data	No data	No data	No data	0.012158615952232422	No data	No data
synovial sarcoma	0.0014783194187388072	No data	No data	No data	No data	No data	No data	No data	No data	No data	No data	No data	No data	No data	No data	No data	No data	No data	No data	No data	No data	0.012158615952232422	No data	No data
Behcet's syndrome	0.0014783194187388072	No data	No data	No data	No data	No data	No data	No data	No data	No data	No data	No data	No data	No data	No data	No data	No data	No data	No data	No data	No data	0.012158615952232422	No data	No data
lymphangioleiomyomatosis	0.0014783194187388072	No data	No data	No data	No data	No data	No data	No data	No data	No data	No data	No data	No data	No data	No data	No data	No data	No data	No data	No data	No data	0.012158615952232422	No data	No data
thrombotic disease	0.0014783194187388072	No data	No data	No data	No data	No data	No data	No data	No data	No data	No data	No data	No data	No data	No data	No data	No data	No data	No data	No data	No data	0.012158615952232422	No data	No data
Schnitzler syndrome	0.0014783194187388072	No data	No data	No data	No data	No data	No data	No data	No data	No data	No data	No data	No data	No data	No data	No data	No data	No data	No data	No data	No data	0.012158615952232422	No data	No data
familial mitral valve prolapse	0.0014783194187388072	No data	No data	No data	No data	No data	No data	No data	No data	No data	No data	No data	No data	No data	No data	No data	No data	No data	No data	No data	No data	0.012158615952232422	No data	No data
Neurodevelopmental disorder	0.0014783194187388072	No data	No data	No data	No data	No data	No data	No data	No data	No data	No data	No data	No data	No data	No data	No data	No data	No data	No data	No data	No data	0.012158615952232422	No data	No data
hypolipoproteinemia	0.0014783194187388072	No data	No data	No data	No data	No data	No data	No data	No data	No data	No data	No data	No data	No data	No data	No data	No data	No data	No data	No data	No data	0.012158615952232422	No data	No data
renal cell adenocarcinoma	0.0014783194187388072	No data	No data	No data	No data	No data	No data	No data	No data	No data	No data	No data	No data	No data	No data	No data	No data	No data	No data	No data	No data	0.012158615952232422	No data	No data
Langer mesomelic dysplasia	0.0014783194187388072	No data	No data	No data	No data	No data	No data	No data	No data	No data	No data	No data	No data	No data	No data	No data	No data	No data	No data	No data	No data	0.012158615952232422	No data	No data
isolated focal cortical dysplasia type II	0.0014783194187388072	No data	No data	No data	No data	No data	No data	No data	No data	No data	No data	No data	No data	No data	No data	No data	No data	No data	No data	No data	No data	0.012158615952232422	No data	No data
Ureteral obstruction	0.0014783194187388072	No data	No data	No data	No data	No data	No data	No data	No data	No data	No data	No data	No data	No data	No data	No data	No data	No data	No data	No data	No data	0.012158615952232422	No data	No data
thromboangiitis obliterans	0.0014783194187388072	No data	No data	No data	No data	No data	No data	No data	No data	No data	No data	No data	No data	No data	No data	No data	No data	No data	No data	No data	No data	0.012158615952232422	No data	No data
Adenomyosis	0.0014783194187388072	No data	No data	No data	No data	No data	No data	No data	No data	No data	No data	No data	No data	No data	No data	No data	No data	No data	No data	No data	No data	0.012158615952232422	No data	No data
Graves disease	0.0014783194187388072	No data	No data	No data	No data	No data	No data	No data	No data	No data	No data	No data	No data	No data	No data	No data	No data	No data	No data	No data	No data	0.012158615952232422	No data	No data
CHILD syndrome	0.0014783194187388072	No data	No data	No data	No data	No data	No data	No data	No data	No data	No data	No data	No data	No data	No data	No data	No data	No data	No data	No data	No data	0.012158615952232422	No data	No data
Tendon rupture	0.0014783194187388072	No data	No data	No data	No data	No data	No data	No data	No data	No data	No data	No data	No data	No data	No data	No data	No data	No data	No data	No data	No data	0.012158615952232422	No data	No data
Miscarriage	0.0014783194187388072	No data	No data	No data	No data	No data	No data	No data	No data	No data	No data	No data	No data	No data	No data	No data	No data	No data	No data	No data	No data	0.012158615952232422	No data	No data
diabetic macular edema	0.0014783194187388072	No data	No data	No data	No data	No data	No data	No data	No data	No data	No data	No data	No data	No data	No data	No data	No data	No data	No data	No data	No data	0.012158615952232422	No data	No data
large artery stroke	0.0014783194187388072	No data	No data	No data	No data	No data	No data	No data	No data	No data	No data	No data	No data	No data	No data	No data	No data	No data	No data	No data	No data	0.012158615952232422	No data	No data
Epstein-Barr virus infection	0.0014783194187388072	No data	No data	No data	No data	No data	No data	No data	No data	No data	No data	No data	No data	No data	No data	No data	No data	No data	No data	No data	No data	0.012158615952232422	No data	No data
eye disease	0.0014783194187388072	No data	No data	No data	No data	No data	No data	No data	No data	No data	No data	No data	No data	No data	No data	No data	No data	No data	No data	No data	No data	0.012158615952232422	No data	No data
biliary tract cancer	0.0014783194187388072	No data	No data	No data	No data	No data	No data	No data	No data	No data	No data	No data	No data	No data	No data	No data	No data	No data	No data	No data	No data	0.012158615952232422	No data	No data
sensorineural hearing loss	0.0014783194187388072	No data	No data	No data	No data	No data	No data	No data	No data	No data	No data	No data	No data	No data	No data	No data	No data	No data	No data	No data	No data	0.012158615952232422	No data	No data
Harlequin ichthyosis	0.0014783194187388072	No data	No data	No data	No data	No data	No data	No data	No data	No data	No data	No data	No data	No data	No data	No data	No data	No data	No data	No data	No data	0.012158615952232422	No data	No data
lupus erythematosus	0.0014783194187388072	No data	No data	No data	No data	No data	No data	No data	No data	No data	No data	No data	No data	No data	No data	No data	No data	No data	No data	No data	No data	0.012158615952232422	No data	No data
cryptosporidiosis	0.0014783194187388072	No data	No data	No data	No data	No data	No data	No data	No data	No data	No data	No data	No data	No data	No data	No data	No data	No data	No data	No data	No data	0.012158615952232422	No data	No data
ornithine carbamoyltransferase deficiency	0.0014783194187388072	No data	No data	No data	No data	No data	No data	No data	No data	No data	No data	No data	No data	No data	No data	No data	No data	No data	No data	No data	No data	0.012158615952232422	No data	No data
T-cell acute lymphoblastic leukemia	0.0014783194187388072	No data	No data	No data	No data	No data	No data	No data	No data	No data	No data	No data	No data	No data	No data	No data	No data	No data	No data	No data	No data	0.012158615952232422	No data	No data
premature menopause	0.0014783194187388072	No data	No data	No data	No data	No data	No data	No data	No data	No data	No data	No data	No data	No data	No data	No data	No data	No data	No data	No data	No data	0.012158615952232422	No data	No data
pancreatic ductal adenocarcinoma	0.0014783194187388072	No data	No data	No data	No data	No data	No data	No data	No data	No data	No data	No data	No data	No data	No data	No data	No data	No data	No data	No data	No data	0.012158615952232422	No data	No data
corneal infection	0.0014783194187388072	No data	No data	No data	No data	No data	No data	No data	No data	No data	No data	No data	No data	No data	No data	No data	No data	No data	No data	No data	No data	0.012158615952232422	No data	No data
post-transplant lymphoproliferative disease	0.0014783194187388072	No data	No data	No data	No data	No data	No data	No data	No data	No data	No data	No data	No data	No data	No data	No data	No data	No data	No data	No data	No data	0.012158615952232422	No data	No data
purpura	0.0014783194187388072	No data	No data	No data	No data	No data	No data	No data	No data	No data	No data	No data	No data	No data	No data	No data	No data	No data	No data	No data	No data	0.012158615952232422	No data	No data
retinal ischemia	0.0014783194187388072	No data	No data	No data	No data	No data	No data	No data	No data	No data	No data	No data	No data	No data	No data	No data	No data	No data	No data	No data	No data	0.012158615952232422	No data	No data
Spinal cord injury	0.0014783194187388072	No data	No data	No data	No data	No data	No data	No data	No data	No data	No data	No data	No data	No data	No data	No data	No data	No data	No data	No data	No data	0.012158615952232422	No data	No data
glomerular disease	0.0014783194187388072	No data	No data	No data	No data	No data	No data	No data	No data	No data	No data	No data	No data	No data	No data	No data	No data	No data	No data	No data	No data	0.012158615952232422	No data	No data
Neurodevelopmental delay	0.0014783194187388072	No data	No data	No data	No data	No data	No data	No data	No data	No data	No data	No data	No data	No data	No data	No data	No data	No data	No data	No data	No data	0.012158615952232422	No data	No data
