# Supplementary material for: Conserved Blood Transcriptome Patterns Highlight microRNA and Hub Gene Drivers of Neurodegeneration
Source: Genes (Basel). 2025 Oct 10;16(10):1178. doi: 10.3390/genes16101178 (PMC12562450; doi:10.3390/genes16101178)
Supplement: Supplementary file 1 [file genes-16-01178-s001.zip › Datasets S6. GWAS of Different Hub Genes/HubGene_DiseaseCounts.csv]

Gene	Module	NumDiseases
NFKB1	Turquoise	2633
IL1B	Turquoise	2596
PTEN	Turquoise	1923
KRAS	Red	1741
HIF1A	Turquoise	1655
PTPRC	Turquoise	1638
ACTB	Turquoise	1469
CTNNB1	Turquoise	1377
MAPK3	Turquoise	1276
MYD88	Turquoise	1163
SRC	Turquoise	1128
B2M	Red	1091
EP300	Turquoise	1062
UBC	Turquoise	1056
HMGCR	Red	967
RHOA	Turquoise	925
LDHA	Red	890
CDC42	Turquoise	596
SF3B1	Red	593
TBK1	Red	553
H3-3B	Turquoise	370
SF3B6	Red	288
ACTR2	Red	285
PPP2CA	Red	239
CAPZA1	Red	216
PTGES3	Red	195
CAPZA2	Red	143
VAMP7	Red	65
AASDH	Red	35
