# Supplementary material for: Conserved Blood Transcriptome Patterns Highlight microRNA and Hub Gene Drivers of Neurodegeneration
Source: Genes (Basel). 2025 Oct 10;16(10):1178. doi: 10.3390/genes16101178 (PMC12562450; doi:10.3390/genes16101178)
Supplement: Supplementary file 1 [file genes-16-01178-s001.zip › Datasets S6. GWAS of Different Hub Genes/IL1B.tsv]

disease	globalScore	gwasCredibleSets	geneBurden	eva	genomicsEngland	gene2Phenotype	uniprotLiterature	uniprotVariants	orphanet	clingen	cancerGeneCensus	intogen	evaSomatic	cancerBiomarkers	chembl	crisprScreen	crispr	slapenrich	progeny	reactome	sysbio	europepmc	expressionAtlas	impc
cryopyrin-associated periodic syndrome	0.5409304530894011	No data	No data	No data	No data	No data	No data	No data	No data	No data	No data	No data	No data	No data	0.865457038266544	No data	No data	No data	No data	No data	No data	0.486649650767652	No data	No data
gout	0.5260403793864324	No data	No data	No data	No data	No data	No data	No data	No data	No data	No data	No data	No data	No data	0.8533071887634097	No data	No data	No data	No data	No data	No data	0.23978582899230097	No data	No data
Muckle-Wells syndrome	0.49687246863640233	No data	No data	No data	No data	No data	No data	No data	No data	No data	No data	No data	No data	No data	0.8071970034954302	No data	No data	No data	No data	No data	No data	0.2024095668746018	No data	No data
juvenile idiopathic arthritis	0.48538473072101185	No data	No data	No data	No data	No data	No data	No data	No data	No data	No data	No data	No data	No data	0.7772226377798572	No data	No data	No data	No data	No data	No data	0.4038760593858517	0.04520630334443176	No data
immune system disease	0.465361456368758	No data	No data	No data	No data	No data	No data	No data	No data	No data	No data	No data	No data	No data	0.7599134970145264	No data	No data	No data	No data	No data	No data	0.11141524746519768	No data	No data
Antisynthetase syndrome	0.4548321743587417	No data	No data	0.7447152270742359	No data	No data	No data	No data	No data	No data	No data	No data	No data	No data	No data	No data	No data	No data	No data	No data	No data	0.06898325856231867	No data	No data
Red cell distribution width	0.4525357878329227	0.7443870085391313	No data	No data	No data	No data	No data	No data	No data	No data	No data	No data	No data	No data	No data	No data	No data	No data	No data	No data	No data	No data	No data	No data
pericarditis	0.4481082097274098	No data	No data	No data	No data	No data	No data	No data	No data	No data	No data	No data	No data	No data	0.727828260473913	No data	No data	No data	No data	No data	No data	0.1855143656277686	No data	No data
neutrophil count	0.4476090026663553	0.7362828210462073	No data	No data	No data	No data	No data	No data	No data	No data	No data	No data	No data	No data	No data	No data	No data	No data	No data	No data	No data	No data	No data	No data
Familial cold urticaria	0.43490309400022287	No data	No data	No data	No data	No data	No data	No data	No data	No data	No data	No data	No data	No data	0.7143186871936548	No data	No data	No data	No data	No data	No data	0.021277577916406734	No data	No data
allergic rhinitis	0.4184641001404902	0.6454827778330325	No data	No data	No data	No data	No data	No data	No data	No data	No data	No data	No data	No data	No data	No data	No data	No data	No data	No data	No data	0.8571778324195175	No data	No data
familial Mediterranean fever	0.41695078954910214	No data	No data	No data	No data	No data	No data	No data	No data	No data	No data	No data	No data	No data	0.6594360457426056	No data	No data	No data	No data	No data	No data	0.528326853978733	No data	No data
platelet count	0.41401011491364575	0.6810152019607628	No data	No data	No data	No data	No data	No data	No data	No data	No data	No data	No data	No data	No data	No data	No data	No data	No data	No data	No data	No data	No data	No data
systemic juvenile idiopathic arthritis	0.4018137261861068	No data	No data	No data	No data	No data	No data	No data	No data	No data	No data	No data	No data	No data	0.6399551204512831	No data	No data	No data	No data	No data	No data	0.41995896324608767	No data	No data
Eczematoid dermatitis	0.3924088599726003	0.6454827778330325	No data	No data	No data	No data	No data	No data	No data	No data	No data	No data	No data	No data	No data	No data	No data	No data	No data	No data	No data	No data	No data	No data
mevalonate kinase deficiency	0.3888543392481922	No data	No data	No data	No data	No data	No data	No data	No data	No data	No data	No data	No data	No data	0.6383273374922022	No data	No data	No data	No data	No data	No data	0.02617047309925884	No data	No data
respiratory system disease	0.38302783381203415	0.6256623402216802	No data	No data	No data	No data	No data	No data	No data	No data	No data	No data	No data	No data	No data	No data	No data	No data	No data	No data	No data	0.08778723815270204	No data	No data
uveitis	0.3786448272315516	No data	No data	No data	No data	No data	No data	No data	No data	No data	No data	No data	No data	No data	0.6228419891197061	No data	No data	No data	No data	No data	No data	No data	No data	No data
C-reactive protein measurement	0.3746643271040196	0.6162943686616372	No data	No data	No data	No data	No data	No data	No data	No data	No data	No data	No data	No data	No data	No data	No data	No data	No data	No data	No data	No data	No data	No data
Pyoderma	0.35970385967896057	No data	No data	No data	No data	No data	No data	No data	No data	No data	No data	No data	No data	No data	0.5916855357421105	No data	No data	No data	No data	No data	No data	No data	No data	No data
neurodegenerative disease	0.34599482583653424	No data	No data	No data	No data	No data	No data	No data	No data	No data	No data	No data	No data	No data	No data	0.5620324940706756	No data	No data	No data	No data	No data	0.14205443940210732	No data	No data
non-small cell lung carcinoma	0.34232227268771026	No data	No data	No data	No data	No data	No data	No data	No data	No data	No data	No data	No data	No data	0.516538534370674	No data	No data	No data	No data	No data	No data	0.8872021650437537	0.09879760604050729	No data
asthma	0.33067300561874313	0.5165926631526943	No data	No data	No data	No data	No data	No data	No data	No data	No data	No data	No data	No data	No data	No data	No data	No data	No data	No data	No data	0.10453697465304687	0.5003255636395052	No data
interleukin-1 beta measurement	0.30832590500618556	0.5071727015928559	No data	No data	No data	No data	No data	No data	No data	No data	No data	No data	No data	No data	No data	No data	No data	No data	No data	No data	No data	No data	No data	No data
myeloid leukocyte count	0.30624181603147066	0.5037445334807901	No data	No data	No data	No data	No data	No data	No data	No data	No data	No data	No data	No data	No data	No data	No data	No data	No data	No data	No data	No data	No data	No data
COVID-19	0.3036253986886465	No data	No data	No data	No data	No data	No data	No data	No data	No data	No data	No data	No data	No data	0.4559480982087158	No data	No data	No data	No data	No data	No data	0.869852548316258	No data	No data
adult-onset Still's disease	0.30124979616651887	No data	No data	No data	No data	No data	No data	No data	No data	No data	No data	No data	No data	No data	0.4559480982087158	No data	No data	No data	No data	No data	No data	0.7916988330756188	No data	No data
allergic disease	0.29905594723895046	0.47825521507313945	No data	No data	No data	No data	No data	No data	No data	No data	No data	No data	No data	No data	No data	No data	No data	No data	No data	No data	No data	0.2733821977852227	No data	No data
Behcet's syndrome	0.2974427804551921	No data	No data	No data	No data	No data	No data	No data	No data	No data	No data	No data	No data	No data	0.4627028848488449	No data	No data	No data	No data	No data	No data	0.5313580649406145	No data	No data
Abnormal thrombosis	0.29074607436133104	0.47825521507313945	No data	No data	No data	No data	No data	No data	No data	No data	No data	No data	No data	No data	No data	No data	No data	No data	No data	No data	No data	No data	No data	No data
aspartate aminotransferase measurement	0.28812207630689085	0.4739389375218966	No data	No data	No data	No data	No data	No data	No data	No data	No data	No data	No data	No data	No data	No data	No data	No data	No data	No data	No data	No data	No data	No data
hidradenitis suppurativa	0.2860455344724459	No data	No data	No data	No data	No data	No data	No data	No data	No data	No data	No data	No data	No data	0.4559480982087158	No data	No data	No data	No data	No data	No data	0.29150171347562587	No data	No data
lung cancer	0.2853490544652524	No data	No data	No data	No data	No data	No data	No data	No data	No data	No data	No data	No data	No data	0.42555155832813474	No data	No data	No data	No data	No data	No data	0.876519376568326	No data	No data
Fever	0.27675049255544204	No data	No data	No data	No data	No data	No data	No data	No data	No data	No data	No data	No data	No data	0.44074982826842524	No data	No data	No data	No data	No data	No data	0.289674349239285	No data	No data
alkaline phosphatase measurement	0.275242748924978	0.42203717871627794	No data	No data	No data	No data	No data	No data	No data	No data	No data	No data	No data	No data	No data	No data	No data	No data	No data	No data	No data	0.6143248645929748	No data	No data
atherosclerosis	0.2746282789786184	No data	No data	No data	No data	No data	No data	No data	No data	No data	No data	No data	No data	No data	0.42555155832813474	No data	No data	No data	No data	No data	No data	0.5238221442927872	No data	No data
systemic inflammatory response syndrome	0.2715621362406252	No data	No data	No data	No data	No data	No data	No data	No data	No data	No data	No data	No data	No data	0.42555155832813474	No data	No data	No data	No data	No data	No data	0.42295070464738094	No data	No data
pancreatic adenocarcinoma	0.26717428366030904	No data	No data	No data	No data	No data	No data	No data	No data	No data	No data	No data	No data	No data	0.42555155832813474	No data	No data	No data	No data	No data	No data	0.2785970184201079	No data	No data
pancreatic carcinoma	0.26666036441932356	No data	No data	No data	No data	No data	No data	No data	No data	No data	No data	No data	No data	No data	0.42555155832813474	No data	No data	No data	No data	No data	No data	0.24669084930126373	0.03374776476014042	No data
Hypoglycemia	0.26620103615656543	No data	No data	No data	No data	No data	No data	No data	No data	No data	No data	No data	No data	No data	0.42555155832813474	No data	No data	No data	No data	No data	No data	0.24657865358097814	No data	No data
CINCA syndrome	0.26469659736536205	No data	No data	No data	No data	No data	No data	No data	No data	No data	No data	No data	No data	No data	0.42555155832813474	No data	No data	No data	No data	No data	No data	0.19708490208446328	No data	No data
pneumonia	0.2623729357021111	No data	No data	No data	No data	No data	No data	No data	No data	No data	No data	No data	No data	No data	0.42555155832813474	No data	No data	No data	No data	No data	No data	0.12063996222025922	No data	No data
head and neck squamous cell carcinoma	0.24308667671712067	No data	No data	No data	No data	No data	No data	No data	No data	No data	No data	No data	No data	No data	No data	No data	No data	0.7116867041934931	No data	No data	No data	0.8803154555511575	No data	No data
serum albumin amount	0.23998030773494974	0.39474938377486524	No data	No data	No data	No data	No data	No data	No data	No data	No data	No data	No data	No data	No data	No data	No data	No data	No data	No data	No data	No data	No data	No data
serum alanine aminotransferase amount	0.23516174750778987	0.38682321808941134	No data	No data	No data	No data	No data	No data	No data	No data	No data	No data	No data	No data	No data	No data	No data	No data	No data	No data	No data	No data	No data	No data
glioblastoma multiforme	0.23440316393915644	No data	No data	No data	No data	No data	No data	No data	No data	No data	No data	No data	No data	No data	No data	No data	No data	0.6839221473130737	No data	No data	No data	0.8722866412815162	No data	No data
endometriosis	0.20852804836016545	0.04788793896652922	No data	No data	No data	No data	No data	No data	No data	No data	No data	No data	0.3039653988058105	No data	No data	No data	No data	No data	No data	No data	No data	0.6745304891550812	No data	No data
breast adenocarcinoma	0.20573794321769873	No data	No data	No data	No data	No data	No data	No data	No data	No data	No data	No data	No data	No data	No data	No data	No data	0.6743557609723257	No data	No data	No data	0.024908275735476142	No data	No data
monocyte count	0.18250092968909448	0.3002001714768955	No data	No data	No data	No data	No data	No data	No data	No data	No data	No data	No data	No data	No data	No data	No data	No data	No data	No data	No data	No data	No data	No data
sum of basophil and neutrophil counts	0.17108812394158984	0.2814269726319905	No data	No data	No data	No data	No data	No data	No data	No data	No data	No data	No data	No data	No data	No data	No data	No data	No data	No data	No data	No data	No data	No data
mean corpuscular hemoglobin concentration	0.15812738722861827	0.26010754488809196	No data	No data	No data	No data	No data	No data	No data	No data	No data	No data	No data	No data	No data	No data	No data	No data	No data	No data	No data	No data	No data	No data
gastric adenocarcinoma	0.1536325047493005	No data	No data	No data	No data	No data	No data	No data	No data	No data	No data	No data	No data	No data	No data	No data	No data	0.4929567176439445	No data	No data	No data	0.12470891396021402	No data	No data
platelet volume	0.14659226932306396	0.24113315183073683	No data	No data	No data	No data	No data	No data	No data	No data	No data	No data	No data	No data	No data	No data	No data	No data	No data	No data	No data	No data	No data	No data
corneal endothelial cell attribute	0.1461495810510799	0.2404049632380166	No data	No data	No data	No data	No data	No data	No data	No data	No data	No data	No data	No data	No data	No data	No data	No data	No data	No data	No data	No data	No data	No data
lymphocyte count	0.14349466299635286	0.2360378246341535	No data	No data	No data	No data	No data	No data	No data	No data	No data	No data	No data	No data	No data	No data	No data	No data	No data	No data	No data	No data	No data	No data
type 2 diabetes mellitus	0.14209675660773888	No data	No data	No data	No data	No data	No data	No data	No data	No data	No data	No data	No data	No data	0.17341226001871488	No data	No data	No data	No data	No data	No data	0.9496130874701618	0.02082115230931837	No data
type 1 diabetes mellitus	0.13547736458965648	No data	No data	No data	No data	No data	No data	No data	No data	No data	No data	No data	No data	No data	0.17552313084375526	No data	No data	No data	No data	No data	No data	0.8948459741126742	No data	No data
ulcerative colitis	0.13347753088528092	No data	No data	No data	No data	No data	No data	No data	No data	No data	No data	No data	No data	No data	0.12158615952232422	No data	No data	No data	No data	No data	No data	0.9133513612076966	0.2922115869554236	No data
atrial fibrillation	0.13255676583964354	No data	No data	No data	No data	No data	No data	No data	No data	No data	No data	No data	No data	No data	0.12158615952232422	No data	No data	No data	No data	No data	No data	0.938246372396217	No data	No data
cholangiocarcinoma	0.13028967985529072	No data	No data	0.18237923928348632	No data	No data	No data	No data	No data	No data	No data	No data	No data	No data	No data	No data	No data	No data	No data	No data	No data	0.63874781557897	No data	No data
melanoma	0.1277521629815928	No data	No data	No data	No data	No data	No data	No data	No data	No data	No data	No data	No data	No data	0.12158615952232422	No data	No data	No data	No data	No data	No data	0.8987303380307384	No data	No data
rheumatoid arthritis	0.1268515656468519	No data	No data	No data	No data	No data	No data	No data	No data	No data	No data	No data	No data	No data	0.1808842257914006	No data	No data	No data	No data	No data	No data	0.555539349296568	No data	No data
breast cancer	0.12651695902710974	No data	No data	No data	No data	No data	No data	No data	No data	No data	No data	No data	No data	No data	0.06079307976116211	No data	No data	No data	No data	No data	No data	0.9645626041709057	No data	No data
osteoarthritis	0.12630809003788865	No data	No data	No data	No data	No data	No data	No data	No data	No data	No data	No data	No data	No data	0.16929184016823612	No data	No data	No data	No data	No data	No data	0.7635970953415672	0.013298499538139885	No data
aspartate aminotransferase to alanine aminotransferase ratio	0.12600562766982207	0.20726968951870942	No data	No data	No data	No data	No data	No data	No data	No data	No data	No data	No data	No data	No data	No data	No data	No data	No data	No data	No data	No data	No data	No data
chronic obstructive pulmonary disease	0.12354016614062605	No data	No data	No data	No data	No data	No data	No data	No data	No data	No data	No data	No data	No data	0.06079307976116211	No data	No data	No data	No data	No data	No data	0.940079612865163	No data	No data
neoplasm	0.1206353254170434	No data	No data	No data	No data	No data	No data	No data	No data	No data	No data	No data	No data	No data	No data	No data	No data	No data	No data	No data	No data	0.9921797504829797	No data	No data
infection	0.11827589571343791	No data	No data	No data	No data	No data	No data	No data	No data	No data	No data	No data	No data	No data	No data	No data	No data	No data	No data	No data	No data	0.9727743369649032	No data	No data
microphthalmia with limb anomalies	0.11805455225877254	No data	No data	No data	No data	No data	No data	No data	No data	No data	No data	No data	No data	No data	No data	No data	No data	No data	No data	No data	No data	0.970953871086756	No data	No data
nail-patella syndrome	0.11755547038146977	No data	No data	No data	No data	No data	No data	No data	No data	No data	No data	No data	No data	No data	No data	No data	No data	No data	No data	No data	No data	0.9668491121301155	No data	No data
Rheumatoid arthritis	0.11730814499679505	No data	No data	No data	No data	No data	No data	No data	No data	No data	No data	No data	No data	No data	No data	No data	No data	No data	No data	No data	No data	0.964814954742084	No data	No data
Alzheimer disease	0.11650640978428226	No data	No data	No data	No data	No data	No data	No data	No data	No data	No data	No data	No data	No data	No data	No data	No data	No data	No data	No data	No data	0.9582209870103736	No data	No data
oral squamous cell carcinoma	0.11608402944771565	No data	No data	No data	No data	No data	No data	No data	No data	No data	No data	No data	No data	No data	No data	No data	No data	No data	No data	No data	No data	0.9278773869085157	0.10747872878737155	No data
triple-negative breast cancer	0.11521505609900312	No data	No data	No data	No data	No data	No data	No data	No data	No data	No data	No data	No data	No data	No data	No data	No data	No data	No data	No data	No data	0.9476000932314066	No data	No data
periodontitis	0.11494062015680474	No data	No data	No data	No data	No data	No data	No data	No data	No data	No data	No data	No data	No data	No data	No data	No data	No data	No data	No data	No data	0.9453429618006867	No data	No data
Systemic lupus erythematosus	0.11453683894907062	No data	No data	No data	No data	No data	No data	No data	No data	No data	No data	No data	No data	No data	No data	No data	No data	No data	No data	No data	No data	0.9420220146688711	No data	No data
Townes-Brocks syndrome	0.11422851898561644	No data	No data	No data	No data	No data	No data	No data	No data	No data	No data	No data	No data	No data	No data	No data	No data	No data	No data	No data	No data	0.9394862000279163	No data	No data
Sepsis	0.1127073975240217	No data	No data	No data	No data	No data	No data	No data	No data	No data	No data	No data	No data	No data	No data	No data	No data	No data	No data	No data	No data	0.9269755535236532	No data	No data
inflammatory bowel disease	0.11251298720810586	No data	No data	No data	No data	No data	No data	No data	No data	No data	No data	No data	No data	No data	No data	No data	No data	No data	No data	No data	No data	0.9164538406538936	0.03569104732897329	No data
mucocutaneous lymph node syndrome	0.11244071766986612	No data	No data	No data	No data	No data	No data	No data	No data	No data	No data	No data	No data	No data	0.12158615952232422	No data	No data	No data	No data	No data	No data	0.7727995135694607	No data	No data
hepatocellular carcinoma	0.11235673613900043	No data	No data	No data	No data	No data	No data	No data	No data	No data	No data	No data	No data	No data	No data	No data	No data	No data	No data	No data	No data	0.9205161347221861	0.014301448174801381	No data
experimental autoimmune encephalomyelitis	0.11234194560503587	No data	No data	No data	No data	No data	No data	No data	No data	No data	No data	No data	No data	No data	No data	No data	No data	No data	No data	No data	No data	0.9239698502394835	No data	No data
posterior cortical atrophy	0.11193250815000176	No data	No data	No data	No data	No data	No data	No data	No data	No data	No data	No data	No data	No data	No data	No data	No data	No data	No data	No data	No data	0.9206023826211077	No data	No data
insulin resistance	0.11185801221089246	No data	No data	No data	No data	No data	No data	No data	No data	No data	No data	No data	No data	No data	No data	No data	No data	No data	No data	No data	No data	0.9199896818054724	No data	No data
cancer	0.11182757646738915	No data	No data	No data	No data	No data	No data	No data	No data	No data	No data	No data	No data	No data	No data	No data	No data	No data	No data	No data	No data	0.9197393593705597	No data	No data
colorectal carcinoma	0.11095479282802463	No data	No data	No data	No data	No data	No data	No data	No data	No data	No data	No data	No data	No data	No data	No data	No data	No data	No data	No data	No data	0.9125610453026309	No data	No data
psoriasis	0.11055219458950237	No data	No data	No data	No data	No data	No data	No data	No data	No data	No data	No data	No data	No data	No data	No data	No data	No data	No data	No data	No data	0.8529250555105893	0.22529908853144454	No data
chronic kidney disease	0.11040251928826275	No data	No data	No data	No data	No data	No data	No data	No data	No data	No data	No data	No data	No data	No data	No data	No data	No data	No data	No data	No data	0.9080188051173039	No data	No data
Obesity	0.10903452140845078	No data	No data	No data	No data	No data	No data	No data	No data	No data	No data	No data	No data	No data	No data	No data	No data	No data	No data	No data	No data	0.8967675419374617	No data	No data
acute myeloid leukemia	0.10708368381708899	No data	No data	No data	No data	No data	No data	No data	No data	No data	No data	No data	No data	No data	No data	No data	No data	No data	No data	No data	No data	0.8807226434142577	No data	No data
Schnitzler syndrome	0.10693450236473989	No data	No data	No data	No data	No data	No data	No data	No data	No data	No data	No data	No data	No data	0.1654922726831635	No data	No data	No data	No data	No data	No data	0.20813727676768332	No data	No data
glioma	0.10668078527298046	No data	No data	No data	No data	No data	No data	No data	No data	No data	No data	No data	No data	No data	No data	No data	No data	No data	No data	No data	No data	0.8774089558556457	No data	No data
lung adenocarcinoma	0.10554623293681074	No data	No data	No data	No data	No data	No data	No data	No data	No data	No data	No data	No data	No data	No data	No data	No data	No data	No data	No data	No data	0.8680776936410397	No data	No data
autoimmune thrombocytopenic purpura	0.10496353814184586	No data	No data	No data	No data	No data	No data	No data	No data	No data	No data	No data	No data	No data	No data	No data	No data	No data	No data	No data	No data	0.8632852501815694	No data	No data
diabetes mellitus	0.10481919659352384	No data	No data	No data	No data	No data	No data	No data	No data	No data	No data	No data	No data	No data	No data	No data	No data	No data	No data	No data	No data	0.8620980957481282	No data	No data
Chédiak-Higashi syndrome	0.10446880746749936	No data	No data	No data	No data	No data	No data	No data	No data	No data	No data	No data	No data	No data	No data	No data	No data	No data	No data	No data	No data	0.8592162782172426	No data	No data
Parkinson disease	0.10199158934635634	No data	No data	No data	No data	No data	No data	No data	No data	No data	No data	No data	No data	No data	No data	No data	No data	No data	No data	No data	No data	0.8388420996851195	No data	No data
dry eye syndrome	0.1012426162650397	No data	No data	No data	No data	No data	No data	No data	No data	No data	No data	No data	No data	No data	0.12158615952232422	No data	No data	No data	No data	No data	No data	0.680699381047631	No data	No data
epilepsy	0.10120551790036948	No data	No data	No data	No data	No data	No data	No data	No data	No data	No data	No data	No data	No data	No data	No data	No data	No data	No data	No data	No data	0.8323769604860931	No data	No data
Hepatitis, Alcoholic	0.09950917660918962	No data	No data	No data	No data	No data	No data	No data	No data	No data	No data	No data	No data	No data	0.15198269940290526	No data	No data	No data	No data	No data	No data	0.23404680157556773	No data	No data
Respiratory Syncytial Virus Infection	0.09923287755712074	No data	No data	No data	No data	No data	No data	No data	No data	No data	No data	No data	No data	No data	No data	No data	No data	No data	No data	No data	No data	0.8161527426063718	No data	No data
osteoarthritis, knee	0.09908197759703177	No data	No data	No data	No data	No data	No data	No data	No data	No data	No data	No data	No data	No data	0.15198269940290526	No data	No data	No data	No data	No data	No data	0.21999260284649538	No data	No data
malaria	0.09907974183796986	No data	No data	No data	No data	No data	No data	No data	No data	No data	No data	No data	No data	No data	No data	No data	No data	No data	No data	No data	No data	0.8148932594567065	No data	No data
Helicobacter pylori infectious disease	0.098661035810614	No data	No data	No data	No data	No data	No data	No data	No data	No data	No data	No data	No data	No data	No data	No data	No data	No data	No data	No data	No data	0.8114495613499415	No data	No data
systemic scleroderma	0.09840309812481363	No data	No data	No data	No data	No data	No data	No data	No data	No data	No data	No data	No data	No data	No data	No data	No data	No data	No data	No data	No data	0.8093281218142762	No data	No data
mucous membrane pemphigoid	0.09803751453018496	No data	No data	No data	No data	No data	No data	No data	No data	No data	No data	No data	No data	No data	No data	No data	No data	No data	No data	No data	No data	0.8063213355479367	No data	No data
Stroke	0.0973724770862182	No data	No data	No data	No data	No data	No data	No data	No data	No data	No data	No data	No data	No data	No data	No data	No data	No data	No data	No data	No data	0.8008516550630898	No data	No data
acne	0.09718265171601603	No data	No data	No data	No data	No data	No data	No data	No data	No data	No data	No data	No data	No data	0.12158615952232422	No data	No data	No data	No data	No data	No data	0.6433046639758133	0.03602745076143773	No data
toxoplasmosis	0.0971406683314016	No data	No data	No data	No data	No data	No data	No data	No data	No data	No data	No data	No data	No data	No data	No data	No data	No data	No data	No data	No data	0.7989451160645121	No data	No data
congenital rubella	0.09684407817290597	No data	No data	No data	No data	No data	No data	No data	No data	No data	No data	No data	No data	No data	No data	No data	No data	No data	No data	No data	No data	0.7965057746159387	No data	No data
cystic fibrosis	0.09663905040690923	No data	No data	No data	No data	No data	No data	No data	No data	No data	No data	No data	No data	No data	No data	No data	No data	No data	No data	No data	No data	0.7694747242456317	0.10137909934782004	No data
cervical cancer	0.09648660750871856	No data	No data	No data	No data	No data	No data	No data	No data	No data	No data	No data	No data	No data	No data	No data	No data	No data	No data	No data	No data	0.7935657141222789	No data	No data
Bartsocas-Papas syndrome 1	0.0963257778627446	No data	No data	No data	No data	No data	No data	No data	No data	No data	No data	No data	No data	No data	No data	No data	No data	No data	No data	No data	No data	0.7922429513456125	No data	No data
temporal lobe epilepsy	0.0962969085701884	No data	No data	No data	No data	No data	No data	No data	No data	No data	No data	No data	No data	No data	No data	No data	No data	No data	No data	No data	No data	0.7920055123750125	No data	No data
renal cell carcinoma	0.09624577330098393	No data	No data	No data	No data	No data	No data	No data	No data	No data	No data	No data	No data	No data	0.030396539880581056	No data	No data	No data	No data	No data	No data	0.7535892693493772	No data	No data
gestational diabetes	0.0954751575075793	No data	No data	No data	No data	No data	No data	No data	No data	No data	No data	No data	No data	No data	No data	No data	No data	No data	No data	No data	No data	0.785246921875588	No data	No data
myeloid sarcoma	0.0949539964816832	No data	No data	No data	No data	No data	No data	No data	No data	No data	No data	No data	No data	No data	No data	No data	No data	No data	No data	No data	No data	0.7809605703044586	No data	No data
emphysema	0.09461259148507448	No data	No data	No data	No data	No data	No data	No data	No data	No data	No data	No data	No data	No data	No data	No data	No data	No data	No data	No data	No data	0.7781526438270536	No data	No data
gastric cancer	0.09396906879751844	No data	No data	No data	No data	No data	No data	No data	No data	No data	No data	No data	No data	No data	No data	No data	No data	No data	No data	No data	No data	0.7728599140452737	No data	No data
metabolic syndrome	0.09381147351079304	No data	No data	No data	No data	No data	No data	No data	No data	No data	No data	No data	No data	No data	No data	No data	No data	No data	No data	No data	No data	0.771563752645452	No data	No data
influenza	0.09351994310493607	No data	No data	No data	No data	No data	No data	No data	No data	No data	No data	No data	No data	No data	No data	No data	No data	No data	No data	No data	No data	0.7691660257413184	No data	No data
hepatitis B virus infection	0.0930996627502971	No data	No data	No data	No data	No data	No data	No data	No data	No data	No data	No data	No data	No data	No data	No data	No data	No data	No data	No data	No data	0.7657093793903674	No data	No data
age-related macular degeneration	0.09247905215282591	No data	No data	No data	No data	No data	No data	No data	No data	No data	No data	No data	No data	No data	0.06079307976116211	No data	No data	No data	No data	No data	No data	0.6846137431491526	No data	No data
polycystic ovary syndrome	0.09203496696700726	No data	No data	No data	No data	No data	No data	No data	No data	No data	No data	No data	No data	No data	No data	No data	No data	No data	No data	No data	No data	0.7569526608010748	No data	No data
gastritis	0.09174149957023149	No data	No data	No data	No data	No data	No data	No data	No data	No data	No data	No data	No data	No data	No data	No data	No data	No data	No data	No data	No data	0.7545390028820427	No data	No data
nasopharyngeal carcinoma	0.09148952376347991	No data	No data	No data	No data	No data	No data	No data	No data	No data	No data	No data	No data	No data	No data	No data	No data	No data	No data	No data	No data	0.7524665975380337	No data	No data
non-alcoholic steatohepatitis	0.09120887004936934	No data	No data	No data	No data	No data	No data	No data	No data	No data	No data	No data	No data	No data	No data	No data	No data	No data	No data	No data	No data	0.7501583272940094	No data	No data
ovarian cancer	0.09002512896687617	No data	No data	No data	No data	No data	No data	No data	No data	No data	No data	No data	No data	No data	No data	No data	No data	No data	No data	No data	No data	0.7404225063161636	No data	No data
colitis	0.08994501283710869	No data	No data	No data	No data	No data	No data	No data	No data	No data	No data	No data	No data	No data	No data	No data	No data	No data	No data	No data	No data	0.7397635815661572	No data	No data
cardiovascular disease	0.08994176349682385	No data	No data	No data	No data	No data	No data	No data	No data	No data	No data	No data	No data	No data	No data	No data	No data	No data	No data	No data	No data	0.7397368569759769	No data	No data
sarcoidosis	0.0898525663950178	No data	No data	No data	No data	No data	No data	No data	No data	No data	No data	No data	No data	No data	No data	No data	No data	No data	No data	No data	No data	0.7390032446786852	No data	No data
chronic periodontitis	0.08942630583717345	No data	No data	No data	No data	No data	No data	No data	No data	No data	No data	No data	No data	No data	No data	No data	No data	No data	No data	No data	No data	0.7354974134268469	No data	No data
axial length measurement	0.08942362923783541	No data	No data	No data	No data	No data	No data	No data	No data	No data	No data	No data	No data	No data	No data	No data	No data	No data	No data	No data	No data	0.735475399413504	No data	No data
esophageal squamous cell carcinoma	0.08934934772954514	No data	No data	No data	No data	No data	No data	No data	No data	No data	No data	No data	No data	No data	No data	No data	No data	No data	No data	No data	No data	0.7348644622099432	No data	No data
Asthma	0.0888030663879657	No data	No data	No data	No data	No data	No data	No data	No data	No data	No data	No data	No data	No data	No data	No data	No data	No data	No data	No data	No data	0.7303715055796357	No data	No data
urticaria	0.0881379372264781	No data	No data	No data	No data	No data	No data	No data	No data	No data	No data	No data	No data	No data	No data	No data	No data	No data	No data	No data	No data	0.7249010707530017	No data	No data
glioblastoma	0.08798468371848515	No data	No data	No data	No data	No data	No data	No data	No data	No data	No data	No data	No data	No data	No data	No data	No data	No data	No data	No data	No data	0.7236406188348309	No data	No data
juvenile polyposis syndrome	0.08749810871875649	No data	No data	No data	No data	No data	No data	No data	No data	No data	No data	No data	No data	No data	No data	No data	No data	No data	No data	No data	No data	0.7196387241978074	No data	No data
Acute kidney injury	0.08655141555671059	No data	No data	No data	No data	No data	No data	No data	No data	No data	No data	No data	No data	No data	No data	No data	No data	No data	No data	No data	No data	0.7118525323667207	No data	No data
bacterial urinary tract infection	0.08654808207256676	No data	No data	No data	No data	No data	No data	No data	No data	No data	No data	No data	No data	No data	No data	No data	No data	No data	No data	No data	No data	0.7118251157252469	No data	No data
depressive disorder	0.08614280362078153	No data	No data	No data	No data	No data	No data	No data	No data	No data	No data	No data	No data	No data	No data	No data	No data	No data	No data	No data	No data	0.7084918543295629	No data	No data
coronary artery disease	0.08567798020157699	No data	No data	No data	No data	No data	No data	No data	No data	No data	No data	No data	0	No data	No data	No data	No data	No data	No data	No data	No data	0.7046688581840256	No data	No data
neuromyelitis optica	0.08499439943612994	No data	No data	No data	No data	No data	No data	No data	No data	No data	No data	No data	No data	No data	No data	No data	No data	No data	No data	No data	No data	0.6990466659202627	No data	No data
cirrhosis of liver	0.0846522039728626	No data	No data	No data	No data	No data	No data	No data	No data	No data	No data	No data	No data	No data	No data	No data	No data	No data	No data	No data	No data	0.6962322381547035	No data	No data
Pelvic Inflammatory Disease	0.08447588705626763	No data	No data	No data	No data	No data	No data	No data	No data	No data	No data	No data	No data	No data	No data	No data	No data	No data	No data	No data	No data	0.6947820984571617	No data	No data
Vitiligo	0.08446505270548069	No data	No data	No data	No data	No data	No data	No data	No data	No data	No data	No data	No data	No data	No data	No data	No data	No data	No data	No data	No data	0.6946929900353684	No data	No data
keratoconus	0.08405876899532057	No data	No data	No data	No data	No data	No data	No data	No data	No data	No data	No data	No data	No data	No data	No data	No data	No data	No data	No data	No data	0.6913514607712128	No data	No data
chronic granulomatous disease	0.08380926360467773	No data	No data	No data	No data	No data	No data	No data	No data	No data	No data	No data	No data	No data	No data	No data	No data	No data	No data	No data	No data	0.6892993736617667	No data	No data
lumbar disc degeneration	0.08319100377795664	No data	No data	No data	No data	No data	No data	No data	No data	No data	No data	No data	No data	No data	No data	No data	No data	No data	No data	No data	No data	0.6842144213189174	No data	No data
leukemia	0.0826355948033566	No data	No data	No data	No data	No data	No data	No data	No data	No data	No data	No data	No data	No data	No data	No data	No data	No data	No data	No data	No data	0.6796463933724629	No data	No data
obstructive sleep apnea	0.08263292952476778	No data	No data	No data	No data	No data	No data	No data	No data	No data	No data	No data	No data	No data	No data	No data	No data	No data	No data	No data	No data	0.6796244724679842	No data	No data
lung carcinoma	0.08194541961445538	No data	No data	No data	No data	No data	No data	No data	No data	No data	No data	No data	No data	No data	0.12158615952232422	No data	No data	No data	No data	No data	No data	0.17373095758071802	0.1869429085466107	No data
Delirium	0.08168437178846304	No data	No data	No data	No data	No data	No data	No data	No data	No data	No data	No data	No data	No data	No data	No data	No data	No data	No data	No data	No data	0.6718229452215334	No data	No data
calf circumference measurement	0.08144662625308498	No data	No data	No data	No data	No data	No data	No data	No data	No data	No data	No data	No data	No data	No data	No data	No data	No data	No data	No data	No data	0.6698675784568284	No data	No data
idiopathic pulmonary fibrosis	0.08138935854784651	No data	No data	No data	No data	No data	No data	No data	No data	No data	No data	No data	No data	No data	No data	No data	No data	No data	No data	No data	No data	0.6693965733238145	No data	No data
schizophrenia	0.08134622218662721	No data	No data	No data	No data	No data	No data	No data	No data	No data	No data	No data	No data	No data	No data	No data	No data	No data	No data	No data	No data	0.6690417931301743	No data	No data
peripheral arterial disease	0.08114563298802217	No data	No data	No data	No data	No data	No data	No data	No data	No data	No data	No data	No data	No data	0.12158615952232422	No data	No data	No data	No data	No data	No data	0.23784490206730755	No data	No data
synovial sarcoma	0.08110790462741678	No data	No data	No data	No data	No data	No data	No data	No data	No data	No data	No data	No data	No data	No data	No data	No data	No data	No data	No data	No data	0.6670817216866258	No data	No data
COVID-19–associated multisystem inflammatory syndrome in adults	0.08081721740258269	No data	No data	No data	No data	No data	No data	No data	No data	No data	No data	No data	No data	No data	No data	No data	No data	No data	No data	No data	No data	0.6646909296262785	No data	No data
necrotizing enterocolitis	0.08064964122520113	No data	No data	No data	No data	No data	No data	No data	No data	No data	No data	No data	No data	No data	No data	No data	No data	No data	No data	No data	No data	0.66331267919021	No data	No data
pulmonary sarcoidosis	0.0805996590097909	No data	No data	No data	No data	No data	No data	No data	No data	No data	No data	No data	No data	No data	0.12158615952232422	No data	No data	No data	No data	No data	No data	0.21988318733345125	No data	No data
malignant hyperthermia, susceptibility to, 1	0.08057366029676138	No data	No data	No data	No data	No data	No data	No data	No data	No data	No data	No data	No data	No data	No data	No data	No data	No data	No data	No data	No data	0.6626877649011309	No data	No data
synovitis	0.07988421866617877	No data	No data	No data	No data	No data	No data	No data	No data	No data	No data	No data	No data	No data	No data	No data	No data	No data	No data	No data	No data	0.6570173692467963	No data	No data
Peri-Implantitis	0.07988193950661279	No data	No data	No data	No data	No data	No data	No data	No data	No data	No data	No data	No data	No data	No data	No data	No data	No data	No data	No data	No data	0.6569986240246843	No data	No data
acute myocardial infarction	0.07967780620471716	No data	No data	No data	No data	No data	No data	No data	No data	No data	No data	No data	No data	No data	No data	No data	No data	No data	No data	No data	No data	0.6553197051189668	No data	No data
acute respiratory distress syndrome	0.07937109830372974	No data	No data	No data	No data	No data	No data	No data	No data	No data	No data	No data	No data	No data	No data	No data	No data	No data	No data	No data	No data	0.6527971490797565	No data	No data
malignant pleural mesothelioma	0.07922871717149932	No data	No data	No data	No data	No data	No data	No data	No data	No data	No data	No data	No data	No data	No data	No data	No data	No data	No data	No data	No data	0.6516261183243663	No data	No data
acute lung injury	0.07921386653671224	No data	No data	No data	No data	No data	No data	No data	No data	No data	No data	No data	No data	No data	No data	No data	No data	No data	No data	No data	No data	0.6515039774915165	No data	No data
chorioamnionitis	0.07895623727323225	No data	No data	No data	No data	No data	No data	No data	No data	No data	No data	No data	No data	No data	No data	No data	No data	No data	No data	No data	No data	0.649385074612339	No data	No data
sickle cell anemia	0.07830380943491591	No data	No data	No data	No data	No data	No data	No data	No data	No data	No data	No data	No data	No data	0.12158615952232422	No data	No data	No data	No data	No data	No data	0.14435322293965233	No data	No data
clostridium difficile infection	0.07798465952147683	No data	No data	No data	No data	No data	No data	No data	No data	No data	No data	No data	No data	No data	No data	No data	No data	No data	No data	No data	No data	0.641394216478712	No data	No data
steatosis	0.07783432758835418	No data	No data	No data	No data	No data	No data	No data	No data	No data	No data	No data	No data	No data	No data	No data	No data	No data	No data	No data	No data	0.6401577934046281	No data	No data
cerebral malaria	0.0774139948128378	No data	No data	No data	No data	No data	No data	No data	No data	No data	No data	No data	No data	No data	No data	No data	No data	No data	No data	No data	No data	0.636700715911863	No data	No data
subarachnoid hemorrhage	0.07683973908269218	No data	No data	No data	No data	No data	No data	No data	No data	No data	No data	No data	No data	No data	No data	No data	No data	No data	No data	No data	No data	0.6319776805565092	No data	No data
chondrosarcoma	0.07652289920971678	No data	No data	No data	No data	No data	No data	No data	No data	No data	No data	No data	No data	No data	No data	No data	No data	No data	No data	No data	No data	0.6293717928944581	No data	No data
acute cystitis	0.07638368980046875	No data	No data	No data	No data	No data	No data	No data	No data	No data	No data	No data	No data	No data	No data	No data	No data	No data	No data	No data	No data	0.6282268483564041	No data	No data
autoimmune inner ear disease	0.07636045621504928	No data	No data	No data	No data	No data	No data	No data	No data	No data	No data	No data	No data	No data	0.12158615952232422	No data	No data	No data	No data	No data	No data	0.08041985330279584	No data	No data
sterile multifocal osteomyelitis with periostitis and pustulosis	0.07630479139212322	No data	No data	No data	No data	No data	No data	No data	No data	No data	No data	No data	No data	No data	0.12158615952232422	No data	No data	No data	No data	No data	No data	0.07858856516458228	No data	No data
osteoarthritis, hand	0.07601282330692231	No data	No data	No data	No data	No data	No data	No data	No data	No data	No data	No data	No data	No data	0.12158615952232422	No data	No data	No data	No data	No data	No data	0.06898325856231867	No data	No data
cold urticaria	0.07460380011093688	No data	No data	No data	No data	No data	No data	No data	No data	No data	No data	No data	No data	No data	0.12158615952232422	No data	No data	No data	No data	No data	No data	0.02262853524443256	No data	No data
post-traumatic stress disorder	0.07460078749546012	No data	No data	No data	No data	No data	No data	No data	No data	No data	No data	No data	No data	No data	No data	No data	No data	No data	No data	No data	No data	0.613563153804219	No data	No data
chronic idiopathic urticaria	0.07447034071896741	No data	No data	No data	No data	No data	No data	No data	No data	No data	No data	No data	No data	No data	0.12158615952232422	No data	No data	No data	No data	No data	No data	0.01823792392834863	No data	No data
non-alcoholic fatty liver disease	0.07438414364088328	No data	No data	No data	No data	No data	No data	No data	No data	No data	No data	No data	No data	No data	No data	No data	No data	No data	No data	No data	No data	0.6117813403525237	No data	No data
obsessive-compulsive disorder	0.07434518383181235	No data	No data	No data	No data	No data	No data	No data	No data	No data	No data	No data	No data	No data	No data	No data	No data	No data	No data	No data	No data	0.6114609107146111	No data	No data
malignant colon neoplasm	0.07391597093694036	No data	No data	No data	No data	No data	No data	No data	No data	No data	No data	No data	No data	No data	0.12158615952232422	No data	No data	No data	No data	No data	No data	No data	No data	No data
open-angle glaucoma	0.07370719681395879	No data	No data	No data	No data	No data	No data	No data	No data	No data	No data	No data	No data	No data	No data	No data	No data	No data	No data	No data	No data	0.6062137097144312	No data	No data
periodontal disorder	0.07357751184133798	No data	No data	No data	No data	No data	No data	No data	No data	No data	No data	No data	No data	No data	No data	No data	No data	No data	No data	No data	No data	0.6051471000515363	No data	No data
myelofibrosis	0.07299570278209551	No data	No data	No data	No data	No data	No data	No data	No data	No data	No data	No data	No data	No data	No data	No data	No data	No data	No data	No data	No data	0.6003619414320994	No data	No data
Myelofibrosis	0.07299570278209551	No data	No data	No data	No data	No data	No data	No data	No data	No data	No data	No data	No data	No data	No data	No data	No data	No data	No data	No data	No data	0.6003619414320994	No data	No data
tropical spastic paraparesis	0.07275696908868105	No data	No data	No data	No data	No data	No data	No data	No data	No data	No data	No data	No data	No data	No data	No data	No data	No data	No data	No data	No data	0.5983984474427148	No data	No data
Gout	0.07271494870986027	No data	No data	No data	No data	No data	No data	No data	No data	No data	No data	No data	No data	No data	No data	No data	No data	No data	No data	No data	No data	0.5980528457806022	No data	No data
Zika virus infectious disease	0.07250925363505033	No data	No data	No data	No data	No data	No data	No data	No data	No data	No data	No data	No data	No data	No data	No data	No data	No data	No data	No data	No data	0.5963610818856158	No data	No data
Anorexia	0.0721667598493301	No data	No data	No data	No data	No data	No data	No data	No data	No data	No data	No data	No data	No data	No data	No data	No data	No data	No data	No data	No data	0.5935442005311442	No data	No data
Wilson disease	0.07081064197336477	No data	No data	No data	No data	No data	No data	No data	No data	No data	No data	No data	No data	No data	No data	No data	No data	No data	No data	No data	No data	0.5823906458725129	No data	No data
Salmonella Infections	0.0702764104583458	No data	No data	No data	No data	No data	No data	No data	No data	No data	No data	No data	No data	No data	No data	No data	No data	No data	No data	No data	No data	0.5779967944907617	No data	No data
Crohn's disease	0.07022758188234061	No data	No data	No data	No data	No data	No data	No data	No data	No data	No data	No data	No data	No data	No data	No data	No data	No data	No data	No data	No data	0.2727486956840418	0.5094080240706347	No data
ventilator-associated pneumonia	0.06913780809986675	No data	No data	No data	No data	No data	No data	No data	No data	No data	No data	No data	No data	No data	No data	No data	No data	No data	No data	No data	No data	0.5686322223803152	No data	No data
Miyoshi myopathy	0.06841374789381528	No data	No data	No data	No data	No data	No data	No data	No data	No data	No data	No data	No data	No data	No data	No data	No data	No data	No data	No data	No data	0.5626771020862285	No data	No data
rosacea	0.06523336654359047	No data	No data	No data	No data	No data	No data	No data	No data	No data	No data	No data	No data	No data	No data	No data	No data	No data	No data	No data	No data	0.522273073803708	0.05698639663209917	No data
demyelinating disease	0.06480568324065387	No data	No data	No data	No data	No data	No data	No data	No data	No data	No data	No data	No data	No data	No data	No data	No data	No data	No data	No data	No data	0.5330021401716781	No data	No data
chronic rhinosinusitis with nasal polyps	0.06467557011784002	No data	No data	No data	No data	No data	No data	No data	No data	No data	No data	No data	No data	No data	No data	No data	No data	No data	No data	No data	No data	0.5319320091359991	No data	No data
fibromyalgia	0.06458102298784842	No data	No data	No data	No data	No data	No data	No data	No data	No data	No data	No data	No data	No data	No data	No data	No data	No data	No data	No data	No data	0.5311543948881023	No data	No data
interstitial lung disease	0.0641035849320928	No data	No data	No data	No data	No data	No data	No data	No data	No data	No data	No data	No data	No data	No data	No data	No data	No data	No data	No data	No data	0.5272276481462748	No data	No data
Gingivitis	0.06399888291249295	No data	No data	No data	No data	No data	No data	No data	No data	No data	No data	No data	No data	No data	No data	No data	No data	No data	No data	No data	No data	0.5263665137868115	No data	No data
abscess	0.06342806449052317	No data	No data	No data	No data	No data	No data	No data	No data	No data	No data	No data	No data	No data	No data	No data	No data	No data	No data	No data	No data	0.5216717489861767	No data	No data
major depressive disorder	0.0631608966178296	No data	No data	No data	No data	No data	No data	No data	No data	No data	No data	No data	No data	No data	No data	No data	No data	No data	No data	No data	No data	0.5194743946676985	No data	No data
treatment resistant depression	0.06308153217471683	No data	No data	No data	No data	No data	No data	No data	No data	No data	No data	No data	No data	No data	No data	No data	No data	No data	No data	No data	No data	0.5188216522550376	No data	No data
anxiety	0.06274409383259576	No data	No data	No data	No data	No data	No data	No data	No data	No data	No data	No data	No data	No data	No data	No data	No data	No data	No data	No data	No data	0.5160463500047917	No data	No data
Crouzon syndrome-acanthosis nigricans syndrome	0.06260940183651417	No data	No data	No data	No data	No data	No data	No data	No data	No data	No data	No data	No data	No data	No data	No data	No data	No data	No data	No data	No data	0.5149385594749258	No data	No data
Immunodeficiency due to a late component of complements deficiency	0.062323072184047236	No data	No data	No data	No data	No data	No data	No data	No data	No data	No data	No data	No data	No data	No data	No data	No data	No data	No data	No data	No data	No data	No data	0.5125836067928784
prostate cancer	0.06219786741381199	No data	No data	No data	No data	No data	No data	No data	No data	No data	No data	No data	No data	No data	No data	No data	No data	No data	No data	No data	No data	0.5115538450936263	No data	No data
colorectal cancer	0.06208784271693148	No data	No data	No data	No data	No data	No data	No data	No data	No data	No data	No data	No data	No data	No data	No data	No data	No data	No data	No data	No data	0.47589739496152034	0.13900615509138556	No data
papillary thyroid carcinoma	0.061182540684056284	No data	No data	No data	No data	No data	No data	No data	No data	No data	No data	No data	No data	No data	No data	No data	No data	No data	No data	No data	No data	0.5032031682259251	No data	No data
Pallister-Hall syndrome	0.06098759991974321	No data	No data	No data	No data	No data	No data	No data	No data	No data	No data	No data	No data	No data	No data	No data	No data	No data	No data	No data	No data	0.5015998544517346	No data	No data
Ischemic stroke	0.06079864602227097	No data	No data	No data	No data	No data	No data	No data	No data	No data	No data	No data	No data	No data	No data	No data	No data	No data	No data	No data	No data	0.5000457803843029	No data	No data
IGA glomerulonephritis	0.06070318628106265	No data	No data	No data	No data	No data	No data	No data	No data	No data	No data	No data	No data	No data	No data	No data	No data	No data	No data	No data	No data	0.49926066025563587	No data	No data
irritable bowel syndrome	0.06058850372563675	No data	No data	No data	No data	No data	No data	No data	No data	No data	No data	No data	No data	No data	No data	No data	No data	No data	No data	No data	No data	0.49831743977826853	No data	No data
Peptic ulcer	0.06052313033128614	No data	No data	No data	No data	No data	No data	No data	No data	No data	No data	No data	No data	No data	No data	No data	No data	No data	No data	No data	No data	0.49777976842975774	No data	No data
Cognitive impairment	0.06034819454532986	No data	No data	No data	No data	No data	No data	No data	No data	No data	No data	No data	No data	No data	No data	No data	No data	No data	No data	No data	No data	0.4963409880073516	No data	No data
supranuclear palsy, progressive, 1	0.059546918271139976	No data	No data	No data	No data	No data	No data	No data	No data	No data	No data	No data	No data	No data	No data	No data	No data	No data	No data	No data	No data	0.48975079486910406	No data	No data
proliferative diabetic retinopathy	0.059238976002742555	No data	No data	No data	No data	No data	No data	No data	No data	No data	No data	No data	No data	No data	0.030396539880581056	No data	No data	No data	No data	No data	No data	0.449222411775867	No data	No data
periapical granuloma	0.05856506013083032	No data	No data	No data	No data	No data	No data	No data	No data	No data	No data	No data	No data	No data	No data	No data	No data	No data	No data	No data	No data	0.4816753844427275	No data	No data
skin infection	0.057319107756791395	No data	No data	No data	No data	No data	No data	No data	No data	No data	No data	No data	No data	No data	No data	No data	No data	No data	No data	No data	No data	0.4714278992113994	No data	No data
myelodysplastic syndrome	0.05727350753860433	No data	No data	No data	No data	No data	No data	No data	No data	No data	No data	No data	No data	No data	0.07599134970145263	No data	No data	No data	No data	No data	No data	0.3354183715894535	0.06517361992512942	No data
Hepatic fibrosis	0.05697464319476035	No data	No data	No data	No data	No data	No data	No data	No data	No data	No data	No data	No data	No data	No data	No data	No data	No data	No data	No data	No data	0.46859480897000727	No data	No data
preterm premature rupture of the membranes	0.056952065200300946	No data	No data	No data	No data	No data	No data	No data	No data	No data	No data	No data	No data	No data	No data	No data	No data	No data	No data	No data	No data	0.4684091135376644	No data	No data
ischemia	0.05673239542448199	No data	No data	No data	No data	No data	No data	No data	No data	No data	No data	No data	No data	No data	No data	No data	No data	No data	No data	No data	No data	0.4666024130325907	No data	No data
squamous cell carcinoma	0.056470495701121795	No data	No data	No data	No data	No data	No data	No data	No data	No data	No data	No data	No data	No data	No data	No data	No data	No data	No data	No data	No data	0.46444838724224485	No data	No data
thromboangiitis obliterans	0.05645522596203345	No data	No data	No data	No data	No data	No data	No data	No data	No data	No data	No data	No data	No data	No data	No data	No data	No data	No data	No data	No data	0.4643227994356364	No data	No data
osteosarcoma	0.056433636195477005	No data	No data	No data	No data	No data	No data	No data	No data	No data	No data	No data	No data	No data	No data	No data	No data	No data	No data	No data	No data	0.4641452318025995	No data	No data
endophthalmitis	0.056409447749422484	No data	No data	No data	No data	No data	No data	No data	No data	No data	No data	No data	No data	No data	No data	No data	No data	No data	No data	No data	No data	0.46394629101731966	No data	No data
Leishmaniasis	0.056364833439896275	No data	No data	No data	No data	No data	No data	No data	No data	No data	No data	No data	No data	No data	No data	No data	No data	No data	No data	No data	No data	0.4635793552599811	No data	No data
dental caries	0.05618226130834776	No data	No data	No data	No data	No data	No data	No data	No data	No data	No data	No data	No data	No data	No data	No data	No data	No data	No data	No data	No data	0.46207776879433576	No data	No data
Duane retraction syndrome	0.05612117720406912	No data	No data	No data	No data	No data	No data	No data	No data	No data	No data	No data	No data	No data	No data	No data	No data	No data	No data	No data	No data	0.46157537522817144	No data	No data
hepatitis C virus infection	0.05592003250696515	No data	No data	No data	No data	No data	No data	No data	No data	No data	No data	No data	No data	No data	No data	No data	No data	No data	No data	No data	No data	0.4599210364621951	No data	No data
dysmenorrheic pain measurement	0.05566877232953251	0.09157090337952696	No data	No data	No data	No data	No data	No data	No data	No data	No data	No data	No data	No data	No data	No data	No data	No data	No data	No data	No data	No data	No data	No data
pterygium	0.05553423769867322	No data	No data	No data	No data	No data	No data	No data	No data	No data	No data	No data	No data	No data	No data	No data	No data	No data	No data	No data	No data	0.45674802063697617	No data	No data
autosomal dominant familial periodic fever	0.055352206271357424	No data	No data	No data	No data	No data	No data	No data	No data	No data	No data	No data	No data	No data	No data	No data	No data	No data	No data	No data	No data	0.4552508812583583	No data	No data
ulcer disease	0.05510550506049593	No data	No data	No data	No data	No data	No data	No data	No data	No data	No data	No data	No data	No data	No data	No data	No data	No data	No data	No data	No data	0.4532218574629631	No data	No data
chronic hepatitis B virus infection	0.0548788721923182	No data	No data	No data	No data	No data	No data	No data	No data	No data	No data	No data	No data	No data	No data	No data	No data	No data	No data	No data	No data	0.4513578881668845	No data	No data
chronic myelogenous leukemia	0.054866241085402015	No data	No data	No data	No data	No data	No data	No data	No data	No data	No data	No data	No data	No data	No data	No data	No data	No data	No data	No data	No data	0.4512540021080945	No data	No data
bacterial vaginosis	0.054863414146913224	No data	No data	No data	No data	No data	No data	No data	No data	No data	No data	No data	No data	No data	No data	No data	No data	No data	No data	No data	No data	0.4512307516123153	No data	No data
osteogenesis imperfecta	0.05479140624890231	No data	No data	No data	No data	No data	No data	No data	No data	No data	No data	No data	No data	No data	No data	No data	No data	No data	No data	No data	No data	0.4506385139900908	No data	No data
monoclonal gammopathy	0.05465455821827535	No data	No data	No data	No data	No data	No data	No data	No data	No data	No data	No data	No data	No data	No data	No data	No data	No data	No data	No data	No data	0.44951299089466124	No data	No data
Osteoporosis	0.05429361437145596	No data	No data	No data	No data	No data	No data	No data	No data	No data	No data	No data	No data	No data	No data	No data	No data	No data	No data	No data	No data	0.4465443647925009	No data	No data
pulmonary tuberculosis	0.054147232351766085	No data	No data	No data	No data	No data	No data	No data	No data	No data	No data	No data	No data	No data	No data	No data	No data	No data	No data	No data	No data	0.4453404282567557	No data	No data
colon carcinoma	0.05413430558436936	No data	No data	No data	No data	No data	No data	No data	No data	No data	No data	No data	No data	No data	No data	No data	No data	No data	No data	No data	No data	0.4452341105027654	No data	No data
liver dysplastic nodule	0.054101472025529604	No data	No data	No data	No data	No data	No data	No data	No data	No data	No data	No data	No data	No data	No data	No data	No data	No data	No data	No data	No data	0.4449640669470782	No data	No data
viral encephalitis	0.053934582701420875	No data	No data	No data	No data	No data	No data	No data	No data	No data	No data	No data	No data	No data	No data	No data	No data	No data	No data	No data	No data	0.4435914656184041	No data	No data
breast ductal carcinoma in situ	0.05384742666110588	No data	No data	No data	No data	No data	No data	No data	No data	No data	No data	No data	No data	No data	No data	No data	No data	No data	No data	No data	No data	0.4428746402769556	No data	No data
hyperuricemia	0.05371900055791683	No data	No data	No data	No data	No data	No data	No data	No data	No data	No data	No data	No data	No data	No data	No data	No data	No data	No data	No data	No data	0.4418183843371875	No data	No data
dermatitis	0.0536384433794569	No data	No data	No data	No data	No data	No data	No data	No data	No data	No data	No data	No data	No data	No data	No data	No data	No data	No data	No data	No data	0.4411558321291367	No data	No data
attention deficit hyperactivity disorder	0.053604592758190225	No data	No data	No data	No data	No data	No data	No data	No data	No data	No data	No data	No data	No data	No data	No data	No data	No data	No data	No data	No data	0.44087742362113164	No data	No data
immunodeficiency 35	0.05358168733218806	No data	No data	No data	No data	No data	No data	No data	No data	No data	No data	No data	No data	No data	No data	No data	No data	No data	No data	No data	No data	No data	No data	0.4406890351886641
acanthosis nigricans	0.053567876931074794	No data	No data	No data	No data	No data	No data	No data	No data	No data	No data	No data	No data	No data	No data	No data	No data	No data	No data	No data	No data	0.4405754498828404	No data	No data
Dravet syndrome	0.05319490567679973	No data	No data	No data	No data	No data	No data	No data	No data	No data	No data	No data	No data	No data	No data	No data	No data	No data	No data	No data	No data	0.437507902920749	No data	No data
multiple myeloma	0.05302816729428443	No data	No data	No data	No data	No data	No data	No data	No data	No data	No data	No data	No data	No data	No data	No data	No data	No data	No data	No data	No data	0.4361365430293736	No data	No data
myocardial infarction	0.05299993889313724	No data	No data	No data	No data	No data	No data	No data	No data	No data	No data	No data	No data	No data	No data	No data	No data	No data	No data	No data	No data	0.4359043751472881	No data	No data
deep vein thrombosis	0.05293894257651367	No data	No data	No data	No data	No data	No data	No data	No data	No data	No data	No data	No data	No data	No data	No data	No data	No data	No data	No data	No data	0.4354027036012569	No data	No data
cystitis	0.052581375058094196	No data	No data	No data	No data	No data	No data	No data	No data	No data	No data	No data	No data	No data	No data	No data	No data	No data	No data	No data	No data	0.4324618465183105	No data	No data
leprosy	0.052443957701563564	No data	No data	No data	No data	No data	No data	No data	No data	No data	No data	No data	No data	No data	No data	No data	No data	No data	No data	No data	No data	0.43133164093347665	No data	No data
serum lipopolysaccharide activity	0.05216219496974543	No data	No data	No data	No data	No data	No data	No data	No data	No data	No data	No data	No data	No data	No data	No data	No data	No data	No data	No data	No data	0.4290142494398635	No data	No data
Nasal Cavity Polyp	0.05205869196536532	No data	No data	No data	No data	No data	No data	No data	No data	No data	No data	No data	No data	No data	No data	No data	No data	No data	No data	No data	No data	0.4281629765253579	No data	No data
Cachexia	0.051938906672481744	No data	No data	No data	No data	No data	No data	No data	No data	No data	No data	No data	No data	No data	No data	No data	No data	No data	No data	No data	No data	0.4271777879697346	No data	No data
chronic gastritis	0.05174596721148416	No data	No data	No data	No data	No data	No data	No data	No data	No data	No data	No data	No data	No data	No data	No data	No data	No data	No data	No data	No data	0.42559093415548804	No data	No data
Majeed syndrome	0.05153420020758013	No data	No data	No data	No data	No data	No data	No data	No data	No data	No data	No data	No data	No data	No data	No data	No data	No data	No data	No data	No data	0.42384923094900473	No data	No data
spindle cell hemangioma	0.05144497381392073	No data	No data	No data	No data	No data	No data	No data	No data	No data	No data	No data	No data	No data	No data	No data	No data	No data	No data	No data	No data	0.42311537773734026	No data	No data
Huntington disease	0.05107031501296137	No data	No data	No data	No data	No data	No data	No data	No data	No data	No data	No data	No data	No data	No data	No data	No data	No data	No data	No data	No data	0.4200339513444739	No data	No data
POEMS syndrome	0.05062875837155614	No data	No data	No data	No data	No data	No data	No data	No data	No data	No data	No data	No data	No data	No data	No data	No data	No data	No data	No data	No data	0.41640231561274277	No data	No data
arthritis	0.05061675864818119	No data	No data	No data	No data	No data	No data	No data	No data	No data	No data	No data	No data	No data	No data	No data	No data	No data	No data	No data	No data	0.4163036224438649	No data	No data
pneumocystosis	0.05057138369396433	No data	No data	No data	No data	No data	No data	No data	No data	No data	No data	No data	No data	No data	No data	No data	No data	No data	No data	No data	No data	0.4159304306727363	No data	No data
isolated agammaglobulinemia	0.05040278727654591	No data	No data	No data	No data	No data	No data	No data	No data	No data	No data	No data	No data	No data	No data	No data	No data	No data	No data	No data	No data	No data	No data	0.41454378914971435
mannose-binding lectin deficiency	0.0500632871155897	No data	No data	No data	No data	No data	No data	No data	No data	No data	No data	No data	No data	No data	No data	No data	No data	No data	No data	No data	No data	0.012158615952232422	No data	0.40871187523429287
Kaposi's sarcoma	0.05003550310530772	No data	No data	No data	No data	No data	No data	No data	No data	No data	No data	No data	No data	No data	No data	No data	No data	No data	No data	No data	No data	0.411523016286412	No data	No data
allergic asthma	0.04985603432797944	No data	No data	No data	No data	No data	No data	No data	No data	No data	No data	No data	No data	No data	No data	No data	No data	No data	No data	No data	No data	0.41004695373099165	No data	No data
urolithiasis	0.04969575372577561	No data	No data	No data	No data	No data	No data	No data	No data	No data	No data	No data	No data	No data	No data	No data	No data	No data	No data	No data	No data	0.4087287066308814	No data	No data
stroke	0.0495843179197905	No data	No data	No data	No data	No data	No data	No data	No data	No data	No data	No data	No data	No data	No data	No data	No data	No data	No data	No data	No data	0.4078121894349859	No data	No data
acute promyelocytic leukemia	0.04945599266616427	No data	No data	No data	No data	No data	No data	No data	No data	No data	No data	No data	No data	No data	No data	No data	No data	No data	No data	No data	No data	0.40675676294458285	No data	No data
hyper-IgM syndrome type 2	0.04943500136262572	No data	No data	No data	No data	No data	No data	No data	No data	No data	No data	No data	No data	No data	No data	No data	No data	No data	No data	No data	No data	No data	No data	0.4065841174426522
Infertility	0.049412311287601936	No data	No data	No data	No data	No data	No data	No data	No data	No data	No data	No data	No data	No data	No data	No data	No data	No data	No data	No data	No data	0.4063975001902205	No data	No data
essential thrombocythemia	0.04898213404778898	No data	No data	No data	No data	No data	No data	No data	No data	No data	No data	No data	No data	No data	No data	No data	No data	No data	No data	No data	No data	0.4028594557162195	No data	No data
pulmonary arterial hypertension	0.04887814425509127	No data	No data	No data	No data	No data	No data	No data	No data	No data	No data	No data	No data	No data	No data	No data	No data	No data	No data	No data	No data	0.4020041791526185	No data	No data
concussion	0.04880837620355988	No data	No data	No data	No data	No data	No data	No data	No data	No data	No data	No data	No data	No data	No data	No data	No data	No data	No data	No data	No data	0.4014303634172955	No data	No data
temporomandibular joint disorder	0.04864839966782841	No data	No data	No data	No data	No data	No data	No data	No data	No data	No data	No data	No data	No data	No data	No data	No data	No data	No data	No data	No data	0.40011461714847707	No data	No data
Cerebral ischemia	0.048603126840475186	No data	No data	No data	No data	No data	No data	No data	No data	No data	No data	No data	No data	No data	No data	No data	No data	No data	No data	No data	No data	0.39974226533202784	No data	No data
chronic hepatitis C virus infection	0.048160922667629745	No data	No data	No data	No data	No data	No data	No data	No data	No data	No data	No data	No data	No data	No data	No data	No data	No data	No data	No data	No data	0.3961053039000463	No data	No data
tuberous sclerosis	0.04797532117498721	No data	No data	No data	No data	No data	No data	No data	No data	No data	No data	No data	No data	No data	No data	No data	No data	No data	No data	No data	No data	0.3945788020895466	No data	No data
arteriovenous malformations of the brain	0.047891389502892616	No data	No data	No data	No data	No data	No data	No data	No data	No data	No data	No data	No data	No data	No data	No data	No data	No data	No data	No data	No data	0.3938884959525295	No data	No data
Spinal cord injury	0.047726942458433085	No data	No data	No data	No data	No data	No data	No data	No data	No data	No data	No data	No data	No data	No data	No data	No data	No data	No data	No data	No data	0.3925359814467207	No data	No data
Dilated cardiomyopathy	0.04730578710223926	No data	No data	No data	No data	No data	No data	No data	No data	No data	No data	No data	No data	No data	No data	No data	No data	No data	No data	No data	No data	0.3890721385401891	No data	No data
dengue disease	0.04727901750467203	No data	No data	No data	No data	No data	No data	No data	No data	No data	No data	No data	No data	No data	No data	No data	No data	No data	No data	No data	No data	0.38885196876369155	No data	No data
varicocele	0.04704608319336123	No data	No data	No data	No data	No data	No data	No data	No data	No data	No data	No data	No data	No data	No data	No data	No data	No data	No data	No data	No data	0.386936172490284	No data	No data
achalasia-alacrima syndrome	0.047041789480512936	No data	No data	No data	No data	No data	No data	No data	No data	No data	No data	No data	No data	No data	No data	No data	No data	No data	No data	No data	No data	0.38690085833228144	No data	No data
cholesteatoma	0.046987542817408516	No data	No data	No data	No data	No data	No data	No data	No data	No data	No data	No data	No data	No data	No data	No data	No data	No data	No data	No data	No data	0.38645470012383454	No data	No data
fibrodysplasia ossificans progressiva	0.046914778112365656	No data	No data	No data	No data	No data	No data	No data	No data	No data	No data	No data	No data	No data	No data	No data	No data	No data	No data	No data	No data	0.3858562380511058	No data	No data
silicosis	0.04684445757782267	No data	No data	No data	No data	No data	No data	No data	No data	No data	No data	No data	No data	No data	No data	No data	No data	No data	No data	No data	No data	0.38527787835277133	No data	No data
Feingold syndrome	0.04614533747261933	No data	No data	No data	No data	No data	No data	No data	No data	No data	No data	No data	No data	No data	No data	No data	No data	No data	No data	No data	No data	0.3795278809192642	No data	No data
astrocytoma	0.0456779118313937	No data	No data	No data	No data	No data	No data	No data	No data	No data	No data	No data	No data	No data	No data	No data	No data	No data	No data	No data	No data	0.35863404597626525	0.06819774603724801	No data
Hepatitis	0.045560457074410074	No data	No data	No data	No data	No data	No data	No data	No data	No data	No data	No data	No data	No data	No data	No data	No data	No data	No data	No data	No data	0.37471746170290704	No data	No data
urinary bladder carcinoma	0.04547611940703544	No data	No data	No data	No data	No data	No data	No data	No data	No data	No data	No data	No data	No data	No data	No data	No data	No data	No data	No data	No data	0.3740238164088541	No data	No data
gastric carcinoma	0.04543340386966169	No data	No data	No data	No data	No data	No data	No data	No data	No data	No data	No data	No data	No data	No data	No data	No data	No data	No data	No data	No data	0.3736724973315712	No data	No data
menstrual cycle-dependent periodic fever	0.04529570699015705	No data	No data	No data	No data	No data	No data	No data	No data	No data	No data	No data	No data	No data	No data	No data	No data	No data	No data	No data	No data	No data	No data	0.3725399927764014
acne inversa, familial, 3	0.04516265824247056	No data	No data	No data	No data	No data	No data	No data	No data	No data	No data	No data	No data	No data	No data	No data	No data	No data	No data	No data	No data	No data	No data	0.3714457173407005
oral lichen planus	0.04503260462594646	No data	No data	No data	No data	No data	No data	No data	No data	No data	No data	No data	No data	No data	No data	No data	No data	No data	No data	No data	No data	0.37037607572166226	No data	No data
Heat Stroke	0.045013957324358346	No data	No data	No data	No data	No data	No data	No data	No data	No data	No data	No data	No data	No data	No data	No data	No data	No data	No data	No data	No data	0.37022270874583724	No data	No data
immunodeficiency 31B	0.044948301926753434	No data	No data	No data	No data	No data	No data	No data	No data	No data	No data	No data	No data	No data	No data	No data	No data	No data	No data	No data	No data	No data	No data	0.36968271802762676
otitis media with effusion	0.044916795596343886	No data	No data	No data	No data	No data	No data	No data	No data	No data	No data	No data	No data	No data	No data	No data	No data	No data	No data	No data	No data	0.3694235904218752	No data	No data
dermatomyositis	0.04480897199944789	No data	No data	No data	No data	No data	No data	No data	No data	No data	No data	No data	No data	No data	No data	No data	No data	No data	No data	No data	No data	0.3685367822743064	No data	No data
Thrombocytosis	0.044568534021547944	No data	No data	No data	No data	No data	No data	No data	No data	No data	No data	No data	No data	No data	No data	No data	No data	No data	No data	No data	No data	0.3665592711920866	No data	No data
chronic lymphocytic leukemia	0.04451796471369318	No data	No data	No data	No data	No data	No data	No data	No data	No data	No data	No data	No data	No data	No data	No data	No data	No data	No data	No data	No data	0.3661433578344031	No data	No data
renal fibrosis	0.04432734272871968	No data	No data	No data	No data	No data	No data	No data	No data	No data	No data	No data	No data	No data	No data	No data	No data	No data	No data	No data	No data	0.364575564380589	No data	No data
tuberculosis	0.0442409675135954	No data	No data	No data	No data	No data	No data	No data	No data	No data	No data	No data	No data	No data	No data	No data	No data	No data	No data	No data	No data	0.3276035691362957	0.1450463675743443	No data
neuroendocrine neoplasm	0.04416939073181485	No data	No data	No data	No data	No data	No data	No data	No data	No data	No data	No data	No data	No data	No data	No data	No data	No data	No data	No data	No data	0.363276469174972	No data	No data
hypertension	0.04394299290902012	No data	No data	No data	No data	No data	No data	No data	No data	No data	No data	No data	No data	No data	No data	No data	No data	No data	No data	No data	No data	0.36141443303793	No data	No data
sensorineural hearing loss	0.04386410886789523	No data	No data	No data	No data	No data	No data	No data	No data	No data	No data	No data	No data	No data	No data	No data	No data	No data	No data	No data	No data	0.3607656417492274	No data	No data
breast carcinoma	0.04380204168780801	No data	No data	No data	No data	No data	No data	No data	No data	No data	No data	No data	No data	No data	No data	No data	No data	No data	No data	No data	No data	0.3602551627577775	No data	No data
Pneumonia	0.04352318225717448	No data	No data	No data	No data	No data	No data	No data	No data	No data	No data	No data	No data	No data	No data	No data	No data	No data	No data	No data	No data	0.35796164981412426	No data	No data
immunodeficiency due to ficolin3 deficiency	0.043506940493483096	No data	No data	No data	No data	No data	No data	No data	No data	No data	No data	No data	No data	No data	No data	No data	No data	No data	No data	No data	No data	No data	No data	0.35782806747420015
laryngotracheoesophageal cleft	0.04346621612539481	No data	No data	No data	No data	No data	No data	No data	No data	No data	No data	No data	No data	No data	No data	No data	No data	No data	No data	No data	No data	0.35749312500831193	No data	No data
chronic recurrent multifocal osteomyelitis	0.04344978504283037	No data	No data	No data	No data	No data	No data	No data	No data	No data	No data	No data	No data	No data	No data	No data	No data	No data	No data	No data	No data	0.35735798559253473	No data	No data
Bjornstad syndrome	0.04342900817004373	No data	No data	No data	No data	No data	No data	No data	No data	No data	No data	No data	No data	No data	No data	No data	No data	No data	No data	No data	No data	0.3571871037021266	No data	No data
hematoma	0.043414656003310056	No data	No data	No data	No data	No data	No data	No data	No data	No data	No data	No data	No data	No data	No data	No data	No data	No data	No data	No data	No data	0.3570690625797648	No data	No data
Mungan syndrome	0.04332995399393815	No data	No data	No data	No data	No data	No data	No data	No data	No data	No data	No data	No data	No data	No data	No data	No data	No data	No data	No data	No data	0.3563724207111124	No data	No data
Lyme disease	0.04319400484751511	No data	No data	No data	No data	No data	No data	No data	No data	No data	No data	No data	No data	No data	No data	No data	No data	No data	No data	No data	No data	0.3552542905969847	No data	No data
gastric ulcer	0.04319206848774716	No data	No data	No data	No data	No data	No data	No data	No data	No data	No data	No data	No data	No data	No data	No data	No data	No data	No data	No data	No data	0.35523836477306237	No data	No data
brain ischemia	0.043085231552212756	No data	No data	No data	No data	No data	No data	No data	No data	No data	No data	No data	No data	No data	No data	No data	No data	No data	No data	No data	No data	0.3543596715405914	No data	No data
Immunodeficiency due to interleukin-1 receptor-associated kinase-4 deficiency	0.04304866147367407	No data	No data	No data	No data	No data	No data	No data	No data	No data	No data	No data	No data	No data	No data	No data	No data	No data	No data	No data	No data	No data	No data	0.3540588965290081
hyper-IgE recurrent infection syndrome 5, autosomal recessive	0.04293039592017496	No data	No data	No data	No data	No data	No data	No data	No data	No data	No data	No data	No data	No data	No data	No data	No data	No data	No data	No data	No data	No data	No data	0.3530862072528295
Central precocious puberty	0.042896059591432896	No data	No data	No data	No data	No data	No data	No data	No data	No data	No data	No data	No data	No data	No data	No data	No data	No data	No data	No data	No data	0.35280380398524575	No data	No data
Esophagitis	0.04287126314342541	No data	No data	No data	No data	No data	No data	No data	No data	No data	No data	No data	No data	No data	No data	No data	No data	No data	No data	No data	No data	0.3525998626147402	No data	No data
asphyxia neonatorum	0.042503467177654936	No data	No data	No data	No data	No data	No data	No data	No data	No data	No data	No data	No data	No data	No data	No data	No data	No data	No data	No data	No data	0.3495748804357205	No data	No data
bronchopulmonary dysplasia	0.04231093880485374	No data	No data	No data	No data	No data	No data	No data	No data	No data	No data	No data	No data	No data	No data	No data	No data	No data	No data	No data	No data	0.3479914076658133	No data	No data
acrocallosal syndrome	0.04222616175154137	No data	No data	No data	No data	No data	No data	No data	No data	No data	No data	No data	No data	No data	No data	No data	No data	No data	No data	No data	No data	0.3472941485892421	No data	No data
generalized anxiety disorder	0.042004310764648056	No data	No data	No data	No data	No data	No data	No data	No data	No data	No data	No data	No data	No data	No data	No data	No data	No data	No data	No data	No data	0.3454695084512125	No data	No data
chronic rhinosinusitis	0.041953358751062354	No data	No data	No data	No data	No data	No data	No data	No data	No data	No data	No data	No data	No data	No data	No data	No data	No data	No data	No data	No data	0.3450504474841923	No data	No data
aneurysm	0.04186012476733503	No data	No data	No data	No data	No data	No data	No data	No data	No data	No data	No data	No data	No data	No data	No data	No data	No data	No data	No data	No data	0.34428363336576284	No data	No data
eumycotic mycetoma	0.04182412022181875	No data	No data	No data	No data	No data	No data	No data	No data	No data	No data	No data	No data	No data	No data	No data	No data	No data	No data	No data	No data	0.34398750964857555	No data	No data
meningococcal infection	0.041479184072298336	No data	No data	No data	No data	No data	No data	No data	No data	No data	No data	No data	No data	No data	No data	No data	No data	No data	No data	No data	No data	0.33504232835599745	0.024432849692525703	No data
Immunodeficiency due to a complement cascade protein anomaly	0.04134120254503075	No data	No data	No data	No data	No data	No data	No data	No data	No data	No data	No data	No data	No data	No data	No data	No data	No data	No data	No data	No data	No data	No data	0.34001569510417967
toxic epidermal necrolysis	0.041023363870001904	No data	No data	No data	No data	No data	No data	No data	No data	No data	No data	No data	No data	No data	No data	No data	No data	No data	No data	No data	No data	0.33740159267444975	No data	No data
HIV infection	0.04100491391256733	No data	No data	No data	No data	No data	No data	No data	No data	No data	No data	No data	No data	No data	No data	No data	No data	No data	No data	No data	No data	0.3372498487793628	No data	No data
immunodeficiency 51	0.04094205630197127	No data	No data	No data	No data	No data	No data	No data	No data	No data	No data	No data	No data	No data	No data	No data	No data	No data	No data	No data	No data	No data	No data	0.3367328687970769
recurrent Neisseria infections due to factor D deficiency	0.04083118234556586	No data	No data	No data	No data	No data	No data	No data	No data	No data	No data	No data	No data	No data	No data	No data	No data	No data	No data	No data	No data	No data	No data	0.33582097260065946
aortitis	0.040448461873825704	No data	No data	No data	No data	No data	No data	No data	No data	No data	No data	No data	No data	No data	No data	No data	No data	No data	No data	No data	No data	0.33267324202635934	No data	No data
intrahepatic cholangiocarcinoma	0.04042660642558915	No data	No data	No data	No data	No data	No data	No data	No data	No data	No data	No data	No data	No data	No data	No data	No data	No data	No data	No data	No data	0.3324934892623736	No data	No data
macrophage activation syndrome	0.04040592934292398	No data	No data	No data	No data	No data	No data	No data	No data	No data	No data	No data	No data	No data	No data	No data	No data	No data	No data	No data	No data	0.215807663525866	No data	0.27837151222636125
immunodeficiency 89 and autoimmunity	0.04038768651994421	No data	No data	No data	No data	No data	No data	No data	No data	No data	No data	No data	No data	No data	No data	No data	No data	No data	No data	No data	No data	No data	No data	0.33217338781498973
Abdominal Aortic Aneurysm	0.04028743283944181	No data	No data	No data	No data	No data	No data	No data	No data	No data	No data	No data	No data	No data	0.06079307976116211	No data	No data	No data	No data	No data	No data	0.10953376219964633	No data	No data
skin basal cell carcinoma	0.04007977920229452	No data	No data	No data	No data	No data	No data	No data	No data	No data	No data	No data	No data	No data	No data	No data	No data	No data	No data	No data	No data	0.3296409670291094	No data	No data
mitochondrial DNA depletion syndrome 4a	0.03983256225180021	No data	No data	No data	No data	No data	No data	No data	No data	No data	No data	No data	No data	No data	No data	No data	No data	No data	No data	No data	No data	0.32760770147104296	No data	No data
lupus nephritis	0.03982685109857284	No data	No data	No data	No data	No data	No data	No data	No data	No data	No data	No data	No data	No data	No data	No data	No data	No data	No data	No data	No data	0.3275607294040758	No data	No data
myocarditis	0.03968543412336537	No data	No data	No data	No data	No data	No data	No data	No data	No data	No data	No data	No data	No data	No data	No data	No data	No data	No data	No data	No data	0.3263976284741422	No data	No data
pancreatic ductal adenocarcinoma	0.03968001372994906	No data	No data	No data	No data	No data	No data	No data	No data	No data	No data	No data	No data	No data	0.06079307976116211	No data	No data	No data	No data	No data	No data	0.08955059596167597	No data	No data
visceral Leishmaniasis	0.03950447102804082	No data	No data	No data	No data	No data	No data	No data	No data	No data	No data	No data	No data	No data	No data	No data	No data	No data	No data	No data	No data	0.3249092757205434	No data	No data
cytomegalovirus infection	0.039492762638255165	No data	No data	No data	No data	No data	No data	No data	No data	No data	No data	No data	No data	No data	No data	No data	No data	No data	No data	No data	No data	0.32481297865982817	No data	No data
Insulin resistance	0.03948263929690009	No data	No data	No data	No data	No data	No data	No data	No data	No data	No data	No data	No data	No data	No data	No data	No data	No data	No data	No data	No data	0.3247297180206662	No data	No data
autoimmune disease	0.03939422663547029	No data	No data	No data	No data	No data	No data	No data	No data	No data	No data	No data	No data	No data	No data	No data	No data	No data	No data	No data	No data	0.1791197684185069	No data	0.27922261534301757
scleritis	0.0392035649220092	No data	No data	No data	No data	No data	No data	No data	No data	No data	No data	No data	No data	No data	0.06079307976116211	No data	No data	No data	No data	No data	No data	0.07387615374517077	No data	No data
cervical squamous cell carcinoma	0.038568737668471	No data	No data	No data	No data	No data	No data	No data	No data	No data	No data	No data	No data	No data	No data	No data	No data	No data	No data	No data	No data	0.3172132241037638	No data	No data
hematopoietic and lymphoid cell neoplasm	0.03853514835126966	No data	No data	No data	No data	No data	No data	No data	No data	No data	No data	No data	No data	No data	No data	No data	No data	No data	No data	No data	No data	0.3169369647224879	No data	No data
polymyalgia rheumatica	0.0385133006902683	No data	No data	No data	No data	No data	No data	No data	No data	No data	No data	No data	No data	No data	0.06079307976116211	No data	No data	No data	No data	No data	No data	0.051167508798978106	No data	No data
small cell osteogenic sarcoma	0.038478806570497716	No data	No data	No data	No data	No data	No data	No data	No data	No data	No data	No data	No data	No data	No data	No data	No data	No data	No data	No data	No data	0.31647357496666956	No data	No data
Mixed Tumor of the Salivary Gland	0.038436304887208984	No data	No data	No data	No data	No data	No data	No data	No data	No data	No data	No data	No data	No data	No data	No data	No data	No data	No data	No data	No data	0.31612401475804297	No data	No data
migraine disorder	0.038364930848721605	No data	No data	No data	No data	No data	No data	No data	No data	No data	No data	No data	No data	No data	No data	No data	No data	No data	No data	No data	No data	0.31553699038974486	No data	No data
Myocardial Ischemia	0.03817148754573769	No data	No data	No data	No data	No data	No data	No data	No data	No data	No data	No data	No data	No data	No data	No data	No data	No data	No data	No data	No data	0.31394599266645223	No data	No data
amyloidosis	0.0380660673218115	No data	No data	No data	No data	No data	No data	No data	No data	No data	No data	No data	No data	No data	No data	No data	No data	No data	No data	No data	No data	0.3130789513490823	No data	No data
immunodeficiency, common variable, 4	0.038029767047055824	No data	No data	No data	No data	No data	No data	No data	No data	No data	No data	No data	No data	No data	No data	No data	No data	No data	No data	No data	No data	No data	No data	0.3127803953711791
X-linked agammaglobulinemia	0.03796324267321256	No data	No data	No data	No data	No data	No data	No data	No data	No data	No data	No data	No data	No data	No data	No data	No data	No data	No data	No data	No data	No data	No data	0.31223325765332854
type II complement component 8 deficiency	0.037948459479025184	No data	No data	No data	No data	No data	No data	No data	No data	No data	No data	No data	No data	No data	No data	No data	No data	No data	No data	No data	No data	No data	No data	0.3121116714938063
hereditary sensory and autonomic neuropathy	0.037880916729348194	No data	No data	No data	No data	No data	No data	No data	No data	No data	No data	No data	No data	No data	No data	No data	No data	No data	No data	No data	No data	0.31155615802136544	No data	No data
polymyositis	0.037855234879960654	No data	No data	No data	No data	No data	No data	No data	No data	No data	No data	No data	No data	No data	No data	No data	No data	No data	No data	No data	No data	0.31134493456066537	No data	No data
Barrett's esophagus	0.03782276705376726	No data	No data	No data	No data	No data	No data	No data	No data	No data	No data	No data	No data	No data	No data	No data	No data	No data	No data	No data	No data	0.305650601764383	0.021709189011021666	No data
glaucoma	0.037783998798265765	No data	No data	No data	No data	No data	No data	No data	No data	No data	No data	No data	No data	No data	No data	No data	No data	No data	No data	No data	No data	0.3107590448346081	No data	No data
neuroblastoma	0.037677550248724094	No data	No data	No data	No data	No data	No data	No data	No data	No data	No data	No data	No data	No data	No data	No data	No data	No data	No data	No data	No data	0.30988354592947054	No data	No data
atrophic gastritis	0.03761397995222738	No data	No data	No data	No data	No data	No data	No data	No data	No data	No data	No data	No data	No data	No data	No data	No data	No data	No data	No data	No data	0.3093607043762341	No data	No data
polyneuropathy	0.037512355250497224	No data	No data	No data	No data	No data	No data	No data	No data	No data	No data	No data	No data	No data	No data	No data	No data	No data	No data	No data	No data	0.30852487978789767	No data	No data
endocrine system disease	0.037512355250497224	No data	No data	No data	No data	No data	No data	No data	No data	No data	No data	No data	No data	No data	No data	No data	No data	No data	No data	No data	No data	0.30852487978789767	No data	No data
diffuse scleroderma	0.037327565323154885	No data	No data	No data	No data	No data	No data	No data	No data	No data	No data	No data	No data	No data	0.06079307976116211	No data	No data	No data	No data	No data	No data	0.012158615952232422	No data	No data
dysentery	0.037246873721548716	No data	No data	No data	No data	No data	No data	No data	No data	No data	No data	No data	No data	No data	No data	No data	No data	No data	No data	No data	No data	0.30634139500647595	No data	No data
cardiac hypertrophy	0.03708948534748617	No data	No data	No data	No data	No data	No data	No data	No data	No data	No data	No data	No data	No data	No data	No data	No data	No data	No data	No data	No data	0.3050469353847486	No data	No data
immunodeficiency 28	0.03695798546847018	No data	No data	No data	No data	No data	No data	No data	No data	No data	No data	No data	No data	No data	No data	No data	No data	No data	No data	No data	No data	No data	No data	0.3039653988058105
hyper-IgM syndrome type 5	0.036884069497533235	No data	No data	No data	No data	No data	No data	No data	No data	No data	No data	No data	No data	No data	No data	No data	No data	No data	No data	No data	No data	No data	No data	0.3033574680081989
hemophagocytic syndrome	0.0366243400462209	No data	No data	No data	No data	No data	No data	No data	No data	No data	No data	No data	No data	No data	No data	No data	No data	No data	No data	No data	No data	0.30122129188146923	No data	No data
Hyperammonemia	0.036583066340608726	No data	No data	No data	No data	No data	No data	No data	No data	No data	No data	No data	No data	No data	No data	No data	No data	No data	No data	No data	No data	0.3008818313230115	No data	No data
burning mouth syndrome	0.036560343757157256	No data	No data	No data	No data	No data	No data	No data	No data	No data	No data	No data	No data	No data	No data	No data	No data	No data	No data	No data	No data	0.3006949467011044	No data	No data
Duchenne muscular dystrophy	0.036390866053729175	No data	No data	No data	No data	No data	No data	No data	No data	No data	No data	No data	No data	No data	No data	No data	No data	No data	No data	No data	No data	0.2993010569352469	No data	No data
granular corneal dystrophy type II	0.03637614568549424	No data	No data	No data	No data	No data	No data	No data	No data	No data	No data	No data	No data	No data	No data	No data	No data	No data	No data	No data	No data	0.2991799874953307	No data	No data
Congestive heart failure	0.03635357741783839	No data	No data	No data	No data	No data	No data	No data	No data	No data	No data	No data	No data	No data	No data	No data	No data	No data	No data	No data	No data	0.2989943720622541	No data	No data
Arthritis	0.03626536809733579	No data	No data	No data	No data	No data	No data	No data	No data	No data	No data	No data	No data	No data	No data	No data	No data	No data	No data	No data	No data	0.2982688838911568	No data	No data
pancreatic intraductal papillary-mucinous neoplasm	0.03625207089141588	No data	No data	No data	No data	No data	No data	No data	No data	No data	No data	No data	No data	No data	No data	No data	No data	No data	No data	No data	No data	0.298159519420956	No data	No data
Chagas disease	0.03612563474304818	No data	No data	No data	No data	No data	No data	No data	No data	No data	No data	No data	No data	No data	No data	No data	No data	No data	No data	No data	No data	0.29711963010407627	No data	No data
bacterial meningitis	0.03610132249199996	No data	No data	No data	No data	No data	No data	No data	No data	No data	No data	No data	No data	No data	No data	No data	No data	No data	No data	No data	No data	0.29691967106972783	No data	No data
solitary fibrous tumor	0.03609461552434748	No data	No data	No data	No data	No data	No data	No data	No data	No data	No data	No data	No data	No data	No data	No data	No data	No data	No data	No data	No data	0.29686450880719045	No data	No data
fetal growth restriction	0.03601151744263951	No data	No data	No data	No data	No data	No data	No data	No data	No data	No data	No data	No data	No data	No data	No data	No data	No data	No data	No data	No data	0.29618105863461786	No data	No data
laryngeal squamous cell carcinoma	0.03600590669837409	No data	No data	No data	No data	No data	No data	No data	No data	No data	No data	No data	No data	No data	No data	No data	No data	No data	No data	No data	No data	0.29613491239324086	No data	No data
osteosclerosis	0.035980241430687655	No data	No data	No data	No data	No data	No data	No data	No data	No data	No data	No data	No data	No data	No data	No data	No data	No data	No data	No data	No data	0.2959238253107368	No data	No data
age	0.03593457803088803	No data	No data	No data	No data	No data	No data	No data	No data	No data	No data	No data	No data	No data	No data	No data	No data	No data	No data	No data	No data	0.29554826118420285	No data	No data
aging	0.03593457803088803	No data	No data	No data	No data	No data	No data	No data	No data	No data	No data	No data	No data	No data	No data	No data	No data	No data	No data	No data	No data	0.29554826118420285	No data	No data
diffuse large B-cell lymphoma	0.03576458599253515	No data	No data	No data	No data	No data	No data	No data	No data	No data	No data	No data	No data	No data	No data	No data	No data	No data	No data	No data	No data	0.2941501412088642	No data	No data
chronic prostatitis	0.035764376427818795	No data	No data	No data	No data	No data	No data	No data	No data	No data	No data	No data	No data	No data	No data	No data	No data	No data	No data	No data	No data	0.29414841761863664	No data	No data
sweet syndrome	0.03567120279978942	No data	No data	No data	No data	No data	No data	No data	No data	No data	No data	No data	No data	No data	No data	No data	No data	No data	No data	No data	No data	0.16193155238589402	No data	0.2528992118064344
venous thromboembolism	0.035659037752574584	No data	No data	No data	No data	No data	No data	No data	No data	No data	No data	No data	No data	No data	No data	No data	No data	No data	No data	No data	No data	0.2932820470082147	No data	No data
Chronic colitis	0.035558010537843895	No data	No data	No data	No data	No data	No data	No data	No data	No data	No data	No data	No data	No data	No data	No data	No data	No data	No data	No data	No data	0.2924511365236037	No data	No data
Thrombocytopenia	0.03551429945987613	No data	No data	No data	No data	No data	No data	No data	No data	No data	No data	No data	No data	No data	No data	No data	No data	No data	No data	No data	No data	0.2920916295029075	No data	No data
PTEN hamartoma tumor syndrome	0.03540439460307824	No data	No data	No data	No data	No data	No data	No data	No data	No data	No data	No data	No data	No data	No data	No data	No data	No data	No data	No data	No data	0.29118770378282816	No data	No data
epidermolysis bullosa simplex	0.03532966987854446	No data	No data	No data	No data	No data	No data	No data	No data	No data	No data	No data	No data	No data	No data	No data	No data	No data	No data	No data	No data	0.2905731212939384	No data	No data
acute lymphoblastic leukemia	0.035242498163505845	No data	No data	No data	No data	No data	No data	No data	No data	No data	No data	No data	No data	No data	No data	No data	No data	No data	No data	No data	No data	0.2898561670338394	No data	No data
essential hypertension	0.035223907690182577	No data	No data	No data	No data	No data	No data	No data	No data	No data	No data	No data	No data	No data	No data	No data	No data	No data	No data	No data	No data	0.28970326744891695	No data	No data
pouchitis	0.03519687762577527	No data	No data	No data	No data	No data	No data	No data	No data	No data	No data	No data	No data	No data	No data	No data	No data	No data	No data	No data	No data	0.28948095543155006	No data	No data
esophageal adenocarcinoma	0.03518475882573163	No data	No data	No data	No data	No data	No data	No data	No data	No data	No data	No data	No data	No data	No data	No data	No data	No data	No data	No data	No data	0.10896609188860197	0.262139759930131	No data
adenocarcinoma	0.034983433996881044	No data	No data	No data	No data	No data	No data	No data	No data	No data	No data	No data	No data	No data	No data	No data	No data	No data	No data	No data	No data	0.287725462621079	No data	No data
Myasthenia gravis	0.03490946760669444	No data	No data	No data	No data	No data	No data	No data	No data	No data	No data	No data	No data	No data	No data	No data	No data	No data	No data	No data	No data	0.2871171171442813	No data	No data
Ehlers-Danlos syndrome, musculocontractural type	0.03483557049187253	No data	No data	No data	No data	No data	No data	No data	No data	No data	No data	No data	No data	No data	No data	No data	No data	No data	No data	No data	No data	0.2865093414310569	No data	No data
liver disease	0.03479703042408469	No data	No data	No data	No data	No data	No data	No data	No data	No data	No data	No data	No data	No data	No data	No data	No data	No data	No data	No data	No data	0.28619236400583625	No data	No data
brain aneurysm	0.034749683312739574	No data	No data	No data	No data	No data	No data	No data	No data	No data	No data	No data	No data	No data	No data	No data	No data	No data	No data	No data	No data	0.28580295199108785	No data	No data
severe combined immunodeficiency due to DCLRE1C deficiency	0.03471833154908089	No data	No data	No data	No data	No data	No data	No data	No data	No data	No data	No data	No data	No data	No data	No data	No data	No data	No data	No data	No data	No data	No data	0.2855450956381784
angina unstable	0.03460871863939986	No data	No data	No data	No data	No data	No data	No data	No data	No data	No data	No data	No data	No data	No data	No data	No data	No data	No data	No data	No data	0.2846435710722931	No data	No data
pneumonitis	0.03429393330131326	No data	No data	No data	No data	No data	No data	No data	No data	No data	No data	No data	No data	No data	No data	No data	No data	No data	No data	No data	No data	0.2820545811796663	No data	No data
Sjogren syndrome	0.03422224034421382	No data	No data	No data	No data	No data	No data	No data	No data	No data	No data	No data	No data	No data	No data	No data	No data	No data	No data	No data	No data	0.2814649338268665	No data	No data
Immunodeficiency by defective expression of HLA class 2	0.03414917857286645	No data	No data	No data	No data	No data	No data	No data	No data	No data	No data	No data	No data	No data	No data	No data	No data	No data	No data	No data	No data	No data	No data	0.28086402849656894
primary ciliary dyskinesia	0.03406260105804468	No data	No data	No data	No data	No data	No data	No data	No data	No data	No data	No data	No data	No data	No data	No data	No data	No data	No data	No data	No data	0.28015196130765607	No data	No data
hematocrit	0.03405418562314616	No data	No data	No data	No data	No data	No data	No data	No data	No data	No data	No data	No data	No data	No data	No data	No data	No data	No data	No data	No data	0.2800827475506662	No data	No data
immunodeficiency 33	0.033949605451336705	No data	No data	No data	No data	No data	No data	No data	No data	No data	No data	No data	No data	No data	No data	No data	No data	No data	No data	No data	No data	No data	No data	0.27922261534301757
status epilepticus	0.03393204010428089	No data	No data	No data	No data	No data	No data	No data	No data	No data	No data	No data	No data	No data	No data	No data	No data	No data	No data	No data	No data	0.2790781470324399	No data	No data
Prader-Willi syndrome	0.03388841945317224	No data	No data	No data	No data	No data	No data	No data	No data	No data	No data	No data	No data	No data	No data	No data	No data	No data	No data	No data	No data	0.27871938373832794	No data	No data
Mobius syndrome	0.03388359641221679	No data	No data	No data	No data	No data	No data	No data	No data	No data	No data	No data	No data	No data	No data	No data	No data	No data	No data	No data	No data	0.27867971605761166	No data	No data
social anxiety disorder	0.03381655670365022	No data	No data	No data	No data	No data	No data	No data	No data	No data	No data	No data	No data	No data	No data	No data	No data	No data	No data	No data	No data	0.27812833990731667	No data	No data
Meningitis	0.03379112690139745	No data	No data	No data	No data	No data	No data	No data	No data	No data	No data	No data	No data	No data	No data	No data	No data	No data	No data	No data	No data	0.27791918943860644	No data	No data
liver cancer	0.03370003821291051	No data	No data	No data	No data	No data	No data	No data	No data	No data	No data	No data	No data	No data	No data	No data	No data	No data	No data	No data	No data	0.27717001955903464	No data	No data
osteomyelitis	0.03358721613441737	No data	No data	No data	No data	No data	No data	No data	No data	No data	No data	No data	No data	No data	No data	No data	No data	No data	No data	No data	No data	0.27624210079808037	No data	No data
gastroesophageal reflux disease	0.03350260514588736	No data	No data	No data	No data	No data	No data	No data	No data	No data	No data	No data	No data	No data	No data	No data	No data	No data	No data	No data	No data	0.2755462075412951	No data	No data
pulmonary fibrosis	0.033489427198350165	No data	No data	No data	No data	No data	No data	No data	No data	No data	No data	No data	No data	No data	No data	No data	No data	No data	No data	No data	No data	0.2754378239260138	No data	No data
autosomal recessive severe congenital neutropenia due to JAGN1 deficiency	0.03340262726640335	No data	No data	No data	No data	No data	No data	No data	No data	No data	No data	No data	No data	No data	No data	No data	No data	No data	No data	No data	No data	No data	No data	0.2747239274406915
psoriatic arthritis	0.033379327168550826	No data	No data	No data	No data	No data	No data	No data	No data	No data	No data	No data	No data	No data	No data	No data	No data	No data	No data	No data	No data	0.2745322929820981	No data	No data
overactive bladder	0.03335302869452562	No data	No data	No data	No data	No data	No data	No data	No data	No data	No data	No data	No data	No data	No data	No data	No data	No data	No data	No data	No data	0.27431599801786427	No data	No data
Hyponatremia	0.03324068867517624	No data	No data	No data	No data	No data	No data	No data	No data	No data	No data	No data	No data	No data	No data	No data	No data	No data	No data	No data	No data	0.2733920440103462	No data	No data
mood disorder	0.03311036906813848	No data	No data	No data	No data	No data	No data	No data	No data	No data	No data	No data	No data	No data	No data	No data	No data	No data	No data	No data	No data	0.2723202147203206	No data	No data
Pancreatic cysts	0.03310510291263881	No data	No data	No data	No data	No data	No data	No data	No data	No data	No data	No data	No data	No data	No data	No data	No data	No data	No data	No data	No data	0.27227690259071335	No data	No data
Inflammatory abnormality of the skin	0.03301550039249698	No data	No data	No data	No data	No data	No data	No data	No data	No data	No data	No data	No data	No data	No data	No data	No data	No data	No data	No data	No data	0.27153995588153323	No data	No data
Tendinopathy	0.03286526753027999	No data	No data	No data	No data	No data	No data	No data	No data	No data	No data	No data	No data	No data	No data	No data	No data	No data	No data	No data	No data	0.27030434762803457	No data	No data
Hyperglycemia	0.03285143211275417	No data	No data	No data	No data	No data	No data	No data	No data	No data	No data	No data	No data	No data	No data	No data	No data	No data	No data	No data	No data	0.2701905565717155	No data	No data
Autoimmune Hepatitis	0.032814826051292496	No data	No data	No data	No data	No data	No data	No data	No data	No data	No data	No data	No data	No data	No data	No data	No data	No data	No data	No data	No data	0.2698894856142522	No data	No data
diabetic retinopathy	0.032628533192549596	No data	No data	No data	No data	No data	No data	No data	No data	No data	No data	No data	No data	No data	No data	No data	No data	No data	No data	No data	No data	0.2683572975800648	No data	No data
acute pyelonephritis	0.03261116596540496	No data	No data	No data	No data	No data	No data	No data	No data	No data	No data	No data	No data	No data	No data	No data	No data	No data	No data	No data	No data	0.2682144587305374	No data	No data
congenital primary aphakia	0.03260515606885036	No data	No data	No data	No data	No data	No data	No data	No data	No data	No data	No data	No data	No data	No data	No data	No data	No data	No data	No data	No data	0.2681650296131262	No data	No data
vasculitis	0.032581587471511235	No data	No data	No data	No data	No data	No data	No data	No data	No data	No data	No data	No data	No data	No data	No data	No data	No data	No data	No data	No data	0.2679711868481954	No data	No data
complement factor I deficiency	0.032449111241316816	No data	No data	No data	No data	No data	No data	No data	No data	No data	No data	No data	No data	No data	No data	No data	No data	No data	No data	No data	No data	No data	No data	0.26688162015150163
common variable immunodeficiency	0.032430632248582586	No data	No data	No data	No data	No data	No data	No data	No data	No data	No data	No data	No data	No data	No data	No data	No data	No data	No data	No data	No data	0.26672963745209877	No data	No data
craniodiaphyseal dysplasia	0.03236533980758829	No data	No data	No data	No data	No data	No data	No data	No data	No data	No data	No data	No data	No data	No data	No data	No data	No data	No data	No data	No data	0.26619263191420844	No data	No data
Creutzfeldt Jacob Disease	0.03235022278473778	No data	No data	No data	No data	No data	No data	No data	No data	No data	No data	No data	No data	No data	No data	No data	No data	No data	No data	No data	No data	0.26606830014067523	No data	No data
Cholestasis	0.032340064474503306	No data	No data	No data	No data	No data	No data	No data	No data	No data	No data	No data	No data	No data	No data	No data	No data	No data	No data	No data	No data	0.26598475189575665	No data	No data
encephalitis	0.032331420630836806	No data	No data	No data	No data	No data	No data	No data	No data	No data	No data	No data	No data	No data	No data	No data	No data	No data	No data	No data	No data	0.2659136595633691	No data	No data
colon adenocarcinoma	0.0323070847244007	No data	No data	No data	No data	No data	No data	No data	No data	No data	No data	No data	No data	No data	No data	No data	No data	No data	No data	No data	No data	0.2657135059724364	No data	No data
Hodgkins lymphoma	0.03228188100731332	No data	No data	No data	No data	No data	No data	No data	No data	No data	No data	No data	No data	No data	No data	No data	No data	No data	No data	No data	No data	0.26550621496837473	No data	No data
preeclampsia	0.0322480227124331	No data	No data	No data	No data	No data	No data	No data	No data	No data	No data	No data	No data	No data	No data	No data	No data	No data	No data	No data	No data	0.26522774334781174	No data	No data
Encephalitis, Tick-Borne	0.032211386063763704	No data	No data	No data	No data	No data	No data	No data	No data	No data	No data	No data	No data	No data	No data	No data	No data	No data	No data	No data	No data	0.2649264208221778	No data	No data
chronic purulent otitis media	0.03218568293378322	No data	No data	No data	No data	No data	No data	No data	No data	No data	No data	No data	No data	No data	No data	No data	No data	No data	No data	No data	No data	0.2647150223366802	No data	No data
Blau syndrome	0.03218178181309488	No data	No data	No data	No data	No data	No data	No data	No data	No data	No data	No data	No data	No data	No data	No data	No data	No data	No data	No data	No data	0.2646829371001396	No data	No data
alpha 1-antitrypsin deficiency	0.03214872494831475	No data	No data	No data	No data	No data	No data	No data	No data	No data	No data	No data	No data	No data	No data	No data	No data	No data	No data	No data	No data	0.26441105693787437	No data	No data
insomnia	0.03210550786842712	No data	No data	No data	No data	No data	No data	No data	No data	No data	No data	No data	No data	No data	No data	No data	No data	No data	No data	No data	No data	0.2640556128638333	No data	No data
ganglioneuroma	0.03210037835067416	No data	No data	No data	No data	No data	No data	No data	No data	No data	No data	No data	No data	No data	No data	No data	No data	No data	No data	No data	No data	0.2640134245278161	No data	No data
hyper-IgM syndrome type 3	0.03180604229416544	No data	No data	No data	No data	No data	No data	No data	No data	No data	No data	No data	No data	No data	No data	No data	No data	No data	No data	No data	No data	No data	No data	0.2615926222122806
Hepatic steatosis	0.03179375677964	No data	No data	No data	No data	No data	No data	No data	No data	No data	No data	No data	No data	No data	No data	No data	No data	No data	No data	No data	No data	0.2614915785196949	No data	No data
nutritional disorder	0.03178386750288435	No data	No data	No data	No data	No data	No data	No data	No data	No data	No data	No data	No data	No data	No data	No data	No data	No data	No data	No data	No data	0.26141024297299703	No data	No data
chronic rhinosinusitis without nasal polyps	0.031769634348161255	No data	No data	No data	No data	No data	No data	No data	No data	No data	No data	No data	No data	No data	No data	No data	No data	No data	No data	No data	No data	0.2612931806792375	No data	No data
nonpapillary renal cell carcinoma	0.03176321641443881	No data	No data	No data	No data	No data	No data	No data	No data	No data	No data	No data	No data	No data	No data	No data	No data	No data	No data	No data	No data	0.2612403956110384	No data	No data
AIDS	0.03169503219851789	No data	No data	No data	No data	No data	No data	No data	No data	No data	No data	No data	No data	No data	No data	No data	No data	No data	No data	No data	No data	0.26067960632228393	No data	No data
immunodeficiency 84	0.031658210352291556	No data	No data	No data	No data	No data	No data	No data	No data	No data	No data	No data	No data	No data	No data	No data	No data	No data	No data	No data	No data	No data	No data	0.2603767606170573
Neoplasm of the lung	0.031483432080002156	No data	No data	No data	No data	No data	No data	No data	No data	No data	No data	No data	No data	No data	No data	No data	No data	No data	No data	No data	No data	0.25893927568475866	No data	No data
lymphoma	0.03147264586571827	No data	No data	No data	No data	No data	No data	No data	No data	No data	No data	No data	No data	No data	No data	No data	No data	No data	No data	No data	No data	0.2588505631674272	No data	No data
oligoarticular juvenile idiopathic arthritis	0.03138472125982488	No data	No data	No data	No data	No data	No data	No data	No data	No data	No data	No data	No data	No data	No data	No data	No data	No data	No data	No data	No data	No data	No data	0.25812741666589434
Acute Leukemia	0.03125350784066846	No data	No data	No data	No data	No data	No data	No data	No data	No data	No data	No data	No data	No data	No data	No data	No data	No data	No data	No data	No data	0.2570482361105422	No data	No data
metastatic neoplasm	0.03125143811968331	No data	No data	No data	No data	No data	No data	No data	No data	No data	No data	No data	No data	No data	No data	No data	No data	No data	No data	No data	No data	0.2570312134412411	No data	No data
Åland Islands eye disease	0.031087163019835273	No data	No data	No data	No data	No data	No data	No data	No data	No data	No data	No data	No data	No data	No data	No data	No data	No data	No data	No data	No data	0.2556801131145804	No data	No data
Uveitis	0.03100412720138447	No data	No data	No data	No data	No data	No data	No data	No data	No data	No data	No data	No data	No data	No data	No data	No data	No data	No data	No data	No data	0.2549971750336588	No data	No data
retinal degeneration	0.031002702455707527	No data	No data	No data	No data	No data	No data	No data	No data	No data	No data	No data	No data	No data	No data	No data	No data	No data	No data	No data	No data	0.25498545704139275	No data	No data
nervous system disease	0.03093134847666829	No data	No data	No data	No data	No data	No data	No data	No data	No data	No data	No data	No data	No data	No data	No data	No data	No data	No data	No data	No data	0.25439859765443973	No data	No data
kidney neoplasm	0.03087992420422466	No data	No data	No data	No data	No data	No data	No data	No data	No data	No data	No data	No data	No data	No data	No data	No data	No data	No data	No data	No data	0.2539756525376135	No data	No data
perivascular space measurement	0.03077020829848761	No data	No data	No data	No data	No data	No data	No data	No data	No data	No data	No data	No data	No data	No data	No data	No data	No data	No data	No data	No data	0.2530732808682714	No data	No data
Keratoconjunctivitis sicca	0.0307621882458978	No data	No data	No data	No data	No data	No data	No data	No data	No data	No data	No data	No data	No data	No data	No data	No data	No data	No data	No data	No data	0.2530073189806576	No data	No data
hyperplasia	0.030675127938830257	No data	No data	No data	No data	No data	No data	No data	No data	No data	No data	No data	No data	No data	No data	No data	No data	No data	No data	No data	No data	0.25229128100882275	No data	No data
ankylosing spondylitis	0.030590659183909737	No data	No data	No data	No data	No data	No data	No data	No data	No data	No data	No data	No data	No data	No data	No data	No data	No data	No data	No data	No data	0.25159655756947436	No data	No data
hyper-IgM syndrome type 4	0.030564253982424842	No data	No data	No data	No data	No data	No data	No data	No data	No data	No data	No data	No data	No data	No data	No data	No data	No data	No data	No data	No data	No data	No data	0.25137938481240535
systemic lupus erythematosus	0.030461865510576697	No data	No data	No data	No data	No data	No data	No data	No data	No data	No data	No data	No data	No data	No data	No data	No data	No data	No data	No data	No data	0.25053727850482554	No data	No data
sudden infant death syndrome	0.030457468303413265	No data	No data	No data	No data	No data	No data	No data	No data	No data	No data	No data	No data	No data	No data	No data	No data	No data	No data	No data	No data	0.25050111314537427	No data	No data
chilblain lupus	0.030453380026019432	No data	No data	No data	No data	No data	No data	No data	No data	No data	No data	No data	No data	No data	No data	No data	No data	No data	No data	No data	No data	No data	No data	0.2504674886159879
Thymic aplasia	0.030438596831832043	No data	No data	No data	No data	No data	No data	No data	No data	No data	No data	No data	No data	No data	No data	No data	No data	No data	No data	No data	No data	No data	No data	0.25034590245646554
peritonitis	0.030409663356527276	No data	No data	No data	No data	No data	No data	No data	No data	No data	No data	No data	No data	No data	No data	No data	No data	No data	No data	No data	No data	0.25010793560712646	No data	No data
Granular Cell Tumor	0.030353182820971575	No data	No data	No data	No data	No data	No data	No data	No data	No data	No data	No data	No data	No data	No data	No data	No data	No data	No data	No data	No data	0.2496434046458921	No data	No data
Angel-shaped phalango-epiphyseal dysplasia	0.03033901559320866	No data	No data	No data	No data	No data	No data	No data	No data	No data	No data	No data	No data	No data	No data	No data	No data	No data	No data	No data	No data	0.2495268845763499	No data	No data
viral disease	0.030324629460489326	No data	No data	No data	No data	No data	No data	No data	No data	No data	No data	No data	No data	No data	No data	No data	No data	No data	No data	No data	No data	0.24940856409665174	No data	No data
heart failure	0.030304947298179084	No data	No data	No data	No data	No data	No data	No data	No data	No data	No data	No data	No data	No data	No data	No data	No data	No data	No data	No data	No data	0.24924668578428819	No data	No data
chronic thromboembolic pulmonary hypertension	0.030267152843686636	No data	No data	No data	No data	No data	No data	No data	No data	No data	No data	No data	No data	No data	No data	No data	No data	No data	No data	No data	No data	0.2489358407453386	No data	No data
Graves ophthalmopathy	0.030177216160110494	No data	No data	No data	No data	No data	No data	No data	No data	No data	No data	No data	No data	No data	No data	No data	No data	No data	No data	No data	No data	0.24819614566878154	No data	No data
mucositis	0.030163049471988564	No data	No data	No data	No data	No data	No data	No data	No data	No data	No data	No data	No data	No data	No data	No data	No data	No data	No data	No data	No data	0.24807963003758157	No data	No data
benign prostatic hyperplasia	0.030125655395583015	No data	No data	No data	No data	No data	No data	No data	No data	No data	No data	No data	No data	No data	No data	No data	No data	No data	No data	No data	No data	0.24777207795638695	No data	No data
diabetic nephropathy	0.03004949187911223	No data	No data	No data	No data	No data	No data	No data	No data	No data	No data	No data	No data	No data	No data	No data	No data	No data	No data	No data	No data	0.24714566195007492	No data	No data
hairy cell leukemia	0.03004396767588537	No data	No data	No data	No data	No data	No data	No data	No data	No data	No data	No data	No data	No data	No data	No data	No data	No data	No data	No data	No data	0.24710022747588348	No data	No data
pancreatic neoplasm	0.02993845121687152	No data	No data	No data	No data	No data	No data	No data	No data	No data	No data	No data	No data	No data	No data	No data	No data	No data	No data	No data	No data	0.2462323946614546	No data	No data
Methicillin-Resistant Staphylococcus Aureus Pneumonia	0.02993596822946085	No data	No data	No data	No data	No data	No data	No data	No data	No data	No data	No data	No data	No data	No data	No data	No data	No data	No data	No data	No data	0.24621197303270656	No data	No data
malignant glioma	0.0299292900087675	No data	No data	No data	No data	No data	No data	No data	No data	No data	No data	No data	No data	No data	No data	No data	No data	No data	No data	No data	No data	0.24615704720299383	No data	No data
pemphigus vulgaris	0.029863893825472325	No data	No data	No data	No data	No data	No data	No data	No data	No data	No data	No data	No data	No data	No data	No data	No data	No data	No data	No data	No data	0.2456191884240662	No data	No data
bacterial disease	0.02980420615678657	No data	No data	No data	No data	No data	No data	No data	No data	No data	No data	No data	No data	No data	No data	No data	No data	No data	No data	No data	No data	0.24512828001047496	No data	No data
typhoid fever	0.029640920312137563	No data	No data	No data	No data	No data	No data	No data	No data	No data	No data	No data	No data	No data	No data	No data	No data	No data	No data	No data	No data	0.2437853159322402	No data	No data
pulpitis	0.029595216330857387	No data	No data	No data	No data	No data	No data	No data	No data	No data	No data	No data	No data	No data	No data	No data	No data	No data	No data	No data	No data	0.24340941803843602	No data	No data
Low back pain	0.02958544094030381	No data	No data	No data	No data	No data	No data	No data	No data	No data	No data	No data	No data	No data	No data	No data	No data	No data	No data	No data	No data	0.2433290191625115	No data	No data
Autism	0.0295743018202152	No data	No data	No data	No data	No data	No data	No data	No data	No data	No data	No data	No data	No data	No data	No data	No data	No data	No data	No data	No data	0.24323740412892236	No data	No data
Papillon-Lefèvre syndrome	0.02956638837477615	No data	No data	No data	No data	No data	No data	No data	No data	No data	No data	No data	No data	No data	No data	No data	No data	No data	No data	No data	No data	0.24317231904464845	No data	No data
Azoospermia	0.02951259397370537	No data	No data	No data	No data	No data	No data	No data	No data	No data	No data	No data	No data	No data	No data	No data	No data	No data	No data	No data	No data	0.24272988051972	No data	No data
Bronchiectasis	0.02947798292486319	No data	No data	No data	No data	No data	No data	No data	No data	No data	No data	No data	No data	No data	No data	No data	No data	No data	No data	No data	No data	0.2424452177836145	No data	No data
bronchiectasis	0.02947798292486319	No data	No data	No data	No data	No data	No data	No data	No data	No data	No data	No data	No data	No data	No data	No data	No data	No data	No data	No data	No data	0.2424452177836145	No data	No data
adenoma	0.02946862409840248	No data	No data	No data	No data	No data	No data	No data	No data	No data	No data	No data	No data	No data	No data	No data	No data	No data	No data	No data	No data	0.24236824498919873	No data	No data
Yersinia infectious disease	0.029449436109180948	No data	No data	No data	No data	No data	No data	No data	No data	No data	No data	No data	No data	No data	No data	No data	No data	No data	No data	No data	No data	0.24221043106286935	No data	No data
myopathy	0.02935702706721093	No data	No data	No data	No data	No data	No data	No data	No data	No data	No data	No data	No data	No data	No data	No data	No data	No data	No data	No data	No data	0.24145040177719188	No data	No data
multiple sclerosis	0.02931328620187809	No data	No data	No data	No data	No data	No data	No data	No data	No data	No data	No data	No data	No data	No data	No data	No data	No data	No data	No data	No data	0.2410906497667272	No data	No data
red color blindness	0.029196808520091447	No data	No data	No data	No data	No data	No data	No data	No data	No data	No data	No data	No data	No data	No data	No data	No data	No data	No data	No data	No data	0.24013266505659034	No data	No data
hemorrhage	0.02910993875571087	No data	No data	No data	No data	No data	No data	No data	No data	No data	No data	No data	No data	No data	No data	No data	No data	No data	No data	No data	No data	0.23941819422601338	No data	No data
pemphigus foliaceus	0.02906123594093358	No data	No data	No data	No data	No data	No data	No data	No data	No data	No data	No data	No data	No data	No data	No data	No data	No data	No data	No data	No data	0.23901763206524915	No data	No data
sarcopenia	0.029048720843886454	No data	No data	No data	No data	No data	No data	No data	No data	No data	No data	No data	No data	No data	No data	No data	No data	No data	No data	No data	No data	0.23891470014358726	No data	No data
idiopathic pulmonary arterial hypertension	0.028984800134293935	No data	No data	No data	No data	No data	No data	No data	No data	No data	No data	No data	No data	No data	No data	No data	No data	No data	No data	No data	No data	0.2383889765756775	No data	No data
Patent ductus arteriosus	0.028951122941211493	No data	No data	No data	No data	No data	No data	No data	No data	No data	No data	No data	No data	No data	No data	No data	No data	No data	No data	No data	No data	0.23811199444864303	No data	No data
measles	0.02890913076357979	No data	No data	No data	No data	No data	No data	No data	No data	No data	No data	No data	No data	No data	No data	No data	No data	No data	No data	No data	No data	0.23776662473060378	No data	No data
dysplasia	0.028885886965017624	No data	No data	No data	No data	No data	No data	No data	No data	No data	No data	No data	No data	No data	No data	No data	No data	No data	No data	No data	No data	0.23757545331229857	No data	No data
ovarian carcinoma	0.028855497249375493	No data	No data	No data	No data	No data	No data	No data	No data	No data	No data	No data	No data	No data	No data	No data	No data	No data	No data	No data	No data	0.23732550943906888	No data	No data
congenital adrenal hyperplasia	0.028820239681287774	No data	No data	No data	No data	No data	No data	No data	No data	No data	No data	No data	No data	No data	No data	No data	No data	No data	No data	No data	No data	0.23703552932762992	No data	No data
Graves disease	0.028803973811422603	No data	No data	No data	No data	No data	No data	No data	No data	No data	No data	No data	No data	No data	No data	No data	No data	No data	No data	No data	No data	0.23690174872357866	No data	No data
laryngeal carcinoma	0.028739966755272857	No data	No data	No data	No data	No data	No data	No data	No data	No data	No data	No data	No data	No data	No data	No data	No data	No data	No data	No data	No data	0.2363753149880185	No data	No data
carcinoma	0.028715960903126246	No data	No data	No data	No data	No data	No data	No data	No data	No data	No data	No data	No data	No data	No data	No data	No data	No data	No data	No data	No data	0.2361778759683067	No data	No data
Glomerulonephritis	0.028713184659322558	No data	No data	No data	No data	No data	No data	No data	No data	No data	No data	No data	No data	No data	No data	No data	No data	No data	No data	No data	No data	0.2361550424170654	No data	No data
hereditary angioedema	0.028707368675671915	No data	No data	No data	No data	No data	No data	No data	No data	No data	No data	No data	No data	No data	No data	No data	No data	No data	No data	No data	No data	0.23610720815966724	No data	No data
mental or behavioural disorder	0.028664387305618752	No data	No data	No data	No data	No data	No data	No data	No data	No data	No data	No data	No data	No data	No data	No data	No data	No data	No data	No data	No data	0.23575370270952373	No data	No data
infectious arthritis	0.028649167571347736	No data	No data	No data	No data	No data	No data	No data	No data	No data	No data	No data	No data	No data	No data	No data	No data	No data	No data	No data	No data	0.2356285261735528	No data	No data
leiomyoma	0.028632981348812425	No data	No data	No data	No data	No data	No data	No data	No data	No data	No data	No data	No data	No data	No data	No data	No data	No data	No data	No data	No data	0.23549540063855026	No data	No data
SATB2 associated disorder	0.028516633675930412	No data	No data	No data	No data	No data	No data	No data	No data	No data	No data	No data	No data	No data	No data	No data	No data	No data	No data	No data	No data	0.23453848520229414	No data	No data
diabetic neuropathy	0.028487906444359574	No data	No data	No data	No data	No data	No data	No data	No data	No data	No data	No data	No data	No data	No data	No data	No data	No data	No data	No data	No data	0.23430221462936296	No data	No data
thrombotic disease	0.028473702889354236	No data	No data	No data	No data	No data	No data	No data	No data	No data	No data	No data	No data	No data	No data	No data	No data	No data	No data	No data	No data	0.234185395782044	No data	No data
chronic pancreatitis	0.028449413322498996	No data	No data	No data	No data	No data	No data	No data	No data	No data	No data	No data	No data	No data	No data	No data	No data	No data	No data	No data	No data	0.23398562331657038	No data	No data
quality of life	0.028389921492298822	0.04669926512003399	No data	No data	No data	No data	No data	No data	No data	No data	No data	No data	No data	No data	No data	No data	No data	No data	No data	No data	No data	No data	No data	No data
mastitis	0.02826673404606862	No data	No data	No data	No data	No data	No data	No data	No data	No data	No data	No data	No data	No data	No data	No data	No data	No data	No data	No data	No data	0.23248315562495098	No data	No data
Aarskog-Scott syndrome, X-linked	0.02823630342472659	No data	No data	No data	No data	No data	No data	No data	No data	No data	No data	No data	No data	No data	No data	No data	No data	No data	No data	No data	No data	0.23223287531787015	No data	No data
endothelial dysfunction	0.028143643904356013	No data	No data	No data	No data	No data	No data	No data	No data	No data	No data	No data	No data	No data	No data	No data	No data	No data	No data	No data	No data	0.23147078594244608	No data	No data
tooth and nail syndrome	0.028067536741888187	No data	No data	No data	No data	No data	No data	No data	No data	No data	No data	No data	No data	No data	No data	No data	No data	No data	No data	No data	No data	0.2308448334264128	No data	No data
cardiomyopathy	0.02802993799753199	No data	No data	No data	No data	No data	No data	No data	No data	No data	No data	No data	No data	No data	No data	No data	No data	No data	No data	No data	No data	0.23053559802902945	No data	No data
duodenal ulcer	0.027938722305326322	No data	No data	No data	No data	No data	No data	No data	No data	No data	No data	No data	No data	No data	No data	No data	No data	No data	No data	No data	No data	0.22978538359209003	No data	No data
Autosomal dominant polycystic kidney disease	0.0279095396080739	No data	No data	No data	No data	No data	No data	No data	No data	No data	No data	No data	No data	No data	No data	No data	No data	No data	No data	No data	No data	0.2295453669868525	No data	No data
pleural effusion	0.027866725750606246	No data	No data	No data	No data	No data	No data	No data	No data	No data	No data	No data	No data	No data	No data	No data	No data	No data	No data	No data	No data	0.229193239264126	No data	No data
Pleural effusion	0.027866725750606246	No data	No data	No data	No data	No data	No data	No data	No data	No data	No data	No data	No data	No data	No data	No data	No data	No data	No data	No data	No data	0.229193239264126	No data	No data
graft versus host disease	0.027784345852362693	No data	No data	No data	No data	No data	No data	No data	No data	No data	No data	No data	No data	No data	No data	No data	No data	No data	No data	No data	No data	0.2285156958778787	No data	No data
Tinnitus	0.027754304540335364	No data	No data	No data	No data	No data	No data	No data	No data	No data	No data	No data	No data	No data	No data	No data	No data	No data	No data	No data	No data	0.22826861749210398	No data	No data
Microscopic hematuria	0.027718489101352637	No data	No data	No data	No data	No data	No data	No data	No data	No data	No data	No data	No data	No data	No data	No data	No data	No data	No data	No data	No data	0.2279740491043579	No data	No data
aseptic meningitis	0.027670471154830144	No data	No data	No data	No data	No data	No data	No data	No data	No data	No data	No data	No data	No data	No data	No data	No data	No data	No data	No data	No data	0.2275791197249685	No data	No data
breast neoplasm	0.02765996125540569	No data	No data	No data	No data	No data	No data	No data	No data	No data	No data	No data	No data	No data	No data	No data	No data	No data	No data	No data	No data	0.22749267979244867	No data	No data
congenital bilateral aplasia of vas deferens from CFTR mutation	0.027656440144935887	No data	No data	No data	No data	No data	No data	No data	No data	No data	No data	No data	No data	No data	No data	No data	No data	No data	No data	No data	No data	0.22746371999567877	No data	No data
inflammation	0.02759270888522626	No data	No data	No data	No data	No data	No data	No data	No data	No data	No data	No data	No data	No data	No data	No data	No data	No data	No data	No data	No data	0.22693955458112824	No data	No data
Endometritis	0.02747380825768572	No data	No data	No data	No data	No data	No data	No data	No data	No data	No data	No data	No data	No data	No data	No data	No data	No data	No data	No data	No data	0.22596164206207453	No data	No data
breast angiosarcoma	0.027404694493157623	No data	No data	No data	No data	No data	No data	No data	No data	No data	No data	No data	No data	No data	No data	No data	No data	No data	No data	No data	No data	0.2253932075889435	No data	No data
classic Hodgkin lymphoma	0.02734890924666793	No data	No data	No data	No data	No data	No data	No data	No data	No data	No data	No data	No data	No data	No data	No data	No data	No data	No data	No data	No data	0.22493439511629978	No data	No data
supravalvular aortic stenosis	0.02734890924666793	No data	No data	No data	No data	No data	No data	No data	No data	No data	No data	No data	No data	No data	No data	No data	No data	No data	No data	No data	No data	0.22493439511629978	No data	No data
small cell lung carcinoma	0.027316196156968703	No data	No data	No data	No data	No data	No data	No data	No data	No data	No data	No data	No data	No data	No data	No data	No data	No data	No data	No data	No data	0.22466534237355548	No data	No data
anaphylaxis	0.02728265747172229	No data	No data	No data	No data	No data	No data	No data	No data	No data	No data	No data	No data	No data	No data	No data	No data	No data	No data	No data	No data	0.22438949942088574	No data	No data
periventricular leukomalacia	0.026922202667134923	No data	No data	No data	No data	No data	No data	No data	No data	No data	No data	No data	No data	No data	No data	No data	No data	No data	No data	No data	No data	0.2214248955054114	No data	No data
Plasmodium falciparum malaria	0.026909657414578594	No data	No data	No data	No data	No data	No data	No data	No data	No data	No data	No data	No data	No data	No data	No data	No data	No data	No data	No data	No data	0.2084346486601904	0.051548267623779634	No data
HIV-1 infection	0.026862388646486844	No data	No data	No data	No data	No data	No data	No data	No data	No data	No data	No data	No data	No data	No data	No data	No data	No data	No data	No data	No data	0.22093294789490153	No data	No data
Schwartz-Jampel syndrome	0.026766532192040084	No data	No data	No data	No data	No data	No data	No data	No data	No data	No data	No data	No data	No data	No data	No data	No data	No data	No data	No data	No data	0.22014456495046653	No data	No data
Columnar Cell Hyperplasia of the Breast	0.026753630977450732	No data	No data	No data	No data	No data	No data	No data	No data	No data	No data	No data	No data	No data	No data	No data	No data	No data	No data	No data	No data	0.2200384573586153	No data	No data
colorectal adenocarcinoma	0.026740959851285107	No data	No data	No data	No data	No data	No data	No data	No data	No data	No data	No data	No data	No data	No data	No data	No data	No data	No data	No data	No data	0.061218942722483724	0.20462950647607162	No data
dysthymic disorder	0.02673689864889452	No data	No data	No data	No data	No data	No data	No data	No data	No data	No data	No data	No data	No data	No data	No data	No data	No data	No data	No data	No data	0.21990084030892848	No data	No data
polyarticular arthritis	0.026723093889702752	No data	No data	No data	No data	No data	No data	No data	No data	No data	No data	No data	No data	No data	No data	No data	No data	No data	No data	No data	No data	0.21978730140576713	No data	No data
Cowden syndrome 1	0.026671242136923404	No data	No data	No data	No data	No data	No data	No data	No data	No data	No data	No data	No data	No data	No data	No data	No data	No data	No data	No data	No data	0.21936084042547904	No data	No data
in situ carcinoma	0.026628142073491456	No data	No data	No data	No data	No data	No data	No data	No data	No data	No data	No data	No data	No data	No data	No data	No data	No data	No data	No data	No data	0.2190063587673588	No data	No data
temporal arteritis	0.026619429915760752	No data	No data	No data	No data	No data	No data	No data	No data	No data	No data	No data	No data	No data	No data	No data	No data	No data	No data	No data	No data	0.21893470457772954	No data	No data
Carcinoma, Lewis Lung	0.02661301198879735	No data	No data	No data	No data	No data	No data	No data	No data	No data	No data	No data	No data	No data	No data	No data	No data	No data	No data	No data	No data	0.21888191956512104	No data	No data
familial mitral valve prolapse	0.026609749537298527	No data	No data	No data	No data	No data	No data	No data	No data	No data	No data	No data	No data	No data	No data	No data	No data	No data	No data	No data	No data	0.2188550871401836	No data	No data
interstitial emphysema	0.026609749537298527	No data	No data	No data	No data	No data	No data	No data	No data	No data	No data	No data	No data	No data	No data	No data	No data	No data	No data	No data	No data	0.2188550871401836	No data	No data
congenital secretory chloride diarrhea 1	0.026581077000651057	No data	No data	No data	No data	No data	No data	No data	No data	No data	No data	No data	No data	No data	No data	No data	No data	No data	No data	No data	No data	0.21861926641223134	No data	No data
polyp	0.026575836657658933	No data	No data	No data	No data	No data	No data	No data	No data	No data	No data	No data	No data	No data	No data	No data	No data	No data	No data	No data	No data	0.21857616658069862	No data	No data
colorectal neoplasm	0.026472067766720935	No data	No data	No data	No data	No data	No data	No data	No data	No data	No data	No data	No data	No data	No data	No data	No data	No data	No data	No data	No data	0.21772270685020237	No data	No data
parasitic infection	0.02629484390322207	No data	No data	No data	No data	No data	No data	No data	No data	No data	No data	No data	No data	No data	No data	No data	No data	No data	No data	No data	No data	0.21626510785871247	No data	No data
chronic fatigue syndrome	0.026292296309699828	No data	No data	No data	No data	No data	No data	No data	No data	No data	No data	No data	No data	No data	No data	No data	No data	No data	No data	No data	No data	0.2162441548692254	No data	No data
pleural tuberculosis	0.026230381496578345	No data	No data	No data	No data	No data	No data	No data	No data	No data	No data	No data	No data	No data	No data	No data	No data	No data	No data	No data	No data	0.21573492903822025	No data	No data
hypertrophic cardiomyopathy	0.026202511468382386	No data	No data	No data	No data	No data	No data	No data	No data	No data	No data	No data	No data	No data	No data	No data	No data	No data	No data	No data	No data	0.2155057086375969	No data	No data
tonsillitis	0.02617522937249749	No data	No data	No data	No data	No data	No data	No data	No data	No data	No data	No data	No data	No data	No data	No data	No data	No data	No data	No data	No data	0.21528132375701448	No data	No data
pneumococcal infection	0.026171296926317218	No data	No data	No data	No data	No data	No data	No data	No data	No data	No data	No data	No data	No data	No data	No data	No data	No data	No data	No data	No data	0.2152489808801959	No data	No data
Autoimmunity	0.026154106289607713	No data	No data	No data	No data	No data	No data	No data	No data	No data	No data	No data	No data	No data	No data	No data	No data	No data	No data	No data	No data	0.2151075944199521	No data	No data
anorexia nervosa	0.025895591174133103	No data	No data	No data	No data	No data	No data	No data	No data	No data	No data	No data	No data	No data	No data	No data	No data	No data	No data	No data	No data	0.21298140574444624	No data	No data
Malignant Bone Neoplasm	0.025849013311178184	No data	No data	No data	No data	No data	No data	No data	No data	No data	No data	No data	No data	No data	No data	No data	No data	No data	No data	No data	No data	0.21259832050565006	No data	No data
Allergy	0.025842567184366536	No data	No data	No data	No data	No data	No data	No data	No data	No data	No data	No data	No data	No data	No data	No data	No data	No data	No data	No data	No data	0.2125453035599963	No data	No data
long COVID-19	0.02583636083129545	No data	No data	No data	No data	No data	No data	No data	No data	No data	No data	No data	No data	No data	No data	No data	No data	No data	No data	No data	No data	0.21249425866232483	No data	No data
rheumatic heart disease	0.02580885444353312	No data	No data	No data	No data	No data	No data	No data	No data	No data	No data	No data	No data	No data	No data	No data	No data	No data	No data	No data	No data	0.21226802906620634	No data	No data
peeling skin syndrome	0.025732618310263966	No data	No data	No data	No data	No data	No data	No data	No data	No data	No data	No data	No data	No data	No data	No data	No data	No data	No data	No data	No data	0.21164101581429792	No data	No data
Ito hypomelanosis	0.02570864061859984	No data	No data	No data	No data	No data	No data	No data	No data	No data	No data	No data	No data	No data	No data	No data	No data	No data	No data	No data	No data	0.21144380840386293	No data	No data
pemphigus	0.025702988447067036	No data	No data	No data	No data	No data	No data	No data	No data	No data	No data	No data	No data	No data	No data	No data	No data	No data	No data	No data	No data	0.21139732143894022	No data	No data
Growth Hormone-Producing Pituitary Gland Adenoma	0.025685799900586778	No data	No data	No data	No data	No data	No data	No data	No data	No data	No data	No data	No data	No data	No data	No data	No data	No data	No data	No data	No data	0.21125595217003834	No data	No data
Buruli ulcer disease	0.025675533793512194	No data	No data	No data	No data	No data	No data	No data	No data	No data	No data	No data	No data	No data	No data	No data	No data	No data	No data	No data	No data	0.21117151733703668	No data	No data
sexually transmitted disease	0.025631186819682825	No data	No data	No data	No data	No data	No data	No data	No data	No data	No data	No data	No data	No data	No data	No data	No data	No data	No data	No data	No data	0.21080678031430647	No data	No data
severe malarial anemia	0.025574266440148687	No data	No data	No data	No data	No data	No data	No data	No data	No data	No data	No data	No data	No data	No data	No data	No data	No data	No data	No data	No data	0.21033863180334303	No data	No data
coronary atherosclerosis	0.02554980997527423	No data	No data	No data	No data	No data	No data	No data	No data	No data	No data	No data	No data	No data	No data	No data	No data	No data	No data	No data	No data	0.2101374866650268	No data	No data
Vibrio infectious disease	0.025544743589382114	No data	No data	No data	No data	No data	No data	No data	No data	No data	No data	No data	No data	No data	No data	No data	No data	No data	No data	No data	No data	0.21009581756459617	No data	No data
aortic stenosis	0.025488040142454423	No data	No data	No data	No data	No data	No data	No data	No data	No data	No data	No data	No data	No data	No data	No data	No data	No data	No data	No data	No data	0.20962945324195892	No data	No data
primitive neuroectodermal tumor	0.02539321584896139	No data	No data	No data	No data	No data	No data	No data	No data	No data	No data	No data	No data	No data	No data	No data	No data	No data	No data	No data	No data	0.20884955942949235	No data	No data
Posterior Leukoencephalopathy Syndrome	0.02534928933186631	No data	No data	No data	No data	No data	No data	No data	No data	No data	No data	No data	No data	No data	No data	No data	No data	No data	No data	No data	No data	0.20848828050376877	No data	No data
inherited lipid metabolism disorder	0.025347022847863852	No data	No data	No data	No data	No data	No data	No data	No data	No data	No data	No data	No data	No data	No data	No data	No data	No data	No data	No data	No data	0.2084696395333544	No data	No data
metastatic melanoma	0.025328745677601447	No data	No data	No data	No data	No data	No data	No data	No data	No data	No data	No data	No data	No data	No data	No data	No data	No data	No data	No data	No data	0.20831931674715723	No data	No data
Hypertension	0.025277016652934147	No data	No data	No data	No data	No data	No data	No data	No data	No data	No data	No data	No data	No data	No data	No data	No data	No data	No data	No data	No data	0.20789386515899516	No data	No data
prion disease	0.02522944220120476	No data	No data	No data	No data	No data	No data	No data	No data	No data	No data	No data	No data	No data	No data	No data	No data	No data	No data	No data	No data	0.20750258335589938	No data	No data
acute coronary syndrome	0.025200937698470576	No data	No data	No data	No data	No data	No data	No data	No data	No data	No data	No data	No data	No data	No data	No data	No data	No data	No data	No data	No data	0.20726814464308724	No data	No data
Lewy body dementia	0.025165906718140695	No data	No data	No data	No data	No data	No data	No data	No data	No data	No data	No data	No data	No data	No data	No data	No data	No data	No data	No data	No data	0.20698002812992894	No data	No data
otosclerosis	0.02513143011855972	No data	No data	No data	No data	No data	No data	No data	No data	No data	No data	No data	No data	No data	No data	No data	No data	No data	No data	No data	No data	0.20669647118795115	No data	No data
heart disease	0.025123097478124426	No data	No data	No data	No data	No data	No data	No data	No data	No data	No data	No data	No data	No data	No data	No data	No data	No data	No data	No data	No data	0.20662793838398702	No data	No data
Nephropathy	0.025012065564703284	No data	No data	No data	No data	No data	No data	No data	No data	No data	No data	No data	No data	No data	No data	No data	No data	No data	No data	No data	No data	0.20571474305108603	No data	No data
subacute sclerosing panencephalitis	0.024969841593205908	No data	No data	No data	No data	No data	No data	No data	No data	No data	No data	No data	No data	No data	No data	No data	No data	No data	No data	No data	No data	0.20536746691650573	No data	No data
Andersen-Tawil syndrome	0.024963540915652435	No data	No data	No data	No data	No data	No data	No data	No data	No data	No data	No data	No data	No data	No data	No data	No data	No data	No data	No data	No data	0.20531564623577836	No data	No data
cerebral infarction	0.024868653216053534	No data	No data	No data	No data	No data	No data	No data	No data	No data	No data	No data	No data	No data	No data	No data	No data	No data	No data	No data	No data	0.2045352309321641	No data	No data
bacteriemia	0.024806912406651033	No data	No data	No data	No data	No data	No data	No data	No data	No data	No data	No data	No data	No data	No data	No data	No data	No data	No data	No data	No data	0.18505999533020182	0.07586976354193031	No data
septic shock	0.024785219994467807	No data	No data	No data	No data	No data	No data	No data	No data	No data	No data	No data	No data	No data	No data	No data	No data	No data	No data	No data	No data	0.20384902436133806	No data	No data
brain edema	0.024780727039196423	No data	No data	No data	No data	No data	No data	No data	No data	No data	No data	No data	No data	No data	No data	No data	No data	No data	No data	No data	No data	0.20381207151005107	No data	No data
severe acute respiratory syndrome	0.024759720909618383	No data	No data	No data	No data	No data	No data	No data	No data	No data	No data	No data	No data	No data	No data	No data	No data	No data	No data	No data	No data	0.2036393040695746	No data	No data
AIDS dementia	0.024744634974445897	No data	No data	No data	No data	No data	No data	No data	No data	No data	No data	No data	No data	No data	No data	No data	No data	No data	No data	No data	No data	0.20351522798039012	No data	No data
generalised epilepsy	0.024741318049725874	No data	No data	No data	No data	No data	No data	No data	No data	No data	No data	No data	No data	No data	No data	No data	No data	No data	No data	No data	No data	0.20348794753388985	No data	No data
primary biliary cirrhosis	0.02474017358962159	No data	No data	No data	No data	No data	No data	No data	No data	No data	No data	No data	No data	No data	No data	No data	No data	No data	No data	No data	No data	0.20347853478404415	No data	No data
pneumoconiosis	0.024709144313334732	No data	No data	No data	No data	No data	No data	No data	No data	No data	No data	No data	No data	No data	No data	No data	No data	No data	No data	No data	No data	0.20322333076733073	No data	No data
inappropriate ADH syndrome	0.024649731803877303	No data	No data	No data	No data	No data	No data	No data	No data	No data	No data	No data	No data	No data	No data	No data	No data	No data	No data	No data	No data	0.20273468543392398	No data	No data
Escherichia coli Infections	0.024560288415436456	No data	No data	No data	No data	No data	No data	No data	No data	No data	No data	No data	No data	No data	No data	No data	No data	No data	No data	No data	No data	0.2019990475225676	No data	No data
bipolar disorder	0.024418910385145636	No data	No data	No data	No data	No data	No data	No data	No data	No data	No data	No data	No data	No data	No data	No data	No data	No data	No data	No data	No data	0.19108251282921468	0.039015016282290864	No data
neutropenia	0.024395927330511	No data	No data	No data	No data	No data	No data	No data	No data	No data	No data	No data	No data	No data	No data	No data	No data	No data	No data	No data	No data	0.20064724000129064	No data	No data
contact dermatitis	0.024330037297997292	No data	No data	No data	No data	No data	No data	No data	No data	No data	No data	No data	No data	No data	No data	No data	No data	No data	No data	No data	No data	0.2001053195000381	No data	No data
asbestosis	0.02432131833459747	No data	No data	No data	No data	No data	No data	No data	No data	No data	No data	No data	No data	No data	No data	No data	No data	No data	No data	No data	No data	0.20003360933636427	No data	No data
psychosis	0.024308072749043726	No data	No data	No data	No data	No data	No data	No data	No data	No data	No data	No data	No data	No data	No data	No data	No data	No data	No data	No data	No data	0.19992466942407675	No data	No data
Otitis media	0.024252307979163636	No data	No data	No data	No data	No data	No data	No data	No data	No data	No data	No data	No data	No data	No data	No data	No data	No data	No data	No data	No data	0.1994660253637727	No data	No data
squamous cell lung carcinoma	0.024231490601659116	No data	No data	No data	No data	No data	No data	No data	No data	No data	No data	No data	No data	No data	No data	No data	No data	No data	No data	No data	No data	0.19929481033743826	No data	No data
Periapical Periodontitis	0.02403965356541511	No data	No data	No data	No data	No data	No data	No data	No data	No data	No data	No data	No data	No data	No data	No data	No data	No data	No data	No data	No data	0.19771702354823725	No data	No data
Langerhans Cell Histiocytosis	0.024022690554505618	No data	No data	No data	No data	No data	No data	No data	No data	No data	No data	No data	No data	No data	No data	No data	No data	No data	No data	No data	No data	0.19757750922377684	No data	No data
fibrosis	0.023976326366843922	No data	No data	No data	No data	No data	No data	No data	No data	No data	No data	No data	No data	No data	No data	No data	No data	No data	No data	No data	No data	0.1971961813831423	No data	No data
Chlamydia trachomatis infectious disease	0.023968321166444158	No data	No data	No data	No data	No data	No data	No data	No data	No data	No data	No data	No data	No data	No data	No data	No data	No data	No data	No data	No data	0.1971303416491527	No data	No data
complex regional pain syndrome	0.023947574894648986	No data	No data	No data	No data	No data	No data	No data	No data	No data	No data	No data	No data	No data	No data	No data	No data	No data	No data	No data	No data	0.19695971144028127	No data	No data
mucopolysaccharidosis type 3A	0.023909763376685288	No data	No data	No data	No data	No data	No data	No data	No data	No data	No data	No data	No data	No data	No data	No data	No data	No data	No data	No data	No data	0.1966487260607591	No data	No data
Miscarriage	0.023875858318502904	No data	No data	No data	No data	No data	No data	No data	No data	No data	No data	No data	No data	No data	No data	No data	No data	No data	No data	No data	No data	0.19636986982979013	No data	No data
ichthyosis prematurity syndrome	0.02383823711895528	No data	No data	No data	No data	No data	No data	No data	No data	No data	No data	No data	No data	No data	No data	No data	No data	No data	No data	No data	No data	0.19606044974698275	No data	No data
tauopathy	0.023785289790908704	No data	No data	No data	No data	No data	No data	No data	No data	No data	No data	No data	No data	No data	No data	No data	No data	No data	No data	No data	No data	0.19562497807607393	No data	No data
oropharynx cancer	0.023745505663492095	No data	No data	No data	No data	No data	No data	No data	No data	No data	No data	No data	No data	No data	No data	No data	No data	No data	No data	No data	No data	0.1952977687327333	No data	No data
Guillain-Barre syndrome	0.023734567839689698	No data	No data	No data	No data	No data	No data	No data	No data	No data	No data	No data	No data	No data	No data	No data	No data	No data	No data	No data	No data	0.19520780928467305	No data	No data
Atrophy	0.023666994361052365	No data	No data	No data	No data	No data	No data	No data	No data	No data	No data	No data	No data	No data	No data	No data	No data	No data	No data	No data	No data	0.1946520430782001	No data	No data
mixed anxiety and depressive disorder	0.023653110699820915	No data	No data	No data	No data	No data	No data	No data	No data	No data	No data	No data	No data	No data	No data	No data	No data	No data	No data	No data	No data	0.19453785523571876	No data	No data
Granuloma	0.02365280571587699	No data	No data	No data	No data	No data	No data	No data	No data	No data	No data	No data	No data	No data	No data	No data	No data	No data	No data	No data	No data	0.19453534685857185	No data	No data
chronic inflammatory demyelinating polyneuropathy	0.023637711539209055	No data	No data	No data	No data	No data	No data	No data	No data	No data	No data	No data	No data	No data	No data	No data	No data	No data	No data	No data	No data	0.19441120298621634	No data	No data
nephrotic syndrome	0.023606109252929316	No data	No data	No data	No data	No data	No data	No data	No data	No data	No data	No data	No data	No data	No data	No data	No data	No data	No data	No data	No data	0.19415128617986357	No data	No data
myeloid leukemia	0.023574884256403836	No data	No data	No data	No data	No data	No data	No data	No data	No data	No data	No data	No data	No data	No data	No data	No data	No data	No data	No data	No data	0.19389447243849575	No data	No data
Hypercholesterolemia	0.02348996806641167	No data	No data	No data	No data	No data	No data	No data	No data	No data	No data	No data	No data	No data	No data	No data	No data	No data	No data	No data	No data	0.19319606901555866	No data	No data
infantile-onset periodic fever-panniculitis-dermatosis syndrome	0.023468320772478565	No data	No data	No data	No data	No data	No data	No data	No data	No data	No data	No data	No data	No data	No data	No data	No data	No data	No data	No data	No data	0.1930180282416897	No data	No data
angina pectoris	0.02346603476932653	No data	No data	No data	No data	No data	No data	No data	No data	No data	No data	No data	No data	No data	No data	No data	No data	No data	No data	No data	No data	0.19299922673368075	No data	No data
hereditary spastic paraplegia	0.023429690080244328	No data	No data	No data	No data	No data	No data	No data	No data	No data	No data	No data	No data	No data	No data	No data	No data	No data	No data	No data	No data	0.19270030546480452	No data	No data
mevalonic aciduria	0.023405148780970133	No data	No data	No data	No data	No data	No data	No data	No data	No data	No data	No data	No data	No data	No data	No data	No data	No data	No data	No data	No data	0.19249846259575915	No data	No data
Anemia	0.0233805456460652	No data	No data	No data	No data	No data	No data	No data	No data	No data	No data	No data	No data	No data	No data	No data	No data	No data	No data	No data	No data	0.19229611115212777	No data	No data
non-Hodgkins lymphoma	0.02337573484458247	No data	No data	No data	No data	No data	No data	No data	No data	No data	No data	No data	No data	No data	No data	No data	No data	No data	No data	No data	No data	0.19225654413642773	No data	No data
Parkinsonism	0.023367730821665284	No data	No data	No data	No data	No data	No data	No data	No data	No data	No data	No data	No data	No data	No data	No data	No data	No data	No data	No data	No data	0.1921907140867853	No data	No data
pelvic organ prolapse	0.023271295321602433	No data	No data	No data	No data	No data	No data	No data	No data	No data	No data	No data	No data	No data	No data	No data	No data	No data	No data	No data	No data	0.1913975687120016	No data	No data
swine influenza	0.02319428299034352	No data	No data	No data	No data	No data	No data	No data	No data	No data	No data	No data	No data	No data	No data	No data	No data	No data	No data	No data	No data	0.19076417152632294	No data	No data
fungal infectious disease	0.023101677650124157	No data	No data	No data	No data	No data	No data	No data	No data	No data	No data	No data	No data	No data	No data	No data	No data	No data	No data	No data	No data	0.19000252776207227	No data	No data
blue cone monochromacy	0.02309874091779386	No data	No data	No data	No data	No data	No data	No data	No data	No data	No data	No data	No data	No data	No data	No data	No data	No data	No data	No data	No data	0.1899783742536316	No data	No data
Hyperinsulinemia	0.023042016575923512	No data	No data	No data	No data	No data	No data	No data	No data	No data	No data	No data	No data	No data	No data	No data	No data	No data	No data	No data	No data	0.18951183807802408	No data	No data
endometrial cancer	0.023006556368616166	No data	No data	No data	No data	No data	No data	No data	No data	No data	No data	No data	No data	No data	No data	No data	No data	No data	No data	No data	No data	0.1892201913359388	No data	No data
human african trypanosomiasis	0.022987237810516873	No data	No data	No data	No data	No data	No data	No data	No data	No data	No data	No data	No data	No data	No data	No data	No data	No data	No data	No data	No data	0.18906130353016232	No data	No data
Mental deterioration	0.02297088489181514	No data	No data	No data	No data	No data	No data	No data	No data	No data	No data	No data	No data	No data	No data	No data	No data	No data	No data	No data	No data	0.18892680698247974	No data	No data
pyometritis	0.022883152669227788	No data	No data	No data	No data	No data	No data	No data	No data	No data	No data	No data	No data	No data	No data	No data	No data	No data	No data	No data	No data	0.1882052427605977	No data	No data
tic disorder	0.02282668908031762	No data	No data	No data	No data	No data	No data	No data	No data	No data	No data	No data	No data	No data	No data	No data	No data	No data	No data	No data	No data	0.1877408511790888	No data	No data
Nasal polyposis	0.022762357287296354	No data	No data	No data	No data	No data	No data	No data	No data	No data	No data	No data	No data	No data	No data	No data	No data	No data	No data	No data	No data	0.18721174660605183	No data	No data
non-alcoholic fatty liver	0.022677058508249994	No data	No data	No data	No data	No data	No data	No data	No data	No data	No data	No data	No data	No data	No data	No data	No data	No data	No data	No data	No data	0.18651019653339984	No data	No data
Neonatal sepsis	0.022643783388934472	No data	No data	No data	No data	No data	No data	No data	No data	No data	No data	No data	No data	No data	No data	No data	No data	No data	No data	No data	No data	0.1862365213104448	No data	No data
leukoplakia	0.02259289443791491	No data	No data	No data	No data	No data	No data	No data	No data	No data	No data	No data	No data	No data	No data	No data	No data	No data	No data	No data	No data	0.1858179790090884	No data	No data
leptospirosis	0.022591578828643735	No data	No data	No data	No data	No data	No data	No data	No data	No data	No data	No data	No data	No data	No data	No data	No data	No data	No data	No data	No data	0.1858071586223244	No data	No data
Hashimoto's thyroiditis	0.0225874777400194	No data	No data	No data	No data	No data	No data	No data	No data	No data	No data	No data	No data	No data	No data	No data	No data	No data	No data	No data	No data	0.18577342872543115	No data	No data
Kashin-Beck disease	0.022573116235575615	No data	No data	No data	No data	No data	No data	No data	No data	No data	No data	No data	No data	No data	No data	No data	No data	No data	No data	No data	No data	0.1856553108039489	No data	No data
multiple system atrophy	0.0225490739849419	No data	No data	No data	No data	No data	No data	No data	No data	No data	No data	No data	No data	No data	No data	No data	No data	No data	No data	No data	No data	0.18545757242049993	No data	No data
Uterine leiomyoma	0.02254437113576681	No data	No data	No data	No data	No data	No data	No data	No data	No data	No data	No data	No data	No data	No data	No data	No data	No data	No data	No data	No data	0.18541889327154445	No data	No data
Keloid	0.02248054468685578	No data	No data	No data	No data	No data	No data	No data	No data	No data	No data	No data	No data	No data	No data	No data	No data	No data	No data	No data	No data	0.18489394496195238	No data	No data
Acute otitis media	0.02246723728732212	No data	No data	No data	No data	No data	No data	No data	No data	No data	No data	No data	No data	No data	No data	No data	No data	No data	No data	No data	No data	0.18478449665314867	No data	No data
memory impairment	0.02244806550359285	No data	No data	No data	No data	No data	No data	No data	No data	No data	No data	No data	No data	No data	No data	No data	No data	No data	No data	No data	No data	0.18462681601084047	No data	No data
insulinoma	0.022443742343919746	No data	No data	No data	No data	No data	No data	No data	No data	No data	No data	No data	No data	No data	No data	No data	No data	No data	No data	No data	No data	0.1845912596638838	No data	No data
psoriasis 14, pustular	0.02230558962525094	No data	No data	No data	No data	No data	No data	No data	No data	No data	No data	No data	No data	No data	No data	No data	No data	No data	No data	No data	No data	0.18345500600465509	No data	No data
hearing loss	0.0223000014071054	No data	No data	No data	No data	No data	No data	No data	No data	No data	No data	No data	No data	No data	0.030396539880581056	No data	No data	No data	No data	No data	No data	0.12570538251662577	No data	No data
persistent truncus arteriosus	0.022279563489763565	No data	No data	No data	No data	No data	No data	No data	No data	No data	No data	No data	No data	No data	No data	No data	No data	No data	No data	No data	No data	0.1832409509214974	No data	No data
chromosomal aberration frequency	0.022260119831244242	No data	No data	No data	No data	No data	No data	No data	No data	No data	No data	No data	No data	No data	No data	No data	No data	No data	No data	No data	No data	0.18308103421226246	No data	No data
joint disease	0.022219014370353073	No data	No data	No data	No data	No data	No data	No data	No data	No data	No data	No data	No data	No data	No data	No data	No data	No data	No data	No data	No data	0.1827429574027583	No data	No data
occult macular dystrophy	0.022215855709380408	No data	No data	No data	No data	No data	No data	No data	No data	No data	No data	No data	No data	No data	No data	No data	No data	No data	No data	No data	No data	0.1827169786154928	No data	No data
autoimmune pancreatitis	0.022211319766152558	No data	No data	No data	No data	No data	No data	No data	No data	No data	No data	No data	No data	No data	No data	No data	No data	No data	No data	No data	No data	0.18267967220458492	No data	No data
liver failure	0.022192613673441313	No data	No data	No data	No data	No data	No data	No data	No data	No data	No data	No data	No data	No data	No data	No data	No data	No data	No data	No data	No data	0.1825258216940931	No data	No data
Herpes simplex infection	0.022174791281082105	No data	No data	No data	No data	No data	No data	No data	No data	No data	No data	No data	No data	No data	No data	No data	No data	No data	No data	No data	No data	0.18237923928348632	No data	No data
Crush Syndrome	0.022174791281082105	No data	No data	No data	No data	No data	No data	No data	No data	No data	No data	No data	No data	No data	No data	No data	No data	No data	No data	No data	No data	0.18237923928348632	No data	No data
nephritis	0.02215531097041478	No data	No data	No data	No data	No data	No data	No data	No data	No data	No data	No data	No data	No data	No data	No data	No data	No data	No data	No data	No data	0.18221902112424962	No data	No data
Hyperuricemia	0.022085661911595587	No data	No data	No data	No data	No data	No data	No data	No data	No data	No data	No data	No data	No data	No data	No data	No data	No data	No data	No data	No data	0.18164618405880711	No data	No data
Henoch-Schoenlein purpura	0.022052714697222052	No data	No data	No data	No data	No data	No data	No data	No data	No data	No data	No data	No data	No data	No data	No data	No data	No data	No data	No data	No data	0.1813752057295057	No data	No data
skin neoplasm	0.0220269083267522	No data	No data	No data	No data	No data	No data	No data	No data	No data	No data	No data	No data	No data	No data	No data	No data	No data	No data	No data	No data	0.18116295813017994	No data	No data
Pseudoxanthoma elasticum	0.021990001353739755	No data	No data	No data	No data	No data	No data	No data	No data	No data	No data	No data	No data	No data	No data	No data	No data	No data	No data	No data	No data	0.18085941228945726	No data	No data
pseudoxanthoma elasticum (inherited or acquired)	0.021990001353739755	No data	No data	No data	No data	No data	No data	No data	No data	No data	No data	No data	No data	No data	No data	No data	No data	No data	No data	No data	No data	0.18085941228945726	No data	No data
hemorrhoid	0.021911479268166806	0.036042719589549466	No data	No data	No data	No data	No data	No data	No data	No data	No data	No data	No data	No data	No data	No data	No data	No data	No data	No data	No data	No data	No data	No data
Thymoma	0.02187094690018537	No data	No data	No data	No data	No data	No data	No data	No data	No data	No data	No data	No data	No data	No data	No data	No data	No data	No data	No data	No data	0.1798802346098421	No data	No data
tuberculous empyema	0.0218052114263974	No data	No data	No data	No data	No data	No data	No data	No data	No data	No data	No data	No data	No data	No data	No data	No data	No data	No data	No data	No data	0.1793395852954282	No data	No data
fibrosarcoma	0.0217637226218937	No data	No data	No data	No data	No data	No data	No data	No data	No data	No data	No data	No data	No data	No data	No data	No data	No data	No data	No data	No data	0.1789983556302533	No data	No data
injury	0.021741682950346047	No data	No data	No data	No data	No data	No data	No data	No data	No data	No data	No data	No data	No data	No data	No data	No data	No data	No data	No data	No data	0.17881708769947696	No data	No data
Ehlers-Danlos syndrome	0.02170624759977138	No data	No data	No data	No data	No data	No data	No data	No data	No data	No data	No data	No data	No data	No data	No data	No data	No data	No data	No data	No data	0.1785256453945807	No data	No data
Cataract	0.02164616322209831	No data	No data	No data	No data	No data	No data	No data	No data	No data	No data	No data	No data	No data	No data	No data	No data	No data	No data	No data	No data	0.17803147420018556	No data	No data
celiac disease	0.021640931920763568	No data	No data	No data	No data	No data	No data	No data	No data	No data	No data	No data	No data	No data	No data	No data	No data	No data	No data	No data	No data	0.177988448732852	No data	No data
geroderma osteodysplastica	0.021635783226919503	No data	No data	No data	No data	No data	No data	No data	No data	No data	No data	No data	No data	No data	No data	No data	No data	No data	No data	No data	No data	0.17794610268076602	No data	No data
congenital heart disease	0.021589623177831332	No data	No data	No data	No data	No data	No data	No data	No data	No data	No data	No data	No data	No data	No data	No data	No data	No data	No data	No data	No data	0.17756645380239433	No data	No data
astrocytic tumor	0.02157935707075675	No data	No data	No data	No data	No data	No data	No data	No data	No data	No data	No data	No data	No data	No data	No data	No data	No data	No data	No data	No data	0.17748201896939267	No data	No data
Herpes Zoster	0.02156984522528651	No data	No data	No data	No data	No data	No data	No data	No data	No data	No data	No data	No data	No data	No data	No data	No data	No data	No data	No data	No data	0.17740378765171957	No data	No data
cerebral creatine deficiency syndrome	0.021515635025963837	No data	No data	No data	No data	No data	No data	No data	No data	No data	No data	No data	No data	No data	No data	No data	No data	No data	No data	No data	No data	0.1769579293440335	No data	No data
atopic eczema	0.021509911066840835	No data	No data	No data	No data	No data	No data	No data	No data	No data	No data	No data	No data	No data	No data	No data	No data	No data	No data	No data	No data	0.17691085195343667	No data	No data
syndromic X-linked intellectual disability Lubs type	0.021435631571712705	No data	No data	No data	No data	No data	No data	No data	No data	No data	No data	No data	No data	No data	No data	No data	No data	No data	No data	No data	No data	0.1762999313073701	No data	No data
cyst	0.021435067053229638	No data	No data	No data	No data	No data	No data	No data	No data	No data	No data	No data	No data	No data	No data	No data	No data	No data	No data	No data	No data	0.1762952883571751	No data	No data
shigellosis	0.021432527715108004	No data	No data	No data	No data	No data	No data	No data	No data	No data	No data	No data	No data	No data	No data	No data	No data	No data	No data	No data	No data	0.17627440326522376	No data	No data
vascular dementia	0.021413989804077715	No data	No data	No data	No data	No data	No data	No data	No data	No data	No data	No data	No data	No data	No data	No data	No data	No data	No data	No data	No data	0.17612193598520506	No data	No data
esophageal cancer	0.021401034305995877	No data	No data	No data	No data	No data	No data	No data	No data	No data	No data	No data	No data	No data	No data	No data	No data	No data	No data	No data	No data	0.1760153819322377	No data	No data
Diabetes mellitus	0.02136888655928555	No data	No data	No data	No data	No data	No data	No data	No data	No data	No data	No data	No data	No data	No data	No data	No data	No data	No data	No data	No data	0.17575097892093586	No data	No data
reactive arthritis	0.02134077274234363	No data	No data	No data	No data	No data	No data	No data	No data	No data	No data	No data	No data	No data	No data	No data	No data	No data	No data	No data	No data	0.17551975345043516	No data	No data
Bloom syndrome	0.02122553650268879	No data	No data	No data	No data	No data	No data	No data	No data	No data	No data	No data	No data	No data	No data	No data	No data	No data	No data	No data	No data	0.17457197913049968	No data	No data
acute myeloid leukemia by FAB classification	0.021216825445638878	No data	No data	No data	No data	No data	No data	No data	No data	No data	No data	No data	No data	No data	No data	No data	No data	No data	No data	No data	No data	0.17450033399355205	No data	No data
retinopathy	0.021204901904543005	No data	No data	No data	No data	No data	No data	No data	No data	No data	No data	No data	No data	No data	No data	No data	No data	No data	No data	No data	No data	0.1744022673949958	No data	No data
SAPHO syndrome	0.021195980237669748	No data	No data	No data	No data	No data	No data	No data	No data	No data	No data	No data	No data	No data	No data	No data	No data	No data	No data	No data	No data	0.1743288900722125	No data	No data
Ehlers-Danlos syndrome, dermatosparaxis type	0.021186855499898835	No data	No data	No data	No data	No data	No data	No data	No data	No data	No data	No data	No data	No data	No data	No data	No data	No data	No data	No data	No data	0.17425384256839493	No data	No data
Peritoneal Fibrosis	0.021167757353249602	No data	No data	No data	No data	No data	No data	No data	No data	No data	No data	No data	No data	No data	No data	No data	No data	No data	No data	No data	No data	0.17409676756311254	No data	No data
acquired angioedema	0.021155982815001282	No data	No data	No data	No data	No data	No data	No data	No data	No data	No data	No data	No data	No data	No data	No data	No data	No data	No data	No data	No data	0.17399992645640616	No data	No data
pachyonychia congenita	0.021150673573147986	No data	No data	No data	No data	No data	No data	No data	No data	No data	No data	No data	No data	No data	No data	No data	No data	No data	No data	No data	No data	0.17395625995789882	No data	No data
malnutrition	0.021143891945911993	No data	No data	No data	No data	No data	No data	No data	No data	No data	No data	No data	No data	No data	No data	No data	No data	No data	No data	No data	No data	0.17390048364863273	No data	No data
oculopharyngeal muscular dystrophy	0.021005338202969553	No data	No data	No data	No data	No data	No data	No data	No data	No data	No data	No data	No data	No data	No data	No data	No data	No data	No data	No data	No data	0.17276093171700846	No data	No data
cervical carcinoma	0.020996027217263544	No data	No data	No data	No data	No data	No data	No data	No data	No data	No data	No data	No data	No data	No data	No data	No data	No data	No data	No data	No data	0.17268435239463667	No data	No data
renal nutcracker syndrome	0.020958257592744965	No data	No data	No data	No data	No data	No data	No data	No data	No data	No data	No data	No data	No data	No data	No data	No data	No data	No data	No data	No data	0.17237371157279507	No data	No data
gonorrhea	0.0209183574456555	No data	No data	No data	No data	No data	No data	No data	No data	No data	No data	No data	No data	No data	No data	No data	No data	No data	No data	No data	No data	0.1720455480116939	No data	No data
meningeal tuberculosis	0.020844641468181126	No data	No data	No data	No data	No data	No data	No data	No data	No data	No data	No data	No data	No data	No data	No data	No data	No data	No data	No data	No data	0.1714392620843812	No data	No data
spondyloarthropathy	0.020817990079020667	No data	No data	No data	No data	No data	No data	No data	No data	No data	No data	No data	No data	No data	No data	No data	No data	No data	No data	No data	No data	0.1712200645271497	No data	No data
chronic progressive multiple sclerosis	0.02080693517446573	No data	No data	No data	No data	No data	No data	No data	No data	No data	No data	No data	No data	No data	No data	No data	No data	No data	No data	No data	No data	0.17112914213435126	No data	No data
Encephalopathy	0.02076175891205827	No data	No data	No data	No data	No data	No data	No data	No data	No data	No data	No data	No data	No data	No data	No data	No data	No data	No data	No data	No data	0.17075758452791862	No data	No data
nodular sclerosis Hodgkin lymphoma	0.020696471862343302	No data	No data	No data	No data	No data	No data	No data	No data	No data	No data	No data	No data	No data	No data	No data	No data	No data	No data	No data	No data	0.17022062333125393	No data	No data
cholesteatoma of middle ear	0.020665673541119575	No data	No data	No data	No data	No data	No data	No data	No data	No data	No data	No data	No data	No data	No data	No data	No data	No data	No data	No data	No data	0.16996731883224908	No data	No data
tetanus	0.02063774972987673	No data	No data	No data	No data	No data	No data	No data	No data	No data	No data	No data	No data	No data	No data	No data	No data	No data	No data	No data	No data	0.16973765608648467	No data	No data
extrapulmonary tuberculosis	0.020573278577448402	No data	No data	No data	No data	No data	No data	No data	No data	No data	No data	No data	No data	No data	No data	No data	No data	No data	No data	No data	No data	0.16920740533523457	No data	No data
cervical squamous intraepithelial neoplasia	0.020513931240564536	No data	No data	No data	No data	No data	No data	No data	No data	No data	No data	No data	No data	No data	No data	No data	No data	No data	No data	No data	No data	0.16871929602150162	No data	No data
Sezary's disease	0.020511681935000952	No data	No data	No data	No data	No data	No data	No data	No data	No data	No data	No data	No data	No data	No data	No data	No data	No data	No data	No data	No data	0.16870079633722487	No data	No data
meningioma	0.020509218069303052	No data	No data	No data	No data	No data	No data	No data	No data	No data	No data	No data	No data	No data	No data	No data	No data	No data	No data	No data	No data	0.16868053197730448	No data	No data
chronic bronchitis	0.020491149720851802	No data	No data	No data	No data	No data	No data	No data	No data	No data	No data	No data	No data	No data	No data	No data	No data	No data	No data	No data	No data	0.16853192667122163	No data	No data
penile cancer	0.020491149720851802	No data	No data	No data	No data	No data	No data	No data	No data	No data	No data	No data	No data	No data	No data	No data	No data	No data	No data	No data	No data	0.16853192667122163	No data	No data
Acute hepatitis	0.020465984290277756	No data	No data	No data	No data	No data	No data	No data	No data	No data	No data	No data	No data	No data	No data	No data	No data	No data	No data	No data	No data	0.16832495055919613	No data	No data
peripheral nerve injury	0.020455361206997924	No data	No data	No data	No data	No data	No data	No data	No data	No data	No data	No data	No data	No data	No data	No data	No data	No data	No data	No data	No data	0.1682375797324378	No data	No data
thyroiditis	0.02043231648303148	No data	No data	No data	No data	No data	No data	No data	No data	No data	No data	No data	No data	No data	No data	No data	No data	No data	No data	No data	No data	0.16804804562710066	No data	No data
ocular hypertension	0.02042273577804882	No data	No data	No data	No data	No data	No data	No data	No data	No data	No data	No data	No data	No data	No data	No data	No data	No data	No data	No data	No data	0.1679692479660815	No data	No data
candidiasis	0.020400077774612287	No data	No data	No data	No data	No data	No data	No data	No data	No data	No data	No data	No data	No data	No data	No data	No data	No data	No data	No data	No data	0.16778289449027847	No data	No data
psychiatric disorder	0.0203982206409363	No data	No data	No data	No data	No data	No data	No data	No data	No data	No data	No data	No data	No data	No data	No data	No data	No data	No data	No data	No data	0.16776762027088304	No data	No data
Cirrhosis	0.020390856016913133	No data	No data	No data	No data	No data	No data	No data	No data	No data	No data	No data	No data	No data	No data	No data	No data	No data	No data	No data	No data	0.16770704903438624	No data	No data
kidney disease	0.020385368162425404	No data	No data	No data	No data	No data	No data	No data	No data	No data	No data	No data	No data	No data	No data	No data	No data	No data	No data	No data	No data	0.16766191351477372	No data	No data
intestinal neoplasm	0.020380891730870862	No data	No data	No data	No data	No data	No data	No data	No data	No data	No data	No data	No data	No data	No data	No data	No data	No data	No data	No data	No data	0.1676250965647843	No data	No data
dyspepsia	0.020369393690947337	No data	No data	No data	No data	No data	No data	No data	No data	No data	No data	No data	No data	No data	No data	No data	No data	No data	No data	No data	No data	0.16753052955182246	No data	No data
acute graft versus host disease	0.020367001001432742	No data	No data	No data	No data	No data	No data	No data	No data	No data	No data	No data	No data	No data	No data	No data	No data	No data	No data	No data	No data	0.16751085058898657	No data	No data
airway hyperresponsiveness	0.020366220839420347	No data	No data	No data	No data	No data	No data	No data	No data	No data	No data	No data	No data	No data	No data	No data	No data	No data	No data	No data	No data	0.1675044340526352	No data	No data
spondyloepimetaphyseal dysplasia, Handigodu type	0.020326892007658602	No data	No data	No data	No data	No data	No data	No data	No data	No data	No data	No data	No data	No data	No data	No data	No data	No data	No data	No data	No data	0.16718096934319582	No data	No data
hypersomnia	0.020306359793509452	No data	No data	No data	No data	No data	No data	No data	No data	No data	No data	No data	No data	No data	No data	No data	No data	No data	No data	No data	No data	0.16701209967719258	No data	No data
coinfection	0.020270566652406483	No data	No data	No data	No data	No data	No data	No data	No data	No data	No data	No data	No data	No data	No data	No data	No data	No data	No data	No data	No data	0.1667177146810418	No data	No data
disseminated candidiasis	0.02024167074819627	No data	No data	No data	No data	No data	No data	No data	No data	No data	No data	No data	No data	No data	No data	No data	No data	No data	No data	No data	No data	0.16648005683969097	No data	No data
myotonic dystrophy type 1	0.020229363990450135	No data	No data	No data	No data	No data	No data	No data	No data	No data	No data	No data	No data	No data	No data	No data	No data	No data	No data	No data	No data	0.16637883842968046	No data	No data
autosomal dominant cerebellar ataxia	0.020221174268559353	No data	No data	No data	No data	No data	No data	No data	No data	No data	No data	No data	No data	No data	No data	No data	No data	No data	No data	No data	No data	0.16631148107648372	No data	No data
Fanconi anemia	0.02014210208031625	No data	No data	No data	No data	No data	No data	No data	No data	No data	No data	No data	No data	No data	No data	No data	No data	No data	No data	No data	No data	0.16566114234916676	No data	No data
relapsing-remitting multiple sclerosis	0.020072735754234346	No data	No data	No data	No data	No data	No data	No data	No data	No data	No data	No data	No data	No data	No data	No data	No data	No data	No data	No data	No data	0.16509063065314458	No data	No data
polycythemia vera	0.02003184409033532	No data	No data	No data	No data	No data	No data	No data	No data	No data	No data	No data	No data	No data	No data	No data	No data	No data	No data	No data	No data	0.16475431224272946	No data	No data
ornithine translocase deficiency	0.0199573121529739	No data	No data	No data	No data	No data	No data	No data	No data	No data	No data	No data	No data	No data	No data	No data	No data	No data	No data	No data	No data	0.1641413153551377	No data	No data
Shwachman-Diamond syndrome	0.01994410466671636	No data	No data	No data	No data	No data	No data	No data	No data	No data	No data	No data	No data	No data	No data	No data	No data	No data	No data	No data	No data	0.16403268879509644	No data	No data
calcification	0.019917684979666037	No data	No data	No data	No data	No data	No data	No data	No data	No data	No data	No data	No data	No data	No data	No data	No data	No data	No data	No data	No data	0.16381539689975147	No data	No data
male infertility	0.0198600986492786	No data	No data	No data	No data	No data	No data	No data	No data	No data	No data	No data	No data	No data	No data	No data	No data	No data	No data	No data	No data	0.16334177119585822	No data	No data
cardiac arrest	0.01983485259674545	No data	No data	No data	No data	No data	No data	No data	No data	No data	No data	No data	No data	No data	No data	No data	No data	No data	No data	No data	No data	0.16313413199882845	No data	No data
myositis	0.01969033814841003	No data	No data	No data	No data	No data	No data	No data	No data	No data	No data	No data	No data	No data	No data	No data	No data	No data	No data	No data	No data	0.16194555552842116	No data	No data
appendicitis	0.019636301494039596	No data	No data	No data	No data	No data	No data	No data	No data	No data	No data	No data	No data	No data	No data	No data	No data	No data	No data	No data	No data	0.1615011245620782	No data	No data
aphthous ulcer	0.019628813016406007	No data	No data	No data	No data	No data	No data	No data	No data	No data	No data	No data	No data	No data	No data	No data	No data	No data	No data	No data	No data	0.1614395346766586	No data	No data
Alopecia	0.019615826895797495	No data	No data	No data	No data	No data	No data	No data	No data	No data	No data	No data	No data	No data	No data	No data	No data	No data	No data	No data	No data	0.16133272876503568	No data	No data
alopecia	0.019615826895797495	No data	No data	No data	No data	No data	No data	No data	No data	No data	No data	No data	No data	No data	No data	No data	No data	No data	No data	No data	No data	0.16133272876503568	No data	No data
AA amyloidosis	0.01953439450321031	No data	No data	No data	No data	No data	No data	No data	No data	No data	No data	No data	No data	No data	No data	No data	No data	No data	No data	No data	No data	0.16066297825307688	No data	No data
focal segmental glomerulosclerosis	0.019510951478220434	No data	No data	No data	No data	No data	No data	No data	No data	No data	No data	No data	No data	No data	No data	No data	No data	No data	No data	No data	No data	0.16047016827304317	No data	No data
coronavirus infectious disease	0.019469221281039804	No data	No data	No data	No data	No data	No data	No data	No data	No data	No data	No data	No data	No data	No data	No data	No data	No data	No data	No data	No data	0.16012695324474902	No data	No data
Epstein-Barr virus infection	0.019463143486325024	No data	No data	No data	No data	No data	No data	No data	No data	No data	No data	No data	No data	No data	No data	No data	No data	No data	No data	No data	No data	0.16007696569074895	No data	No data
Renal amyloidosis	0.019431276826472672	No data	No data	No data	No data	No data	No data	No data	No data	No data	No data	No data	No data	No data	No data	No data	No data	No data	No data	No data	No data	0.159814874512135	No data	No data
squamous cell intraepithelial neoplasia	0.01940770669968193	No data	No data	No data	No data	No data	No data	No data	No data	No data	No data	No data	No data	No data	No data	No data	No data	No data	No data	No data	No data	0.15962101916804536	No data	No data
prostate carcinoma	0.019388637097798554	No data	No data	No data	No data	No data	No data	No data	No data	No data	No data	No data	No data	No data	No data	No data	No data	No data	No data	No data	No data	0.15946417893262463	No data	No data
pyogenic arthritis-pyoderma gangrenosum-acne syndrome	0.019364908941243746	No data	No data	No data	No data	No data	No data	No data	No data	No data	No data	No data	No data	No data	No data	No data	No data	No data	No data	No data	No data	0.159269023853724	No data	No data
lymphedema	0.019354678199455008	No data	No data	No data	No data	No data	No data	No data	No data	No data	No data	No data	No data	No data	No data	No data	No data	No data	No data	No data	No data	0.15918487988677144	No data	No data
chronic hepatitis	0.019349048684282708	No data	No data	No data	No data	No data	No data	No data	No data	No data	No data	No data	No data	No data	No data	No data	No data	No data	No data	No data	No data	0.159138579261812	No data	No data
panic disorder	0.01933155754246391	No data	No data	No data	No data	No data	No data	No data	No data	No data	No data	No data	No data	No data	No data	No data	No data	No data	No data	No data	No data	0.15899472126113562	No data	No data
empyema	0.01930808354157777	No data	No data	No data	No data	No data	No data	No data	No data	No data	No data	No data	No data	No data	No data	No data	No data	No data	No data	No data	No data	0.1588016565161156	No data	No data
nodular goiter	0.019218152443604492	No data	No data	No data	No data	No data	No data	No data	No data	No data	No data	No data	No data	No data	No data	No data	No data	No data	No data	No data	No data	0.15806200737902149	No data	No data
catalepsy	0.019218152443604492	No data	No data	No data	No data	No data	No data	No data	No data	No data	No data	No data	No data	No data	No data	No data	No data	No data	No data	No data	No data	0.15806200737902149	No data	No data
ependymoma	0.019218152443604492	No data	No data	No data	No data	No data	No data	No data	No data	No data	No data	No data	No data	No data	No data	No data	No data	No data	No data	No data	No data	0.15806200737902149	No data	No data
alopecia areata	0.019179184547192783	No data	No data	No data	No data	No data	No data	No data	No data	No data	No data	No data	No data	No data	No data	No data	No data	No data	No data	No data	No data	0.15774151122580135	No data	No data
Osteopenia	0.01914269377997891	No data	No data	No data	No data	No data	No data	No data	No data	No data	No data	No data	No data	No data	No data	No data	No data	No data	No data	No data	No data	0.15744138851975298	No data	No data
cutaneous Leishmaniasis	0.01913613958486806	No data	No data	No data	No data	No data	No data	No data	No data	No data	No data	No data	No data	No data	No data	No data	No data	No data	No data	No data	No data	0.15738748275336806	No data	No data
alcoholic fatty liver disease	0.019104876461324218	No data	No data	No data	No data	No data	No data	No data	No data	No data	No data	No data	No data	No data	No data	No data	No data	No data	No data	No data	No data	0.15713035543174966	No data	No data
bronchopneumonia	0.01908736223947441	No data	No data	No data	No data	No data	No data	No data	No data	No data	No data	No data	No data	No data	No data	No data	No data	No data	No data	No data	No data	0.15698630760658092	No data	No data
Jeune syndrome	0.01904876167687401	No data	No data	No data	No data	No data	No data	No data	No data	No data	No data	No data	No data	No data	No data	No data	No data	No data	No data	No data	No data	0.15666883263449488	No data	No data
whooping cough	0.019033558805339336	No data	No data	No data	No data	No data	No data	No data	No data	No data	No data	No data	No data	No data	No data	No data	No data	No data	No data	No data	No data	0.15654379478812813	No data	No data
Potocki-Lupski syndrome	0.01892321498027912	No data	No data	No data	No data	No data	No data	No data	No data	No data	No data	No data	No data	No data	No data	No data	No data	No data	No data	No data	No data	0.15563625872075235	No data	No data
glycogen storage disease VI	0.018903415331994376	No data	No data	No data	No data	No data	No data	No data	No data	No data	No data	No data	No data	No data	No data	No data	No data	No data	No data	No data	No data	0.1554734141308539	No data	No data
Erythema	0.01888093272818994	No data	No data	No data	No data	No data	No data	No data	No data	No data	No data	No data	No data	No data	No data	No data	No data	No data	No data	No data	No data	0.1552885032504316	No data	No data
thyroid cancer	0.018879232864758132	No data	No data	No data	No data	No data	No data	No data	No data	No data	No data	No data	No data	No data	No data	No data	No data	No data	No data	No data	No data	0.1552745225190845	No data	No data
rhegmatogenous retinal detachment	0.018848572588919792	No data	No data	No data	No data	No data	No data	No data	No data	No data	No data	No data	No data	No data	No data	No data	No data	No data	No data	No data	No data	0.15502235339096337	No data	No data
Legg-Calve-Perthes disease	0.018848572588919792	No data	No data	No data	No data	No data	No data	No data	No data	No data	No data	No data	No data	No data	No data	No data	No data	No data	No data	No data	No data	0.15502235339096337	No data	No data
head and neck malignant neoplasia	0.01875684532930741	No data	No data	No data	No data	No data	No data	No data	No data	No data	No data	No data	No data	No data	No data	No data	No data	No data	No data	No data	No data	0.14718487015310172	0.028332245412906118	No data
newborn respiratory distress syndrome	0.018725379304024892	No data	No data	No data	No data	No data	No data	No data	No data	No data	No data	No data	No data	No data	No data	No data	No data	No data	No data	No data	No data	0.154009135394944	No data	No data
crescentic glomerulonephritis	0.018699598100560176	No data	No data	No data	No data	No data	No data	No data	No data	No data	No data	No data	No data	No data	No data	No data	No data	No data	No data	No data	No data	0.15379709478468045	No data	No data
familial pityriasis rubra pilaris	0.018663782661577442	No data	No data	No data	No data	No data	No data	No data	No data	No data	No data	No data	No data	No data	No data	No data	No data	No data	No data	No data	No data	0.15350252639693432	No data	No data
Multiple Organ Failure	0.018644138621348737	No data	No data	No data	No data	No data	No data	No data	No data	No data	No data	No data	No data	No data	No data	No data	No data	No data	No data	No data	No data	0.15334096162421776	No data	No data
orthostatic intolerance	0.018643250447428292	No data	No data	No data	No data	No data	No data	No data	No data	No data	No data	No data	No data	No data	No data	No data	No data	No data	No data	No data	No data	0.1533336567309311	No data	No data
rheumatic disease	0.018499296479377494	No data	No data	No data	No data	No data	No data	No data	No data	No data	No data	No data	No data	No data	No data	No data	No data	No data	No data	No data	No data	0.1521496899980698	No data	No data
monocytic leukemia	0.018490082455963494	No data	No data	No data	No data	No data	No data	No data	No data	No data	No data	No data	No data	No data	No data	No data	No data	No data	No data	No data	No data	0.15207390815373656	No data	No data
brain glioma	0.01847899273423509	No data	No data	No data	No data	No data	No data	No data	No data	No data	No data	No data	No data	No data	No data	No data	No data	No data	No data	No data	No data	0.15198269940290526	No data	No data
Infectious encephalitis	0.018462587932942108	No data	No data	No data	No data	No data	No data	No data	No data	No data	No data	No data	No data	No data	No data	No data	No data	No data	No data	No data	No data	0.1518477761406077	No data	No data
pneumococcal pneumonia	0.01843902219340036	No data	No data	No data	No data	No data	No data	No data	No data	No data	No data	No data	No data	No data	No data	No data	No data	No data	No data	No data	No data	0.15165395687997535	No data	No data
phenylketonuria	0.018427662198862212	No data	No data	No data	No data	No data	No data	No data	No data	No data	No data	No data	No data	No data	No data	No data	No data	No data	No data	No data	No data	0.1515605252378972	No data	No data
idiopathic hemiconvulsion-hemiplegia syndrome	0.01829420280689274	No data	No data	No data	No data	No data	No data	No data	No data	No data	No data	No data	No data	No data	No data	No data	No data	No data	No data	No data	No data	0.1504628724088762	No data	No data
ovarian dysfunction	0.018273670592743586	No data	No data	No data	No data	No data	No data	No data	No data	No data	No data	No data	No data	No data	No data	No data	No data	No data	No data	No data	No data	0.15029400274287297	No data	No data
lung disease	0.018214896324272183	No data	No data	No data	No data	No data	No data	No data	No data	No data	No data	No data	No data	No data	No data	No data	No data	No data	No data	No data	No data	0.14981060669925822	No data	No data
chronic endometritis	0.01818844933328126	No data	No data	No data	No data	No data	No data	No data	No data	No data	No data	No data	No data	No data	No data	No data	No data	No data	No data	No data	No data	0.14959309023936815	No data	No data
parkinsonism-dystonia, infantile	0.018130150415841026	No data	No data	No data	No data	No data	No data	No data	No data	No data	No data	No data	No data	No data	No data	No data	No data	No data	No data	No data	No data	0.1491136037775104	No data	No data
Infantile dystonia-parkinsonism	0.018130150415841026	No data	No data	No data	No data	No data	No data	No data	No data	No data	No data	No data	No data	No data	No data	No data	No data	No data	No data	No data	No data	0.1491136037775104	No data	No data
cerebellar ataxia	0.01810941287955039	No data	No data	No data	No data	No data	No data	No data	No data	No data	No data	No data	No data	No data	No data	No data	No data	No data	No data	No data	No data	0.14894304541484715	No data	No data
coronary stenosis	0.018065256048386356	No data	No data	No data	No data	No data	No data	No data	No data	No data	No data	No data	No data	No data	No data	No data	No data	No data	No data	No data	No data	0.1485798722433488	No data	No data
postmenopausal osteoporosis	0.018052934491711938	No data	No data	No data	No data	No data	No data	No data	No data	No data	No data	No data	No data	No data	No data	No data	No data	No data	No data	No data	No data	0.14847853211777173	No data	No data
Friedreich ataxia	0.018040211062217735	No data	No data	No data	No data	No data	No data	No data	No data	No data	No data	No data	No data	No data	No data	No data	No data	No data	No data	No data	No data	0.14837388674082927	No data	No data
cardiac arrhythmia	0.018030429263910377	No data	No data	No data	No data	No data	No data	No data	No data	No data	No data	No data	No data	No data	No data	No data	No data	No data	No data	No data	No data	0.1482934351635627	No data	No data
transient ischemic attack	0.01802565110667092	No data	No data	No data	No data	No data	No data	No data	No data	No data	No data	No data	No data	No data	No data	No data	No data	No data	No data	No data	No data	0.14825413663436965	No data	No data
Dowling-Degos disease 1	0.017994650618129243	No data	No data	No data	No data	No data	No data	No data	No data	No data	No data	No data	No data	No data	No data	No data	No data	No data	No data	No data	No data	0.1479991693859306	No data	No data
thyroid disease	0.01798005993041074	No data	No data	No data	No data	No data	No data	No data	No data	No data	No data	No data	No data	No data	No data	No data	No data	No data	No data	No data	No data	0.14787916651902683	No data	No data
Hypoxemia	0.01796568738050634	No data	No data	No data	No data	No data	No data	No data	No data	No data	No data	No data	No data	No data	No data	No data	No data	No data	No data	No data	No data	0.14776095775282458	No data	No data
hypoxemia	0.01796568738050634	No data	No data	No data	No data	No data	No data	No data	No data	No data	No data	No data	No data	No data	No data	No data	No data	No data	No data	No data	No data	0.14776095775282458	No data	No data
Mantle cell lymphoma	0.01795108548397811	No data	No data	No data	No data	No data	No data	No data	No data	No data	No data	No data	No data	No data	No data	No data	No data	No data	No data	No data	No data	0.14764086269771637	No data	No data
periodic fever syndrome	0.017935886370587947	No data	No data	No data	No data	No data	No data	No data	No data	No data	No data	No data	No data	No data	No data	No data	No data	No data	No data	No data	No data	0.1475158557606614	No data	No data
cerebral amyloid angiopathy	0.017903832391893915	No data	No data	No data	No data	No data	No data	No data	No data	No data	No data	No data	No data	No data	No data	No data	No data	No data	No data	No data	No data	0.1472522239556931	No data	No data
animal viral hepatitis	0.017817739502854178	No data	No data	No data	No data	No data	No data	No data	No data	No data	No data	No data	No data	No data	No data	No data	No data	No data	No data	No data	No data	0.14654414262984178	No data	No data
chronic lung disease	0.017763629890957592	No data	No data	No data	No data	No data	No data	No data	No data	No data	No data	No data	No data	No data	No data	No data	No data	No data	No data	No data	No data	0.1460991116155457	No data	No data
syndromic X-linked intellectual disability 5	0.017751656838004105	No data	No data	No data	No data	No data	No data	No data	No data	No data	No data	No data	No data	No data	No data	No data	No data	No data	No data	No data	No data	0.1460006378007585	No data	No data
medullary thyroid gland carcinoma	0.017739833024865686	No data	No data	No data	No data	No data	No data	No data	No data	No data	No data	No data	No data	No data	No data	No data	No data	No data	No data	No data	No data	0.14590339142678904	No data	No data
hepatotoxicity	0.017739833024865686	No data	No data	No data	No data	No data	No data	No data	No data	No data	No data	No data	No data	No data	No data	No data	No data	No data	No data	No data	No data	0.14590339142678904	No data	No data
Spinocerebellar ataxia type 3	0.01772956691779111	No data	No data	No data	No data	No data	No data	No data	No data	No data	No data	No data	No data	No data	No data	No data	No data	No data	No data	No data	No data	0.14581895659378744	No data	No data
brucellosis	0.017684273843089324	No data	No data	No data	No data	No data	No data	No data	No data	No data	No data	No data	No data	No data	No data	No data	No data	No data	No data	No data	No data	0.14544643825058348	No data	No data
Arrhythmia	0.01768273910469292	No data	No data	No data	No data	No data	No data	No data	No data	No data	No data	No data	No data	No data	No data	No data	No data	No data	No data	No data	No data	0.1454338156099603	No data	No data
fleck corneal dystrophy	0.017677232114109424	No data	No data	No data	No data	No data	No data	No data	No data	No data	No data	No data	No data	No data	No data	No data	No data	No data	No data	No data	No data	0.14538852270322541	No data	No data
blepharophimosis, ptosis, and epicanthus inversus syndrome	0.01766057867824997	No data	No data	No data	No data	No data	No data	No data	No data	No data	No data	No data	No data	No data	No data	No data	No data	No data	No data	No data	No data	0.1452515545160166	No data	No data
sarcoma	0.01765786566037491	No data	No data	No data	No data	No data	No data	No data	No data	No data	No data	No data	No data	No data	No data	No data	No data	No data	No data	No data	No data	0.14522924097403356	No data	No data
myeloproliferative disorder	0.017652571114731796	No data	No data	No data	No data	No data	No data	No data	No data	No data	No data	No data	No data	No data	No data	No data	No data	No data	No data	No data	No data	0.14518569534627535	No data	No data
Increased total eosinophil count	0.017593363464661175	No data	No data	No data	No data	No data	No data	No data	No data	No data	No data	No data	No data	No data	No data	No data	No data	No data	No data	No data	No data	0.14469873490354704	No data	No data
lobular neoplasia	0.017550055531543634	No data	No data	No data	No data	No data	No data	No data	No data	No data	No data	No data	No data	No data	No data	No data	No data	No data	No data	No data	No data	0.14434254359618373	No data	No data
osteoporosis-pseudoglioma syndrome	0.017527478241809377	No data	No data	No data	No data	No data	No data	No data	No data	No data	No data	No data	No data	No data	No data	No data	No data	No data	No data	No data	No data	0.1441568539599377	No data	No data
Marchiafava-Bignami Disease	0.017431849812628436	No data	No data	No data	No data	No data	No data	No data	No data	No data	No data	No data	No data	No data	No data	No data	No data	No data	No data	No data	No data	0.14337034643674065	No data	No data
corneal ulcer	0.0174244678763838	No data	No data	No data	No data	No data	No data	No data	No data	No data	No data	No data	No data	No data	No data	No data	No data	No data	No data	No data	No data	0.1433096328137951	No data	No data
Crohn's colitis	0.017421583705553863	No data	No data	No data	No data	No data	No data	No data	No data	No data	No data	No data	No data	No data	No data	No data	No data	No data	No data	No data	No data	0.14328591160373902	No data	No data
familial hypercholesterolemia	0.01738051927725556	No data	No data	No data	No data	No data	No data	No data	No data	No data	No data	No data	No data	No data	No data	No data	No data	No data	No data	No data	No data	0.14294817227173257	No data	No data
cholelithiasis	0.017316458769110213	No data	No data	No data	No data	No data	No data	No data	No data	No data	No data	No data	No data	No data	No data	No data	No data	No data	No data	No data	No data	0.14242129891380248	No data	No data
Fulminant hepatic failure	0.01725732599236066	No data	No data	No data	No data	No data	No data	No data	No data	No data	No data	No data	No data	No data	No data	No data	No data	No data	No data	No data	No data	0.1419349542757132	No data	No data
Invasive Breast Carcinoma	0.017194176159144488	No data	No data	No data	No data	No data	No data	No data	No data	No data	No data	No data	No data	No data	No data	No data	No data	No data	No data	No data	No data	0.14141557087332376	No data	No data
bullous pemphigoid	0.017157334109454296	No data	No data	No data	No data	No data	No data	No data	No data	No data	No data	No data	No data	No data	No data	No data	No data	No data	No data	No data	No data	0.14111255900227748	No data	No data
IgG4-related disease	0.017082062529571305	No data	No data	No data	No data	No data	No data	No data	No data	No data	No data	No data	No data	No data	No data	No data	No data	No data	No data	No data	No data	0.14049347883576252	No data	No data
hyperinsulinemic hypoglycemia, familial, 4	0.01705417052403288	No data	No data	No data	No data	No data	No data	No data	No data	No data	No data	No data	No data	No data	No data	No data	No data	No data	No data	No data	No data	0.14026407767984148	No data	No data
facioscapulohumeral muscular dystrophy	0.017000673315496286	No data	No data	No data	No data	No data	No data	No data	No data	No data	No data	No data	No data	No data	No data	No data	No data	No data	No data	No data	No data	0.13982408345067285	No data	No data
enthesitis-related juvenile idiopathic arthritis	0.017000673315496286	No data	No data	No data	No data	No data	No data	No data	No data	No data	No data	No data	No data	No data	No data	No data	No data	No data	No data	No data	No data	0.13982408345067285	No data	No data
Smith-Magenis syndrome	0.016998948440964126	No data	No data	No data	No data	No data	No data	No data	No data	No data	No data	No data	No data	No data	No data	No data	No data	No data	No data	No data	No data	0.13980989701252122	No data	No data
alcohol dependence	0.01699129033681071	No data	No data	No data	No data	No data	No data	No data	No data	No data	No data	No data	No data	No data	No data	No data	No data	No data	No data	No data	No data	0.13974691201337736	No data	No data
rhabdomyolysis	0.01694934278012341	No data	No data	No data	No data	No data	No data	No data	No data	No data	No data	No data	No data	No data	No data	No data	No data	No data	No data	No data	No data	0.1394019092856648	No data	No data
cutaneous lupus erythematosus	0.016940091694159585	No data	No data	No data	No data	No data	No data	No data	No data	No data	No data	No data	No data	No data	No data	No data	No data	No data	No data	No data	No data	0.13390932000931838	0.021666010426448928	No data
Seizure	0.016923672378333157	No data	No data	No data	No data	No data	No data	No data	No data	No data	No data	No data	No data	No data	No data	No data	No data	No data	No data	No data	No data	0.13919077997710613	No data	No data
alcoholic liver disease	0.01690368004012941	No data	No data	No data	No data	No data	No data	No data	No data	No data	No data	No data	No data	No data	No data	No data	No data	No data	No data	No data	No data	0.13902635058578156	No data	No data
familial hyperaldosteronism	0.016898110191961354	No data	No data	No data	No data	No data	No data	No data	No data	No data	No data	No data	No data	No data	No data	No data	No data	No data	No data	No data	No data	0.13898054069927854	No data	No data
cholesteryl ester measurement	0.016878795477453582	No data	No data	No data	No data	No data	No data	No data	No data	No data	No data	No data	No data	No data	No data	No data	No data	No data	No data	No data	No data	0.13882168450558305	No data	No data
dry age related macular degeneration	0.01683732698119644	No data	No data	No data	No data	No data	No data	No data	No data	No data	No data	No data	No data	No data	No data	No data	No data	No data	No data	No data	No data	0.13848062186802573	No data	No data
Familial adenomatous polyposis	0.016795351174004783	No data	No data	No data	No data	No data	No data	No data	No data	No data	No data	No data	No data	No data	No data	No data	No data	No data	No data	No data	No data	0.13813538679064055	No data	No data
aggressive periodontitis	0.016760072354810075	No data	No data	No data	No data	No data	No data	No data	No data	No data	No data	No data	No data	No data	No data	No data	No data	No data	No data	No data	No data	0.13784523189691494	No data	No data
hemolytic-uremic syndrome	0.016738879794867816	No data	No data	No data	No data	No data	No data	No data	No data	No data	No data	No data	No data	No data	No data	No data	No data	No data	No data	No data	No data	0.13767093113747392	No data	No data
Ventriculomegaly	0.016737129776148586	No data	No data	No data	No data	No data	No data	No data	No data	No data	No data	No data	No data	No data	No data	No data	No data	No data	No data	No data	No data	0.13765653789792998	No data	No data
fungal keratitis	0.01667140515206397	No data	No data	No data	No data	No data	No data	No data	No data	No data	No data	No data	No data	No data	No data	No data	No data	No data	No data	No data	No data	0.13711597781820686	No data	No data
Hydrocephalus	0.016670400080163846	No data	No data	No data	No data	No data	No data	No data	No data	No data	No data	No data	No data	No data	No data	No data	No data	No data	No data	No data	No data	0.1371077114834195	No data	No data
neuropathic pain	0.016625152757275816	No data	No data	No data	No data	No data	No data	No data	No data	No data	No data	No data	No data	No data	No data	No data	No data	No data	No data	No data	No data	0.13673556943151327	No data	No data
syphilis	0.016618363488039106	No data	No data	No data	No data	No data	No data	No data	No data	No data	No data	No data	No data	No data	No data	No data	No data	No data	No data	No data	No data	0.13667973026969274	No data	No data
neuropathy	0.016563192336507254	No data	No data	No data	No data	No data	No data	No data	No data	No data	No data	No data	No data	No data	No data	No data	No data	No data	No data	No data	No data	0.13622596849492655	No data	No data
Hyperlipidemia	0.016520713039719276	No data	No data	No data	No data	No data	No data	No data	No data	No data	No data	No data	No data	No data	No data	No data	No data	No data	No data	No data	No data	0.13587659240676925	No data	No data
retinitis	0.01649003714960692	No data	No data	No data	No data	No data	No data	No data	No data	No data	No data	No data	No data	No data	No data	No data	No data	No data	No data	No data	No data	0.13562429485717256	No data	No data
seasonal allergic rhinitis	0.016441170479931943	No data	No data	No data	No data	No data	No data	No data	No data	No data	No data	No data	No data	No data	No data	No data	No data	No data	No data	No data	No data	0.13522238505208486	No data	No data
nephrosis	0.016436846144217265	No data	No data	No data	No data	No data	No data	No data	No data	No data	No data	No data	No data	No data	No data	No data	No data	No data	No data	No data	No data	0.1351868190326328	No data	No data
early myoclonic encephalopathy	0.016430917933133615	No data	No data	No data	No data	No data	No data	No data	No data	No data	No data	No data	No data	No data	No data	No data	No data	No data	No data	No data	No data	0.13513806174720705	No data	No data
Reunion Island's Larsen syndrome	0.01638008508138253	No data	No data	No data	No data	No data	No data	No data	No data	No data	No data	No data	No data	No data	No data	No data	No data	No data	No data	No data	No data	0.13471998084103487	No data	No data
Reunion island Larsen syndrome	0.01638008508138253	No data	No data	No data	No data	No data	No data	No data	No data	No data	No data	No data	No data	No data	No data	No data	No data	No data	No data	No data	No data	0.13471998084103487	No data	No data
chondroblastoma	0.01626151360612688	No data	No data	No data	No data	No data	No data	No data	No data	No data	No data	No data	No data	No data	No data	No data	No data	No data	No data	No data	No data	0.13374477547455663	No data	No data
ehrlich tumor carcinoma	0.01626151360612688	No data	No data	No data	No data	No data	No data	No data	No data	No data	No data	No data	No data	No data	No data	No data	No data	No data	No data	No data	No data	0.13374477547455663	No data	No data
neoplasm of mediastinum	0.01626151360612688	No data	No data	No data	No data	No data	No data	No data	No data	No data	No data	No data	No data	No data	No data	No data	No data	No data	No data	No data	No data	0.13374477547455663	No data	No data
autoinflammatory syndrome	0.016248747819865187	No data	No data	No data	No data	No data	No data	No data	No data	No data	No data	No data	No data	No data	No data	No data	No data	No data	No data	No data	No data	0.13363978172928292	No data	No data
Ataxia	0.016232858596645458	No data	No data	No data	No data	No data	No data	No data	No data	No data	No data	No data	No data	No data	No data	No data	No data	No data	No data	No data	No data	0.1335090989008907	No data	No data
Fascioliasis	0.01622044917782858	No data	No data	No data	No data	No data	No data	No data	No data	No data	No data	No data	No data	No data	No data	No data	No data	No data	No data	No data	No data	0.1334070361425502	No data	No data
Febrile seizure (within the age range of 3 months to 6 years)	0.016191360710492896	No data	No data	No data	No data	No data	No data	No data	No data	No data	No data	No data	No data	No data	No data	No data	No data	No data	No data	No data	No data	0.13316779454260194	No data	No data
Balkan nephropathy	0.016117788107082833	No data	No data	No data	No data	No data	No data	No data	No data	No data	No data	No data	No data	No data	No data	No data	No data	No data	No data	No data	No data	0.13256268781253405	No data	No data
Yersinia pestis infectious disease	0.016105058134310356	No data	No data	No data	No data	No data	No data	No data	No data	No data	No data	No data	No data	No data	No data	No data	No data	No data	No data	No data	No data	0.13245798861961205	No data	No data
thrombotic thrombocytopenic purpura	0.01607672367878453	No data	No data	No data	No data	No data	No data	No data	No data	No data	No data	No data	No data	No data	No data	No data	No data	No data	No data	No data	No data	0.13222494848052757	No data	No data
aspergillosis	0.016062913703313534	No data	No data	No data	No data	No data	No data	No data	No data	No data	No data	No data	No data	No data	No data	No data	No data	No data	No data	No data	No data	0.13211136667545	No data	No data
brain injury	0.01605589903480864	No data	No data	No data	No data	No data	No data	No data	No data	No data	No data	No data	No data	No data	No data	No data	No data	No data	No data	No data	No data	0.13205367369022497	No data	No data
lumbar disc herniation	0.01599809507024857	No data	No data	No data	No data	No data	No data	No data	No data	No data	No data	No data	No data	No data	No data	No data	No data	No data	No data	No data	No data	0.13157825802789	No data	No data
pyelonephritis	0.01593676125504344	No data	No data	No data	No data	No data	No data	No data	No data	No data	No data	No data	No data	No data	No data	No data	No data	No data	No data	No data	No data	0.13107381068416193	No data	No data
oral mucositis	0.01593672088101518	No data	No data	No data	No data	No data	No data	No data	No data	No data	No data	No data	No data	No data	No data	No data	No data	No data	No data	No data	No data	0.13107347862310811	No data	No data
allergic contact dermatitis	0.015932298973673882	No data	No data	No data	No data	No data	No data	No data	No data	No data	No data	No data	No data	No data	No data	No data	No data	No data	No data	No data	No data	0.13103711011407168	No data	No data
cryohydrocytosis	0.015876247934091103	No data	No data	No data	No data	No data	No data	No data	No data	No data	No data	No data	No data	No data	No data	No data	No data	No data	No data	No data	No data	0.13057611159414978	No data	No data
magnesium deficiency	0.01587140153729303	No data	No data	No data	No data	No data	No data	No data	No data	No data	No data	No data	No data	No data	No data	No data	No data	No data	No data	No data	No data	0.1305362518204953	No data	No data
Japanese encephalitis	0.01579264792528768	No data	No data	No data	No data	No data	No data	No data	No data	No data	No data	No data	No data	No data	No data	No data	No data	No data	No data	No data	No data	0.12988853326178149	No data	No data
familial episodic pain syndrome	0.015732774555910232	No data	No data	No data	No data	No data	No data	No data	No data	No data	No data	No data	No data	No data	No data	No data	No data	No data	No data	No data	No data	0.12939609753050524	No data	No data
Disseminated intravascular coagulation	0.015731835967767706	No data	No data	No data	No data	No data	No data	No data	No data	No data	No data	No data	No data	No data	No data	No data	No data	No data	No data	No data	No data	0.1293883779993825	No data	No data
necrotizing vasculitis	0.01570714382409983	No data	No data	No data	No data	No data	No data	No data	No data	No data	No data	No data	No data	No data	No data	No data	No data	No data	No data	No data	No data	0.1291852944924695	No data	No data
optic neuritis	0.015676345502876103	No data	No data	No data	No data	No data	No data	No data	No data	No data	No data	No data	No data	No data	No data	No data	No data	No data	No data	No data	No data	0.12893198999346464	No data	No data
corneal disease	0.015675022268788714	No data	No data	No data	No data	No data	No data	No data	No data	No data	No data	No data	No data	No data	No data	No data	No data	No data	No data	No data	No data	0.1289211068954822	No data	No data
inflammatory skin disease	0.015660653844546363	No data	No data	No data	No data	No data	No data	No data	No data	No data	No data	No data	No data	No data	No data	No data	No data	No data	No data	No data	No data	0.12880293206128396	No data	No data
aplastic anemia	0.01563795026241719	No data	No data	No data	No data	No data	No data	No data	No data	No data	No data	No data	No data	No data	No data	No data	No data	No data	No data	No data	No data	0.12861620371803859	No data	No data
Ascites	0.015631641256807657	No data	No data	No data	No data	No data	No data	No data	No data	No data	No data	No data	No data	No data	No data	No data	No data	No data	No data	No data	No data	0.12856431454221198	No data	No data
lymph node metastatic carcinoma	0.015615865678869557	No data	No data	No data	No data	No data	No data	No data	No data	No data	No data	No data	No data	No data	No data	No data	No data	No data	No data	No data	No data	0.12843456640311396	No data	No data
acute liver failure	0.01555624931830458	No data	No data	No data	No data	No data	No data	No data	No data	No data	No data	No data	No data	No data	No data	No data	No data	No data	No data	No data	No data	0.12794424447174288	No data	No data
Adenomyosis	0.01553226576454507	No data	No data	No data	No data	No data	No data	No data	No data	No data	No data	No data	No data	No data	No data	No data	No data	No data	No data	No data	No data	0.12774698884779906	No data	No data
acute hepatitis B virus infection	0.015522353896757478	No data	No data	No data	No data	No data	No data	No data	No data	No data	No data	No data	No data	No data	No data	No data	No data	No data	No data	No data	No data	0.12766546749844043	No data	No data
Endometrial Polyp	0.015522353896757475	No data	No data	No data	No data	No data	No data	No data	No data	No data	No data	No data	No data	No data	No data	No data	No data	No data	No data	No data	No data	0.12766546749844043	No data	No data
acrocephalopolysyndactyly	0.015510584887477153	No data	No data	No data	No data	No data	No data	No data	No data	No data	No data	No data	No data	No data	No data	No data	No data	No data	No data	No data	No data	0.12756867186539667	No data	No data
chronic graft versus host disease	0.015491555575533751	No data	No data	No data	No data	No data	No data	No data	No data	No data	No data	No data	No data	No data	No data	No data	No data	No data	No data	No data	No data	0.12741216299943559	No data	No data
Mycoplasma pneumoniae pneumonia	0.015409426718937152	No data	No data	No data	No data	No data	No data	No data	No data	No data	No data	No data	No data	No data	No data	No data	No data	No data	No data	No data	No data	0.12673668433542268	No data	No data
osteonecrosis	0.015404006045858145	No data	No data	No data	No data	No data	No data	No data	No data	No data	No data	No data	No data	No data	No data	No data	No data	No data	No data	No data	No data	0.12669210135739048	No data	No data
Burkitts lymphoma	0.015399160611862573	No data	No data	No data	No data	No data	No data	No data	No data	No data	No data	No data	No data	No data	No data	No data	No data	No data	No data	No data	No data	0.12665224950242104	No data	No data
proliferative vitreoretinopathy	0.01537982579468634	No data	No data	No data	No data	No data	No data	No data	No data	No data	No data	No data	No data	No data	No data	No data	No data	No data	No data	No data	No data	0.12649322797190973	No data	No data
Nijmegen breakage syndrome	0.015332292870492458	No data	No data	No data	No data	No data	No data	No data	No data	No data	No data	No data	No data	No data	No data	No data	No data	No data	No data	No data	No data	0.1261022877170269	No data	No data
Melnick-Needles syndrome	0.015321638932706176	No data	No data	No data	No data	No data	No data	No data	No data	No data	No data	No data	No data	No data	No data	No data	No data	No data	No data	No data	No data	0.12601466312366744	No data	No data
Mitral stenosis	0.015317031755265977	No data	No data	No data	No data	No data	No data	No data	No data	No data	No data	No data	No data	No data	No data	No data	No data	No data	No data	No data	No data	0.12597677083840814	No data	No data
hyperthyroidism	0.015310571900736158	No data	No data	No data	No data	No data	No data	No data	No data	No data	No data	No data	No data	No data	No data	No data	No data	No data	No data	No data	No data	0.12592364098748435	No data	No data
vitamin D deficiency	0.015309314689162959	No data	No data	No data	No data	No data	No data	No data	No data	No data	No data	No data	No data	No data	No data	No data	No data	No data	No data	No data	No data	0.12591330089961467	No data	No data
retinopathy of prematurity	0.01529706593123241	No data	No data	No data	No data	No data	No data	No data	No data	No data	No data	No data	No data	No data	No data	No data	No data	No data	No data	No data	No data	0.12581255951606682	No data	No data
VEXAS syndrome	0.015192080661425042	No data	No data	No data	No data	No data	No data	No data	No data	No data	No data	No data	No data	No data	No data	No data	No data	No data	No data	No data	No data	0.12494909553118709	No data	No data
diabetic macular edema	0.015188375536955805	No data	No data	No data	No data	No data	No data	No data	No data	No data	No data	No data	No data	No data	No data	No data	No data	No data	No data	No data	No data	0.12491862228913558	No data	No data
specific granule deficiency	0.015181108497598602	No data	No data	No data	No data	No data	No data	No data	No data	No data	No data	No data	No data	No data	No data	No data	No data	No data	No data	No data	No data	0.12485885364946678	No data	No data
Heavy Chain Disease	0.015123707490810398	No data	No data	No data	No data	No data	No data	No data	No data	No data	No data	No data	No data	No data	No data	No data	No data	No data	No data	No data	No data	0.12438675216181624	No data	No data
hypothyroidism	0.015116067364418598	No data	No data	No data	No data	No data	No data	No data	No data	No data	No data	No data	No data	No data	No data	No data	No data	No data	No data	No data	No data	0.12432391502293617	No data	No data
paracoccidioidomycosis	0.015109690850114247	No data	No data	No data	No data	No data	No data	No data	No data	No data	No data	No data	No data	No data	No data	No data	No data	No data	No data	No data	No data	0.12427147061372541	No data	No data
megalencephaly-capillary malformation-polymicrogyria syndrome	0.015092271287088893	No data	No data	No data	No data	No data	No data	No data	No data	No data	No data	No data	No data	No data	No data	No data	No data	No data	No data	No data	No data	0.12412820132144917	No data	No data
Methicillin-Resistant Staphylococcus Aureus Infection	0.015065834677798474	No data	No data	No data	No data	No data	No data	No data	No data	No data	No data	No data	No data	No data	No data	No data	No data	No data	No data	No data	No data	0.12391077024710417	No data	No data
scrapie	0.015064793033271032	No data	No data	No data	No data	No data	No data	No data	No data	No data	No data	No data	No data	No data	No data	No data	No data	No data	No data	No data	No data	0.12390220311634245	No data	No data
colorectal adenoma	0.01506354271547968	No data	No data	No data	No data	No data	No data	No data	No data	No data	No data	No data	No data	No data	No data	No data	No data	No data	No data	No data	No data	0.12389191972721114	No data	No data
benign muscle neoplasm	0.015029580757177875	No data	No data	No data	No data	No data	No data	No data	No data	No data	No data	No data	No data	No data	No data	No data	No data	No data	No data	No data	No data	0.12361259551436296	No data	No data
Bohring-Opitz syndrome	0.014976923554042343	No data	No data	No data	No data	No data	No data	No data	No data	No data	No data	No data	No data	No data	No data	No data	No data	No data	No data	No data	No data	0.12317951001069703	No data	No data
thanatophoric dysplasia	0.01485617189200837	No data	No data	No data	No data	No data	No data	No data	No data	No data	No data	No data	No data	No data	No data	No data	No data	No data	No data	No data	No data	0.1221863734357088	No data	No data
discoid lupus erythematosus	0.014844790829835523	No data	No data	No data	No data	No data	No data	No data	No data	No data	No data	No data	No data	No data	No data	No data	No data	No data	No data	No data	No data	0.1220927685203339	No data	No data
spinocerebellar ataxia type 6	0.014783194187388075	No data	No data	No data	No data	No data	No data	No data	No data	No data	No data	No data	No data	No data	No data	No data	No data	No data	No data	No data	No data	0.12158615952232422	No data	No data
foot and mouth disease	0.014783194187388075	No data	No data	No data	No data	No data	No data	No data	No data	No data	No data	No data	No data	No data	No data	No data	No data	No data	No data	No data	No data	0.12158615952232422	No data	No data
Keratocystic odontogenic tumor	0.014783194187388075	No data	No data	No data	No data	No data	No data	No data	No data	No data	No data	No data	No data	No data	No data	No data	No data	No data	No data	No data	No data	0.12158615952232422	No data	No data
neurofibroma	0.014783194187388075	No data	No data	No data	No data	No data	No data	No data	No data	No data	No data	No data	No data	No data	No data	No data	No data	No data	No data	No data	No data	0.12158615952232422	No data	No data
hereditary mucoepithelial dysplasia	0.014783194187388075	No data	No data	No data	No data	No data	No data	No data	No data	No data	No data	No data	No data	No data	No data	No data	No data	No data	No data	No data	No data	0.12158615952232422	No data	No data
central nervous system tuberculosis	0.014783194187388075	No data	No data	No data	No data	No data	No data	No data	No data	No data	No data	No data	No data	No data	No data	No data	No data	No data	No data	No data	No data	0.12158615952232422	No data	No data
Zinc deficiency	0.014773818597932385	No data	No data	No data	No data	No data	No data	No data	No data	No data	No data	No data	No data	No data	No data	No data	No data	No data	No data	No data	No data	0.12150904885863913	No data	No data
hyperimmunoglobulinemia D with periodic fever	0.014729399786317297	No data	No data	No data	No data	No data	No data	No data	No data	No data	No data	No data	No data	No data	No data	No data	No data	No data	No data	No data	No data	0.12114372099739575	No data	No data
lung neoplasm	0.014715944003179953	No data	No data	No data	No data	No data	No data	No data	No data	No data	No data	No data	No data	No data	No data	No data	No data	No data	No data	No data	No data	0.12103305228978783	No data	No data
Keratitis	0.01468426728703216	No data	No data	No data	No data	No data	No data	No data	No data	No data	No data	No data	No data	No data	No data	No data	No data	No data	No data	No data	No data	0.12077252332602878	No data	No data
Lymphadenopathy	0.014656305103946325	No data	No data	No data	No data	No data	No data	No data	No data	No data	No data	No data	No data	No data	No data	No data	No data	No data	No data	No data	No data	0.12054254498642426	No data	No data
Colon Sessile Serrated Adenoma/Polyp	0.014635362245514191	No data	No data	No data	No data	No data	No data	No data	No data	No data	No data	No data	No data	No data	No data	No data	No data	No data	No data	No data	No data	No data	0.12037029792710098	No data
Malignant Mesothelioma	0.014587111542263689	No data	No data	No data	No data	No data	No data	No data	No data	No data	No data	No data	No data	No data	No data	No data	No data	No data	No data	No data	No data	0.11997345421199337	No data	No data
autism spectrum disorder - epilepsy - arthrogryposis syndrome	0.014583005099433858	No data	No data	No data	No data	No data	No data	No data	No data	No data	No data	No data	No data	No data	No data	No data	No data	No data	No data	No data	No data	0.11993968027879273	No data	No data
listeriosis	0.014556453793083828	No data	No data	No data	No data	No data	No data	No data	No data	No data	No data	No data	No data	No data	No data	No data	No data	No data	No data	No data	No data	0.11972130586467897	No data	No data
Leigh syndrome	0.014500475259403334	No data	No data	No data	No data	No data	No data	No data	No data	No data	No data	No data	No data	No data	No data	No data	No data	No data	No data	No data	No data	0.1192609036782754	No data	No data
cerebral palsy	0.014491203399422106	No data	No data	No data	No data	No data	No data	No data	No data	No data	No data	No data	No data	No data	No data	No data	No data	No data	No data	No data	No data	0.11918464615013522	No data	No data
Pyoderma gangrenosum-acne-suppurative hidradenitis syndrome	0.014483013216527498	No data	No data	No data	No data	No data	No data	No data	No data	No data	No data	No data	No data	No data	No data	No data	No data	No data	No data	No data	No data	0.11911728500535702	No data	No data
bronchiolitis obliterans	0.014471730159594524	No data	No data	No data	No data	No data	No data	No data	No data	No data	No data	No data	No data	No data	No data	No data	No data	No data	No data	No data	No data	0.11902448614587087	No data	No data
hand, foot and mouth disease	0.014450673050168159	No data	No data	No data	No data	No data	No data	No data	No data	No data	No data	No data	No data	No data	No data	No data	No data	No data	No data	No data	No data	0.11885129941549717	No data	No data
meconium aspiration syndrome	0.014444412653927095	No data	No data	No data	No data	No data	No data	No data	No data	No data	No data	No data	No data	No data	No data	No data	No data	No data	No data	No data	No data	0.11879981003327095	No data	No data
bacterial pneumonia	0.01444414360247459	No data	No data	No data	No data	No data	No data	No data	No data	No data	No data	No data	No data	No data	No data	No data	No data	No data	No data	No data	No data	0.11879759718722366	No data	No data
opioid dependence	0.014413614332703372	No data	No data	No data	No data	No data	No data	No data	No data	No data	No data	No data	No data	No data	No data	No data	No data	No data	No data	No data	No data	0.11854650553426611	No data	No data
brain inflammatory disease	0.014406017413468183	No data	No data	No data	No data	No data	No data	No data	No data	No data	No data	No data	No data	No data	No data	No data	No data	No data	No data	No data	No data	0.11848402375784489	No data	No data
Fabry disease	0.014405780079619084	No data	No data	No data	No data	No data	No data	No data	No data	No data	No data	No data	No data	No data	No data	No data	No data	No data	No data	No data	No data	0.11848207177704353	No data	No data
cervical spondylosis	0.014382816011479645	No data	No data	No data	No data	No data	No data	No data	No data	No data	No data	No data	No data	No data	No data	No data	No data	No data	No data	No data	No data	0.11829320103526127	No data	No data
infantile myofibromatosis	0.014382816011479645	No data	No data	No data	No data	No data	No data	No data	No data	No data	No data	No data	No data	No data	No data	No data	No data	No data	No data	No data	No data	0.11829320103526127	No data	No data
human papilloma virus infection	0.014375632233535647	No data	No data	No data	No data	No data	No data	No data	No data	No data	No data	No data	No data	No data	No data	No data	No data	No data	No data	No data	No data	0.11823411718910458	No data	No data
MALT lymphoma	0.014352300531981442	No data	No data	No data	No data	No data	No data	No data	No data	No data	No data	No data	No data	No data	No data	No data	No data	No data	No data	No data	No data	0.1180422228020636	No data	No data
neuroma	0.014318755503334295	No data	No data	No data	No data	No data	No data	No data	No data	No data	No data	No data	No data	No data	No data	No data	No data	No data	No data	No data	No data	0.11776632767733118	No data	No data
craniosynostosis	0.014316086315494905	No data	No data	No data	No data	No data	No data	No data	No data	No data	No data	No data	No data	No data	No data	No data	No data	No data	No data	No data	No data	0.11774437462075077	No data	No data
autoimmune thyroid disease	0.014311149551034812	No data	No data	No data	No data	No data	No data	No data	No data	No data	No data	No data	No data	No data	No data	No data	No data	No data	No data	No data	No data	0.11770377160738568	No data	No data
Tularemia	0.01430929811408233	No data	No data	No data	No data	No data	No data	No data	No data	No data	No data	No data	No data	No data	No data	No data	No data	No data	No data	No data	No data	0.11768854424137826	No data	No data
kidney failure	0.014297594752017315	No data	No data	No data	No data	No data	No data	No data	No data	No data	No data	No data	No data	No data	No data	No data	No data	No data	No data	No data	No data	0.11759228853175643	No data	No data
pneumococcal meningitis	0.014132272584869855	No data	No data	No data	No data	No data	No data	No data	No data	No data	No data	No data	No data	No data	No data	No data	No data	No data	No data	No data	No data	0.11623257647409327	No data	No data
autoinflammation-PLCG2-associated antibody deficiency-immune dysregulation	0.014129037844596152	No data	No data	No data	No data	No data	No data	No data	No data	No data	No data	No data	No data	No data	No data	No data	No data	No data	No data	No data	No data	0.11620597196346137	No data	No data
van der Woude syndrome	0.014121941659971337	No data	No data	No data	No data	No data	No data	No data	No data	No data	No data	No data	No data	No data	No data	No data	No data	No data	No data	No data	No data	0.11614760853909882	No data	No data
Ureteral obstruction	0.014120501935099589	No data	No data	No data	No data	No data	No data	No data	No data	No data	No data	No data	No data	No data	No data	No data	No data	No data	No data	No data	No data	0.11613576734864259	No data	No data
Hypocalcemia	0.014084646592347672	No data	No data	No data	No data	No data	No data	No data	No data	No data	No data	No data	No data	No data	No data	No data	No data	No data	No data	No data	No data	0.11584087076754501	No data	No data
hemorrhagic cystitis	0.014072368933544495	No data	No data	No data	No data	No data	No data	No data	No data	No data	No data	No data	No data	No data	No data	No data	No data	No data	No data	No data	No data	0.11573989168529245	No data	No data
mesothelioma	0.01406238496423127	No data	No data	No data	No data	No data	No data	No data	No data	No data	No data	No data	No data	No data	No data	No data	No data	No data	No data	No data	No data	0.11565777732825995	No data	No data
progressive pseudorheumatoid arthropathy of childhood	0.014057133425387813	No data	No data	No data	No data	No data	No data	No data	No data	No data	No data	No data	No data	No data	No data	No data	No data	No data	No data	No data	No data	0.1156145854151007	No data	No data
podoconiosis	0.01404403447801867	No data	No data	No data	No data	No data	No data	No data	No data	No data	No data	No data	No data	No data	No data	No data	No data	No data	No data	No data	No data	0.115506851546208	No data	No data
Zollinger-Ellison Syndrome	0.01404403447801867	No data	No data	No data	No data	No data	No data	No data	No data	No data	No data	No data	No data	No data	No data	No data	No data	No data	No data	No data	No data	0.115506851546208	No data	No data
bone metastasis	0.01403424629198319	No data	No data	No data	No data	No data	No data	No data	No data	No data	No data	No data	No data	No data	No data	No data	No data	No data	No data	No data	No data	0.1154263474323028	No data	No data
limb ischemia	0.01402810944130972	No data	No data	No data	No data	No data	No data	No data	No data	No data	No data	No data	No data	No data	No data	No data	No data	No data	No data	No data	No data	0.11537587416546406	No data	No data
dysplasia of cervix	0.01402350226386952	No data	No data	No data	No data	No data	No data	No data	No data	No data	No data	No data	No data	No data	No data	No data	No data	No data	No data	No data	No data	0.11533798188020476	No data	No data
cutaneous melanoma	0.014001757316584222	No data	No data	No data	No data	No data	No data	No data	No data	No data	No data	No data	No data	No data	No data	No data	No data	No data	No data	No data	No data	0.11515913794458969	No data	No data
acute respiratory failure	0.013984478486242777	No data	No data	No data	No data	No data	No data	No data	No data	No data	No data	No data	No data	No data	No data	No data	No data	No data	No data	No data	No data	0.11501702612520721	No data	No data
prostatitis	0.013982418879910353	No data	No data	No data	No data	No data	No data	No data	No data	No data	No data	No data	No data	No data	No data	No data	No data	No data	No data	No data	No data	0.11500008664508451	No data	No data
Headache	0.01384131270963513	No data	No data	No data	No data	No data	No data	No data	No data	No data	No data	No data	No data	No data	No data	No data	No data	No data	No data	No data	No data	0.11383954196771673	No data	No data
choroideremia	0.013838712336527167	No data	No data	No data	No data	No data	No data	No data	No data	No data	No data	No data	No data	No data	No data	No data	No data	No data	No data	No data	No data	0.11381815488617571	No data	No data
Platelet storage pool disease	0.013800317096068255	No data	No data	No data	No data	No data	No data	No data	No data	No data	No data	No data	No data	No data	No data	No data	No data	No data	No data	No data	No data	0.11350236861074967	No data	No data
viral myocarditis	0.013764574294501121	No data	No data	No data	No data	No data	No data	No data	No data	No data	No data	No data	No data	No data	No data	No data	No data	No data	No data	No data	No data	0.11320839763816894	No data	No data
primary progressive multiple sclerosis	0.013738377086093934	No data	No data	No data	No data	No data	No data	No data	No data	No data	No data	No data	No data	No data	No data	No data	No data	No data	No data	No data	No data	0.11299293554519628	No data	No data
vitreous hemorrhage	0.013715519051632269	No data	No data	No data	No data	No data	No data	No data	No data	No data	No data	No data	No data	No data	No data	No data	No data	No data	No data	No data	No data	0.11280493689015636	No data	No data
Impaired glucose tolerance	0.013691678980454201	No data	No data	No data	No data	No data	No data	No data	No data	No data	No data	No data	No data	No data	No data	No data	No data	No data	No data	No data	No data	0.11260886135596951	No data	No data
Helminthiasis	0.013689269587977516	No data	No data	No data	No data	No data	No data	No data	No data	No data	No data	No data	No data	No data	No data	No data	No data	No data	No data	No data	No data	0.112589045017612	No data	No data
Microcephaly	0.013676780443646484	No data	No data	No data	No data	No data	No data	No data	No data	No data	No data	No data	No data	No data	No data	No data	No data	No data	No data	No data	No data	0.11248632654718661	No data	No data
lissencephaly with cerebellar hypoplasia	0.01365933290328879	No data	No data	No data	No data	No data	No data	No data	No data	No data	No data	No data	No data	No data	No data	No data	No data	No data	No data	No data	No data	0.11234282715197388	No data	No data
thrombophilia	0.013647881581532283	No data	No data	No data	No data	No data	No data	No data	No data	No data	No data	No data	No data	No data	No data	No data	No data	No data	No data	No data	No data	0.1122486443781985	No data	No data
Venous thrombosis	0.013627550127149031	No data	No data	No data	No data	No data	No data	No data	No data	No data	No data	No data	No data	No data	No data	No data	No data	No data	No data	No data	No data	0.11208142588504821	No data	No data
mean arterial pressure	0.013625267399703394	No data	No data	No data	No data	No data	No data	No data	No data	No data	No data	No data	No data	No data	No data	No data	No data	No data	No data	No data	No data	0.11206265131848073	No data	No data
North Carolina macular dystrophy	0.013591062407030029	No data	No data	No data	No data	No data	No data	No data	No data	No data	No data	No data	No data	No data	No data	No data	No data	No data	No data	No data	No data	0.11178132824019824	No data	No data
skin sensitization	0.013578363861115945	No data	No data	No data	No data	No data	No data	No data	No data	No data	No data	No data	No data	No data	No data	No data	No data	No data	No data	No data	No data	0.11167688752125479	No data	No data
Aneurysm - osteoarthritis syndrome	0.013428068053544163	No data	No data	No data	No data	No data	No data	No data	No data	No data	No data	No data	No data	No data	No data	No data	No data	No data	No data	No data	No data	0.11044076156611114	No data	No data
acute monocytic leukemia	0.013405405441993838	No data	No data	No data	No data	No data	No data	No data	No data	No data	No data	No data	No data	No data	No data	No data	No data	No data	No data	No data	No data	0.11025437019032165	No data	No data
rotavirus infection	0.013325822088576208	No data	No data	No data	No data	No data	No data	No data	No data	No data	No data	No data	No data	No data	No data	No data	No data	No data	No data	No data	No data	0.10486806258800464	0.018927058942045532	No data
lichen planus	0.013312677010025942	No data	No data	No data	No data	No data	No data	No data	No data	No data	No data	No data	No data	No data	No data	No data	No data	No data	No data	No data	No data	0.10949171404317302	No data	No data
calcium oxalate urolithiasis	0.013304874768649264	No data	No data	No data	No data	No data	No data	No data	No data	No data	No data	No data	No data	No data	No data	No data	No data	No data	No data	No data	No data	0.1094275435700918	No data	No data
adrenocortical insufficiency	0.013304874768649264	No data	No data	No data	No data	No data	No data	No data	No data	No data	No data	No data	No data	No data	No data	No data	No data	No data	No data	No data	No data	0.1094275435700918	No data	No data
atypical hemolytic-uremic syndrome	0.013304874768649264	No data	No data	No data	No data	No data	No data	No data	No data	No data	No data	No data	No data	No data	No data	No data	No data	No data	No data	No data	No data	0.1094275435700918	No data	No data
rheumatic fever	0.013298410496669666	No data	No data	No data	No data	No data	No data	No data	No data	No data	No data	No data	No data	No data	No data	No data	No data	No data	No data	No data	No data	0.1093743773873207	No data	No data
prediabetes syndrome	0.013274046814214195	No data	No data	No data	No data	No data	No data	No data	No data	No data	No data	No data	No data	No data	No data	No data	No data	No data	No data	No data	No data	0.10917399534917437	No data	No data
gingival overgrowth	0.013252041106728877	No data	No data	No data	No data	No data	No data	No data	No data	No data	No data	No data	No data	No data	No data	No data	No data	No data	No data	No data	No data	0.10899300675991576	No data	No data
infertility	0.013251080367578489	No data	No data	No data	No data	No data	No data	No data	No data	No data	No data	No data	No data	No data	No data	No data	No data	No data	No data	No data	No data	0.10898510504516332	No data	No data
gallstones	0.013242752250104727	No data	No data	No data	No data	No data	No data	No data	No data	No data	No data	No data	No data	No data	No data	No data	No data	No data	No data	No data	No data	0.10891660944084058	No data	No data
Ventricular arrhythmia	0.013096121951747811	No data	No data	No data	No data	No data	No data	No data	No data	No data	No data	No data	No data	No data	No data	No data	No data	No data	No data	No data	No data	0.10771063090732179	No data	No data
Cholecystitis	0.013089286520083187	No data	No data	No data	No data	No data	No data	No data	No data	No data	No data	No data	No data	No data	No data	No data	No data	No data	No data	No data	No data	0.10765441207705789	No data	No data
childhood gender nonconformity	0.013074643000821983	No data	No data	No data	No data	No data	No data	No data	No data	No data	No data	No data	No data	No data	No data	No data	No data	No data	No data	No data	No data	0.10753397469077369	No data	No data
rotator cuff tear	0.013053572576429001	No data	No data	No data	No data	No data	No data	No data	No data	No data	No data	No data	No data	No data	No data	No data	No data	No data	No data	No data	No data	0.1073606784498548	No data	No data
retinal ischemia	0.012967187122651855	No data	No data	No data	No data	No data	No data	No data	No data	No data	No data	No data	No data	No data	No data	No data	No data	No data	No data	No data	No data	0.10665019089011504	No data	No data
Cutaneous T-cell lymphoma	0.01296362936949039	No data	No data	No data	No data	No data	No data	No data	No data	No data	No data	No data	No data	No data	No data	No data	No data	No data	No data	No data	No data	0.10662092972111814	No data	No data
Moyamoya disease	0.01293529491396456	No data	No data	No data	No data	No data	No data	No data	No data	No data	No data	No data	No data	No data	No data	No data	No data	No data	No data	No data	No data	0.10638788958203368	No data	No data
Myalgia	0.01292840405148124	No data	No data	No data	No data	No data	No data	No data	No data	No data	No data	No data	No data	No data	No data	No data	No data	No data	No data	No data	No data	0.10633121485433118	No data	No data
neuroinflammatory disorder	0.012923655291545355	No data	No data	No data	No data	No data	No data	No data	No data	No data	No data	No data	No data	No data	No data	No data	No data	No data	No data	No data	No data	0.10629215810679887	No data	No data
radiodermatitis	0.012922564941192089	No data	No data	No data	No data	No data	No data	No data	No data	No data	No data	No data	No data	No data	No data	No data	No data	No data	No data	No data	No data	0.10628319038911169	No data	No data
metabolic disease	0.012892040608762416	No data	No data	No data	No data	No data	No data	No data	No data	No data	No data	No data	No data	No data	No data	No data	No data	No data	No data	No data	No data	0.10603213934391383	No data	No data
chronic apical periodontitis	0.012868770540121317	No data	No data	No data	No data	No data	No data	No data	No data	No data	No data	No data	No data	No data	No data	No data	No data	No data	No data	No data	No data	0.10584075186418324	No data	No data
decubitus ulcer	0.012849456790579783	No data	No data	No data	No data	No data	No data	No data	No data	No data	No data	No data	No data	No data	No data	No data	No data	No data	No data	No data	No data	0.10568190360696866	No data	No data
hemorrhagic stroke	0.012840436084595489	No data	No data	No data	No data	No data	No data	No data	No data	No data	No data	No data	No data	No data	No data	No data	No data	No data	No data	No data	No data	0.10560771172509877	No data	No data
respiratory failure	0.012836684236842744	No data	No data	No data	No data	No data	No data	No data	No data	No data	No data	No data	No data	No data	No data	No data	No data	No data	No data	No data	No data	0.10557685420177965	No data	No data
Conjunctivitis	0.012819664012428815	No data	No data	No data	No data	No data	No data	No data	No data	No data	No data	No data	No data	No data	No data	No data	No data	No data	No data	No data	No data	0.10543686931796722	No data	No data
congenital isolated hyperinsulinism	0.012802329971233784	No data	No data	No data	No data	No data	No data	No data	No data	No data	No data	No data	No data	No data	No data	No data	No data	No data	No data	No data	No data	0.10529430341027565	No data	No data
pulmonary artery-aorta diameter ratio measurement	0.012790831931310257	No data	No data	No data	No data	No data	No data	No data	No data	No data	No data	No data	No data	No data	No data	No data	No data	No data	No data	No data	No data	0.10519973639731384	No data	No data
Uveal melanoma	0.012778839442148039	No data	No data	No data	No data	No data	No data	No data	No data	No data	No data	No data	No data	No data	No data	No data	No data	No data	No data	No data	No data	0.10510110272708909	No data	No data
nicotine dependence	0.012750504986622214	No data	No data	No data	No data	No data	No data	No data	No data	No data	No data	No data	No data	No data	No data	No data	No data	No data	No data	No data	No data	0.10486806258800464	No data	No data
lattice corneal dystrophy type I	0.012699174451249337	No data	No data	No data	No data	No data	No data	No data	No data	No data	No data	No data	No data	No data	No data	No data	No data	No data	No data	No data	No data	0.10444588842299657	No data	No data
reticulum cell sarcoma	0.012696710585551439	No data	No data	No data	No data	No data	No data	No data	No data	No data	No data	No data	No data	No data	No data	No data	No data	No data	No data	No data	No data	0.10442562406307618	No data	No data
PFAPA syndrome	0.012691226920627909	No data	No data	No data	No data	No data	No data	No data	No data	No data	No data	No data	No data	No data	No data	No data	No data	No data	No data	No data	No data	0.10438052300103859	No data	No data
idiopathic nephrotic syndrome	0.012688908344174762	No data	No data	No data	No data	No data	No data	No data	No data	No data	No data	No data	No data	No data	No data	No data	No data	No data	No data	No data	No data	0.10436145358999495	No data	No data
oral submucous fibrosis	0.012676178371402289	No data	No data	No data	No data	No data	No data	No data	No data	No data	No data	No data	No data	No data	No data	No data	No data	No data	No data	No data	No data	0.10425675439707295	No data	No data
intracranial hemorrhage	0.012665283727159882	No data	No data	No data	No data	No data	No data	No data	No data	No data	No data	No data	No data	No data	No data	No data	No data	No data	No data	No data	No data	0.10416715008449981	No data	No data
diabetic cardiomyopathy	0.012650761777532925	No data	No data	No data	No data	No data	No data	No data	No data	No data	No data	No data	No data	No data	No data	No data	No data	No data	No data	No data	No data	0.10404771256230148	No data	No data
Airway obstruction	0.012649677509714503	No data	No data	No data	No data	No data	No data	No data	No data	No data	No data	No data	No data	No data	No data	No data	No data	No data	No data	No data	No data	0.10403879487115406	No data	No data
intracerebral hemorrhage	0.012625162701524665	No data	No data	No data	No data	No data	No data	No data	No data	No data	No data	No data	No data	No data	No data	No data	No data	No data	No data	No data	No data	0.10383716988121976	No data	No data
Increased total leukocyte count	0.012616655479340376	No data	No data	No data	No data	No data	No data	No data	No data	No data	No data	No data	No data	No data	No data	No data	No data	No data	No data	No data	No data	0.10376720120865282	No data	No data
coccidiosis	0.012603356287928916	No data	No data	No data	No data	No data	No data	No data	No data	No data	No data	No data	No data	No data	No data	No data	No data	No data	No data	No data	No data	0.10365782040853784	No data	No data
typhus	0.012565715059279862	No data	No data	No data	No data	No data	No data	No data	No data	No data	No data	No data	No data	No data	No data	No data	No data	No data	No data	No data	No data	0.10334823559397559	No data	No data
sparganosis	0.012565715059279862	No data	No data	No data	No data	No data	No data	No data	No data	No data	No data	No data	No data	No data	No data	No data	No data	No data	No data	No data	No data	0.10334823559397559	No data	No data
Acute pancreatitis	0.012565715059279862	No data	No data	No data	No data	No data	No data	No data	No data	No data	No data	No data	No data	No data	No data	No data	No data	No data	No data	No data	No data	0.10334823559397559	No data	No data
tongue squamous cell carcinoma	0.012560582005742572	No data	No data	No data	No data	No data	No data	No data	No data	No data	No data	No data	No data	No data	No data	No data	No data	No data	No data	No data	No data	0.10330601817747477	No data	No data
ulnar-mammary syndrome	0.012545182845130707	No data	No data	No data	No data	No data	No data	No data	No data	No data	No data	No data	No data	No data	No data	No data	No data	No data	No data	No data	No data	0.10317936592797233	No data	No data
urea cycle disorder	0.012524650630981559	No data	No data	No data	No data	No data	No data	No data	No data	No data	No data	No data	No data	No data	No data	No data	No data	No data	No data	No data	No data	0.10301049626196912	No data	No data
rectum cancer	0.012524444411342093	No data	No data	No data	No data	No data	No data	No data	No data	No data	No data	No data	No data	No data	No data	No data	No data	No data	No data	No data	No data	0.103008800183729	No data	No data
Immunodeficiency	0.01249998634366833	No data	No data	No data	No data	No data	No data	No data	No data	No data	No data	No data	No data	No data	No data	No data	No data	No data	No data	No data	No data	0.102807641862997	No data	No data
Gingival bleeding	0.012452787881459534	No data	No data	No data	No data	No data	No data	No data	No data	No data	No data	No data	No data	No data	No data	No data	No data	No data	No data	No data	No data	0.10241945243095782	No data	No data
intestinal cancer	0.012452787881459534	No data	No data	No data	No data	No data	No data	No data	No data	No data	No data	No data	No data	No data	No data	No data	No data	No data	No data	No data	No data	0.10241945243095782	No data	No data
Pruritus	0.012415696692274767	No data	No data	No data	No data	No data	No data	No data	No data	No data	No data	No data	No data	No data	No data	No data	No data	No data	No data	No data	No data	0.10211439148215834	No data	No data
Edema	0.012408079111511641	No data	No data	No data	No data	No data	No data	No data	No data	No data	No data	No data	No data	No data	No data	No data	No data	No data	No data	No data	No data	0.10205173977251429	No data	No data
edema	0.012408079111511641	No data	No data	No data	No data	No data	No data	No data	No data	No data	No data	No data	No data	No data	No data	No data	No data	No data	No data	No data	No data	0.10205173977251429	No data	No data
Granulomatosis with Polyangiitis	0.012406207061394009	No data	No data	No data	No data	No data	No data	No data	No data	No data	No data	No data	No data	No data	No data	No data	No data	No data	No data	No data	No data	0.10203634287104962	No data	No data
End Stage Liver Disease	0.01238092513193751	No data	No data	No data	No data	No data	No data	No data	No data	No data	No data	No data	No data	No data	No data	No data	No data	No data	No data	No data	No data	0.10182840859994653	No data	No data
Down syndrome	0.012371510297303738	No data	No data	No data	No data	No data	No data	No data	No data	No data	No data	No data	No data	No data	No data	No data	No data	No data	No data	No data	No data	0.10175097515957174	No data	No data
stomach disease	0.012338989656049619	No data	No data	No data	No data	No data	No data	No data	No data	No data	No data	No data	No data	No data	No data	No data	No data	No data	No data	No data	No data	0.10148350523222242	No data	No data
hypersensitivity pneumonitis	0.012307847434964905	No data	No data	No data	No data	No data	No data	No data	No data	No data	No data	No data	No data	No data	No data	No data	No data	No data	No data	No data	No data	0.10122737228742786	No data	No data
familial isolated congenital asplenia	0.01227724711133336	No data	No data	No data	No data	No data	No data	No data	No data	No data	No data	No data	No data	No data	No data	No data	No data	No data	No data	No data	No data	0.10097569624344585	No data	No data
Oral leukoplakia	0.012258540564865222	No data	No data	No data	No data	No data	No data	No data	No data	No data	No data	No data	No data	No data	No data	No data	No data	No data	No data	No data	No data	0.10082184200097588	No data	No data
bulimia nervosa	0.012196135204595159	No data	No data	No data	No data	No data	No data	No data	No data	No data	No data	No data	No data	No data	No data	No data	No data	No data	No data	No data	No data	0.10030858160591748	No data	No data
Hirschsprung disease	0.012196135204595157	No data	No data	No data	No data	No data	No data	No data	No data	No data	No data	No data	No data	No data	No data	No data	No data	No data	No data	No data	No data	0.10030858160591746	No data	No data
Timothy syndrome	0.012186648716400239	No data	No data	No data	No data	No data	No data	No data	No data	No data	No data	No data	No data	No data	No data	No data	No data	No data	No data	No data	No data	0.10023055884220662	No data	No data
Fulminant hepatitis	0.012162119005863684	No data	No data	No data	No data	No data	No data	No data	No data	No data	No data	No data	No data	No data	No data	No data	No data	No data	No data	No data	No data	0.10002881128612849	No data	No data
autoimmune myocarditis	0.01214357569887597	No data	No data	No data	No data	No data	No data	No data	No data	No data	No data	No data	No data	No data	No data	No data	No data	No data	No data	No data	No data	0.09987629962640861	No data	No data
uterine disorder	0.012135975817138153	No data	No data	No data	No data	No data	No data	No data	No data	No data	No data	No data	No data	No data	No data	No data	No data	No data	No data	No data	No data	0.09981379348452804	No data	No data
prostate intraepithelial neoplasia	0.012072941919700259	No data	No data	No data	No data	No data	No data	No data	No data	No data	No data	No data	No data	No data	No data	No data	No data	No data	No data	No data	No data	0.0992953636098981	No data	No data
anxiety disorder	0.012068468184263029	No data	No data	No data	No data	No data	No data	No data	No data	No data	No data	No data	No data	No data	No data	No data	No data	No data	No data	No data	No data	0.09925856883444995	No data	No data
skin disease	0.012060085541252884	No data	No data	No data	No data	No data	No data	No data	No data	No data	No data	No data	No data	No data	No data	No data	No data	No data	No data	No data	No data	0.09918962477829192	No data	No data
Splenomegaly	0.01205322945770759	No data	No data	No data	No data	No data	No data	No data	No data	No data	No data	No data	No data	No data	No data	No data	No data	No data	No data	No data	No data	0.09913323609415033	No data	No data
Neurodevelopmental delay	0.01204913331463833	No data	No data	No data	No data	No data	No data	No data	No data	No data	No data	No data	No data	No data	No data	No data	No data	No data	No data	No data	No data	0.0990995468725699	No data	No data
idiopathic interstitial pneumonia	0.012011345277252809	No data	No data	No data	No data	No data	No data	No data	No data	No data	No data	No data	No data	No data	No data	No data	No data	No data	No data	No data	No data	0.09878875461188842	No data	No data
dentin dysplasia	0.012000872950538765	No data	No data	No data	No data	No data	No data	No data	No data	No data	No data	No data	No data	No data	No data	No data	No data	No data	No data	No data	No data	0.09870262370064667	No data	No data
tuberculosis, spinal	0.011990813063103657	No data	No data	No data	No data	No data	No data	No data	No data	No data	No data	No data	No data	No data	No data	No data	No data	No data	No data	No data	No data	0.0986198849458852	No data	No data
glomerulosclerosis	0.011973609313690042	No data	No data	No data	No data	No data	No data	No data	No data	No data	No data	No data	No data	No data	No data	No data	No data	No data	No data	No data	No data	0.09847839063862848	No data	No data
multiminicore myopathy	0.011923705463716015	No data	No data	No data	No data	No data	No data	No data	No data	No data	No data	No data	No data	No data	No data	No data	No data	No data	No data	No data	No data	0.0980679504193627	No data	No data
connective tissue disease	0.011871097683870757	No data	No data	No data	No data	No data	No data	No data	No data	No data	No data	No data	No data	No data	No data	No data	No data	No data	No data	No data	No data	0.09763527140349496	No data	No data
peroxisome biogenesis disorder	0.011826555349910457	No data	No data	No data	No data	No data	No data	No data	No data	No data	No data	No data	No data	No data	No data	No data	No data	No data	No data	No data	No data	0.09726892761785938	No data	No data
Anal fistula	0.011826555349910457	No data	No data	No data	No data	No data	No data	No data	No data	No data	No data	No data	No data	No data	No data	No data	No data	No data	No data	No data	No data	0.09726892761785938	No data	No data
Primary glaucoma	0.011826555349910457	No data	No data	No data	No data	No data	No data	No data	No data	No data	No data	No data	No data	No data	No data	No data	No data	No data	No data	No data	No data	0.09726892761785938	No data	No data
larynx squamous papilloma	0.011826555349910457	No data	No data	No data	No data	No data	No data	No data	No data	No data	No data	No data	No data	No data	No data	No data	No data	No data	No data	No data	No data	0.09726892761785938	No data	No data
Achalasia	0.011807460390751746	No data	No data	No data	No data	No data	No data	No data	No data	No data	No data	No data	No data	No data	No data	No data	No data	No data	No data	No data	No data	0.09711187882847636	No data	No data
alexithymia	0.011802327337214463	No data	No data	No data	No data	No data	No data	No data	No data	No data	No data	No data	No data	No data	No data	No data	No data	No data	No data	No data	No data	0.09706966141197558	No data	No data
ameloblastoma	0.01178549092161216	No data	No data	No data	No data	No data	No data	No data	No data	No data	No data	No data	No data	No data	No data	No data	No data	No data	No data	No data	No data	0.09693118828585293	No data	No data
ST Elevation Myocardial Infarction	0.011777894002376967	No data	No data	No data	No data	No data	No data	No data	No data	No data	No data	No data	No data	No data	No data	No data	No data	No data	No data	No data	No data	0.0968687065094317	No data	No data
osteoarthritis, hip	0.011761866304597276	No data	No data	No data	No data	No data	No data	No data	No data	No data	No data	No data	No data	No data	No data	No data	No data	No data	No data	No data	No data	0.09673688478035776	No data	No data
lymphopenia	0.011751571297357872	No data	No data	No data	No data	No data	No data	No data	No data	No data	No data	No data	No data	No data	No data	No data	No data	No data	No data	No data	No data	0.0966522122544728	No data	No data
hemoglobin measurement	0.011670099878093936	No data	No data	No data	No data	No data	No data	No data	No data	No data	No data	No data	No data	No data	No data	No data	No data	No data	No data	No data	No data	0.09598214076291478	No data	No data
thyroid carcinoma	0.011645140667159356	No data	No data	No data	No data	No data	No data	No data	No data	No data	No data	No data	No data	No data	No data	No data	No data	No data	No data	No data	No data	0.0957768607291294	No data	No data
Esophageal stricture	0.011641765422568106	No data	No data	No data	No data	No data	No data	No data	No data	No data	No data	No data	No data	No data	No data	No data	No data	No data	No data	No data	No data	0.09574910062383032	No data	No data
liposarcoma	0.011621233208418956	No data	No data	No data	No data	No data	No data	No data	No data	No data	No data	No data	No data	No data	No data	No data	No data	No data	No data	No data	No data	0.09558023095782708	No data	No data
colonic neoplasm	0.01161154225740741	No data	No data	No data	No data	No data	No data	No data	No data	No data	No data	No data	No data	No data	No data	No data	No data	No data	No data	No data	No data	0.09183171522002172	0.014675245380220976	No data
leukopenia	0.011579288420737459	No data	No data	No data	No data	No data	No data	No data	No data	No data	No data	No data	No data	No data	No data	No data	No data	No data	No data	No data	No data	0.09523525100413595	No data	No data
normal pressure hydrocephalus	0.011534780016107677	No data	No data	No data	No data	No data	No data	No data	No data	No data	No data	No data	No data	No data	No data	No data	No data	No data	No data	No data	No data	0.09486918627436207	No data	No data
experimental arthritis	0.011526374379049882	No data	No data	No data	No data	No data	No data	No data	No data	No data	No data	No data	No data	No data	No data	No data	No data	No data	No data	No data	No data	0.09480005310089216	No data	No data
occupational asthma	0.011456975495225754	No data	No data	No data	No data	No data	No data	No data	No data	No data	No data	No data	No data	No data	No data	No data	No data	No data	No data	No data	No data	0.09422927362980127	No data	No data
Myocardial fibrosis	0.011436977370574154	No data	No data	No data	No data	No data	No data	No data	No data	No data	No data	No data	No data	No data	No data	No data	No data	No data	No data	No data	No data	0.09406479664714001	No data	No data
Disseminated Peritoneal Leiomyomatosis	0.011418580254766844	No data	No data	No data	No data	No data	No data	No data	No data	No data	No data	No data	No data	No data	No data	No data	No data	No data	No data	No data	No data	0.09391348735437521	No data	No data
Shock	0.011404668097107062	No data	No data	No data	No data	No data	No data	No data	No data	No data	No data	No data	No data	No data	No data	No data	No data	No data	No data	No data	No data	0.09379906513958992	No data	No data
Lipedema	0.01134404831740543	No data	No data	No data	No data	No data	No data	No data	No data	No data	No data	No data	No data	No data	No data	No data	No data	No data	No data	No data	No data	0.09330049046678351	No data	No data
recessive dystrophic epidermolysis bullosa	0.011331600482394304	No data	No data	No data	No data	No data	No data	No data	No data	No data	No data	No data	No data	No data	No data	No data	No data	No data	No data	No data	No data	0.09319811174983061	No data	No data
cardiac sarcoidosis	0.011302983889107127	No data	No data	No data	No data	No data	No data	No data	No data	No data	No data	No data	No data	No data	No data	No data	No data	No data	No data	No data	No data	0.09296275113477705	No data	No data
Hernia	0.011300520023409233	No data	No data	No data	No data	No data	No data	No data	No data	No data	No data	No data	No data	No data	No data	No data	No data	No data	No data	No data	No data	0.09294248677485667	No data	No data
abortion	0.011283048081303242	No data	No data	No data	No data	No data	No data	No data	No data	No data	No data	No data	No data	No data	No data	No data	No data	No data	No data	No data	No data	0.09279878668452869	No data	No data
ovarian neoplasm	0.011271497255897198	No data	No data	No data	No data	No data	No data	No data	No data	No data	No data	No data	No data	No data	No data	No data	No data	No data	No data	No data	No data	0.092703785531014	No data	No data
Glucose intolerance	0.01124888245806166	No data	No data	No data	No data	No data	No data	No data	No data	No data	No data	No data	No data	No data	No data	No data	No data	No data	No data	No data	No data	0.09251778740487542	No data	No data
Other metabolic disease	0.011241235391185184	No data	No data	No data	No data	No data	No data	No data	No data	No data	No data	No data	No data	No data	No data	No data	No data	No data	No data	No data	No data	0.09245489318314393	No data	No data
enteritis	0.011226914741376855	No data	No data	No data	No data	No data	No data	No data	No data	No data	No data	No data	No data	No data	No data	No data	No data	No data	No data	No data	No data	0.09233711127552723	No data	No data
peanut allergic reaction	0.01122085503251053	No data	No data	No data	No data	No data	No data	No data	No data	No data	No data	No data	No data	No data	No data	No data	No data	No data	No data	No data	No data	0.09228727247076415	No data	No data
Pituitary Gland Adenoma	0.011161927577902468	No data	No data	No data	No data	No data	No data	No data	No data	No data	No data	No data	No data	No data	No data	No data	No data	No data	No data	No data	No data	0.09180261652933486	No data	No data
exanthem	0.011156794524365183	No data	No data	No data	No data	No data	No data	No data	No data	No data	No data	No data	No data	No data	No data	No data	No data	No data	No data	No data	No data	0.09176039911283408	No data	No data
Iron deficiency anemia	0.011146528417290608	No data	No data	No data	No data	No data	No data	No data	No data	No data	No data	No data	No data	No data	No data	No data	No data	No data	No data	No data	No data	0.09167596427983246	No data	No data
anthrax infection	0.011115730096066881	No data	No data	No data	No data	No data	No data	No data	No data	No data	No data	No data	No data	No data	No data	No data	No data	No data	No data	No data	No data	0.09142265978082761	No data	No data
rickettsiosis	0.011087395640541052	No data	No data	No data	No data	No data	No data	No data	No data	No data	No data	No data	No data	No data	No data	No data	No data	No data	No data	No data	No data	0.09118961964174316	No data	No data
autosomal recessive Robinow syndrome	0.011087395640541052	No data	No data	No data	No data	No data	No data	No data	No data	No data	No data	No data	No data	No data	No data	No data	No data	No data	No data	No data	No data	0.09118961964174316	No data	No data
multiple system atrophy, cerebellar type	0.011087395640541052	No data	No data	No data	No data	No data	No data	No data	No data	No data	No data	No data	No data	No data	No data	No data	No data	No data	No data	No data	No data	0.09118961964174316	No data	No data
Tooth abscess	0.011087395640541052	No data	No data	No data	No data	No data	No data	No data	No data	No data	No data	No data	No data	No data	No data	No data	No data	No data	No data	No data	No data	0.09118961964174316	No data	No data
BAP1-related tumor predisposition syndrome	0.011087395640541052	No data	No data	No data	No data	No data	No data	No data	No data	No data	No data	No data	No data	No data	No data	No data	No data	No data	No data	No data	No data	0.09118961964174316	No data	No data
spinocerebellar ataxia type 2	0.011087395640541052	No data	No data	No data	No data	No data	No data	No data	No data	No data	No data	No data	No data	No data	No data	No data	No data	No data	No data	No data	No data	0.09118961964174316	No data	No data
pulmonary edema	0.01108159916067177	No data	No data	No data	No data	No data	No data	No data	No data	No data	No data	No data	No data	No data	No data	No data	No data	No data	No data	No data	No data	0.09114194579554177	No data	No data
scrub typhus	0.011066863426391902	No data	No data	No data	No data	No data	No data	No data	No data	No data	No data	No data	No data	No data	No data	No data	No data	No data	No data	No data	No data	0.09102074997573992	No data	No data
autism spectrum disorder	0.011033171035108086	No data	No data	No data	No data	No data	No data	No data	No data	No data	No data	No data	No data	No data	No data	No data	No data	No data	No data	No data	No data	0.0907436428492694	No data	No data
bone disease	0.011004337969993698	No data	No data	No data	No data	No data	No data	No data	No data	No data	No data	No data	No data	No data	No data	No data	No data	No data	No data	No data	No data	0.0905065018356239	No data	No data
spinal cord injury	0.010951041505392247	No data	No data	No data	No data	No data	No data	No data	No data	No data	No data	No data	No data	No data	No data	No data	No data	No data	No data	No data	No data	0.09006815864910632	No data	No data
denture stomatitis	0.010902605713198706	No data	No data	No data	No data	No data	No data	No data	No data	No data	No data	No data	No data	No data	No data	No data	No data	No data	No data	No data	No data	0.08966979264771412	No data	No data
mucinous neoplasm	0.010902605713198706	No data	No data	No data	No data	No data	No data	No data	No data	No data	No data	No data	No data	No data	No data	No data	No data	No data	No data	No data	No data	0.08966979264771412	No data	No data
erysipelas	0.010882073499049552	No data	No data	No data	No data	No data	No data	No data	No data	No data	No data	No data	No data	No data	No data	No data	No data	No data	No data	No data	No data	0.08950092298171088	No data	No data
eye disease	0.010812640079349393	No data	No data	No data	No data	No data	No data	No data	No data	No data	No data	No data	No data	No data	No data	No data	No data	No data	No data	No data	No data	0.08892985946615169	No data	No data
Premature rupture of membranes	0.01080968487343044	No data	No data	No data	No data	No data	No data	No data	No data	No data	No data	No data	No data	No data	No data	No data	No data	No data	No data	No data	No data	0.08890555401945807	No data	No data
viral meningitis	0.010734023664290826	No data	No data	No data	No data	No data	No data	No data	No data	No data	No data	No data	No data	No data	No data	No data	No data	No data	No data	No data	No data	0.0882832693002362	No data	No data
Turner syndrome	0.010717815785856354	No data	No data	No data	No data	No data	No data	No data	No data	No data	No data	No data	No data	No data	No data	No data	No data	No data	No data	No data	No data	0.08814996565368506	No data	No data
posterior uveitis	0.010715351920158453	No data	No data	No data	No data	No data	No data	No data	No data	No data	No data	No data	No data	No data	No data	No data	No data	No data	No data	No data	No data	0.08812970129376467	No data	No data
Staphylococcus aureus infection	0.010713880129291982	No data	No data	No data	No data	No data	No data	No data	No data	No data	No data	No data	No data	No data	No data	No data	No data	No data	No data	No data	No data	0.08811759637267616	No data	No data
brain disease	0.010713470382769964	No data	No data	No data	No data	No data	No data	No data	No data	No data	No data	No data	No data	No data	No data	No data	No data	No data	No data	No data	No data	0.0881142263630992	No data	No data
T-cell non-Hodgkin lymphoma	0.01069819424663638	No data	No data	No data	No data	No data	No data	No data	No data	No data	No data	No data	No data	No data	No data	No data	No data	No data	No data	No data	No data	0.08798858594322245	No data	No data
peripheral neuropathy	0.010634775073260673	No data	No data	No data	No data	No data	No data	No data	No data	No data	No data	No data	No data	No data	No data	No data	No data	No data	No data	No data	No data	0.08746698732027999	No data	No data
pheochromocytoma	0.01063104832496116	No data	No data	No data	No data	No data	No data	No data	No data	No data	No data	No data	No data	No data	No data	No data	No data	No data	No data	No data	No data	0.08743633623043427	No data	No data
Juvenile Myelomonocytic Leukemia	0.010607557795875416	No data	No data	No data	No data	No data	No data	No data	No data	No data	No data	No data	No data	No data	No data	No data	No data	No data	No data	No data	No data	0.08724313554724772	No data	No data
eye infection	0.010587025581726266	No data	No data	No data	No data	No data	No data	No data	No data	No data	No data	No data	No data	No data	No data	No data	No data	No data	No data	No data	No data	0.08707426588124449	No data	No data
corneal infection	0.010557757954866442	No data	No data	No data	No data	No data	No data	No data	No data	No data	No data	No data	No data	No data	No data	No data	No data	No data	No data	No data	No data	0.08683355076223088	No data	No data
pulmonary hypertension	0.010546536898245286	No data	No data	No data	No data	No data	No data	No data	No data	No data	No data	No data	No data	No data	No data	No data	No data	No data	No data	No data	No data	0.08674126183177006	No data	No data
skin cancer	0.010536345925919866	No data	No data	No data	No data	No data	No data	No data	No data	No data	No data	No data	No data	No data	No data	No data	No data	No data	No data	No data	No data	0.08665744495355415	No data	No data
invasive breast ductal carcinoma	0.010532885133181204	No data	No data	No data	No data	No data	No data	No data	No data	No data	No data	No data	No data	No data	No data	No data	No data	No data	No data	No data	No data	0.08344356806217508	0.012741652740188913	No data
arterial disorder	0.010509686411140083	No data	No data	No data	No data	No data	No data	No data	No data	No data	No data	No data	No data	No data	No data	No data	No data	No data	No data	No data	No data	0.08643818056618868	No data	No data
ileus	0.010497903201575598	No data	No data	No data	No data	No data	No data	No data	No data	No data	No data	No data	No data	No data	No data	No data	No data	No data	No data	No data	No data	0.08634126814119905	No data	No data
Aeromonas hydrophila infection	0.01049400208088726	No data	No data	No data	No data	No data	No data	No data	No data	No data	No data	No data	No data	No data	No data	No data	No data	No data	No data	No data	No data	0.08630918290465843	No data	No data
pilocytic astrocytoma	0.010471429216066551	No data	No data	No data	No data	No data	No data	No data	No data	No data	No data	No data	No data	No data	No data	No data	No data	No data	No data	No data	No data	0.08612352966164631	No data	No data
brain neoplasm	0.010432796162380544	No data	No data	No data	No data	No data	No data	No data	No data	No data	No data	No data	No data	No data	No data	No data	No data	No data	No data	No data	No data	0.0858057874627169	No data	No data
alcoholic liver cirrhosis	0.010417986945873734	No data	No data	No data	No data	No data	No data	No data	No data	No data	No data	No data	No data	No data	No data	No data	No data	No data	No data	No data	No data	0.0856839872794971	No data	No data
Persistent Müllerian duct syndrome	0.010399566466544526	No data	No data	No data	No data	No data	No data	No data	No data	No data	No data	No data	No data	No data	No data	No data	No data	No data	No data	No data	No data	0.08553248583063502	No data	No data
sleep apnea	0.010389300359469953	No data	No data	No data	No data	No data	No data	No data	No data	No data	No data	No data	No data	No data	No data	No data	No data	No data	No data	No data	No data	0.08544805099763342	No data	No data
Amyotrophic lateral sclerosis	0.010382841577757474	No data	No data	No data	No data	No data	No data	No data	No data	No data	No data	No data	No data	No data	No data	No data	No data	No data	No data	No data	No data	0.08539492997022492	No data	No data
pervasive developmental disorder	0.010348235931171651	No data	No data	No data	No data	No data	No data	No data	No data	No data	No data	No data	No data	No data	No data	No data	No data	No data	No data	No data	No data	0.08511031166562696	No data	No data
clonorchiasis	0.010348235931171651	No data	No data	No data	No data	No data	No data	No data	No data	No data	No data	No data	No data	No data	No data	No data	No data	No data	No data	No data	No data	0.08511031166562696	No data	No data
endometrioid tumor	0.010348235931171651	No data	No data	No data	No data	No data	No data	No data	No data	No data	No data	No data	No data	No data	No data	No data	No data	No data	No data	No data	No data	0.08511031166562696	No data	No data
Cryptogenic Organizing Pneumonia	0.010348235931171651	No data	No data	No data	No data	No data	No data	No data	No data	No data	No data	No data	No data	No data	No data	No data	No data	No data	No data	No data	No data	0.08511031166562696	No data	No data
cryoglobulinemia	0.010307171502873351	No data	No data	No data	No data	No data	No data	No data	No data	No data	No data	No data	No data	No data	No data	No data	No data	No data	No data	No data	No data	0.0847725723336205	No data	No data
altitude sickness	0.010294441530100878	No data	No data	No data	No data	No data	No data	No data	No data	No data	No data	No data	No data	No data	No data	No data	No data	No data	No data	No data	No data	0.08466787314069849	No data	No data
ovarian hyperstimulation syndrome	0.010269173438456092	No data	No data	No data	No data	No data	No data	No data	No data	No data	No data	No data	No data	No data	No data	No data	No data	No data	No data	No data	No data	0.084460052680343	No data	No data
Meniere disease	0.010258510155339861	No data	No data	No data	No data	No data	No data	No data	No data	No data	No data	No data	No data	No data	No data	No data	No data	No data	No data	No data	No data	0.08437235122519282	No data	No data
Dengue Hemorrhagic Fever	0.010188894860667964	No data	No data	No data	No data	No data	No data	No data	No data	No data	No data	No data	No data	No data	No data	No data	No data	No data	No data	No data	No data	0.08379979185704274	No data	No data
gastroenteritis	0.010178499547984554	No data	No data	No data	No data	No data	No data	No data	No data	No data	No data	No data	No data	No data	No data	No data	No data	No data	No data	No data	No data	0.08371429435696336	No data	No data
idiopathic membranous glomerulonephritis	0.010163446003829301	No data	No data	No data	No data	No data	No data	No data	No data	No data	No data	No data	No data	No data	No data	No data	No data	No data	No data	No data	No data	0.08359048467159791	No data	No data
polyarteritis nodosa	0.010163446003829301	No data	No data	No data	No data	No data	No data	No data	No data	No data	No data	No data	No data	No data	No data	No data	No data	No data	No data	No data	No data	0.08359048467159791	No data	No data
gram-negative bacterial infections	0.010161578544476661	No data	No data	No data	No data	No data	No data	No data	No data	No data	No data	No data	No data	No data	No data	No data	No data	No data	No data	No data	No data	0.08357512552743236	No data	No data
cognitive disorder	0.010148312743768617	No data	No data	No data	No data	No data	No data	No data	No data	No data	No data	No data	No data	No data	No data	No data	No data	No data	No data	No data	No data	0.08346601935317566	No data	No data
Cardiac Tamponade	0.01014291378968015	No data	No data	No data	No data	No data	No data	No data	No data	No data	No data	No data	No data	No data	No data	No data	No data	No data	No data	No data	No data	0.08342161500559467	No data	No data
diabetic foot	0.010123861647500202	No data	No data	No data	No data	No data	No data	No data	No data	No data	No data	No data	No data	No data	No data	No data	No data	No data	No data	No data	No data	0.08326491836960587	No data	No data
aortic aneurysm	0.010119677851815579	No data	No data	No data	No data	No data	No data	No data	No data	No data	No data	No data	No data	No data	No data	No data	No data	No data	No data	No data	No data	0.08323050823854275	No data	No data
Borrelia infectious disease	0.010109651602758526	No data	No data	No data	No data	No data	No data	No data	No data	No data	No data	No data	No data	No data	No data	No data	No data	No data	No data	No data	No data	0.08314804614666943	No data	No data
juxtacortical osteosarcoma	0.010104384461292101	No data	No data	No data	No data	No data	No data	No data	No data	No data	No data	No data	No data	No data	No data	No data	No data	No data	No data	No data	No data	0.08310472590786003	No data	No data
cerebrovascular disorder	0.010064310322630905	No data	No data	No data	No data	No data	No data	No data	No data	No data	No data	No data	No data	No data	No data	No data	No data	No data	No data	No data	No data	0.08277513133213993	No data	No data
macrothrombocytopenia and granulocyte inclusions with or without nephritis or sensorineural hearing loss	0.010050518826008974	No data	No data	No data	No data	No data	No data	No data	No data	No data	No data	No data	No data	No data	No data	No data	No data	No data	No data	No data	No data	0.08266170150858014	No data	No data
Senile plaques	0.010029848566474441	No data	No data	No data	No data	No data	No data	No data	No data	No data	No data	No data	No data	No data	No data	No data	No data	No data	No data	No data	No data	0.08249169647169322	No data	No data
obstructive jaundice	0.010006990532012774	No data	No data	No data	No data	No data	No data	No data	No data	No data	No data	No data	No data	No data	No data	No data	No data	No data	No data	No data	No data	0.0823036978166533	No data	No data
common cold	0.00997865607648695	No data	No data	No data	No data	No data	No data	No data	No data	No data	No data	No data	No data	No data	No data	No data	No data	No data	No data	No data	No data	0.08207065767756885	No data	No data
benign neoplasm of large intestine	0.00997865607648695	No data	No data	No data	No data	No data	No data	No data	No data	No data	No data	No data	No data	No data	No data	No data	No data	No data	No data	No data	No data	0.08207065767756885	No data	No data
gallbladder cancer	0.009965926103714476	No data	No data	No data	No data	No data	No data	No data	No data	No data	No data	No data	No data	No data	No data	No data	No data	No data	No data	No data	No data	0.08196595848464684	No data	No data
postpartum depression	0.00994219882562885	No data	No data	No data	No data	No data	No data	No data	No data	No data	No data	No data	No data	No data	No data	No data	No data	No data	No data	No data	No data	0.08177081063082169	No data	No data
prostate neoplasm	0.009919531092664564	No data	No data	No data	No data	No data	No data	No data	No data	No data	No data	No data	No data	No data	No data	No data	No data	No data	No data	No data	No data	0.08158437713334679	No data	No data
Spinal Cord Ischemia	0.009906267450867838	No data	No data	No data	No data	No data	No data	No data	No data	No data	No data	No data	No data	No data	No data	No data	No data	No data	No data	No data	No data	0.08147528871531604	No data	No data
carotid atherosclerosis	0.009835149977883232	No data	No data	No data	No data	No data	No data	No data	No data	No data	No data	No data	No data	No data	No data	No data	No data	No data	No data	No data	No data	0.08089037450086922	No data	No data
rhinitis	0.009822200604670423	No data	No data	No data	No data	No data	No data	No data	No data	No data	No data	No data	No data	No data	No data	No data	No data	No data	No data	No data	No data	0.08078387082262424	No data	No data
hip fracture	0.009809127264371083	No data	No data	No data	No data	No data	No data	No data	No data	No data	No data	No data	No data	No data	No data	No data	No data	No data	No data	No data	No data	0.08067634756215855	No data	No data
vascular disease	0.009807294728341137	No data	No data	No data	No data	No data	No data	No data	No data	No data	No data	No data	No data	No data	No data	No data	No data	No data	No data	No data	No data	0.08066127564906297	No data	No data
partial epilepsy	0.009806801444058561	No data	No data	No data	No data	No data	No data	No data	No data	No data	No data	No data	No data	No data	No data	No data	No data	No data	No data	No data	No data	0.08065721857312182	No data	No data
respiratory tract infectious disorder	0.009806777981314772	No data	No data	No data	No data	No data	No data	No data	No data	No data	No data	No data	No data	No data	No data	No data	No data	No data	No data	No data	No data	0.08065702560096215	No data	No data
neuronal intranuclear inclusion disease	0.009793866149144598	No data	No data	No data	No data	No data	No data	No data	No data	No data	No data	No data	No data	No data	No data	No data	No data	No data	No data	No data	No data	0.0805508306835398	No data	No data
spondyloepiphyseal dysplasia	0.009793866149144598	No data	No data	No data	No data	No data	No data	No data	No data	No data	No data	No data	No data	No data	No data	No data	No data	No data	No data	No data	No data	0.0805508306835398	No data	No data
multidrug-resistant tuberculosis	0.009773333934995448	No data	No data	No data	No data	No data	No data	No data	No data	No data	No data	No data	No data	No data	No data	No data	No data	No data	No data	No data	No data	0.08038196101753656	No data	No data
Klebsiella Infections	0.009754842371517854	No data	No data	No data	No data	No data	No data	No data	No data	No data	No data	No data	No data	No data	No data	No data	No data	No data	No data	No data	No data	0.08022987492854222	No data	No data
tetrasomy 12p	0.009740849923250885	No data	No data	No data	No data	No data	No data	No data	No data	No data	No data	No data	No data	No data	No data	No data	No data	No data	No data	No data	No data	0.08011479235399639	No data	No data
legionellosis	0.009732575428453691	No data	No data	No data	No data	No data	No data	No data	No data	No data	No data	No data	No data	No data	No data	No data	No data	No data	No data	No data	No data	0.08004673777582974	No data	No data
Hepatoblastoma	0.009732269506697146	No data	No data	No data	No data	No data	No data	No data	No data	No data	No data	No data	No data	No data	No data	No data	No data	No data	No data	No data	No data	0.0800442216855301	No data	No data
oral cavity cancer	0.009732269506697146	No data	No data	No data	No data	No data	No data	No data	No data	No data	No data	No data	No data	No data	No data	No data	No data	No data	No data	No data	No data	0.0800442216855301	No data	No data
Recurrent skin infections	0.009731743630600063	No data	No data	No data	No data	No data	No data	No data	No data	No data	No data	No data	No data	No data	No data	No data	No data	No data	No data	No data	No data	0.08003989655428859	No data	No data
ichthyosis	0.009713174547538436	No data	No data	No data	No data	No data	No data	No data	No data	No data	No data	No data	No data	No data	No data	No data	No data	No data	No data	No data	No data	0.0798871728961471	No data	No data
primary myelofibrosis	0.00968811267553312	No data	No data	No data	No data	No data	No data	No data	No data	No data	No data	No data	No data	No data	No data	No data	No data	No data	No data	No data	No data	0.07968104851403174	No data	No data
hemophilia A	0.009670672864249698	No data	No data	No data	No data	No data	No data	No data	No data	No data	No data	No data	No data	No data	No data	No data	No data	No data	No data	No data	No data	0.07953761268752042	No data	No data
cryptococcosis	0.009652181300772104	No data	No data	No data	No data	No data	No data	No data	No data	No data	No data	No data	No data	No data	No data	No data	No data	No data	No data	No data	No data	0.07938552659852609	No data	No data
crystal arthropathy	0.009648485502225258	No data	No data	No data	No data	No data	No data	No data	No data	No data	No data	No data	No data	No data	No data	No data	No data	No data	No data	No data	No data	0.0793551300586455	No data	No data
peptic ulcer disease	0.009628277217509088	No data	No data	No data	No data	No data	No data	No data	No data	No data	No data	No data	No data	No data	No data	No data	No data	No data	No data	No data	No data	0.0791889245892437	No data	No data
kidney injury	0.009626300578922482	No data	No data	No data	No data	No data	No data	No data	No data	No data	No data	No data	No data	No data	No data	No data	No data	No data	No data	No data	No data	0.07917266748733036	No data	No data
pain	0.009624047039688222	No data	No data	No data	No data	No data	No data	No data	No data	No data	No data	No data	No data	No data	No data	No data	No data	No data	No data	No data	No data	0.07915413298271969	No data	No data
viral pneumonia	0.009622011516716211	No data	No data	No data	No data	No data	No data	No data	No data	No data	No data	No data	No data	No data	No data	No data	No data	No data	No data	No data	No data	0.07913739157909276	No data	No data
hypopharyngeal carcinoma	0.009609076221802246	No data	No data	No data	No data	No data	No data	No data	No data	No data	No data	No data	No data	No data	No data	No data	No data	No data	No data	No data	No data	0.07903100368951074	No data	No data
dermatomycosis	0.009609076221802246	No data	No data	No data	No data	No data	No data	No data	No data	No data	No data	No data	No data	No data	No data	No data	No data	No data	No data	No data	No data	0.07903100368951074	No data	No data
atrophic thyroiditis	0.009609076221802246	No data	No data	No data	No data	No data	No data	No data	No data	No data	No data	No data	No data	No data	No data	No data	No data	No data	No data	No data	No data	0.07903100368951074	No data	No data
stromal corneal dystrophy	0.009609076221802246	No data	No data	No data	No data	No data	No data	No data	No data	No data	No data	No data	No data	No data	No data	No data	No data	No data	No data	No data	No data	0.07903100368951074	No data	No data
dystocia	0.009609076221802246	No data	No data	No data	No data	No data	No data	No data	No data	No data	No data	No data	No data	No data	No data	No data	No data	No data	No data	No data	No data	0.07903100368951074	No data	No data
myxofibrosarcoma	0.009609076221802246	No data	No data	No data	No data	No data	No data	No data	No data	No data	No data	No data	No data	No data	No data	No data	No data	No data	No data	No data	No data	0.07903100368951074	No data	No data
Histiocytosis	0.009609076221802246	No data	No data	No data	No data	No data	No data	No data	No data	No data	No data	No data	No data	No data	No data	No data	No data	No data	No data	No data	No data	0.07903100368951074	No data	No data
benign meningioma	0.009609076221802246	No data	No data	No data	No data	No data	No data	No data	No data	No data	No data	No data	No data	No data	No data	No data	No data	No data	No data	No data	No data	0.07903100368951074	No data	No data
pharyngitis	0.009605653022153002	No data	No data	No data	No data	No data	No data	No data	No data	No data	No data	No data	No data	No data	No data	No data	No data	No data	No data	No data	No data	0.07900284917206656	No data	No data
psoriasis vulgaris	0.009583676077252707	No data	No data	No data	No data	No data	No data	No data	No data	No data	No data	No data	No data	No data	No data	No data	No data	No data	No data	No data	No data	0.07882209714414957	No data	No data
Pericardial effusion	0.009568659530384582	No data	No data	No data	No data	No data	No data	No data	No data	No data	No data	No data	No data	No data	No data	No data	No data	No data	No data	No data	No data	0.07869859174742416	No data	No data
pericardial effusion	0.009568659530384582	No data	No data	No data	No data	No data	No data	No data	No data	No data	No data	No data	No data	No data	No data	No data	No data	No data	No data	No data	No data	0.07869859174742416	No data	No data
Aortic dissection	0.009557745686429371	No data	No data	No data	No data	No data	No data	No data	No data	No data	No data	No data	No data	No data	No data	No data	No data	No data	No data	No data	No data	0.07860882952450267	No data	No data
childhood leukemia	0.009529975393513971	No data	No data	No data	No data	No data	No data	No data	No data	No data	No data	No data	No data	No data	No data	No data	No data	No data	No data	No data	No data	0.07838042940869588	No data	No data
Cervical polyp	0.009521814311668358	No data	No data	No data	No data	No data	No data	No data	No data	No data	No data	No data	No data	No data	No data	No data	No data	No data	No data	No data	No data	0.07831330760899702	No data	No data
T-cell leukemia	0.009496149043981921	No data	No data	No data	No data	No data	No data	No data	No data	No data	No data	No data	No data	No data	No data	No data	No data	No data	No data	No data	No data	0.07810222052649297	No data	No data
mucopolysaccharidosis type 2	0.009485882936907346	No data	No data	No data	No data	No data	No data	No data	No data	No data	No data	No data	No data	No data	No data	No data	No data	No data	No data	No data	No data	0.07801778569349137	No data	No data
pituitary tumor	0.009460695590260004	No data	No data	No data	No data	No data	No data	No data	No data	No data	No data	No data	No data	No data	No data	No data	No data	No data	No data	No data	No data	0.07781062933008376	No data	No data
Hyperbilirubinemia	0.009442354642911148	No data	No data	No data	No data	No data	No data	No data	No data	No data	No data	No data	No data	No data	No data	No data	No data	No data	No data	No data	No data	0.07765978200156452	No data	No data
X-linked retinoschisis	0.009414756290779817	No data	No data	No data	No data	No data	No data	No data	No data	No data	No data	No data	No data	No data	No data	No data	No data	No data	No data	No data	No data	0.07743279603342673	No data	No data
Dental malocclusion	0.009403754080310744	No data	No data	No data	No data	No data	No data	No data	No data	No data	No data	No data	No data	No data	No data	No data	No data	No data	No data	No data	No data	0.07734230702947845	No data	No data
Hydatidiform Mole	0.009403754080310744	No data	No data	No data	No data	No data	No data	No data	No data	No data	No data	No data	No data	No data	No data	No data	No data	No data	No data	No data	No data	0.07734230702947845	No data	No data
Pain	0.009386768503563826	No data	No data	No data	No data	No data	No data	No data	No data	No data	No data	No data	No data	No data	No data	No data	No data	No data	No data	No data	No data	0.07720260710957269	No data	No data
precursor B-cell acute lymphoblastic leukemia	0.009380414632936828	No data	No data	No data	No data	No data	No data	No data	No data	No data	No data	No data	No data	No data	No data	No data	No data	No data	No data	No data	No data	0.07715034893601115	No data	No data
pyoderma gangrenosum	0.009380185344510895	No data	No data	No data	No data	No data	No data	No data	No data	No data	No data	No data	No data	No data	No data	No data	No data	No data	No data	No data	No data	0.07714846312576075	No data	No data
pasteurellosis	0.009362689652012446	No data	No data	No data	No data	No data	No data	No data	No data	No data	No data	No data	No data	No data	No data	No data	No data	No data	No data	No data	No data	0.077004567697472	No data	No data
platelet crit	0.009350864717395508	No data	No data	No data	No data	No data	No data	No data	No data	No data	No data	No data	No data	No data	No data	No data	No data	No data	No data	No data	No data	0.0769073120997675	No data	No data
reflex sympathetic dystrophy	0.009339065034997566	No data	No data	No data	No data	No data	No data	No data	No data	No data	No data	No data	No data	No data	No data	No data	No data	No data	No data	No data	No data	0.07681026419197685	No data	No data
familial cold autoinflammatory syndrome	0.009301006347163458	No data	No data	No data	No data	No data	No data	No data	No data	No data	No data	No data	No data	No data	No data	No data	No data	No data	No data	No data	No data	0.0764972459341124	No data	No data
fatty liver disease	0.009298253412726111	No data	No data	No data	No data	No data	No data	No data	No data	No data	No data	No data	No data	No data	No data	No data	No data	No data	No data	No data	No data	0.07647460409355948	No data	No data
Hyperplastic Polyp	0.009295321286838182	No data	No data	No data	No data	No data	No data	No data	No data	No data	No data	No data	No data	No data	No data	No data	No data	No data	No data	No data	No data	0.07645048847135832	No data	No data
Constipation	0.009273743495060315	No data	No data	No data	No data	No data	No data	No data	No data	No data	No data	No data	No data	No data	No data	No data	No data	No data	No data	No data	No data	0.07627301932632866	No data	No data
Hepatic failure	0.009268822897474799	No data	No data	No data	No data	No data	No data	No data	No data	No data	No data	No data	No data	No data	No data	No data	No data	No data	No data	No data	No data	0.07623254927936898	No data	No data
liver and intrahepatic bile duct neoplasm	0.00925085636165569	No data	No data	No data	No data	No data	No data	No data	No data	No data	No data	No data	No data	No data	No data	No data	No data	No data	No data	No data	No data	0.07608478134353078	No data	No data
Merkel cell skin cancer	0.009247298608494223	No data	No data	No data	No data	No data	No data	No data	No data	No data	No data	No data	No data	No data	No data	No data	No data	No data	No data	No data	No data	0.07605552017453386	No data	No data
sudden cardiac arrest	0.009239496367117545	No data	No data	No data	No data	No data	No data	No data	No data	No data	No data	No data	No data	No data	No data	No data	No data	No data	No data	No data	No data	0.07599134970145263	No data	No data
acute disseminated encephalomyelitis	0.009239496367117545	No data	No data	No data	No data	No data	No data	No data	No data	No data	No data	No data	No data	No data	No data	No data	No data	No data	No data	No data	No data	0.07599134970145263	No data	No data
serous adenocarcinoma	0.009239496367117545	No data	No data	No data	No data	No data	No data	No data	No data	No data	No data	No data	No data	No data	No data	No data	No data	No data	No data	No data	No data	0.07599134970145263	No data	No data
Pituitary prolactin cell adenoma	0.009239496367117545	No data	No data	No data	No data	No data	No data	No data	No data	No data	No data	No data	No data	No data	No data	No data	No data	No data	No data	No data	No data	0.07599134970145263	No data	No data
Tangier disease	0.009239496367117545	No data	No data	No data	No data	No data	No data	No data	No data	No data	No data	No data	No data	No data	No data	No data	No data	No data	No data	No data	No data	0.07599134970145263	No data	No data
human HOXA1 syndromes	0.009239496367117545	No data	No data	No data	No data	No data	No data	No data	No data	No data	No data	No data	No data	No data	No data	No data	No data	No data	No data	No data	No data	0.07599134970145263	No data	No data
autosomal dominant cutis laxa	0.009239496367117545	No data	No data	No data	No data	No data	No data	No data	No data	No data	No data	No data	No data	No data	No data	No data	No data	No data	No data	No data	No data	0.07599134970145263	No data	No data
ocular toxoplasmosis	0.00923003897786558	No data	No data	No data	No data	No data	No data	No data	No data	No data	No data	No data	No data	No data	No data	No data	No data	No data	No data	No data	No data	0.07591356626549974	No data	No data
Pancreatitis	0.009224097206505683	No data	No data	No data	No data	No data	No data	No data	No data	No data	No data	No data	No data	No data	No data	No data	No data	No data	No data	No data	No data	0.07586469745195022	No data	No data
Leber congenital amaurosis	0.009219875531861751	No data	No data	No data	No data	No data	No data	No data	No data	No data	No data	No data	No data	No data	No data	No data	No data	No data	No data	No data	No data	0.07582997578082812	No data	No data
central nervous system disease	0.009213027314652457	No data	No data	No data	No data	No data	No data	No data	No data	No data	No data	No data	No data	No data	No data	No data	No data	No data	No data	No data	No data	0.07577365179431357	No data	No data
Hyperkeratosis	0.009175092491445326	No data	No data	No data	No data	No data	No data	No data	No data	No data	No data	No data	No data	No data	No data	No data	No data	No data	No data	No data	No data	0.07546165227597885	No data	No data
punctate palmoplantar keratoderma type III	0.009173575388955418	No data	No data	No data	No data	No data	No data	No data	No data	No data	No data	No data	No data	No data	No data	No data	No data	No data	No data	No data	No data	0.07544917468399086	No data	No data
cerebral cavernous malformation	0.009128895009609738	No data	No data	No data	No data	No data	No data	No data	No data	No data	No data	No data	No data	No data	No data	No data	No data	No data	No data	No data	No data	0.07508169552747158	No data	No data
Hypotonia - cystinuria syndrome	0.009123468147138486	No data	No data	No data	No data	No data	No data	No data	No data	No data	No data	No data	No data	No data	No data	No data	No data	No data	No data	No data	No data	0.07503706164403805	No data	No data
hypotonia-cystinuria syndrome	0.009123468147138486	No data	No data	No data	No data	No data	No data	No data	No data	No data	No data	No data	No data	No data	No data	No data	No data	No data	No data	No data	No data	0.07503706164403805	No data	No data
classic lissencephaly	0.009108706162987458	No data	No data	No data	No data	No data	No data	No data	No data	No data	No data	No data	No data	No data	No data	No data	No data	No data	No data	No data	No data	0.07491564992901206	No data	No data
Hypercalcemia	0.009097169340496591	No data	No data	No data	No data	No data	No data	No data	No data	No data	No data	No data	No data	No data	No data	No data	No data	No data	No data	No data	No data	0.07482076394415826	No data	No data
Intervertebral disk degeneration	0.00909401305912746	No data	No data	No data	No data	No data	No data	No data	No data	No data	No data	No data	No data	No data	No data	No data	No data	No data	No data	No data	No data	0.07479480472822833	No data	No data
Cluster headache	0.009049573386237906	No data	No data	No data	No data	No data	No data	No data	No data	No data	No data	No data	No data	No data	No data	No data	No data	No data	No data	No data	No data	0.07442930529092277	No data	No data
hematologic disease	0.00904524905052323	No data	No data	No data	No data	No data	No data	No data	No data	No data	No data	No data	No data	No data	No data	No data	No data	No data	No data	No data	No data	0.07439373927147068	No data	No data
cerebellar ataxia, intellectual disability, and dysequilibrium	0.009014667724686376	No data	No data	No data	No data	No data	No data	No data	No data	No data	No data	No data	No data	No data	No data	No data	No data	No data	No data	No data	No data	0.07414221947713719	No data	No data
hypertrophy	0.00898393757771674	No data	No data	No data	No data	No data	No data	No data	No data	No data	No data	No data	No data	No data	No data	No data	No data	No data	No data	No data	No data	0.07388947568548881	No data	No data
disease arising from reactivation of latent virus	0.008980379824555271	No data	No data	No data	No data	No data	No data	No data	No data	No data	No data	No data	No data	No data	No data	No data	No data	No data	No data	No data	No data	0.0738602145164919	No data	No data
non-proliferative diabetic retinopathy	0.008948952966163715	No data	No data	No data	No data	No data	No data	No data	No data	No data	No data	No data	No data	No data	No data	No data	No data	No data	No data	No data	No data	0.07360174053791553	No data	No data
Trichiasis	0.008941779261954868	No data	No data	No data	No data	No data	No data	No data	No data	No data	No data	No data	No data	No data	No data	No data	No data	No data	No data	No data	No data	0.07354273954440582	No data	No data
retinal detachment	0.008940908372124837	No data	No data	No data	No data	No data	No data	No data	No data	No data	No data	No data	No data	No data	No data	No data	No data	No data	No data	No data	No data	0.07353557680620064	No data	No data
Schistosomiasis japonica	0.008910980940731143	No data	No data	No data	No data	No data	No data	No data	No data	No data	No data	No data	No data	No data	No data	No data	No data	No data	No data	No data	No data	0.07328943504540099	No data	No data
alcohol abuse	0.008904090078247821	No data	No data	No data	No data	No data	No data	No data	No data	No data	No data	No data	No data	No data	No data	No data	No data	No data	No data	No data	No data	0.07323276031769847	No data	No data
thoracic aortic aneurysm	0.008887356323716265	No data	No data	No data	No data	No data	No data	No data	No data	No data	No data	No data	No data	No data	No data	No data	No data	No data	No data	No data	No data	0.07309513153990585	No data	No data
Hypothermia	0.008883557864098671	No data	No data	No data	No data	No data	No data	No data	No data	No data	No data	No data	No data	No data	No data	No data	No data	No data	No data	No data	No data	0.07306389065169525	No data	No data
Polyarteritis Nodosa	0.008874032616111733	No data	No data	No data	No data	No data	No data	No data	No data	No data	No data	No data	No data	No data	No data	No data	No data	No data	No data	No data	No data	0.0729855491034108	No data	No data
nervous system injury	0.008871183324628905	No data	No data	No data	No data	No data	No data	No data	No data	No data	No data	No data	No data	No data	No data	No data	No data	No data	No data	No data	No data	0.07296211476274223	No data	No data
Waldenstrom macroglobulinemia	0.008869916512432843	No data	No data	No data	No data	No data	No data	No data	No data	No data	No data	No data	No data	No data	No data	No data	No data	No data	No data	No data	No data	0.07295169571339452	No data	No data
intestinal schistosomiasis	0.008869916512432843	No data	No data	No data	No data	No data	No data	No data	No data	No data	No data	No data	No data	No data	No data	No data	No data	No data	No data	No data	No data	0.07295169571339452	No data	No data
Abnormality of the pancreas	0.008869916512432843	No data	No data	No data	No data	No data	No data	No data	No data	No data	No data	No data	No data	No data	No data	No data	No data	No data	No data	No data	No data	0.07295169571339452	No data	No data
Toriello-Lacassie-Droste syndrome	0.008869916512432843	No data	No data	No data	No data	No data	No data	No data	No data	No data	No data	No data	No data	No data	No data	No data	No data	No data	No data	No data	No data	0.07295169571339452	No data	No data
thyroid nodule	0.008869916512432843	No data	No data	No data	No data	No data	No data	No data	No data	No data	No data	No data	No data	No data	No data	No data	No data	No data	No data	No data	No data	0.07295169571339452	No data	No data
squamous cell neoplasm	0.008869916512432843	No data	No data	No data	No data	No data	No data	No data	No data	No data	No data	No data	No data	No data	No data	No data	No data	No data	No data	No data	No data	0.07295169571339452	No data	No data
Laryngomalacia	0.008869916512432843	No data	No data	No data	No data	No data	No data	No data	No data	No data	No data	No data	No data	No data	No data	No data	No data	No data	No data	No data	No data	0.07295169571339452	No data	No data
cerebral artery occlusion	0.008869916512432843	No data	No data	No data	No data	No data	No data	No data	No data	No data	No data	No data	No data	No data	No data	No data	No data	No data	No data	No data	No data	0.07295169571339452	No data	No data
diabetic maculopathy	0.008869916512432843	No data	No data	No data	No data	No data	No data	No data	No data	No data	No data	No data	No data	No data	No data	No data	No data	No data	No data	No data	No data	0.07295169571339452	No data	No data
intracranial thrombosis	0.008869916512432843	No data	No data	No data	No data	No data	No data	No data	No data	No data	No data	No data	No data	No data	No data	No data	No data	No data	No data	No data	No data	0.07295169571339452	No data	No data
Kearns-Sayre syndrome	0.008869916512432843	No data	No data	No data	No data	No data	No data	No data	No data	No data	No data	No data	No data	No data	No data	No data	No data	No data	No data	No data	No data	0.07295169571339452	No data	No data
pregnancy	0.008869916512432843	No data	No data	No data	No data	No data	No data	No data	No data	No data	No data	No data	No data	No data	No data	No data	No data	No data	No data	No data	No data	0.07295169571339452	No data	No data
geographic tongue	0.008869916512432843	No data	No data	No data	No data	No data	No data	No data	No data	No data	No data	No data	No data	No data	No data	No data	No data	No data	No data	No data	No data	0.07295169571339452	No data	No data
Cerebellar atrophy	0.008869916512432843	No data	No data	No data	No data	No data	No data	No data	No data	No data	No data	No data	No data	No data	No data	No data	No data	No data	No data	No data	No data	0.07295169571339452	No data	No data
Urethral stricture	0.008869916512432843	No data	No data	No data	No data	No data	No data	No data	No data	No data	No data	No data	No data	No data	No data	No data	No data	No data	No data	No data	No data	0.07295169571339452	No data	No data
Hypodontia	0.008869916512432843	No data	No data	No data	No data	No data	No data	No data	No data	No data	No data	No data	No data	No data	No data	No data	No data	No data	No data	No data	No data	0.07295169571339452	No data	No data
microcytic anemia	0.008869916512432843	No data	No data	No data	No data	No data	No data	No data	No data	No data	No data	No data	No data	No data	No data	No data	No data	No data	No data	No data	No data	0.07295169571339452	No data	No data
allergic bronchopulmonary aspergillosis	0.008869916512432843	No data	No data	No data	No data	No data	No data	No data	No data	No data	No data	No data	No data	No data	No data	No data	No data	No data	No data	No data	No data	0.07295169571339452	No data	No data
rhabdomyosarcoma	0.008841787379048506	No data	No data	No data	No data	No data	No data	No data	No data	No data	No data	No data	No data	No data	No data	No data	No data	No data	No data	No data	No data	0.0727203442709701	No data	No data
Takayasu arteritis	0.008839118191209118	No data	No data	No data	No data	No data	No data	No data	No data	No data	No data	No data	No data	No data	No data	No data	No data	No data	No data	No data	No data	0.07269839121438969	No data	No data
atopic asthma	0.008839118191209118	No data	No data	No data	No data	No data	No data	No data	No data	No data	No data	No data	No data	No data	No data	No data	No data	No data	No data	No data	No data	0.07269839121438969	No data	No data
overnutrition	0.008818585977059966	No data	No data	No data	No data	No data	No data	No data	No data	No data	No data	No data	No data	No data	No data	No data	No data	No data	No data	No data	No data	0.07252952154838646	No data	No data
cystic kidney disease	0.008818585977059966	No data	No data	No data	No data	No data	No data	No data	No data	No data	No data	No data	No data	No data	No data	No data	No data	No data	No data	No data	No data	0.07252952154838646	No data	No data
anterior uveitis	0.00881612211136207	No data	No data	No data	No data	No data	No data	No data	No data	No data	No data	No data	No data	No data	No data	No data	No data	No data	No data	No data	No data	0.07250925718846607	No data	No data
cocaine dependence	0.00881612211136207	No data	No data	No data	No data	No data	No data	No data	No data	No data	No data	No data	No data	No data	No data	No data	No data	No data	No data	No data	No data	0.07250925718846607	No data	No data
macular retinal edema	0.008788015320376376	No data	No data	No data	No data	No data	No data	No data	No data	No data	No data	No data	No data	No data	No data	No data	No data	No data	No data	No data	No data	0.07227808950378783	No data	No data
Ovarian Endometriosis	0.00875698933461252	No data	No data	No data	No data	No data	No data	No data	No data	No data	No data	No data	No data	No data	No data	No data	No data	No data	No data	No data	No data	0.07202291255037678	No data	No data
bubonic plague	0.008746723227537943	No data	No data	No data	No data	No data	No data	No data	No data	No data	No data	No data	No data	No data	No data	No data	No data	No data	No data	No data	No data	0.07193847771737516	No data	No data
hepatic veno-occlusive disease	0.008746723227537943	No data	No data	No data	No data	No data	No data	No data	No data	No data	No data	No data	No data	No data	No data	No data	No data	No data	No data	No data	No data	0.07193847771737516	No data	No data
Plasmodium vivax malaria	0.008726191013388791	No data	No data	No data	No data	No data	No data	No data	No data	No data	No data	No data	No data	No data	No data	No data	No data	No data	No data	No data	No data	0.07176960805137193	No data	No data
Peutz-Jeghers syndrome	0.008726191013388791	No data	No data	No data	No data	No data	No data	No data	No data	No data	No data	No data	No data	No data	No data	No data	No data	No data	No data	No data	No data	0.07176960805137193	No data	No data
histoplasmosis	0.00871346104061632	No data	No data	No data	No data	No data	No data	No data	No data	No data	No data	No data	No data	No data	No data	No data	No data	No data	No data	No data	No data	0.07166490885844992	No data	No data
renal carcinoma	0.00869876793675632	No data	No data	No data	No data	No data	No data	No data	No data	No data	No data	No data	No data	No data	No data	No data	No data	No data	No data	No data	No data	0.07154406365766619	No data	No data
Tay-Sachs disease	0.008685126585090493	No data	No data	No data	No data	No data	No data	No data	No data	No data	No data	No data	No data	No data	No data	No data	No data	No data	No data	No data	No data	0.07143186871936548	No data	No data
inclusion body myositis	0.008676077611936575	No data	No data	No data	No data	No data	No data	No data	No data	No data	No data	No data	No data	No data	No data	No data	No data	No data	No data	No data	No data	0.07135744435075751	No data	No data
lymphoproliferative syndrome	0.008664594370941343	No data	No data	No data	No data	No data	No data	No data	No data	No data	No data	No data	No data	No data	No data	No data	No data	No data	No data	No data	No data	0.07126299905336225	No data	No data
Acidosis	0.008654328263866766	No data	No data	No data	No data	No data	No data	No data	No data	No data	No data	No data	No data	No data	No data	No data	No data	No data	No data	No data	No data	0.07117856422036063	No data	No data
herpes simplex encephalitis	0.008654328263866766	No data	No data	No data	No data	No data	No data	No data	No data	No data	No data	No data	No data	No data	No data	No data	No data	No data	No data	No data	No data	0.07117856422036063	No data	No data
acidosis	0.008654328263866766	No data	No data	No data	No data	No data	No data	No data	No data	No data	No data	No data	No data	No data	No data	No data	No data	No data	No data	No data	No data	0.07117856422036063	No data	No data
Radiation Pneumonitis	0.008654328263866766	No data	No data	No data	No data	No data	No data	No data	No data	No data	No data	No data	No data	No data	No data	No data	No data	No data	No data	No data	No data	0.07117856422036063	No data	No data
Ewing sarcoma	0.008644062156792191	No data	No data	No data	No data	No data	No data	No data	No data	No data	No data	No data	No data	No data	No data	No data	No data	No data	No data	No data	No data	0.07109412938735903	No data	No data
inclusion conjunctivitis	0.008640022990718475	No data	No data	No data	No data	No data	No data	No data	No data	No data	No data	No data	No data	No data	No data	No data	No data	No data	No data	No data	No data	0.07106090877993473	No data	No data
Mycoplasmoides infection	0.008615933023407856	No data	No data	No data	No data	No data	No data	No data	No data	No data	No data	No data	No data	No data	No data	No data	No data	No data	No data	No data	No data	0.07086277794493459	No data	No data
laryngeal neoplasm	0.008604434983484333	No data	No data	No data	No data	No data	No data	No data	No data	No data	No data	No data	No data	No data	No data	No data	No data	No data	No data	No data	No data	0.07076821093197279	No data	No data
Respiratory insufficiency	0.008598673392779215	No data	No data	No data	No data	No data	No data	No data	No data	No data	No data	No data	No data	No data	No data	No data	No data	No data	No data	No data	No data	0.07072082403590046	No data	No data
endometrium adenocarcinoma	0.008561933300195591	No data	No data	No data	No data	No data	No data	No data	No data	No data	No data	No data	No data	No data	No data	No data	No data	No data	No data	No data	No data	0.0704186507233461	No data	No data
hematopoietic and lymphoid system neoplasm	0.008561933300195591	No data	No data	No data	No data	No data	No data	No data	No data	No data	No data	No data	No data	No data	No data	No data	No data	No data	No data	No data	No data	0.0704186507233461	No data	No data
West syndrome	0.008551667193121016	No data	No data	No data	No data	No data	No data	No data	No data	No data	No data	No data	No data	No data	No data	No data	No data	No data	No data	No data	No data	0.0703342158903445	No data	No data
morbid obesity	0.008551667193121016	No data	No data	No data	No data	No data	No data	No data	No data	No data	No data	No data	No data	No data	No data	No data	No data	No data	No data	No data	No data	0.0703342158903445	No data	No data
digestive system neoplasm	0.008528671113273968	No data	No data	No data	No data	No data	No data	No data	No data	No data	No data	No data	No data	No data	No data	No data	No data	No data	No data	No data	No data	0.07014508186442087	No data	No data
multi-infarct dementia	0.00852743918042502	No data	No data	No data	No data	No data	No data	No data	No data	No data	No data	No data	No data	No data	No data	No data	No data	No data	No data	No data	No data	0.07013494968446068	No data	No data
chromophobe renal cell carcinoma	0.008500336657748143	No data	No data	No data	No data	No data	No data	No data	No data	No data	No data	No data	No data	No data	No data	No data	No data	No data	No data	No data	No data	0.06991204172533642	No data	No data
trichomoniasis	0.008500336657748143	No data	No data	No data	No data	No data	No data	No data	No data	No data	No data	No data	No data	No data	No data	No data	No data	No data	No data	No data	No data	0.06991204172533642	No data	No data
Tourette syndrome	0.008500336657748143	No data	No data	No data	No data	No data	No data	No data	No data	No data	No data	No data	No data	No data	No data	No data	No data	No data	No data	No data	No data	0.06991204172533642	No data	No data
Tremor	0.008500336657748143	No data	No data	No data	No data	No data	No data	No data	No data	No data	No data	No data	No data	No data	No data	No data	No data	No data	No data	No data	No data	0.06991204172533642	No data	No data
pustulosis palmaris et plantaris	0.008484411621039193	No data	No data	No data	No data	No data	No data	No data	No data	No data	No data	No data	No data	No data	No data	No data	No data	No data	No data	No data	No data	0.06978106434459248	No data	No data
chronic otitis media	0.008479804443598991	No data	No data	No data	No data	No data	No data	No data	No data	No data	No data	No data	No data	No data	No data	No data	No data	No data	No data	No data	No data	0.0697431720593332	No data	No data
isolated focal cortical dysplasia type II	0.008479804443598991	No data	No data	No data	No data	No data	No data	No data	No data	No data	No data	No data	No data	No data	No data	No data	No data	No data	No data	No data	No data	0.0697431720593332	No data	No data
coccidioidomycosis	0.008469538336524416	No data	No data	No data	No data	No data	No data	No data	No data	No data	No data	No data	No data	No data	No data	No data	No data	No data	No data	No data	No data	0.06965873722633158	No data	No data
lupus erythematosus	0.008446542256677366	No data	No data	No data	No data	No data	No data	No data	No data	No data	No data	No data	No data	No data	No data	No data	No data	No data	No data	No data	No data	0.06946960320040796	No data	No data
tuberculoid leprosy	0.008392542533465103	No data	No data	No data	No data	No data	No data	No data	No data	No data	No data	No data	No data	No data	No data	No data	No data	No data	No data	No data	No data	0.06902547597881947	No data	No data
Testicular torsion	0.008387409479927816	No data	No data	No data	No data	No data	No data	No data	No data	No data	No data	No data	No data	No data	No data	No data	No data	No data	No data	No data	No data	0.06898325856231867	No data	No data
inner ear disease	0.008387409479927816	No data	No data	No data	No data	No data	No data	No data	No data	No data	No data	No data	No data	No data	No data	No data	No data	No data	No data	No data	No data	0.06898325856231867	No data	No data
snowflake vitreoretinal degeneration	0.008369546453618053	No data	No data	No data	No data	No data	No data	No data	No data	No data	No data	No data	No data	No data	No data	No data	No data	No data	No data	No data	No data	0.06883634195289585	No data	No data
skin reaction	0.00836318146723182	No data	No data	No data	No data	No data	No data	No data	No data	No data	No data	No data	No data	No data	No data	No data	No data	No data	No data	No data	No data	0.06878399235643487	No data	No data
Liver abscess	0.008315546730405791	No data	No data	No data	No data	No data	No data	No data	No data	No data	No data	No data	No data	No data	No data	No data	No data	No data	No data	No data	No data	0.06839221473130737	No data	No data
Sandhoff disease	0.008315546730405791	No data	No data	No data	No data	No data	No data	No data	No data	No data	No data	No data	No data	No data	No data	No data	No data	No data	No data	No data	No data	0.06839221473130737	No data	No data
Tics	0.008315546730405791	No data	No data	No data	No data	No data	No data	No data	No data	No data	No data	No data	No data	No data	No data	No data	No data	No data	No data	No data	No data	0.06839221473130737	No data	No data
activated PI3K-delta syndrome	0.008315546730405791	No data	No data	No data	No data	No data	No data	No data	No data	No data	No data	No data	No data	No data	No data	No data	No data	No data	No data	No data	No data	0.06839221473130737	No data	No data
substance abuse	0.008315546730405791	No data	No data	No data	No data	No data	No data	No data	No data	No data	No data	No data	No data	No data	No data	No data	No data	No data	No data	No data	No data	0.06839221473130737	No data	No data
aneurysmal bone cyst	0.008315546730405791	No data	No data	No data	No data	No data	No data	No data	No data	No data	No data	No data	No data	No data	No data	No data	No data	No data	No data	No data	No data	0.06839221473130737	No data	No data
cardioembolic stroke	0.008302816757633318	No data	No data	No data	No data	No data	No data	No data	No data	No data	No data	No data	No data	No data	No data	No data	No data	No data	No data	No data	No data	0.06828751553838537	No data	No data
giant cell tumor	0.008295014516256641	No data	No data	No data	No data	No data	No data	No data	No data	No data	No data	No data	No data	No data	No data	No data	No data	No data	No data	No data	No data	0.06822334506530414	No data	No data
pulmonary alveolar proteinosis	0.008295014516256641	No data	No data	No data	No data	No data	No data	No data	No data	No data	No data	No data	No data	No data	No data	No data	No data	No data	No data	No data	No data	0.06822334506530414	No data	No data
restless legs syndrome	0.008295014516256641	No data	No data	No data	No data	No data	No data	No data	No data	No data	No data	No data	No data	No data	No data	No data	No data	No data	No data	No data	No data	0.06822334506530414	No data	No data
microscopic polyangiitis	0.008295014516256641	No data	No data	No data	No data	No data	No data	No data	No data	No data	No data	No data	No data	No data	No data	No data	No data	No data	No data	No data	No data	0.06822334506530414	No data	No data
nosocomial infection	0.008246353168723155	No data	No data	No data	No data	No data	No data	No data	No data	No data	No data	No data	No data	No data	No data	No data	No data	No data	No data	No data	No data	0.06782312395687648	No data	No data
Coma	0.008234855128799632	No data	No data	No data	No data	No data	No data	No data	No data	No data	No data	No data	No data	No data	No data	No data	No data	No data	No data	No data	No data	0.06772855694391468	No data	No data
ventricular septal defect	0.008228284820271901	No data	No data	No data	No data	No data	No data	No data	No data	No data	No data	No data	No data	No data	No data	No data	No data	No data	No data	No data	No data	0.06767451865079364	No data	No data
pyridoxine-dependent epilepsy caused by ALDH7A1 mutant	0.008218018713197326	No data	No data	No data	No data	No data	No data	No data	No data	No data	No data	No data	No data	No data	No data	No data	No data	No data	No data	No data	No data	0.06759008381779204	No data	No data
Yao syndrome	0.008200155686887567	No data	No data	No data	No data	No data	No data	No data	No data	No data	No data	No data	No data	No data	No data	No data	No data	No data	No data	No data	No data	0.06744316720836922	No data	No data
generalized epilepsy	0.00819235344551089	No data	No data	No data	No data	No data	No data	No data	No data	No data	No data	No data	No data	No data	No data	No data	No data	No data	No data	No data	No data	0.06737899673528801	No data	No data
chromosome-type aberration frequency	0.00819235344551089	No data	No data	No data	No data	No data	No data	No data	No data	No data	No data	No data	No data	No data	No data	No data	No data	No data	No data	No data	No data	0.06737899673528801	No data	No data
Restrictive ventilatory defect	0.00819235344551089	No data	No data	No data	No data	No data	No data	No data	No data	No data	No data	No data	No data	No data	No data	No data	No data	No data	No data	No data	No data	0.06737899673528801	No data	No data
alternating hemiplegia of childhood	0.008167991344885755	No data	No data	No data	No data	No data	No data	No data	No data	No data	No data	No data	No data	No data	No data	No data	No data	No data	No data	No data	No data	0.0671786277070956	No data	No data
Bronchiolitis	0.008157230788572488	No data	No data	No data	No data	No data	No data	No data	No data	No data	No data	No data	No data	No data	No data	No data	No data	No data	No data	No data	No data	0.06709012621683107	No data	No data
diabetic encephalopathy	0.00813075680306344	No data	No data	No data	No data	No data	No data	No data	No data	No data	No data	No data	No data	No data	No data	No data	No data	No data	No data	No data	No data	0.06687238773727831	No data	No data
secondary progressive multiple sclerosis	0.00813075680306344	No data	No data	No data	No data	No data	No data	No data	No data	No data	No data	No data	No data	No data	No data	No data	No data	No data	No data	No data	No data	0.06687238773727831	No data	No data
Optic neuropathy	0.00813075680306344	No data	No data	No data	No data	No data	No data	No data	No data	No data	No data	No data	No data	No data	No data	No data	No data	No data	No data	No data	No data	0.06687238773727831	No data	No data
clubfoot	0.00813075680306344	No data	No data	No data	No data	No data	No data	No data	No data	No data	No data	No data	No data	No data	No data	No data	No data	No data	No data	No data	No data	0.06687238773727831	No data	No data
pulmonary artery enlargement	0.00813075680306344	No data	No data	No data	No data	No data	No data	No data	No data	No data	No data	No data	No data	No data	No data	No data	No data	No data	No data	No data	No data	0.06687238773727831	No data	No data
hypohidrotic ectodermal dysplasia	0.008125623749526151	No data	No data	No data	No data	No data	No data	No data	No data	No data	No data	No data	No data	No data	No data	No data	No data	No data	No data	No data	No data	0.06683017032077751	No data	No data
infectious otitis media	0.00811022458891429	No data	No data	No data	No data	No data	No data	No data	No data	No data	No data	No data	No data	No data	No data	No data	No data	No data	No data	No data	No data	0.0667035180712751	No data	No data
macular holes	0.00811022458891429	No data	No data	No data	No data	No data	No data	No data	No data	No data	No data	No data	No data	No data	No data	No data	No data	No data	No data	No data	No data	0.0667035180712751	No data	No data
Soft Tissue Neoplasm	0.00811022458891429	No data	No data	No data	No data	No data	No data	No data	No data	No data	No data	No data	No data	No data	No data	No data	No data	No data	No data	No data	No data	0.0667035180712751	No data	No data
Norrie disease	0.008053622954618747	No data	No data	No data	No data	No data	No data	No data	No data	No data	No data	No data	No data	No data	No data	No data	No data	No data	No data	No data	No data	0.06623799111888254	No data	No data
amebiasis	0.00804553554360111	No data	No data	No data	No data	No data	No data	No data	No data	No data	No data	No data	No data	No data	No data	No data	No data	No data	No data	No data	No data	0.06617147523377348	No data	No data
substance dependence	0.008017829625243115	No data	No data	No data	No data	No data	No data	No data	No data	No data	No data	No data	No data	No data	No data	No data	No data	No data	No data	No data	No data	0.06594360457426057	No data	No data
complication	0.008017829625243115	No data	No data	No data	No data	No data	No data	No data	No data	No data	No data	No data	No data	No data	No data	No data	No data	No data	No data	No data	No data	0.06594360457426057	No data	No data
primary ovarian insufficiency	0.00794596687572109	No data	No data	No data	No data	No data	No data	No data	No data	No data	No data	No data	No data	No data	No data	No data	No data	No data	No data	No data	No data	0.06535256074324927	No data	No data
duodenitis	0.00794596687572109	No data	No data	No data	No data	No data	No data	No data	No data	No data	No data	No data	No data	No data	No data	No data	No data	No data	No data	No data	No data	0.06535256074324927	No data	No data
gliosarcoma	0.00794596687572109	No data	No data	No data	No data	No data	No data	No data	No data	No data	No data	No data	No data	No data	No data	No data	No data	No data	No data	No data	No data	0.06535256074324927	No data	No data
essential tremor	0.00794596687572109	No data	No data	No data	No data	No data	No data	No data	No data	No data	No data	No data	No data	No data	No data	No data	No data	No data	No data	No data	No data	0.06535256074324927	No data	No data
osteitis deformans	0.00794596687572109	No data	No data	No data	No data	No data	No data	No data	No data	No data	No data	No data	No data	No data	No data	No data	No data	No data	No data	No data	No data	0.06535256074324927	No data	No data
femoral neck fracture	0.00794596687572109	No data	No data	No data	No data	No data	No data	No data	No data	No data	No data	No data	No data	No data	No data	No data	No data	No data	No data	No data	No data	0.06535256074324927	No data	No data
Neurodevelopmental disorder	0.007928583045214366	No data	No data	No data	No data	No data	No data	No data	No data	No data	No data	No data	No data	No data	No data	No data	No data	No data	No data	No data	No data	0.06520958533737234	No data	No data
Syndromic obesity	0.007925434661571938	No data	No data	No data	No data	No data	No data	No data	No data	No data	No data	No data	No data	No data	No data	No data	No data	No data	No data	No data	No data	0.06518369107724604	No data	No data
Dysmenorrhea	0.007925434661571938	No data	No data	No data	No data	No data	No data	No data	No data	No data	No data	No data	No data	No data	No data	No data	No data	No data	No data	No data	No data	0.06518369107724604	No data	No data
acute hemorrhagic leukoencephalitis	0.007925434661571938	No data	No data	No data	No data	No data	No data	No data	No data	No data	No data	No data	No data	No data	No data	No data	No data	No data	No data	No data	No data	0.06518369107724603	No data	No data
major depressive episode	0.007925434661571938	No data	No data	No data	No data	No data	No data	No data	No data	No data	No data	No data	No data	No data	No data	No data	No data	No data	No data	No data	No data	0.06518369107724603	No data	No data
infectious disease	0.007878925106673824	No data	No data	No data	No data	No data	No data	No data	No data	No data	No data	No data	No data	No data	No data	No data	No data	No data	No data	No data	No data	0.06480116764628287	No data	No data
schistosomiasis	0.007833881763148969	No data	No data	No data	No data	No data	No data	No data	No data	No data	No data	No data	No data	No data	No data	No data	No data	No data	No data	No data	No data	0.06443070324719487	No data	No data
Bell's palsy	0.007833039697900763	No data	No data	No data	No data	No data	No data	No data	No data	No data	No data	No data	No data	No data	No data	No data	No data	No data	No data	No data	No data	0.0644237775802315	No data	No data
combined immunodeficiency	0.007830575832202865	No data	No data	No data	No data	No data	No data	No data	No data	No data	No data	No data	No data	No data	No data	No data	No data	No data	No data	No data	No data	0.06440351322031111	No data	No data
neoplasm of esophagus	0.007822773590826188	No data	No data	No data	No data	No data	No data	No data	No data	No data	No data	No data	No data	No data	No data	No data	No data	No data	No data	No data	No data	0.06433934274722988	No data	No data
obesity	0.007761176948378739	No data	No data	No data	No data	No data	No data	No data	No data	No data	No data	No data	No data	No data	No data	No data	No data	No data	No data	No data	No data	0.06383273374922022	No data	No data
Central Nervous System Lymphoma	0.007761176948378739	No data	No data	No data	No data	No data	No data	No data	No data	No data	No data	No data	No data	No data	No data	No data	No data	No data	No data	No data	No data	0.06383273374922022	No data	No data
brain cancer	0.007761176948378739	No data	No data	No data	No data	No data	No data	No data	No data	No data	No data	No data	No data	No data	No data	No data	No data	No data	No data	No data	No data	0.06383273374922022	No data	No data
Dyspareunia	0.007761176948378739	No data	No data	No data	No data	No data	No data	No data	No data	No data	No data	No data	No data	No data	No data	No data	No data	No data	No data	No data	No data	0.06383273374922022	No data	No data
Abnormality of mitochondrial metabolism	0.007761176948378739	No data	No data	No data	No data	No data	No data	No data	No data	No data	No data	No data	No data	No data	No data	No data	No data	No data	No data	No data	No data	0.06383273374922022	No data	No data
prostate disease	0.007761176948378739	No data	No data	No data	No data	No data	No data	No data	No data	No data	No data	No data	No data	No data	No data	No data	No data	No data	No data	No data	No data	0.06383273374922022	No data	No data
simian immunodeficiency virus infection	0.007761176948378739	No data	No data	No data	No data	No data	No data	No data	No data	No data	No data	No data	No data	No data	No data	No data	No data	No data	No data	No data	No data	0.06383273374922022	No data	No data
T-cell acute lymphoblastic leukemia	0.007761176948378739	No data	No data	No data	No data	No data	No data	No data	No data	No data	No data	No data	No data	No data	No data	No data	No data	No data	No data	No data	No data	0.06383273374922022	No data	No data
oculocerebrocutaneous syndrome	0.007761176948378739	No data	No data	No data	No data	No data	No data	No data	No data	No data	No data	No data	No data	No data	No data	No data	No data	No data	No data	No data	No data	0.06383273374922022	No data	No data
infective endocarditis	0.007761176948378739	No data	No data	No data	No data	No data	No data	No data	No data	No data	No data	No data	No data	No data	No data	No data	No data	No data	No data	No data	No data	0.06383273374922022	No data	No data
Methicillin-Susceptible Staphylococcus Aureus Infection	0.007761176948378739	No data	No data	No data	No data	No data	No data	No data	No data	No data	No data	No data	No data	No data	No data	No data	No data	No data	No data	No data	No data	0.06383273374922022	No data	No data
leukodystrophy	0.007761176948378739	No data	No data	No data	No data	No data	No data	No data	No data	No data	No data	No data	No data	No data	No data	No data	No data	No data	No data	No data	No data	0.06383273374922022	No data	No data
anthracosilicosis	0.007761176948378739	No data	No data	No data	No data	No data	No data	No data	No data	No data	No data	No data	No data	No data	No data	No data	No data	No data	No data	No data	No data	0.06383273374922022	No data	No data
exstrophy-epispadias complex	0.007761176948378737	No data	No data	No data	No data	No data	No data	No data	No data	No data	No data	No data	No data	No data	No data	No data	No data	No data	No data	No data	No data	0.06383273374922022	No data	No data
enterocolitis	0.007744305996900403	No data	No data	No data	No data	No data	No data	No data	No data	No data	No data	No data	No data	No data	No data	No data	No data	No data	No data	No data	No data	0.06369397657862928	No data	No data
infarction	0.007699991915991286	No data	No data	No data	No data	No data	No data	No data	No data	No data	No data	No data	No data	No data	No data	No data	No data	No data	No data	No data	No data	0.06332951008767987	No data	No data
Syringocystadenoma Papilliferum	0.007617451449334687	No data	No data	No data	No data	No data	No data	No data	No data	No data	No data	No data	No data	No data	No data	No data	No data	No data	No data	No data	No data	0.06265064608719761	No data	No data
T-cell immunodeficiency	0.007576387021036387	No data	No data	No data	No data	No data	No data	No data	No data	No data	No data	No data	No data	No data	No data	No data	No data	No data	No data	No data	No data	0.062312906755191154	No data	No data
alveolar rhabdomyosarcoma	0.007576387021036387	No data	No data	No data	No data	No data	No data	No data	No data	No data	No data	No data	No data	No data	No data	No data	No data	No data	No data	No data	No data	0.062312906755191154	No data	No data
epidermolysis bullosa acquisita	0.0075558548068872375	No data	No data	No data	No data	No data	No data	No data	No data	No data	No data	No data	No data	No data	No data	No data	No data	No data	No data	No data	No data	0.06214403708918793	No data	No data
spondylo-ocular syndrome	0.00754848809902867	No data	No data	No data	No data	No data	No data	No data	No data	No data	No data	No data	No data	No data	No data	No data	No data	No data	No data	No data	No data	0.062083448713936104	No data	No data
stomatitis	0.0075147903785889375	No data	No data	No data	No data	No data	No data	No data	No data	No data	No data	No data	No data	No data	No data	No data	No data	No data	No data	No data	No data	0.06180629775718148	No data	No data
paroxysmal nocturnal hemoglobinuria	0.0075147903785889375	No data	No data	No data	No data	No data	No data	No data	No data	No data	No data	No data	No data	No data	No data	No data	No data	No data	No data	No data	No data	0.06180629775718148	No data	No data
lactic acidosis	0.007475163205281077	No data	No data	No data	No data	No data	No data	No data	No data	No data	No data	No data	No data	No data	No data	No data	No data	No data	No data	No data	No data	0.06148037930179524	No data	No data
vaginitis	0.007442927629066911	No data	No data	No data	No data	No data	No data	No data	No data	No data	No data	No data	No data	No data	No data	No data	No data	No data	No data	No data	No data	0.06121525392617018	No data	No data
mouth disease	0.007434620128577234	No data	No data	No data	No data	No data	No data	No data	No data	No data	No data	No data	No data	No data	No data	No data	No data	No data	No data	No data	No data	0.06114692788871399	No data	No data
stricture	0.007406996254305897	No data	No data	No data	No data	No data	No data	No data	No data	No data	No data	No data	No data	No data	No data	No data	No data	No data	No data	No data	No data	0.06091973201066453	No data	No data
Lung Abscess	0.0073915970936940375	No data	No data	No data	No data	No data	No data	No data	No data	No data	No data	No data	No data	No data	No data	No data	No data	No data	No data	No data	No data	0.06079307976116211	No data	No data
onchocerciasis	0.0073915970936940375	No data	No data	No data	No data	No data	No data	No data	No data	No data	No data	No data	No data	No data	No data	No data	No data	No data	No data	No data	No data	0.06079307976116211	No data	No data
Hypervolemia	0.0073915970936940375	No data	No data	No data	No data	No data	No data	No data	No data	No data	No data	No data	No data	No data	No data	No data	No data	No data	No data	No data	No data	0.06079307976116211	No data	No data
pneumonic plague	0.0073915970936940375	No data	No data	No data	No data	No data	No data	No data	No data	No data	No data	No data	No data	No data	No data	No data	No data	No data	No data	No data	No data	0.06079307976116211	No data	No data
vulvar intraepithelial neoplasia	0.0073915970936940375	No data	No data	No data	No data	No data	No data	No data	No data	No data	No data	No data	No data	No data	No data	No data	No data	No data	No data	No data	No data	0.06079307976116211	No data	No data
Ataxia-telangiectasia	0.0073915970936940375	No data	No data	No data	No data	No data	No data	No data	No data	No data	No data	No data	No data	No data	No data	No data	No data	No data	No data	No data	No data	0.06079307976116211	No data	No data
Severe combined immunodeficiency	0.0073915970936940375	No data	No data	No data	No data	No data	No data	No data	No data	No data	No data	No data	No data	No data	No data	No data	No data	No data	No data	No data	No data	0.06079307976116211	No data	No data
perianal Crohn's disease	0.0073915970936940375	No data	No data	No data	No data	No data	No data	No data	No data	No data	No data	No data	No data	No data	No data	No data	No data	No data	No data	No data	No data	0.06079307976116211	No data	No data
radiation injury	0.0073915970936940375	No data	No data	No data	No data	No data	No data	No data	No data	No data	No data	No data	No data	No data	No data	No data	No data	No data	No data	No data	No data	0.06079307976116211	No data	No data
acute-on-chronic liver failure	0.0073915970936940375	No data	No data	No data	No data	No data	No data	No data	No data	No data	No data	No data	No data	No data	No data	No data	No data	No data	No data	No data	No data	0.06079307976116211	No data	No data
cervical lymphadenitis	0.0073915970936940375	No data	No data	No data	No data	No data	No data	No data	No data	No data	No data	No data	No data	No data	No data	No data	No data	No data	No data	No data	No data	0.06079307976116211	No data	No data
galactosemia	0.0073915970936940375	No data	No data	No data	No data	No data	No data	No data	No data	No data	No data	No data	No data	No data	No data	No data	No data	No data	No data	No data	No data	0.06079307976116211	No data	No data
spastic ataxia	0.0073915970936940375	No data	No data	No data	No data	No data	No data	No data	No data	No data	No data	No data	No data	No data	No data	No data	No data	No data	No data	No data	No data	0.06079307976116211	No data	No data
twin-to-twin transfusion syndrome	0.0073915970936940375	No data	No data	No data	No data	No data	No data	No data	No data	No data	No data	No data	No data	No data	No data	No data	No data	No data	No data	No data	No data	0.06079307976116211	No data	No data
myoclonic-atonic epilepsy	0.0073915970936940375	No data	No data	No data	No data	No data	No data	No data	No data	No data	No data	No data	No data	No data	No data	No data	No data	No data	No data	No data	No data	0.06079307976116211	No data	No data
diabetic ketoacidosis	0.0073915970936940375	No data	No data	No data	No data	No data	No data	No data	No data	No data	No data	No data	No data	No data	No data	No data	No data	No data	No data	No data	No data	0.06079307976116211	No data	No data
Hypogonadotropic hypogonadism	0.0073915970936940375	No data	No data	No data	No data	No data	No data	No data	No data	No data	No data	No data	No data	No data	No data	No data	No data	No data	No data	No data	No data	0.06079307976116211	No data	No data
cystic neoplasm	0.0073915970936940375	No data	No data	No data	No data	No data	No data	No data	No data	No data	No data	No data	No data	No data	No data	No data	No data	No data	No data	No data	No data	0.06079307976116211	No data	No data
Rhinitis, Allergic, Perennial	0.0073915970936940375	No data	No data	No data	No data	No data	No data	No data	No data	No data	No data	No data	No data	No data	No data	No data	No data	No data	No data	No data	No data	0.06079307976116211	No data	No data
drug hypersensitivity syndrome	0.0073915970936940375	No data	No data	No data	No data	No data	No data	No data	No data	No data	No data	No data	No data	No data	No data	No data	No data	No data	No data	No data	No data	0.06079307976116211	No data	No data
structural epilepsy	0.0073915970936940375	No data	No data	No data	No data	No data	No data	No data	No data	No data	No data	No data	No data	No data	No data	No data	No data	No data	No data	No data	No data	0.06079307976116211	No data	No data
Mitral valve prolapse	0.0073915970936940375	No data	No data	No data	No data	No data	No data	No data	No data	No data	No data	No data	No data	No data	No data	No data	No data	No data	No data	No data	No data	0.06079307976116211	No data	No data
cartilage-hair hypoplasia	0.0073915970936940375	No data	No data	No data	No data	No data	No data	No data	No data	No data	No data	No data	No data	No data	No data	No data	No data	No data	No data	No data	No data	0.06079307976116211	No data	No data
systemic mycosis	0.0073915970936940375	No data	No data	No data	No data	No data	No data	No data	No data	No data	No data	No data	No data	No data	No data	No data	No data	No data	No data	No data	No data	0.06079307976116211	No data	No data
cicatricial alopecia	0.0073915970936940375	No data	No data	No data	No data	No data	No data	No data	No data	No data	No data	No data	No data	No data	No data	No data	No data	No data	No data	No data	No data	0.06079307976116211	No data	No data
Lassa fever	0.0073915970936940375	No data	No data	No data	No data	No data	No data	No data	No data	No data	No data	No data	No data	No data	No data	No data	No data	No data	No data	No data	No data	0.06079307976116211	No data	No data
primary hypertrophic osteoarthropathy	0.0073915970936940375	No data	No data	No data	No data	No data	No data	No data	No data	No data	No data	No data	No data	No data	No data	No data	No data	No data	No data	No data	No data	0.06079307976116211	No data	No data
streptococcal meningitis	0.0073915970936940375	No data	No data	No data	No data	No data	No data	No data	No data	No data	No data	No data	No data	No data	No data	No data	No data	No data	No data	No data	No data	0.06079307976116211	No data	No data
Palmoplantar keratoderma	0.0073915970936940375	No data	No data	No data	No data	No data	No data	No data	No data	No data	No data	No data	No data	No data	No data	No data	No data	No data	No data	No data	No data	0.06079307976116211	No data	No data
Larsen syndrome	0.0073915970936940375	No data	No data	No data	No data	No data	No data	No data	No data	No data	No data	No data	No data	No data	No data	No data	No data	No data	No data	No data	No data	0.06079307976116211	No data	No data
Marinesco-Sjogren syndrome	0.0073915970936940375	No data	No data	No data	No data	No data	No data	No data	No data	No data	No data	No data	No data	No data	No data	No data	No data	No data	No data	No data	No data	0.06079307976116211	No data	No data
toxicity	0.0073915970936940375	No data	No data	No data	No data	No data	No data	No data	No data	No data	No data	No data	No data	No data	No data	No data	No data	No data	No data	No data	No data	0.06079307976116211	No data	No data
neuromuscular disease	0.0073915970936940375	No data	No data	No data	No data	No data	No data	No data	No data	No data	No data	No data	No data	No data	No data	No data	No data	No data	No data	No data	No data	0.06079307976116211	No data	No data
idiopathic anterior uveitis	0.0073915970936940375	No data	No data	No data	No data	No data	No data	No data	No data	No data	No data	No data	No data	No data	No data	No data	No data	No data	No data	No data	No data	0.06079307976116211	No data	No data
Wernicke encephalopathy	0.0073915970936940375	No data	No data	No data	No data	No data	No data	No data	No data	No data	No data	No data	No data	No data	No data	No data	No data	No data	No data	No data	No data	0.06079307976116211	No data	No data
fragile X syndrome	0.0073915970936940375	No data	No data	No data	No data	No data	No data	No data	No data	No data	No data	No data	No data	No data	No data	No data	No data	No data	No data	No data	No data	0.06079307976116211	No data	No data
cerebellar degeneration	0.0073915970936940375	No data	No data	No data	No data	No data	No data	No data	No data	No data	No data	No data	No data	No data	No data	No data	No data	No data	No data	No data	No data	0.06079307976116211	No data	No data
undifferentiated pleomorphic sarcoma	0.0073915970936940375	No data	No data	No data	No data	No data	No data	No data	No data	No data	No data	No data	No data	No data	No data	No data	No data	No data	No data	No data	No data	0.06079307976116211	No data	No data
Gastric Mucosa-Associated Lymphoid Tissue Lymphoma	0.0073915970936940375	No data	No data	No data	No data	No data	No data	No data	No data	No data	No data	No data	No data	No data	No data	No data	No data	No data	No data	No data	No data	0.06079307976116211	No data	No data
chronic pyelonephritis	0.0073915970936940375	No data	No data	No data	No data	No data	No data	No data	No data	No data	No data	No data	No data	No data	No data	No data	No data	No data	No data	No data	No data	0.06079307976116211	No data	No data
urogenital neoplasm	0.0073915970936940375	No data	No data	No data	No data	No data	No data	No data	No data	No data	No data	No data	No data	No data	No data	No data	No data	No data	No data	No data	No data	0.06079307976116211	No data	No data
complete androgen insensitivity syndrome	0.0073915970936940375	No data	No data	No data	No data	No data	No data	No data	No data	No data	No data	No data	No data	No data	No data	No data	No data	No data	No data	No data	No data	0.06079307976116211	No data	No data
sudden sensorineural hearing loss	0.0073915970936940375	No data	No data	No data	No data	No data	No data	No data	No data	No data	No data	No data	No data	No data	No data	No data	No data	No data	No data	No data	No data	0.06079307976116211	No data	No data
esophagitis	0.007391597093694037	No data	No data	No data	No data	No data	No data	No data	No data	No data	No data	No data	No data	No data	No data	No data	No data	No data	No data	No data	No data	0.060793079761162105	No data	No data
proteostasis deficiencies	0.007360798772470311	No data	No data	No data	No data	No data	No data	No data	No data	No data	No data	No data	No data	No data	No data	No data	No data	No data	No data	No data	No data	0.060539775262157265	No data	No data
Sacroiliac arthritis	0.007281339103713099	No data	No data	No data	No data	No data	No data	No data	No data	No data	No data	No data	No data	No data	No data	No data	No data	No data	No data	No data	No data	0.05988624965472476	No data	No data
mixed connective tissue disease	0.00727866991587371	No data	No data	No data	No data	No data	No data	No data	No data	No data	No data	No data	No data	No data	No data	No data	No data	No data	No data	No data	No data	0.05986429659814436	No data	No data
arteriosclerosis	0.007252499389074274	No data	No data	No data	No data	No data	No data	No data	No data	No data	No data	No data	No data	No data	No data	No data	No data	No data	No data	No data	No data	0.05964905395126536	No data	No data
Greig cephalopolysyndactyly syndrome	0.007224875514802937	No data	No data	No data	No data	No data	No data	No data	No data	No data	No data	No data	No data	No data	No data	No data	No data	No data	No data	No data	No data	0.05942185807321589	No data	No data
Freeman-Sheldon syndrome	0.007206807166351686	No data	No data	No data	No data	No data	No data	No data	No data	No data	No data	No data	No data	No data	No data	No data	No data	No data	No data	No data	No data	0.05927325276713306	No data	No data
Generalized non-motor (absence) seizure	0.007206807166351686	No data	No data	No data	No data	No data	No data	No data	No data	No data	No data	No data	No data	No data	No data	No data	No data	No data	No data	No data	No data	0.05927325276713306	No data	No data
streptococcal infection	0.0071906539939299696	No data	No data	No data	No data	No data	No data	No data	No data	No data	No data	No data	No data	No data	No data	No data	No data	No data	No data	No data	No data	0.05914039905676687	No data	No data
impulse control disorder	0.007188390013440486	No data	No data	No data	No data	No data	No data	No data	No data	No data	No data	No data	No data	No data	No data	No data	No data	No data	No data	No data	No data	0.05912177867679617	No data	No data
tricho-dento-osseous syndrome	0.007186274952202535	No data	No data	No data	No data	No data	No data	No data	No data	No data	No data	No data	No data	No data	No data	No data	No data	No data	No data	No data	No data	0.05910438310112983	No data	No data
Thromboembolism	0.007186274952202535	No data	No data	No data	No data	No data	No data	No data	No data	No data	No data	No data	No data	No data	No data	No data	No data	No data	No data	No data	No data	0.05910438310112983	No data	No data
Holt-Oram syndrome	0.007124472090115618	No data	No data	No data	No data	No data	No data	No data	No data	No data	No data	No data	No data	No data	No data	No data	No data	No data	No data	No data	No data	0.05859607802488001	No data	No data
Werner syndrome	0.007106815283445325	No data	No data	No data	No data	No data	No data	No data	No data	No data	No data	No data	No data	No data	No data	No data	No data	No data	No data	No data	No data	0.05845085749369734	No data	No data
Anemia, Hemolytic, Autoimmune	0.007022017239009335	No data	No data	No data	No data	No data	No data	No data	No data	No data	No data	No data	No data	No data	No data	No data	No data	No data	No data	No data	No data	0.057753425773104	No data	No data
neurotic disorder	0.007022017239009335	No data	No data	No data	No data	No data	No data	No data	No data	No data	No data	No data	No data	No data	No data	No data	No data	No data	No data	No data	No data	0.057753425773104	No data	No data
anogenital venereal wart	0.007022017239009335	No data	No data	No data	No data	No data	No data	No data	No data	No data	No data	No data	No data	No data	No data	No data	No data	No data	No data	No data	No data	0.057753425773104	No data	No data
adrenal cortex carcinoma	0.007015126376526013	No data	No data	No data	No data	No data	No data	No data	No data	No data	No data	No data	No data	No data	No data	No data	No data	No data	No data	No data	No data	0.0576967510454015	No data	No data
radiculopathy	0.00700928726623686	No data	No data	No data	No data	No data	No data	No data	No data	No data	No data	No data	No data	No data	No data	No data	No data	No data	No data	No data	No data	0.057648726580182	No data	No data
Wiskott-Aldrich syndrome	0.00700865872906903	No data	No data	No data	No data	No data	No data	No data	No data	No data	No data	No data	No data	No data	No data	No data	No data	No data	No data	No data	No data	0.057643557100610476	No data	No data
infection due to clostridium perfringens	0.006988515194070189	No data	No data	No data	No data	No data	No data	No data	No data	No data	No data	No data	No data	No data	No data	No data	No data	No data	No data	No data	No data	0.05747788417305046	No data	No data
Hypoalbuminemia	0.006944699235788354	No data	No data	No data	No data	No data	No data	No data	No data	No data	No data	No data	No data	No data	No data	No data	No data	No data	No data	No data	No data	0.05711751455159046	No data	No data
acquired idiopathic inflammatory myopathy	0.006932291463177548	No data	No data	No data	No data	No data	No data	No data	No data	No data	No data	No data	No data	No data	No data	No data	No data	No data	No data	No data	No data	0.05701546533266989	No data	No data
autoimmune encephalitis	0.006924489221800871	No data	No data	No data	No data	No data	No data	No data	No data	No data	No data	No data	No data	No data	No data	No data	No data	No data	No data	No data	No data	0.05695129485958867	No data	No data
progressive osseous heteroplasia	0.0068372273116669826	No data	No data	No data	No data	No data	No data	No data	No data	No data	No data	No data	No data	No data	No data	No data	No data	No data	No data	No data	No data	0.056233598779074946	No data	No data
impaired renal function disease	0.006813991373802414	No data	No data	No data	No data	No data	No data	No data	No data	No data	No data	No data	No data	No data	No data	No data	No data	No data	No data	No data	No data	0.05604249201202303	No data	No data
carpal tunnel syndrome	0.006806428990443257	No data	No data	No data	No data	No data	No data	No data	No data	No data	No data	No data	No data	No data	No data	No data	No data	No data	No data	No data	No data	0.0559802942800701	No data	No data
polygenic risk score	0.006798832071208072	No data	No data	No data	No data	No data	No data	No data	No data	No data	No data	No data	No data	No data	No data	No data	No data	No data	No data	No data	No data	0.05591781250364891	No data	No data
nephrolithiasis	0.006743961458165775	No data	No data	No data	No data	No data	No data	No data	No data	No data	No data	No data	No data	No data	No data	No data	No data	No data	No data	No data	No data	0.05546652254385524	No data	No data
sinusitis	0.006724300133846657	No data	No data	No data	No data	No data	No data	No data	No data	No data	No data	No data	No data	No data	No data	No data	No data	No data	No data	No data	No data	0.05530481561605719	No data	No data
osteochondritis dissecans	0.006660190480254286	No data	No data	No data	No data	No data	No data	No data	No data	No data	No data	No data	No data	No data	No data	No data	No data	No data	No data	No data	No data	0.054777538055484194	No data	No data
exfoliative dermatitis	0.006652437384324632	No data	No data	No data	No data	No data	No data	No data	No data	No data	No data	No data	No data	No data	No data	No data	No data	No data	No data	No data	No data	0.0547137717850459	No data	No data
lesion of sciatic nerve	0.006652437384324632	No data	No data	No data	No data	No data	No data	No data	No data	No data	No data	No data	No data	No data	No data	No data	No data	No data	No data	No data	No data	0.0547137717850459	No data	No data
arteriovenous hemangioma/malformation	0.006652437384324632	No data	No data	No data	No data	No data	No data	No data	No data	No data	No data	No data	No data	No data	No data	No data	No data	No data	No data	No data	No data	0.0547137717850459	No data	No data
MODY	0.006652437384324632	No data	No data	No data	No data	No data	No data	No data	No data	No data	No data	No data	No data	No data	No data	No data	No data	No data	No data	No data	No data	0.0547137717850459	No data	No data
lesion of sciatic nerve	0.006652437384324632	No data	No data	No data	No data	No data	No data	No data	No data	No data	No data	No data	No data	No data	No data	No data	No data	No data	No data	No data	No data	0.0547137717850459	No data	No data
exfoliative dermatitis	0.006652437384324632	No data	No data	No data	No data	No data	No data	No data	No data	No data	No data	No data	No data	No data	No data	No data	No data	No data	No data	No data	No data	0.0547137717850459	No data	No data
acrofacial dysostosis, Weyers type	0.006652437384324632	No data	No data	No data	No data	No data	No data	No data	No data	No data	No data	No data	No data	No data	No data	No data	No data	No data	No data	No data	No data	0.0547137717850459	No data	No data
ovarian serous carcinoma	0.006652437384324632	No data	No data	No data	No data	No data	No data	No data	No data	No data	No data	No data	No data	No data	No data	No data	No data	No data	No data	No data	No data	0.0547137717850459	No data	No data
peste des petits ruminants infectious disease	0.006652437384324632	No data	No data	No data	No data	No data	No data	No data	No data	No data	No data	No data	No data	No data	No data	No data	No data	No data	No data	No data	No data	0.0547137717850459	No data	No data
ischemic colitis	0.006652437384324632	No data	No data	No data	No data	No data	No data	No data	No data	No data	No data	No data	No data	No data	No data	No data	No data	No data	No data	No data	No data	0.0547137717850459	No data	No data
nongerminomatous germ cell tumor	0.006652437384324632	No data	No data	No data	No data	No data	No data	No data	No data	No data	No data	No data	No data	No data	No data	No data	No data	No data	No data	No data	No data	0.0547137717850459	No data	No data
neonatal abstinence syndrome	0.006631905170175482	No data	No data	No data	No data	No data	No data	No data	No data	No data	No data	No data	No data	No data	No data	No data	No data	No data	No data	No data	No data	0.054544902119042664	No data	No data
Morvan syndrome	0.006631905170175482	No data	No data	No data	No data	No data	No data	No data	No data	No data	No data	No data	No data	No data	No data	No data	No data	No data	No data	No data	No data	0.054544902119042664	No data	No data
Phlebitis	0.006624308250940297	No data	No data	No data	No data	No data	No data	No data	No data	No data	No data	No data	No data	No data	No data	No data	No data	No data	No data	No data	No data	0.054482420342621476	No data	No data
brain infarction	0.006623364566719368	No data	No data	No data	No data	No data	No data	No data	No data	No data	No data	No data	No data	No data	No data	No data	No data	No data	No data	No data	No data	0.05447465889818869	No data	No data
uremia	0.0066007580444918095	No data	No data	No data	No data	No data	No data	No data	No data	No data	No data	No data	No data	No data	No data	No data	No data	No data	No data	No data	No data	0.05428872883578378	No data	No data
muscular dystrophy	0.006539510206504308	No data	No data	No data	No data	No data	No data	No data	No data	No data	No data	No data	No data	No data	No data	No data	No data	No data	No data	No data	No data	0.05378498862202815	No data	No data
paraneoplastic neurologic syndrome	0.006539510206504308	No data	No data	No data	No data	No data	No data	No data	No data	No data	No data	No data	No data	No data	No data	No data	No data	No data	No data	No data	No data	0.05378498862202815	No data	No data
Muscular dystrophy	0.006539510206504308	No data	No data	No data	No data	No data	No data	No data	No data	No data	No data	No data	No data	No data	No data	No data	No data	No data	No data	No data	No data	0.05378498862202815	No data	No data
Stillbirth	0.006467647456982282	No data	No data	No data	No data	No data	No data	No data	No data	No data	No data	No data	No data	No data	No data	No data	No data	No data	No data	No data	No data	0.05319394479101685	No data	No data
right atrial isomerism	0.00646764745698228	No data	No data	No data	No data	No data	No data	No data	No data	No data	No data	No data	No data	No data	No data	No data	No data	No data	No data	No data	No data	0.05319394479101684	No data	No data
Newcastle disease	0.00646764745698228	No data	No data	No data	No data	No data	No data	No data	No data	No data	No data	No data	No data	No data	No data	No data	No data	No data	No data	No data	No data	0.05319394479101684	No data	No data
Sleep Disorder	0.006459814897338789	No data	No data	No data	No data	No data	No data	No data	No data	No data	No data	No data	No data	No data	No data	No data	No data	No data	No data	No data	No data	0.053129524961701854	No data	No data
popliteal pterygium syndrome	0.0064138530559115095	No data	No data	No data	No data	No data	No data	No data	No data	No data	No data	No data	No data	No data	No data	No data	No data	No data	No data	No data	No data	0.052751506266088384	No data	No data
Decreased total lymphocyte count	0.006401395682036639	No data	No data	No data	No data	No data	No data	No data	No data	No data	No data	No data	No data	No data	No data	No data	No data	No data	No data	No data	No data	0.05264904909560278	No data	No data
Crohn ileitis	0.006361769783492722	No data	No data	No data	No data	No data	No data	No data	No data	No data	No data	No data	No data	No data	No data	No data	No data	No data	No data	No data	No data	0.05232314112466599	No data	No data
hyperparathyroidism	0.006339526440691585	No data	No data	No data	No data	No data	No data	No data	No data	No data	No data	No data	No data	No data	No data	No data	No data	No data	No data	No data	No data	0.05214019807515669	No data	No data
Hyperparathyroidism	0.006339526440691585	No data	No data	No data	No data	No data	No data	No data	No data	No data	No data	No data	No data	No data	No data	No data	No data	No data	No data	No data	No data	0.05214019807515669	No data	No data
renovascular hypertension	0.006282857529639931	No data	No data	No data	No data	No data	No data	No data	No data	No data	No data	No data	No data	No data	No data	No data	No data	No data	No data	No data	No data	0.051674117796987794	No data	No data
Epiretinal membrane	0.006282857529639931	No data	No data	No data	No data	No data	No data	No data	No data	No data	No data	No data	No data	No data	No data	No data	No data	No data	No data	No data	No data	0.051674117796987794	No data	No data
angioimmunoblastic T-cell lymphoma	0.006282857529639931	No data	No data	No data	No data	No data	No data	No data	No data	No data	No data	No data	No data	No data	No data	No data	No data	No data	No data	No data	No data	0.051674117796987794	No data	No data
Pneumocystis infectious disease	0.006282857529639931	No data	No data	No data	No data	No data	No data	No data	No data	No data	No data	No data	No data	No data	No data	No data	No data	No data	No data	No data	No data	0.051674117796987794	No data	No data
Rhabdoviridae infectious disease	0.006269287412186454	No data	No data	No data	No data	No data	No data	No data	No data	No data	No data	No data	No data	No data	No data	No data	No data	No data	No data	No data	No data	0.0515625087330385	No data	No data
wet macular degeneration	0.0062517379504964336	No data	No data	No data	No data	No data	No data	No data	No data	No data	No data	No data	No data	No data	No data	No data	No data	No data	No data	No data	No data	0.051418171073563376	No data	No data
atrophic macular degeneration	0.0062233015378640386	No data	No data	No data	No data	No data	No data	No data	No data	No data	No data	No data	No data	No data	No data	No data	No data	No data	No data	No data	No data	0.051184292375987	No data	No data
Increased total granulocyte count	0.00622269814218292	No data	No data	No data	No data	No data	No data	No data	No data	No data	No data	No data	No data	No data	No data	No data	No data	No data	No data	No data	No data	0.05117932967559834	No data	No data
HELLP syndrome	0.006221260887192481	No data	No data	No data	No data	No data	No data	No data	No data	No data	No data	No data	No data	No data	No data	No data	No data	No data	No data	No data	No data	0.051167508798978106	No data	No data
glomerular disease	0.006191271283791365	No data	No data	No data	No data	No data	No data	No data	No data	No data	No data	No data	No data	No data	No data	No data	No data	No data	No data	No data	No data	0.050920855697021976	No data	No data
lymphoid leukemia	0.006187998700270856	No data	No data	No data	No data	No data	No data	No data	No data	No data	No data	No data	No data	No data	No data	No data	No data	No data	No data	No data	No data	0.050893939940052875	No data	No data
Pick disease	0.006169930351819605	No data	No data	No data	No data	No data	No data	No data	No data	No data	No data	No data	No data	No data	No data	No data	No data	No data	No data	No data	No data	0.05074533463397004	No data	No data
urinary tract infection	0.006162984312150893	No data	No data	No data	No data	No data	No data	No data	No data	No data	No data	No data	No data	No data	No data	No data	No data	No data	No data	No data	No data	0.050688206094866566	No data	No data
refractory anemia with ringed sideroblasts	0.006148371526962998	No data	No data	No data	No data	No data	No data	No data	No data	No data	No data	No data	No data	No data	No data	No data	No data	No data	No data	No data	No data	0.050568021484666645	No data	No data
hemangioma	0.006111002897211545	No data	No data	No data	No data	No data	No data	No data	No data	No data	No data	No data	No data	No data	No data	No data	No data	No data	No data	No data	No data	0.05026067869254077	No data	No data
pneumothorax	0.006098067602297579	No data	No data	No data	No data	No data	No data	No data	No data	No data	No data	No data	No data	No data	No data	No data	No data	No data	No data	No data	No data	0.05015429080295874	No data	No data
azoospermia	0.006098067602297579	No data	No data	No data	No data	No data	No data	No data	No data	No data	No data	No data	No data	No data	No data	No data	No data	No data	No data	No data	No data	0.05015429080295874	No data	No data
chronic myelomonocytic leukemia	0.006085337629525107	No data	No data	No data	No data	No data	No data	No data	No data	No data	No data	No data	No data	No data	No data	No data	No data	No data	No data	No data	No data	0.05004959161003675	No data	No data
papilloma	0.006084105696676157	No data	No data	No data	No data	No data	No data	No data	No data	No data	No data	No data	No data	No data	No data	No data	No data	No data	No data	No data	No data	0.050039459430076545	No data	No data
Hypertriglyceridemia	0.006068979134961897	No data	No data	No data	No data	No data	No data	No data	No data	No data	No data	No data	No data	No data	No data	No data	No data	No data	No data	No data	No data	0.04991504920301051	No data	No data
Genital neoplasm, female	0.006046737066924704	No data	No data	No data	No data	No data	No data	No data	No data	No data	No data	No data	No data	No data	No data	No data	No data	No data	No data	No data	No data	0.049732116637950664	No data	No data
benign neoplasm	0.006046737066924704	No data	No data	No data	No data	No data	No data	No data	No data	No data	No data	No data	No data	No data	No data	No data	No data	No data	No data	No data	No data	0.049732116637950664	No data	No data
Sciatica	0.006027298740239125	No data	No data	No data	No data	No data	No data	No data	No data	No data	No data	No data	No data	No data	No data	No data	No data	No data	No data	No data	No data	0.04957224378102396	No data	No data
familial atrioventricular septal defect	0.00601284634283525	No data	No data	No data	No data	No data	No data	No data	No data	No data	No data	No data	No data	No data	No data	No data	No data	No data	No data	No data	No data	0.049453378299453905	No data	No data
pseudotumor cerebri	0.006010805692163692	No data	No data	No data	No data	No data	No data	No data	No data	No data	No data	No data	No data	No data	No data	No data	No data	No data	No data	No data	No data	0.04943659472244502	No data	No data
lipoid nephrosis	0.006010805692163692	No data	No data	No data	No data	No data	No data	No data	No data	No data	No data	No data	No data	No data	No data	No data	No data	No data	No data	No data	No data	0.04943659472244502	No data	No data
hantavirus hemorrhagic fever with renal syndrome	0.006009047883217658	No data	No data	No data	No data	No data	No data	No data	No data	No data	No data	No data	No data	No data	No data	No data	No data	No data	No data	No data	No data	0.049422137411243315	No data	No data
Decreased total granulocyte count	0.005987809612316644	No data	No data	No data	No data	No data	No data	No data	No data	No data	No data	No data	No data	No data	No data	No data	No data	No data	No data	No data	No data	0.049247460696521396	No data	No data
hyperkeratosis lenticularis perstans	0.0059748743174026795	No data	No data	No data	No data	No data	No data	No data	No data	No data	No data	No data	No data	No data	No data	No data	No data	No data	No data	No data	No data	0.04914107280693938	No data	No data
neuropathy, congenital hypomelinating	0.0059748743174026795	No data	No data	No data	No data	No data	No data	No data	No data	No data	No data	No data	No data	No data	No data	No data	No data	No data	No data	No data	No data	0.04914107280693938	No data	No data
premature menopause	0.005967277398167492	No data	No data	No data	No data	No data	No data	No data	No data	No data	No data	No data	No data	No data	No data	No data	No data	No data	No data	No data	No data	0.04907859103051817	No data	No data
intestinal disease	0.00595780070214988	No data	No data	No data	No data	No data	No data	No data	No data	No data	No data	No data	No data	No data	No data	No data	No data	No data	No data	No data	No data	0.049000648803747916	No data	No data
food allergy	0.005956382753925087	No data	No data	No data	No data	No data	No data	No data	No data	No data	No data	No data	No data	No data	No data	No data	No data	No data	No data	No data	No data	0.048988986717945035	No data	No data
anaplastic astrocytoma	0.005954342103253529	No data	No data	No data	No data	No data	No data	No data	No data	No data	No data	No data	No data	No data	No data	No data	No data	No data	No data	No data	No data	0.04897220314093614	No data	No data
spondylitis	0.005954342103253529	No data	No data	No data	No data	No data	No data	No data	No data	No data	No data	No data	No data	No data	No data	No data	No data	No data	No data	No data	No data	0.04897220314093614	No data	No data
southeast Asian ovalocytosis	0.005954342103253529	No data	No data	No data	No data	No data	No data	No data	No data	No data	No data	No data	No data	No data	No data	No data	No data	No data	No data	No data	No data	0.04897220314093614	No data	No data
retinitis pigmentosa	0.005926212969869194	No data	No data	No data	No data	No data	No data	No data	No data	No data	No data	No data	No data	No data	No data	No data	No data	No data	No data	No data	No data	0.048740851698511715	No data	No data
holoprosencephaly	0.005913277674955229	No data	No data	No data	No data	No data	No data	No data	No data	No data	No data	No data	No data	No data	No data	No data	No data	No data	No data	No data	No data	0.04863446380892969	No data	No data
specific language disorder	0.005913277674955229	No data	No data	No data	No data	No data	No data	No data	No data	No data	No data	No data	No data	No data	No data	No data	No data	No data	No data	No data	No data	0.04863446380892969	No data	No data
congenital toxoplasmosis	0.005913277674955229	No data	No data	No data	No data	No data	No data	No data	No data	No data	No data	No data	No data	No data	No data	No data	No data	No data	No data	No data	No data	0.04863446380892969	No data	No data
extraskeletal myxoid chondrosarcoma	0.005913277674955229	No data	No data	No data	No data	No data	No data	No data	No data	No data	No data	No data	No data	No data	No data	No data	No data	No data	No data	No data	No data	0.04863446380892969	No data	No data
rapidly progressive glomerulonephritis	0.005913277674955229	No data	No data	No data	No data	No data	No data	No data	No data	No data	No data	No data	No data	No data	No data	No data	No data	No data	No data	No data	No data	0.04863446380892969	No data	No data
endometrial stromal sarcoma	0.005913277674955229	No data	No data	No data	No data	No data	No data	No data	No data	No data	No data	No data	No data	No data	No data	No data	No data	No data	No data	No data	No data	0.04863446380892969	No data	No data
gastroparesis	0.005913277674955229	No data	No data	No data	No data	No data	No data	No data	No data	No data	No data	No data	No data	No data	No data	No data	No data	No data	No data	No data	No data	0.04863446380892969	No data	No data
congenital sideroblastic anemia-B-cell immunodeficiency-periodic fever-developmental delay syndrome	0.005913277674955229	No data	No data	No data	No data	No data	No data	No data	No data	No data	No data	No data	No data	No data	No data	No data	No data	No data	No data	No data	No data	0.04863446380892969	No data	No data
human granulocytic anaplasmosis	0.00590814462141794	No data	No data	No data	No data	No data	No data	No data	No data	No data	No data	No data	No data	No data	No data	No data	No data	No data	No data	No data	No data	0.04859224639242887	No data	No data
head and neck carcinoma	0.00590814462141794	No data	No data	No data	No data	No data	No data	No data	No data	No data	No data	No data	No data	No data	No data	No data	No data	No data	No data	No data	No data	0.04859224639242887	No data	No data
metastatic malignant neoplasm	0.005900547702182755	No data	No data	No data	No data	No data	No data	No data	No data	No data	No data	No data	No data	No data	No data	No data	No data	No data	No data	No data	No data	0.048529764616007685	No data	No data
movement disorder	0.00589735263824628	No data	No data	No data	No data	No data	No data	No data	No data	No data	No data	No data	No data	No data	No data	No data	No data	No data	No data	No data	No data	0.04850348642818575	No data	No data
Optic atrophy	0.00589274546080608	No data	No data	No data	No data	No data	No data	No data	No data	No data	No data	No data	No data	No data	No data	No data	No data	No data	No data	No data	No data	0.04846559414292646	No data	No data
Myopia	0.005879775630016082	No data	No data	No data	No data	No data	No data	No data	No data	No data	No data	No data	No data	No data	No data	No data	No data	No data	No data	No data	No data	0.048358922208876144	No data	No data
myopia	0.005879775630016082	No data	No data	No data	No data	No data	No data	No data	No data	No data	No data	No data	No data	No data	No data	No data	No data	No data	No data	No data	No data	0.048358922208876144	No data	No data
cryptosporidiosis	0.005861947139582353	No data	No data	No data	No data	No data	No data	No data	No data	No data	No data	No data	No data	No data	No data	No data	No data	No data	No data	No data	No data	0.04821228964392161	No data	No data
short rib dysplasia	0.005861947139582353	No data	No data	No data	No data	No data	No data	No data	No data	No data	No data	No data	No data	No data	No data	No data	No data	No data	No data	No data	No data	0.04821228964392161	No data	No data
autoimmune uveitis	0.005851155156410693	No data	No data	No data	No data	No data	No data	No data	No data	No data	No data	No data	No data	No data	No data	No data	No data	No data	No data	No data	No data	0.048123529679678485	No data	No data
Global developmental delay	0.005832586073349068	No data	No data	No data	No data	No data	No data	No data	No data	No data	No data	No data	No data	No data	No data	No data	No data	No data	No data	No data	No data	0.047970806021537	No data	No data
ischemic cardiomyopathy	0.005828056415492899	No data	No data	No data	No data	No data	No data	No data	No data	No data	No data	No data	No data	No data	No data	No data	No data	No data	No data	No data	No data	0.04793355130542486	No data	No data
Jaundice	0.005828056415492899	No data	No data	No data	No data	No data	No data	No data	No data	No data	No data	No data	No data	No data	No data	No data	No data	No data	No data	No data	No data	0.04793355130542486	No data	No data
anti-neutrophil cytoplasmic antibody-associated vasculitis	0.005826015764821341	No data	No data	No data	No data	No data	No data	No data	No data	No data	No data	No data	No data	No data	No data	No data	No data	No data	No data	No data	No data	0.047916767728415965	No data	No data
convulsion	0.005803019684974292	No data	No data	No data	No data	No data	No data	No data	No data	No data	No data	No data	No data	No data	No data	No data	No data	No data	No data	No data	No data	0.04772763370249234	No data	No data
sialadenitis	0.005800350497134903	No data	No data	No data	No data	No data	No data	No data	No data	No data	No data	No data	No data	No data	No data	No data	No data	No data	No data	No data	No data	0.04770568064591193	No data	No data
Hypocholesterolemia	0.005800350497134903	No data	No data	No data	No data	No data	No data	No data	No data	No data	No data	No data	No data	No data	No data	No data	No data	No data	No data	No data	No data	0.04770568064591193	No data	No data
Acute hepatic failure	0.005790084390060328	No data	No data	No data	No data	No data	No data	No data	No data	No data	No data	No data	No data	No data	No data	No data	No data	No data	No data	No data	No data	0.047621245812910315	No data	No data
adrenal gland pheochromocytoma	0.005790084390060328	No data	No data	No data	No data	No data	No data	No data	No data	No data	No data	No data	No data	No data	No data	No data	No data	No data	No data	No data	No data	0.047621245812910315	No data	No data
esophageal carcinoma	0.005779818282985754	No data	No data	No data	No data	No data	No data	No data	No data	No data	No data	No data	No data	No data	No data	No data	No data	No data	No data	No data	No data	0.0475368109799087	No data	No data
cerebral toxoplasmosis	0.005769552175911177	No data	No data	No data	No data	No data	No data	No data	No data	No data	No data	No data	No data	No data	No data	No data	No data	No data	No data	No data	No data	0.04745237614690708	No data	No data
Hypercalciuria	0.005769026299814092	No data	No data	No data	No data	No data	No data	No data	No data	No data	No data	No data	No data	No data	No data	No data	No data	No data	No data	No data	No data	0.04744805101566557	No data	No data
hyperhomocysteinemia	0.005760379956300172	No data	No data	No data	No data	No data	No data	No data	No data	No data	No data	No data	No data	No data	No data	No data	No data	No data	No data	No data	No data	0.04737693812298199	No data	No data
adult acute respiratory distress syndrome	0.005760379956300172	No data	No data	No data	No data	No data	No data	No data	No data	No data	No data	No data	No data	No data	No data	No data	No data	No data	No data	No data	No data	0.04737693812298199	No data	No data
proliferative glomerulonephritis	0.005756822203138704	No data	No data	No data	No data	No data	No data	No data	No data	No data	No data	No data	No data	No data	No data	No data	No data	No data	No data	No data	No data	0.04734767695398508	No data	No data
familial hyperlipidemia	0.005756822203138704	No data	No data	No data	No data	No data	No data	No data	No data	No data	No data	No data	No data	No data	No data	No data	No data	No data	No data	No data	No data	0.04734767695398508	No data	No data
small cell carcinoma	0.005728487747612879	No data	No data	No data	No data	No data	No data	No data	No data	No data	No data	No data	No data	No data	No data	No data	No data	No data	No data	No data	No data	0.04711463681490064	No data	No data
red-green color blindness	0.005715757774840405	No data	No data	No data	No data	No data	No data	No data	No data	No data	No data	No data	No data	No data	No data	No data	No data	No data	No data	No data	No data	0.04700993762197863	No data	No data
disorder of glycogen metabolism	0.005707955533463728	No data	No data	No data	No data	No data	No data	No data	No data	No data	No data	No data	No data	No data	No data	No data	No data	No data	No data	No data	No data	0.0469457671488974	No data	No data
radiculitis	0.005707955533463728	No data	No data	No data	No data	No data	No data	No data	No data	No data	No data	No data	No data	No data	No data	No data	No data	No data	No data	No data	No data	0.0469457671488974	No data	No data
diphtheria	0.005707955533463728	No data	No data	No data	No data	No data	No data	No data	No data	No data	No data	No data	No data	No data	No data	No data	No data	No data	No data	No data	No data	0.0469457671488974	No data	No data
proctitis	0.005707955533463728	No data	No data	No data	No data	No data	No data	No data	No data	No data	No data	No data	No data	No data	No data	No data	No data	No data	No data	No data	No data	0.0469457671488974	No data	No data
portal hypertension	0.005707955533463728	No data	No data	No data	No data	No data	No data	No data	No data	No data	No data	No data	No data	No data	No data	No data	No data	No data	No data	No data	No data	0.0469457671488974	No data	No data
infective vaginitis	0.005697689426389152	No data	No data	No data	No data	No data	No data	No data	No data	No data	No data	No data	No data	No data	No data	No data	No data	No data	No data	No data	No data	0.04686133231589579	No data	No data
ventricular tachycardia	0.005697689426389152	No data	No data	No data	No data	No data	No data	No data	No data	No data	No data	No data	No data	No data	No data	No data	No data	No data	No data	No data	No data	0.04686133231589579	No data	No data
bladder transitional cell carcinoma	0.005687423319314578	No data	No data	No data	No data	No data	No data	No data	No data	No data	No data	No data	No data	No data	No data	No data	No data	No data	No data	No data	No data	0.046776897482894174	No data	No data
Hirsutism	0.005687423319314578	No data	No data	No data	No data	No data	No data	No data	No data	No data	No data	No data	No data	No data	No data	No data	No data	No data	No data	No data	No data	0.046776897482894174	No data	No data
adrenomyeloneuropathy	0.005687423319314578	No data	No data	No data	No data	No data	No data	No data	No data	No data	No data	No data	No data	No data	No data	No data	No data	No data	No data	No data	No data	0.046776897482894174	No data	No data
polyostotic fibrous dysplasia	0.005616495028716926	No data	No data	No data	No data	No data	No data	No data	No data	No data	No data	No data	No data	No data	No data	No data	No data	No data	No data	No data	No data	0.04619353922175403	No data	No data
Esophageal atresia	0.005615560569792552	No data	No data	No data	No data	No data	No data	No data	No data	No data	No data	No data	No data	No data	No data	No data	No data	No data	No data	No data	No data	0.04618585365188288	No data	No data
acrodermatitis enteropathica	0.005613096704094653	No data	No data	No data	No data	No data	No data	No data	No data	No data	No data	No data	No data	No data	No data	No data	No data	No data	No data	No data	No data	0.04616558929196248	No data	No data
nephrocalcinosis	0.005605294462717976	No data	No data	No data	No data	No data	No data	No data	No data	No data	No data	No data	No data	No data	No data	No data	No data	No data	No data	No data	No data	0.04610141881888126	No data	No data
ocular cicatricial pemphigoid	0.005605294462717976	No data	No data	No data	No data	No data	No data	No data	No data	No data	No data	No data	No data	No data	No data	No data	No data	No data	No data	No data	No data	0.04610141881888126	No data	No data
Nephrocalcinosis	0.005605294462717976	No data	No data	No data	No data	No data	No data	No data	No data	No data	No data	No data	No data	No data	No data	No data	No data	No data	No data	No data	No data	0.04610141881888126	No data	No data
Hepatic hemangioma	0.005605294462717976	No data	No data	No data	No data	No data	No data	No data	No data	No data	No data	No data	No data	No data	No data	No data	No data	No data	No data	No data	No data	0.04610141881888126	No data	No data
calcinosis	0.005605294462717976	No data	No data	No data	No data	No data	No data	No data	No data	No data	No data	No data	No data	No data	No data	No data	No data	No data	No data	No data	No data	0.04610141881888126	No data	No data
gray platelet syndrome	0.005605294462717976	No data	No data	No data	No data	No data	No data	No data	No data	No data	No data	No data	No data	No data	No data	No data	No data	No data	No data	No data	No data	0.04610141881888126	No data	No data
Rett syndrome	0.005605294462717976	No data	No data	No data	No data	No data	No data	No data	No data	No data	No data	No data	No data	No data	No data	No data	No data	No data	No data	No data	No data	0.04610141881888126	No data	No data
Endocarditis	0.005572032275796352	No data	No data	No data	No data	No data	No data	No data	No data	No data	No data	No data	No data	No data	No data	No data	No data	No data	No data	No data	No data	0.04582784995995602	No data	No data
mastocytoma	0.005572032275796352	No data	No data	No data	No data	No data	No data	No data	No data	No data	No data	No data	No data	No data	No data	No data	No data	No data	No data	No data	No data	0.04582784995995602	No data	No data
Glomerular sclerosis	0.005543697820270528	No data	No data	No data	No data	No data	No data	No data	No data	No data	No data	No data	No data	No data	No data	No data	No data	No data	No data	No data	No data	0.045594809820871586	No data	No data
sleep-wake disorder	0.005543697820270528	No data	No data	No data	No data	No data	No data	No data	No data	No data	No data	No data	No data	No data	No data	No data	No data	No data	No data	No data	No data	0.045594809820871586	No data	No data
gastrointestinal stromal tumor	0.005543697820270528	No data	No data	No data	No data	No data	No data	No data	No data	No data	No data	No data	No data	No data	No data	No data	No data	No data	No data	No data	No data	0.045594809820871586	No data	No data
Cholecystitis, Acute	0.005543697820270528	No data	No data	No data	No data	No data	No data	No data	No data	No data	No data	No data	No data	No data	No data	No data	No data	No data	No data	No data	No data	0.045594809820871586	No data	No data
sporotrichosis	0.005543697820270528	No data	No data	No data	No data	No data	No data	No data	No data	No data	No data	No data	No data	No data	No data	No data	No data	No data	No data	No data	No data	0.045594809820871586	No data	No data
infantile hypertrophic pyloric stenosis	0.005543697820270528	No data	No data	No data	No data	No data	No data	No data	No data	No data	No data	No data	No data	No data	No data	No data	No data	No data	No data	No data	No data	0.045594809820871586	No data	No data
Wolfram syndrome	0.005543697820270528	No data	No data	No data	No data	No data	No data	No data	No data	No data	No data	No data	No data	No data	No data	No data	No data	No data	No data	No data	No data	0.045594809820871586	No data	No data
Aplastic anemia	0.005543697820270526	No data	No data	No data	No data	No data	No data	No data	No data	No data	No data	No data	No data	No data	No data	No data	No data	No data	No data	No data	No data	0.04559480982087158	No data	No data
proctosigmoiditis	0.005543697820270526	No data	No data	No data	No data	No data	No data	No data	No data	No data	No data	No data	No data	No data	No data	No data	No data	No data	No data	No data	No data	0.04559480982087158	No data	No data
Coronary Vasospasm	0.005543697820270526	No data	No data	No data	No data	No data	No data	No data	No data	No data	No data	No data	No data	No data	No data	No data	No data	No data	No data	No data	No data	0.04559480982087158	No data	No data
infectious mononucleosis	0.005523165606121377	No data	No data	No data	No data	No data	No data	No data	No data	No data	No data	No data	No data	No data	No data	No data	No data	No data	No data	No data	No data	0.04542594015486835	No data	No data
Lentivirus Infections	0.005523165606121377	No data	No data	No data	No data	No data	No data	No data	No data	No data	No data	No data	No data	No data	No data	No data	No data	No data	No data	No data	No data	0.04542594015486835	No data	No data
Beta-thalassemia	0.005502633391972226	No data	No data	No data	No data	No data	No data	No data	No data	No data	No data	No data	No data	No data	No data	No data	No data	No data	No data	No data	No data	0.04525707048886512	No data	No data
Abnormal intestine morphology	0.005477446045324885	No data	No data	No data	No data	No data	No data	No data	No data	No data	No data	No data	No data	No data	No data	No data	No data	No data	No data	No data	No data	0.045049914125457516	No data	No data
sessile serrated polyp	0.005463845193145437	No data	No data	No data	No data	No data	No data	No data	No data	No data	No data	No data	No data	No data	No data	No data	No data	No data	No data	No data	No data	No data	0.04493805228005602	No data
eosinophilic esophagitis	0.00543678682437649	No data	No data	No data	No data	No data	No data	No data	No data	No data	No data	No data	No data	No data	No data	No data	No data	No data	No data	No data	No data	0.04471550747006078	No data	No data
Arterial thrombosis	0.005430770642450201	No data	No data	No data	No data	No data	No data	No data	No data	No data	No data	No data	No data	No data	No data	No data	No data	No data	No data	No data	No data	0.044666026657853825	No data	No data
eosinophilic pneumonia	0.005430770642450201	No data	No data	No data	No data	No data	No data	No data	No data	No data	No data	No data	No data	No data	No data	No data	No data	No data	No data	No data	No data	0.044666026657853825	No data	No data
hepatitis A virus infection	0.005430770642450201	No data	No data	No data	No data	No data	No data	No data	No data	No data	No data	No data	No data	No data	No data	No data	No data	No data	No data	No data	No data	0.044666026657853825	No data	No data
Atherosclerotic lesion	0.005428306776752304	No data	No data	No data	No data	No data	No data	No data	No data	No data	No data	No data	No data	No data	No data	No data	No data	No data	No data	No data	No data	0.04464576229793344	No data	No data
Autoimmune lymphoproliferative syndrome with recurrent viral infections	0.005421313253198237	No data	No data	No data	No data	No data	No data	No data	No data	No data	No data	No data	No data	No data	No data	No data	No data	No data	No data	No data	No data	0.04458824322190092	No data	No data
autoimmune lymphoproliferative syndrome type 2B	0.005421313253198237	No data	No data	No data	No data	No data	No data	No data	No data	No data	No data	No data	No data	No data	No data	No data	No data	No data	No data	No data	No data	0.04458824322190092	No data	No data
complicated disease course	0.005420504535375625	No data	No data	No data	No data	No data	No data	No data	No data	No data	No data	No data	No data	No data	No data	No data	No data	No data	No data	No data	No data	0.044581591824852204	No data	No data
stomach neoplasm	0.00540082852293444	No data	No data	No data	No data	No data	No data	No data	No data	No data	No data	No data	No data	No data	No data	No data	No data	No data	No data	No data	No data	0.04441976409282673	No data	No data
Hypoinsulinemia	0.005387242348454003	No data	No data	No data	No data	No data	No data	No data	No data	No data	No data	No data	No data	No data	No data	No data	No data	No data	No data	No data	No data	0.04430802296592698	No data	No data
amnesia	0.00537430705354004	No data	No data	No data	No data	No data	No data	No data	No data	No data	No data	No data	No data	No data	No data	No data	No data	No data	No data	No data	No data	0.04420163507634495	No data	No data
collagenous colitis	0.005358907892928176	No data	No data	No data	No data	No data	No data	No data	No data	No data	No data	No data	No data	No data	No data	No data	No data	No data	No data	No data	No data	0.044074982826842524	No data	No data
liver mesenchymal hamartoma	0.005358907892928176	No data	No data	No data	No data	No data	No data	No data	No data	No data	No data	No data	No data	No data	No data	No data	No data	No data	No data	No data	No data	0.044074982826842524	No data	No data
Fibroadenoma	0.005358907892928176	No data	No data	No data	No data	No data	No data	No data	No data	No data	No data	No data	No data	No data	No data	No data	No data	No data	No data	No data	No data	0.044074982826842524	No data	No data
membranous glomerulonephritis	0.005358907892928176	No data	No data	No data	No data	No data	No data	No data	No data	No data	No data	No data	No data	No data	No data	No data	No data	No data	No data	No data	No data	0.044074982826842524	No data	No data
smallpox	0.005358907892928176	No data	No data	No data	No data	No data	No data	No data	No data	No data	No data	No data	No data	No data	No data	No data	No data	No data	No data	No data	No data	0.044074982826842524	No data	No data
[truncated: 970 more rows]
