# Supplementary material for: Conserved Blood Transcriptome Patterns Highlight microRNA and Hub Gene Drivers of Neurodegeneration
Source: Genes (Basel). 2025 Oct 10;16(10):1178. doi: 10.3390/genes16101178 (PMC12562450; doi:10.3390/genes16101178)
Supplement: Supplementary file 1 [file genes-16-01178-s001.zip › Datasets S6. GWAS of Different Hub Genes/NFKB1.tsv]

disease	globalScore	gwasCredibleSets	geneBurden	eva	genomicsEngland	gene2Phenotype	uniprotLiterature	uniprotVariants	orphanet	clingen	cancerGeneCensus	intogen	evaSomatic	cancerBiomarkers	chembl	crisprScreen	crispr	slapenrich	progeny	reactome	sysbio	europepmc	expressionAtlas	impc
common variable immunodeficiency	0.5854180413739639	No data	No data	0.9234965983593044	No data	No data	No data	No data	No data	No data	No data	No data	No data	No data	No data	No data	No data	No data	No data	No data	No data	0.6155981076794715	No data	0.3911274769133767
monocyte count	0.5317297922462161	0.8746551323526032	No data	No data	No data	No data	No data	No data	No data	No data	No data	No data	No data	No data	No data	No data	No data	No data	No data	No data	No data	No data	No data	No data
immunodeficiency disease	0.523786066438788	No data	No data	0.8596813510572622	No data	No data	No data	No data	No data	No data	No data	No data	No data	No data	No data	No data	No data	No data	No data	No data	No data	0.03813911067723763	No data	No data
erythrocyte volume	0.5063887772869716	0.8329710869665136	No data	No data	No data	No data	No data	No data	No data	No data	No data	No data	No data	No data	No data	No data	No data	No data	No data	No data	No data	No data	No data	No data
high density lipoprotein cholesterol measurement	0.4862291444695355	0.7998100217652814	No data	No data	No data	No data	No data	No data	No data	No data	No data	No data	No data	No data	No data	No data	No data	No data	No data	No data	No data	No data	No data	No data
eosinophil count	0.48019993115903115	0.7898924236863695	No data	No data	No data	No data	No data	No data	No data	No data	No data	No data	No data	No data	No data	No data	No data	No data	No data	No data	No data	No data	No data	No data
level of serum globulin type protein	0.4800022950220499	0.7895673272481603	No data	No data	No data	No data	No data	No data	No data	No data	No data	No data	No data	No data	No data	No data	No data	No data	No data	No data	No data	No data	No data	No data
total blood protein measurement	0.47323617187542455	0.7784375684446789	No data	No data	No data	No data	No data	No data	No data	No data	No data	No data	No data	No data	No data	No data	No data	No data	No data	No data	No data	No data	No data	No data
lymphocyte count	0.468149744527004	0.7700707816847325	No data	No data	No data	No data	No data	No data	No data	No data	No data	No data	No data	No data	No data	No data	No data	No data	No data	No data	No data	No data	No data	No data
total cholesterol measurement	0.46718865423572487	0.7684898611341453	No data	No data	No data	No data	No data	No data	No data	No data	No data	No data	No data	No data	No data	No data	No data	No data	No data	No data	No data	No data	No data	No data
basophil count	0.4665065861799455	0.7673679109739313	No data	No data	No data	No data	No data	No data	No data	No data	No data	No data	No data	No data	No data	No data	No data	No data	No data	No data	No data	No data	No data	No data
serum creatinine amount	0.46171787316267254	0.7594908416823501	No data	No data	No data	No data	No data	No data	No data	No data	No data	No data	No data	No data	No data	No data	No data	No data	No data	No data	No data	No data	No data	No data
amygdala volume	0.456227843432134	0.7504601596506004	No data	No data	No data	No data	No data	No data	No data	No data	No data	No data	No data	No data	No data	No data	No data	No data	No data	No data	No data	No data	No data	No data
primary biliary cirrhosis	0.4524414090206527	0.7184185820388506	No data	No data	No data	No data	No data	No data	No data	No data	No data	No data	No data	No data	No data	No data	No data	No data	No data	No data	No data	0.5162636104114516	No data	No data
glomerular filtration rate	0.4522289582151706	0.7438822971164537	No data	No data	No data	No data	No data	No data	No data	No data	No data	No data	No data	No data	No data	No data	No data	No data	No data	No data	No data	No data	No data	No data
neuroimaging measurement	0.4458343943607727	0.733363725135037	No data	No data	No data	No data	No data	No data	No data	No data	No data	No data	No data	No data	No data	No data	No data	No data	No data	No data	No data	No data	No data	No data
allergic rhinitis	0.4397283069250413	0.6985760343702616	No data	No data	No data	No data	No data	No data	No data	No data	No data	No data	No data	No data	No data	No data	No data	No data	No data	No data	No data	0.494872811743117	No data	No data
mean corpuscular hemoglobin concentration	0.43485517296663284	0.7153037396280123	No data	No data	No data	No data	No data	No data	No data	No data	No data	No data	No data	No data	No data	No data	No data	No data	No data	No data	No data	No data	No data	No data
hypothyroidism	0.4249429832592774	0.6964856159356593	No data	No data	No data	No data	No data	No data	No data	No data	No data	No data	No data	No data	No data	No data	No data	No data	No data	No data	No data	0.050266485741259456	No data	No data
lymphocyte amount	0.4163069309784529	0.6847932899830026	No data	No data	No data	No data	No data	No data	No data	No data	No data	No data	No data	No data	No data	No data	No data	No data	No data	No data	No data	No data	No data	No data
reticulocyte count	0.3993887970900157	0.6569642443829055	No data	No data	No data	No data	No data	No data	No data	No data	No data	No data	No data	No data	No data	No data	No data	No data	No data	No data	No data	No data	No data	No data
myeloid leukocyte count	0.3945284432633547	0.6489693313997899	No data	No data	No data	No data	No data	No data	No data	No data	No data	No data	No data	No data	No data	No data	No data	No data	No data	No data	No data	No data	No data	No data
eosinophil percentage of leukocytes	0.39290089706803016	0.6462921414931119	No data	No data	No data	No data	No data	No data	No data	No data	No data	No data	No data	No data	No data	No data	No data	No data	No data	No data	No data	No data	No data	No data
erythrocyte count	0.3901584646337678	0.6417810483801514	No data	No data	No data	No data	No data	No data	No data	No data	No data	No data	No data	No data	No data	No data	No data	No data	No data	No data	No data	No data	No data	No data
Thyroid preparation use measurement	0.38901124510806323	0.6398939593723043	No data	No data	No data	No data	No data	No data	No data	No data	No data	No data	No data	No data	No data	No data	No data	No data	No data	No data	No data	No data	No data	No data
mean corpuscular hemoglobin	0.3888290349149045	0.6395942374403434	No data	No data	No data	No data	No data	No data	No data	No data	No data	No data	No data	No data	No data	No data	No data	No data	No data	No data	No data	No data	No data	No data
neutrophil count	0.3885173870580285	0.6390816003801708	No data	No data	No data	No data	No data	No data	No data	No data	No data	No data	No data	No data	No data	No data	No data	No data	No data	No data	No data	No data	No data	No data
mean reticulocyte volume	0.38844272291994963	0.6389587835425107	No data	No data	No data	No data	No data	No data	No data	No data	No data	No data	No data	No data	No data	No data	No data	No data	No data	No data	No data	No data	No data	No data
monocyte percentage of leukocytes	0.3873699316021747	0.6371941232851431	No data	No data	No data	No data	No data	No data	No data	No data	No data	No data	No data	No data	No data	No data	No data	No data	No data	No data	No data	No data	No data	No data
myxedema	0.3870428727681379	0.6366561363377444	No data	No data	No data	No data	No data	No data	No data	No data	No data	No data	No data	No data	No data	No data	No data	No data	No data	No data	No data	No data	No data	No data
reticulocyte amount	0.3778815349999781	0.6215864313579145	No data	No data	No data	No data	No data	No data	No data	No data	No data	No data	No data	No data	No data	No data	No data	No data	No data	No data	No data	No data	No data	No data
ulcerative colitis	0.37529031899908666	0.5731146428771781	No data	No data	No data	No data	No data	No data	No data	No data	No data	No data	No data	No data	No data	No data	No data	No data	No data	No data	No data	0.8841886983667653	No data	No data
inborn error of immunity	0.37522619844160754	No data	No data	No data	No data	No data	No data	No data	No data	No data	No data	No data	No data	No data	No data	No data	No data	No data	No data	0.607930797611621	No data	0.18575613471429828	No data	No data
severe acute respiratory syndrome	0.3726174246664011	No data	No data	No data	No data	No data	No data	No data	No data	No data	No data	No data	No data	No data	No data	No data	No data	No data	No data	0.607930797611621	No data	0.09993143935569632	No data	No data
neuroinflammatory disorder	0.372343661862667	No data	No data	No data	No data	No data	No data	No data	No data	No data	No data	No data	No data	No data	No data	0.607930797611621	No data	No data	No data	No data	No data	0.09092505886602296	No data	No data
infectious disease	0.37225800809216025	No data	No data	No data	No data	No data	No data	No data	No data	No data	No data	No data	No data	No data	No data	No data	No data	No data	No data	0.607930797611621	No data	0.08810717989548032	No data	No data
Eczematoid dermatitis	0.36879286187899296	0.6066362542050349	No data	No data	No data	No data	No data	No data	No data	No data	No data	No data	No data	No data	No data	No data	No data	No data	No data	No data	No data	No data	No data	No data
lymphocyte percentage of leukocytes	0.3685098747002071	0.6061707617840263	No data	No data	No data	No data	No data	No data	No data	No data	No data	No data	No data	No data	No data	No data	No data	No data	No data	No data	No data	No data	No data	No data
systemic scleroderma	0.3653760328372368	0.5731633162115317	No data	No data	No data	No data	No data	No data	No data	No data	No data	No data	No data	No data	No data	No data	No data	No data	No data	No data	No data	0.5570502734048318	No data	No data
apolipoprotein A 1 measurement	0.3605201595575736	0.5930282870582472	No data	No data	No data	No data	No data	No data	No data	No data	No data	No data	No data	No data	No data	No data	No data	No data	No data	No data	No data	No data	No data	No data
tonsillitis	0.3551675172221715	0.5827037698652168	No data	No data	No data	No data	No data	No data	No data	No data	No data	No data	No data	No data	No data	No data	No data	No data	No data	No data	No data	0.030396539880581056	No data	No data
Red cell distribution width	0.3550205211326453	0.5839817994538443	No data	No data	No data	No data	No data	No data	No data	No data	No data	No data	No data	No data	No data	No data	No data	No data	No data	No data	No data	No data	No data	No data
uric acid measurement	0.352154394116976	0.5792672381469827	No data	No data	No data	No data	No data	No data	No data	No data	No data	No data	No data	No data	No data	No data	No data	No data	No data	No data	No data	No data	No data	No data
body height	0.34784715051303694	0.5721821494808698	No data	No data	No data	No data	No data	No data	No data	No data	No data	No data	No data	No data	No data	No data	No data	No data	No data	No data	No data	No data	No data	No data
osteoarthritis	0.3434221593477703	0.551164833077757	No data	No data	No data	No data	No data	No data	No data	No data	No data	No data	No data	No data	No data	No data	No data	No data	No data	No data	No data	0.27477083879107145	No data	No data
tonsillectomy risk measurement	0.34094472924676755	0.560828190620113	No data	No data	No data	No data	No data	No data	No data	No data	No data	No data	No data	No data	No data	No data	No data	No data	No data	No data	No data	No data	No data	No data
upper respiratory tract disorder	0.3401507717080111	0.5595221907565172	No data	No data	No data	No data	No data	No data	No data	No data	No data	No data	No data	No data	No data	No data	No data	No data	No data	No data	No data	No data	No data	No data
primary ciliary dyskinesia	0.3389495378944694	No data	No data	0.547137717850459	No data	No data	No data	No data	No data	No data	No data	No data	No data	No data	No data	No data	No data	No data	No data	No data	No data	0.20817068992383303	No data	No data
free cholesterol in very large HDL measurement	0.3360933718395804	0.5528480760639057	No data	No data	No data	No data	No data	No data	No data	No data	No data	No data	No data	No data	No data	No data	No data	No data	No data	No data	No data	No data	No data	No data
total lipids in very large HDL measurement	0.33379424202797897	0.5490661821038794	No data	No data	No data	No data	No data	No data	No data	No data	No data	No data	No data	No data	No data	No data	No data	No data	No data	No data	No data	No data	No data	No data
protein measurement	0.32974753673752616	0.5424096591799691	No data	No data	No data	No data	No data	No data	No data	No data	No data	No data	No data	No data	No data	No data	No data	No data	No data	No data	No data	No data	No data	No data
JT interval	0.32966550194827116	0.5422747181808006	No data	No data	No data	No data	No data	No data	No data	No data	No data	No data	No data	No data	No data	No data	No data	No data	No data	No data	No data	No data	No data	No data
C-reactive protein measurement	0.32830571583894425	0.5400379732837348	No data	No data	No data	No data	No data	No data	No data	No data	No data	No data	No data	No data	No data	No data	No data	No data	No data	No data	No data	No data	No data	No data
basophil percentage of leukocytes	0.32820652071112055	0.5398748048306586	No data	No data	No data	No data	No data	No data	No data	No data	No data	No data	No data	No data	No data	No data	No data	No data	No data	No data	No data	No data	No data	No data
metabolite measurement	0.322147915067208	0.5299088585951414	No data	No data	No data	No data	No data	No data	No data	No data	No data	No data	No data	No data	No data	No data	No data	No data	No data	No data	No data	No data	No data	No data
esterified cholesterol measurement	0.3202500204164613	0.5267869660076906	No data	No data	No data	No data	No data	No data	No data	No data	No data	No data	No data	No data	No data	No data	No data	No data	No data	No data	No data	No data	No data	No data
asthma	0.31762085979364746	0.5134173231287338	No data	No data	No data	No data	No data	No data	No data	No data	No data	No data	No data	No data	No data	No data	No data	No data	No data	No data	No data	0.04255515583281348	0.161984063302623	No data
low density lipoprotein cholesterol measurement	0.3173727809172549	0.5220541255092158	No data	No data	No data	No data	No data	No data	No data	No data	No data	No data	No data	No data	No data	No data	No data	No data	No data	No data	No data	No data	No data	No data
cerebral cortex area attribute	0.31638587323762746	0.52043073731519	No data	No data	No data	No data	No data	No data	No data	No data	No data	No data	No data	No data	No data	No data	No data	No data	No data	No data	No data	No data	No data	No data
hemoglobin measurement	0.3132199220379966	0.5116598380396236	No data	No data	No data	No data	No data	No data	No data	No data	No data	No data	No data	No data	No data	No data	No data	No data	No data	No data	No data	0.07126299905336225	No data	No data
Abdominal Aortic Aneurysm	0.3119994959523995	0.5050030648403819	No data	No data	No data	No data	No data	No data	No data	No data	No data	No data	No data	No data	No data	No data	No data	No data	No data	No data	No data	0.16424829823681603	No data	No data
neutrophil percentage of granulocytes	0.31184701262812425	0.5129646562623217	No data	No data	No data	No data	No data	No data	No data	No data	No data	No data	No data	No data	No data	No data	No data	No data	No data	No data	No data	No data	No data	No data
sum of eosinophil and basophil counts	0.31184701262812425	0.5129646562623217	No data	No data	No data	No data	No data	No data	No data	No data	No data	No data	No data	No data	No data	No data	No data	No data	No data	No data	No data	No data	No data	No data
eosinophil percentage of granulocytes	0.31184701262812425	0.5129646562623217	No data	No data	No data	No data	No data	No data	No data	No data	No data	No data	No data	No data	No data	No data	No data	No data	No data	No data	No data	No data	No data	No data
free cholesterol:total lipids ratio	0.31074195855058995	0.5111469262149615	No data	No data	No data	No data	No data	No data	No data	No data	No data	No data	No data	No data	No data	No data	No data	No data	No data	No data	No data	No data	No data	No data
breast adenocarcinoma	0.30950691704051636	No data	No data	No data	No data	No data	No data	No data	No data	No data	No data	No data	No data	No data	No data	No data	No data	0.9382328355550037	0.3039653988058105	No data	No data	0.09014778374376833	No data	No data
deep vein thrombosis	0.30946296403546547	0.4727868637943521	No data	No data	No data	No data	No data	No data	No data	No data	No data	No data	No data	No data	No data	No data	No data	No data	No data	No data	No data	0.7251242712250062	No data	No data
Crohn's disease	0.30911268556423016	0.49637704722588405	No data	No data	No data	No data	No data	No data	No data	No data	No data	No data	No data	No data	No data	No data	No data	No data	No data	No data	No data	0.24179697284533958	No data	No data
neutrophil measurement	0.30849488697943345	0.5074506641075233	No data	No data	No data	No data	No data	No data	No data	No data	No data	No data	No data	No data	No data	No data	No data	No data	No data	No data	No data	No data	No data	No data
interleukin-22 receptor subunit alpha-2 measurement	0.30663661396192937	0.5043939460981632	No data	No data	No data	No data	No data	No data	No data	No data	No data	No data	No data	No data	No data	No data	No data	No data	No data	No data	No data	No data	No data	No data
thalamus volume	0.30660177178648423	0.5043366333652304	No data	No data	No data	No data	No data	No data	No data	No data	No data	No data	No data	No data	No data	No data	No data	No data	No data	No data	No data	No data	No data	No data
Duchenne muscular dystrophy	0.30485502525090413	No data	No data	No data	No data	No data	No data	No data	No data	No data	No data	No data	No data	No data	0.48550028975928067	No data	No data	No data	No data	No data	No data	0.31926156381605836	No data	No data
arterial stiffness measurement	0.3048358798460188	0.5014318752128172	No data	No data	No data	No data	No data	No data	No data	No data	No data	No data	No data	No data	No data	No data	No data	No data	No data	No data	No data	No data	No data	No data
membranous glomerulonephritis	0.299281465646448	0.48671261683117545	No data	No data	No data	No data	No data	No data	No data	No data	No data	No data	No data	No data	No data	No data	No data	No data	No data	No data	No data	0.11165337574492717	No data	No data
red blood cell density	0.2973732275875252	0.4891563789099286	No data	No data	No data	No data	No data	No data	No data	No data	No data	No data	No data	No data	No data	No data	No data	No data	No data	No data	No data	No data	No data	No data
allergic disease	0.2948091639191274	0.4789930672205631	No data	No data	No data	No data	No data	No data	No data	No data	No data	No data	No data	No data	No data	No data	No data	No data	No data	No data	No data	0.11891243304317152	No data	No data
psoriasis	0.2946401994791429	0.46228561455473394	No data	No data	No data	No data	No data	No data	No data	No data	No data	No data	No data	No data	No data	No data	No data	No data	No data	No data	No data	0.4475028128841429	No data	No data
glioblastoma multiforme	0.2944108960926028	No data	No data	No data	No data	No data	No data	No data	No data	No data	No data	No data	No data	No data	No data	No data	No data	0.8746941305029942	No data	No data	No data	0.9387300657660584	No data	No data
Thyrotoxicosis	0.2924952134411089	0.48022051984540093	No data	No data	No data	No data	No data	No data	No data	No data	No data	No data	No data	No data	No data	No data	No data	No data	No data	No data	No data	0.01823792392834863	No data	No data
goiter	0.2919408436590819	0.48022051984540093	No data	No data	No data	No data	No data	No data	No data	No data	No data	No data	No data	No data	No data	No data	No data	No data	No data	No data	No data	No data	No data	No data
lymphatic system disease	0.28985896231015645	0.47618805231251526	No data	No data	No data	No data	No data	No data	No data	No data	No data	No data	No data	No data	No data	No data	No data	No data	No data	No data	No data	0.012158615952232422	No data	No data
ankylosing spondylitis	0.2849391549067209	0.46228561455473394	No data	No data	No data	No data	No data	No data	No data	No data	No data	No data	No data	No data	No data	No data	No data	No data	No data	No data	No data	0.12835317905955335	No data	No data
Oral ulcer	0.28454355758639366	0.4660894360874173	No data	No data	No data	No data	No data	No data	No data	No data	No data	No data	No data	No data	No data	No data	No data	No data	No data	No data	No data	0.03926219734575053	No data	No data
sclerosing cholangitis	0.282326058818497	0.46228561455473394	No data	No data	No data	No data	No data	No data	No data	No data	No data	No data	No data	No data	No data	No data	No data	No data	No data	No data	No data	0.04238628616681025	No data	No data
neutrophil percentage of leukocytes	0.28190701857001804	0.46371563947335237	No data	No data	No data	No data	No data	No data	No data	No data	No data	No data	No data	No data	No data	No data	No data	No data	No data	No data	No data	No data	No data	No data
alkaline phosphatase measurement	0.28079021350890476	0.436580735691544	No data	No data	No data	No data	No data	No data	No data	No data	No data	No data	No data	No data	No data	No data	No data	No data	No data	No data	No data	0.5059568851749883	No data	No data
age of onset of allergic disease	0.27946433028660683	0.45969760272803895	No data	No data	No data	No data	No data	No data	No data	No data	No data	No data	No data	No data	No data	No data	No data	No data	No data	No data	No data	No data	No data	No data
ovarian cancer	0.279062216132291	No data	No data	No data	No data	No data	No data	No data	No data	No data	No data	No data	No data	No data	No data	No data	No data	0.8274613634158176	No data	No data	No data	0.906109475401111	No data	No data
apolipoprotein B measurement	0.2776925418509006	0.4567831452886938	No data	No data	No data	No data	No data	No data	No data	No data	No data	No data	No data	No data	No data	No data	No data	No data	No data	No data	No data	No data	No data	No data
albumin:globulin ratio measurement	0.2740123871885695	0.4507295703147176	No data	No data	No data	No data	No data	No data	No data	No data	No data	No data	No data	No data	No data	No data	No data	No data	No data	No data	No data	No data	No data	No data
Oral leukoplakia	0.27192741935779874	0.44524819010923494	No data	No data	No data	No data	No data	No data	No data	No data	No data	No data	No data	No data	No data	No data	No data	No data	No data	No data	No data	0.04103532883878443	No data	No data
B-cell acute lymphoblastic leukemia	0.26908748110263675	0.4391075412305858	No data	No data	No data	No data	No data	No data	No data	No data	No data	No data	No data	No data	No data	No data	No data	No data	No data	No data	No data	0.0704186507233461	No data	No data
multiple myeloma	0.2648675895071926	No data	No data	No data	No data	No data	No data	No data	No data	No data	No data	No data	No data	No data	No data	No data	No data	0.7731641059574115	No data	No data	No data	0.7964273149671812	No data	0.41776442075882814
seasonal allergic rhinitis	0.26104881979073774	0.4294054863091667	No data	No data	No data	No data	No data	No data	No data	No data	No data	No data	No data	No data	No data	No data	No data	No data	No data	No data	No data	No data	No data	No data
endometrial cancer	0.25974367144199595	No data	No data	No data	No data	No data	No data	No data	No data	No data	No data	No data	No data	No data	No data	No data	No data	0.7599134970145264	0.3039653988058105	No data	No data	0.41877868596567003	No data	No data
disorder of pharynx	0.25527594091271755	0.4199095389074228	No data	No data	No data	No data	No data	No data	No data	No data	No data	No data	No data	No data	No data	No data	No data	No data	No data	No data	No data	No data	No data	No data
lung adenocarcinoma	0.2484665601200524	No data	No data	No data	No data	No data	No data	No data	No data	No data	No data	No data	No data	No data	No data	No data	No data	0.7220806229799467	0.3091533912019766	No data	No data	0.40608626268027703	No data	No data
aging	0.24189644014299674	0.38516110832105865	No data	No data	No data	No data	No data	No data	No data	No data	No data	No data	No data	No data	No data	No data	No data	No data	No data	No data	No data	0.25480335534333637	No data	No data
clear cell renal carcinoma	0.2106829423750306	No data	No data	No data	No data	No data	No data	No data	No data	No data	No data	No data	No data	No data	No data	No data	No data	0.3197277486289095	0.607930797611621	No data	No data	0.1181733755939622	No data	No data
genetic disorder	0.192385211601571	No data	No data	0.3120821802535382	No data	No data	No data	No data	No data	No data	No data	No data	No data	No data	No data	No data	No data	No data	No data	No data	No data	0.08753768850393777	No data	No data
head and neck squamous cell carcinoma	0.1912796541323129	No data	No data	No data	No data	No data	No data	No data	No data	No data	No data	No data	No data	No data	No data	No data	No data	0.5009616244352194	0.3039653988058105	No data	No data	0.9454545554456157	No data	No data
Lower limb asymmetry	0.17720096036127975	0.2914821243757505	No data	No data	No data	No data	No data	No data	No data	No data	No data	No data	No data	No data	No data	No data	No data	No data	No data	No data	No data	No data	No data	No data
brain connectivity attribute	0.15900841743771763	0.2615567726827039	No data	No data	No data	No data	No data	No data	No data	No data	No data	No data	No data	No data	No data	No data	No data	No data	No data	No data	No data	No data	No data	No data
hepatocellular carcinoma	0.15570024111322953	No data	No data	No data	No data	No data	No data	No data	No data	No data	No data	No data	No data	No data	No data	No data	No data	No data	0.4156426349432203	No data	No data	0.9658751271480056	No data	No data
testosterone measurement	0.1505714198160348	0.24767855224243457	No data	No data	No data	No data	No data	No data	No data	No data	No data	No data	No data	No data	No data	No data	No data	No data	No data	No data	No data	No data	No data	No data
squamous cell lung carcinoma	0.15053948995666872	No data	No data	No data	No data	No data	No data	No data	No data	No data	No data	No data	No data	No data	No data	No data	No data	No data	0.49013667051301063	No data	No data	0.05115389583610642	No data	No data
schizophrenia	0.1243484119478957	0.16728191663576686	No data	No data	No data	No data	No data	No data	No data	No data	No data	No data	No data	No data	No data	No data	No data	No data	No data	No data	No data	0.7452355771580746	No data	No data
neoplasm	0.12055529102663341	No data	No data	No data	No data	No data	No data	No data	No data	No data	No data	No data	No data	No data	No data	No data	No data	No data	No data	No data	No data	0.9915214980081549	No data	No data
biliary liver cirrhosis	0.11962291169588248	0.1928190562165248	No data	No data	No data	No data	No data	No data	No data	No data	No data	No data	No data	No data	No data	No data	No data	No data	No data	No data	No data	0.07903100368951074	No data	No data
systemic lupus erythematosus	0.11814459227714368	0.1928190562165248	No data	No data	No data	No data	No data	No data	No data	No data	No data	No data	No data	No data	No data	No data	No data	No data	No data	No data	No data	0.030396539880581056	No data	No data
breast cancer	0.11785364411588077	No data	No data	No data	No data	No data	No data	No data	No data	No data	No data	No data	No data	No data	No data	No data	No data	No data	No data	No data	No data	0.9693014778893636	No data	No data
colorectal carcinoma	0.11759882473641393	No data	No data	No data	No data	No data	No data	No data	No data	No data	No data	No data	No data	No data	No data	No data	No data	No data	No data	No data	No data	0.9672056852393781	No data	No data
cancer	0.11743644508801722	No data	No data	No data	No data	No data	No data	No data	No data	No data	No data	No data	No data	No data	No data	No data	No data	No data	No data	No data	No data	0.965870174281267	No data	No data
QT interval	0.11722064264043192	0.1928190562165248	No data	No data	No data	No data	No data	No data	No data	No data	No data	No data	No data	No data	No data	No data	No data	No data	No data	No data	No data	No data	No data	No data
Miyoshi myopathy	0.11692701485137151	No data	No data	No data	No data	No data	No data	No data	No data	No data	No data	No data	No data	No data	No data	No data	No data	No data	No data	No data	No data	0.9616803039979459	No data	No data
diffuse large B-cell lymphoma	0.11599024901029195	No data	No data	No data	No data	No data	No data	No data	No data	No data	No data	No data	No data	No data	No data	No data	No data	No data	No data	No data	No data	0.9539757606127462	No data	No data
chronic lymphocytic leukemia	0.11540972186140354	No data	No data	No data	No data	No data	No data	No data	No data	No data	No data	No data	No data	No data	No data	No data	No data	No data	No data	No data	No data	0.9492011452192743	No data	No data
glioma	0.11539066778436635	No data	No data	No data	No data	No data	No data	No data	No data	No data	No data	No data	No data	No data	No data	No data	No data	No data	No data	No data	No data	0.9490444326698194	No data	No data
cutaneous melanoma	0.11487414551884191	No data	No data	No data	No data	No data	No data	No data	No data	No data	No data	No data	No data	No data	No data	No data	No data	0.3566373824696067	No data	No data	No data	0.21281110787021162	No data	No data
posterior cortical atrophy	0.11484262393387488	No data	No data	No data	No data	No data	No data	No data	No data	No data	No data	No data	No data	No data	No data	No data	No data	No data	No data	No data	No data	0.9445369800728745	No data	No data
Alzheimer disease	0.11473261553799963	No data	No data	No data	No data	No data	No data	No data	No data	No data	No data	No data	No data	No data	No data	No data	No data	No data	No data	No data	No data	0.943632202783194	No data	No data
alcohol consumption quality	0.1147162727019019	0.1886995578322203	No data	No data	No data	No data	No data	No data	No data	No data	No data	No data	No data	No data	No data	No data	No data	No data	No data	No data	No data	No data	No data	No data
melanoma	0.11463579627119769	No data	No data	No data	No data	No data	No data	No data	No data	No data	No data	No data	No data	No data	No data	No data	No data	No data	No data	No data	No data	0.9428359010726842	No data	No data
metabolic syndrome	0.11395383145137833	0.10200120690871191	No data	No data	No data	No data	No data	No data	No data	No data	No data	No data	No data	No data	No data	No data	No data	No data	No data	No data	No data	0.8097254907123005	No data	No data
gastric cancer	0.1136754925876971	No data	No data	No data	No data	No data	No data	No data	No data	No data	No data	No data	No data	No data	No data	No data	No data	No data	No data	No data	No data	0.9349377678700785	No data	No data
infection	0.1132970727892672	No data	No data	No data	No data	No data	No data	No data	No data	No data	No data	No data	No data	No data	No data	No data	No data	No data	No data	No data	No data	0.9318254087009379	No data	No data
nasopharyngeal carcinoma	0.11326687580265973	No data	No data	No data	No data	No data	No data	No data	No data	No data	No data	No data	No data	No data	No data	No data	No data	No data	No data	No data	No data	0.9315770499508457	No data	No data
non-small cell lung carcinoma	0.11316012453631359	No data	No data	No data	No data	No data	No data	No data	No data	No data	No data	No data	No data	No data	No data	No data	No data	No data	No data	No data	No data	0.9306990613149225	No data	No data
type 2 diabetes mellitus	0.11307027029687293	0.08113036785124421	No data	No data	No data	No data	No data	No data	No data	No data	No data	No data	No data	No data	0.06079307976116211	No data	No data	No data	No data	No data	No data	0.7947731512953778	No data	No data
Myopia	0.11288988286770027	No data	No data	0.18237923928348632	No data	No data	No data	No data	No data	No data	No data	No data	No data	No data	No data	No data	No data	No data	No data	No data	No data	0.06632091909834825	No data	No data
lymphocyte:monocyte ratio	0.11269095208991081	0.18536805921437108	No data	No data	No data	No data	No data	No data	No data	No data	No data	No data	No data	No data	No data	No data	No data	No data	No data	No data	No data	No data	No data	No data
platelet-to-lymphocyte ratio	0.11269095208991081	0.18536805921437108	No data	No data	No data	No data	No data	No data	No data	No data	No data	No data	No data	No data	No data	No data	No data	No data	No data	No data	No data	No data	No data	No data
prostate cancer	0.11264785261491986	No data	No data	No data	No data	No data	No data	No data	No data	No data	No data	No data	No data	No data	No data	No data	No data	No data	No data	No data	No data	0.9264858192534389	No data	No data
cortical thickness	0.11243622075595713	0.18494904551255759	No data	No data	No data	No data	No data	No data	No data	No data	No data	No data	No data	No data	No data	No data	No data	No data	No data	No data	No data	No data	No data	No data
urinary bladder carcinoma	0.11189215484593425	No data	No data	No data	No data	No data	No data	No data	No data	No data	No data	No data	No data	No data	No data	No data	No data	No data	No data	No data	No data	0.9202704920159102	No data	No data
osteosarcoma	0.1117729726025887	No data	No data	No data	No data	No data	No data	No data	No data	No data	No data	No data	No data	No data	No data	No data	No data	No data	No data	No data	No data	0.9192902633137799	No data	No data
esophageal squamous cell carcinoma	0.11166337185633476	No data	No data	No data	No data	No data	No data	No data	No data	No data	No data	No data	No data	No data	No data	No data	No data	No data	No data	No data	No data	0.9183888387874646	No data	No data
alcohol use disorder measurement	0.11130543924805314	0.18308899579580282	No data	No data	No data	No data	No data	No data	No data	No data	No data	No data	No data	No data	No data	No data	No data	No data	No data	No data	No data	No data	No data	No data
brain volume	0.11123116896397921	0.18296682681807422	No data	No data	No data	No data	No data	No data	No data	No data	No data	No data	No data	No data	No data	No data	No data	No data	No data	No data	No data	No data	No data	No data
pathological myopia	0.11087395640541053	No data	No data	0.18237923928348632	No data	No data	No data	No data	No data	No data	No data	No data	No data	No data	No data	No data	No data	No data	No data	No data	No data	No data	No data	No data
neutrophil-to-lymphocyte ratio	0.11045883041278087	0.18169638854741477	No data	No data	No data	No data	No data	No data	No data	No data	No data	No data	No data	No data	No data	No data	No data	No data	No data	No data	No data	No data	No data	No data
body mass index	0.11023512913315754	0.18132841692876642	No data	No data	No data	No data	No data	No data	No data	No data	No data	No data	No data	No data	No data	No data	No data	No data	No data	No data	No data	No data	No data	No data
diabetes mellitus	0.10980205945949033	0.08796107651853857	No data	No data	No data	No data	No data	No data	No data	No data	No data	No data	No data	No data	No data	No data	No data	No data	No data	No data	No data	0.7914898237493994	0.014751734417681637	No data
acute lymphoblastic leukemia	0.1091022066968215	No data	No data	No data	No data	No data	No data	No data	No data	No data	No data	No data	No data	No data	No data	No data	No data	No data	No data	No data	No data	0.8973242277365413	No data	No data
glioblastoma	0.1086758496020296	No data	No data	No data	No data	No data	No data	No data	No data	No data	No data	No data	No data	No data	No data	No data	No data	No data	No data	No data	No data	0.8938176025049612	No data	No data
acute myeloid leukemia	0.10867537178966265	No data	No data	No data	No data	No data	No data	No data	No data	No data	No data	No data	No data	No data	No data	No data	No data	No data	No data	No data	No data	0.893813672679652	No data	No data
Rheumatoid arthritis	0.10843899424906174	No data	No data	No data	No data	No data	No data	No data	No data	No data	No data	No data	No data	No data	No data	No data	No data	No data	No data	No data	No data	0.8918695571526087	No data	No data
aspartate aminotransferase to alanine aminotransferase ratio	0.10843655468756622	0.17836989853710508	No data	No data	No data	No data	No data	No data	No data	No data	No data	No data	No data	No data	No data	No data	No data	No data	No data	No data	No data	No data	No data	No data
obstructive sleep apnea	0.10790284584271101	0.11057696890538933	No data	No data	No data	No data	No data	No data	No data	No data	No data	No data	No data	No data	No data	No data	No data	No data	No data	No data	No data	0.7492387289356947	No data	No data
nonpapillary renal cell carcinoma	0.10780749631029636	No data	No data	No data	No data	No data	No data	No data	No data	No data	No data	No data	No data	No data	No data	No data	No data	No data	No data	No data	No data	0.8866757263642496	No data	No data
gastroesophageal reflux disease	0.1070512395266033	0.15309384730567213	No data	No data	No data	No data	No data	No data	No data	No data	No data	No data	No data	No data	No data	No data	No data	No data	No data	No data	No data	0.459946259658521	No data	No data
triple-negative breast cancer	0.1063982050480265	No data	No data	No data	No data	No data	No data	No data	No data	No data	No data	No data	No data	No data	No data	No data	No data	No data	No data	No data	No data	0.8750848407913642	No data	No data
body weight	0.10607849333564355	0.17449106666810488	No data	No data	No data	No data	No data	No data	No data	No data	No data	No data	No data	No data	No data	No data	No data	No data	No data	No data	No data	No data	No data	No data
cerebellar volume measurement	0.10539983238473291	0.17337472093668793	No data	No data	No data	No data	No data	No data	No data	No data	No data	No data	No data	No data	No data	No data	No data	No data	No data	No data	No data	No data	No data	No data
acute lung injury	0.10537267128404176	No data	No data	No data	No data	No data	No data	No data	No data	No data	No data	No data	No data	No data	No data	No data	No data	No data	No data	No data	No data	0.8666502149423881	No data	No data
fat pad mass	0.10504094867347995	0.17278438448283018	No data	No data	No data	No data	No data	No data	No data	No data	No data	No data	No data	No data	No data	No data	No data	No data	No data	No data	No data	No data	No data	No data
Mantle cell lymphoma	0.10496856572037924	No data	No data	No data	No data	No data	No data	No data	No data	No data	No data	No data	No data	No data	No data	No data	No data	No data	No data	No data	No data	0.8633266001062084	No data	No data
myeloid sarcoma	0.10490295822975429	No data	No data	No data	No data	No data	No data	No data	No data	No data	No data	No data	No data	No data	No data	No data	No data	No data	No data	No data	No data	0.8627870034047193	No data	No data
lung cancer	0.10463481289824006	No data	No data	No data	No data	No data	No data	No data	No data	No data	No data	No data	No data	No data	No data	No data	No data	No data	No data	No data	No data	0.8605816098585486	No data	No data
cognitive function measurement	0.10285598318493823	0.1691902821653858	No data	No data	No data	No data	No data	No data	No data	No data	No data	No data	No data	No data	No data	No data	No data	No data	No data	No data	No data	No data	No data	No data
insulin resistance	0.10257223254333694	No data	No data	No data	No data	No data	No data	No data	No data	No data	No data	No data	No data	No data	No data	No data	No data	No data	No data	No data	No data	0.8436176695300903	No data	No data
diet measurement	0.10225367848640463	0.168199536671162	No data	No data	No data	No data	No data	No data	No data	No data	No data	No data	No data	No data	No data	No data	No data	No data	No data	No data	No data	No data	No data	No data
Nijmegen breakage syndrome	0.10139975549036319	No data	No data	No data	No data	No data	No data	No data	No data	No data	No data	No data	No data	No data	No data	No data	No data	No data	No data	No data	No data	0.833974490918478	No data	No data
colorectal adenocarcinoma	0.10048927623434141	No data	No data	No data	No data	No data	No data	No data	No data	No data	No data	No data	No data	No data	No data	No data	No data	No data	0.3039653988058105	No data	No data	0.2662905908029698	No data	No data
coronary artery disease	0.10026606571914484	No data	No data	No data	No data	No data	No data	No data	No data	No data	No data	No data	No data	No data	No data	No data	No data	No data	No data	No data	No data	0.8246503229731108	No data	No data
neuroblastoma	0.10015199687353116	No data	No data	No data	No data	No data	No data	No data	No data	No data	No data	No data	No data	No data	No data	No data	No data	No data	No data	No data	No data	0.8237121500259446	No data	No data
body fat percentage	0.09897771817909279	0.1628108307194614	No data	No data	No data	No data	No data	No data	No data	No data	No data	No data	No data	No data	No data	No data	No data	No data	No data	No data	No data	No data	No data	No data
cervical cancer	0.0974564033366983	No data	No data	No data	No data	No data	No data	No data	No data	No data	No data	No data	No data	No data	No data	No data	No data	No data	No data	No data	No data	0.8015419166093861	No data	No data
inflammatory breast carcinoma	0.09732265074014723	No data	No data	No data	No data	No data	No data	No data	No data	No data	No data	No data	No data	No data	No data	No data	No data	No data	No data	No data	No data	0.800441852284001	No data	No data
Pallister-Hall syndrome	0.09730780600932845	No data	No data	No data	No data	No data	No data	No data	No data	No data	No data	No data	No data	No data	No data	No data	No data	No data	No data	No data	No data	0.8003197600090488	No data	No data
bipolar disorder	0.09724975550065856	0.12292759725123271	No data	No data	No data	No data	No data	No data	No data	No data	No data	No data	No data	No data	No data	No data	No data	No data	No data	No data	No data	0.646182820050974	No data	No data
polycystic ovary syndrome	0.09716248023884341	No data	No data	No data	No data	No data	No data	No data	No data	No data	No data	No data	No data	No data	No data	No data	No data	No data	No data	No data	No data	0.799124510721992	No data	No data
gastric adenocarcinoma	0.09685294248708083	No data	No data	No data	No data	No data	No data	No data	No data	No data	No data	No data	No data	No data	No data	No data	No data	No data	0.3039653988058105	No data	No data	0.14666073288010623	No data	No data
small cell lung carcinoma	0.09669425170813166	No data	No data	No data	No data	No data	No data	No data	No data	No data	No data	No data	No data	No data	No data	No data	No data	No data	No data	No data	No data	0.7952735088271112	No data	No data
Parkinson disease	0.09664598992419933	No data	No data	No data	No data	No data	No data	No data	No data	No data	No data	No data	No data	No data	No data	No data	No data	No data	No data	No data	No data	0.7948765739776027	No data	No data
prostate adenocarcinoma	0.09634711235529012	No data	No data	No data	No data	No data	No data	No data	No data	No data	No data	No data	No data	No data	No data	No data	No data	No data	0.3039653988058105	No data	No data	0.1300196897292088	No data	No data
papillary thyroid carcinoma	0.09587685925387726	No data	No data	No data	No data	No data	No data	No data	No data	No data	No data	No data	No data	No data	No data	No data	No data	No data	No data	No data	No data	0.7885507662265908	No data	No data
pancreatic neoplasm	0.09557037106110342	No data	No data	No data	No data	No data	No data	No data	No data	No data	No data	No data	No data	No data	No data	No data	No data	No data	No data	No data	No data	0.7860300172040215	No data	No data
chronic obstructive pulmonary disease	0.09553057430770341	No data	No data	No data	No data	No data	No data	No data	No data	No data	No data	No data	No data	No data	No data	No data	No data	No data	No data	No data	No data	0.7857027040167612	No data	No data
hematocrit	0.09548765692535978	0.12596131280474318	No data	No data	No data	No data	No data	No data	No data	No data	No data	No data	No data	No data	No data	No data	No data	No data	No data	No data	No data	0.6221726432700747	No data	No data
amount of iron in brain	0.0953196803248976	0.15679363621547093	No data	No data	No data	No data	No data	No data	No data	No data	No data	No data	No data	No data	No data	No data	No data	No data	No data	No data	No data	No data	No data	No data
chromophobe renal cell carcinoma	0.0950320699259569	No data	No data	No data	No data	No data	No data	No data	No data	No data	No data	No data	No data	No data	No data	No data	No data	No data	0.3039653988058105	No data	No data	0.08675679090915842	No data	No data
urinary bladder cancer	0.09482789957882547	No data	No data	No data	No data	No data	No data	No data	No data	No data	No data	No data	No data	No data	No data	No data	No data	No data	0.3039653988058105	No data	No data	0.08003989655428859	No data	No data
osteoarthritis, knee	0.09464900496684801	0.14506701009282022	No data	No data	No data	No data	No data	No data	No data	No data	No data	No data	No data	No data	No data	No data	No data	No data	No data	No data	No data	0.21246832170238716	No data	No data
thyroid cancer	0.09443598727386807	No data	No data	No data	No data	No data	No data	No data	No data	No data	No data	No data	No data	No data	No data	No data	No data	No data	No data	No data	No data	0.7767001412404086	No data	No data
cholangiocarcinoma	0.09397878384688167	No data	No data	No data	No data	No data	No data	No data	No data	No data	No data	No data	No data	No data	No data	No data	No data	No data	No data	No data	No data	0.7729398166378171	No data	No data
total cortical area measurement	0.09392111707229599	0.15449310586218706	No data	No data	No data	No data	No data	No data	No data	No data	No data	No data	No data	No data	No data	No data	No data	No data	No data	No data	No data	No data	No data	No data
Hodgkins lymphoma	0.09381955119603932	No data	No data	No data	No data	No data	No data	No data	No data	No data	No data	No data	No data	No data	No data	No data	No data	No data	No data	No data	No data	0.5763777331183411	No data	0.627535755260199
multisite chronic pain	0.09364612255494723	0.154040760762335	No data	No data	No data	No data	No data	No data	No data	No data	No data	No data	No data	No data	No data	No data	No data	No data	No data	No data	No data	No data	No data	No data
pulmonary arterial hypertension	0.09357850346093524	No data	No data	No data	No data	No data	No data	No data	No data	No data	No data	No data	No data	No data	No data	No data	No data	No data	No data	No data	No data	0.7696476624360641	No data	No data
serum gamma-glutamyl transferase measurement	0.09296044079716755	0.15291286633673012	No data	No data	No data	No data	No data	No data	No data	No data	No data	No data	No data	No data	No data	No data	No data	No data	No data	No data	No data	No data	No data	No data
grip strength measurement	0.09288737273909366	0.15279267492948287	No data	No data	No data	No data	No data	No data	No data	No data	No data	No data	No data	No data	No data	No data	No data	No data	No data	No data	No data	No data	No data	No data
papillary renal cell carcinoma	0.09276454352586014	No data	No data	No data	No data	No data	No data	No data	No data	No data	No data	No data	No data	No data	No data	No data	No data	No data	0.3039653988058105	No data	No data	0.012158615952232422	No data	No data
thyroid gland adenocarcinoma	0.09239496367117545	No data	No data	No data	No data	No data	No data	No data	No data	No data	No data	No data	No data	No data	No data	No data	No data	No data	0.3039653988058105	No data	No data	No data	No data	No data
chronic myelogenous leukemia	0.09216856048174875	No data	No data	No data	No data	No data	No data	No data	No data	No data	No data	No data	No data	No data	No data	No data	No data	No data	No data	No data	No data	0.7580514167389738	No data	No data
lumbar disc degeneration	0.09161290346037124	No data	No data	No data	No data	No data	No data	No data	No data	No data	No data	No data	No data	No data	No data	No data	No data	No data	No data	No data	No data	0.7534813487019494	No data	No data
waist circumference	0.09127778288860584	0.15014502184658032	No data	No data	No data	No data	No data	No data	No data	No data	No data	No data	No data	No data	No data	No data	No data	No data	No data	No data	No data	No data	No data	No data
enthesopathy	0.09122926453859465	0.15006521284496072	No data	No data	No data	No data	No data	No data	No data	No data	No data	No data	No data	No data	No data	No data	No data	No data	No data	No data	No data	No data	No data	No data
aspartate aminotransferase measurement	0.09107284757677556	0.1498079188199934	No data	No data	No data	No data	No data	No data	No data	No data	No data	No data	No data	No data	No data	No data	No data	No data	No data	No data	No data	No data	No data	No data
calcium measurement	0.09068444476618352	0.14916902568919962	No data	No data	No data	No data	No data	No data	No data	No data	No data	No data	No data	No data	No data	No data	No data	No data	No data	No data	No data	No data	No data	No data
serum albumin amount	0.09068444476618352	0.14916902568919962	No data	No data	No data	No data	No data	No data	No data	No data	No data	No data	No data	No data	No data	No data	No data	No data	No data	No data	No data	No data	No data	No data
taste liking measurement	0.09061365133170093	0.14905257586504084	No data	No data	No data	No data	No data	No data	No data	No data	No data	No data	No data	No data	No data	No data	No data	No data	No data	No data	No data	No data	No data	No data
adult T-cell leukemia/lymphoma	0.08953696192194652	No data	No data	No data	No data	No data	No data	No data	No data	No data	No data	No data	No data	No data	No data	No data	No data	No data	No data	No data	No data	0.7364075177118066	No data	No data
erectile dysfunction	0.08890955975545188	0.14257200507199747	No data	No data	No data	No data	No data	No data	No data	No data	No data	No data	No data	No data	No data	No data	No data	No data	No data	No data	No data	0.07354939094145453	No data	No data
Insulin resistance	0.0888349164147107	No data	No data	No data	No data	No data	No data	No data	No data	No data	No data	No data	No data	No data	No data	No data	No data	No data	No data	No data	No data	0.7306334599572566	No data	No data
adrenal cortex carcinoma	0.08881502709767963	No data	No data	No data	No data	No data	No data	No data	No data	No data	No data	No data	No data	No data	No data	No data	No data	No data	No data	No data	No data	0.7304698778759637	No data	No data
alcohol drinking	0.0884402311623715	0.1454774647210288	No data	No data	No data	No data	No data	No data	No data	No data	No data	No data	No data	No data	No data	No data	No data	No data	No data	No data	No data	No data	No data	No data
osteoarthritis, hip	0.08837194632630763	0.1444532451543657	No data	No data	No data	No data	No data	No data	No data	No data	No data	No data	No data	No data	No data	No data	No data	No data	No data	No data	No data	0.01823792392834863	No data	No data
carcinoma	0.08804166572919488	No data	No data	No data	No data	No data	No data	No data	No data	No data	No data	No data	No data	No data	No data	No data	No data	No data	No data	No data	No data	0.7241092742388141	No data	No data
cholesteatoma	0.087644176243095	No data	No data	No data	No data	No data	No data	No data	No data	No data	No data	No data	No data	No data	No data	No data	No data	No data	No data	No data	No data	0.7208400741286908	No data	No data
chronic kidney disease	0.08755211493418784	No data	No data	No data	No data	No data	No data	No data	No data	No data	No data	No data	No data	No data	No data	No data	No data	No data	No data	No data	No data	0.7200829048154329	No data	No data
self reported educational attainment	0.08747257602677719	0.14388574550003203	No data	No data	No data	No data	No data	No data	No data	No data	No data	No data	No data	No data	No data	No data	No data	No data	No data	No data	No data	No data	No data	No data
pain	0.08729595932291546	0.14105906955658756	No data	No data	No data	No data	No data	No data	No data	No data	No data	No data	No data	No data	No data	No data	No data	No data	No data	No data	No data	0.050723097532921334	No data	No data
Hyperammonemia	0.08717140649725078	No data	No data	No data	No data	No data	No data	No data	No data	No data	No data	No data	No data	No data	No data	No data	No data	No data	No data	No data	No data	0.7169517224634879	No data	No data
risk-taking behaviour	0.08695767132539406	0.14303876636456786	No data	No data	No data	No data	No data	No data	No data	No data	No data	No data	No data	No data	No data	No data	No data	No data	No data	No data	No data	No data	No data	No data
Shoulder pain	0.08667391276050751	0.14257200507199747	No data	No data	No data	No data	No data	No data	No data	No data	No data	No data	No data	No data	No data	No data	No data	No data	No data	No data	No data	No data	No data	No data
Neck pain	0.08667391276050751	0.14257200507199747	No data	No data	No data	No data	No data	No data	No data	No data	No data	No data	No data	No data	No data	No data	No data	No data	No data	No data	No data	No data	No data	No data
oral squamous cell carcinoma	0.08656542551930323	No data	No data	No data	No data	No data	No data	No data	No data	No data	No data	No data	No data	No data	No data	No data	No data	No data	No data	No data	No data	0.7119677589899457	No data	No data
physical activity measurement	0.08634516054849517	0.14203123264641235	No data	No data	No data	No data	No data	No data	No data	No data	No data	No data	No data	No data	No data	No data	No data	No data	No data	No data	No data	No data	No data	No data
autoimmune thrombocytopenic purpura	0.08622955463038462	No data	No data	No data	No data	No data	No data	No data	No data	No data	No data	No data	No data	No data	No data	No data	No data	No data	No data	No data	No data	0.7092053484471822	No data	No data
opioid use disorder	0.08600154112189029	0.1414660047817362	No data	No data	No data	No data	No data	No data	No data	No data	No data	No data	No data	No data	No data	No data	No data	No data	No data	No data	No data	No data	No data	No data
breast neoplasm	0.08591110889470359	No data	No data	No data	No data	No data	No data	No data	No data	No data	No data	No data	No data	No data	No data	No data	No data	No data	No data	No data	No data	0.706586253174068	No data	No data
systolic blood pressure	0.08589473496111144	0.14129031675737808	No data	No data	No data	No data	No data	No data	No data	No data	No data	No data	No data	No data	No data	No data	No data	No data	No data	No data	No data	No data	No data	No data
thyroid carcinoma	0.08588348882865342	No data	No data	No data	No data	No data	No data	No data	No data	No data	No data	No data	No data	No data	No data	No data	No data	No data	No data	No data	No data	0.7063590886171917	No data	No data
Uveal melanoma	0.0857352476394617	No data	No data	No data	No data	No data	No data	No data	No data	No data	No data	No data	No data	No data	No data	No data	No data	No data	No data	No data	No data	0.7051398611181564	No data	No data
diabetic nephropathy	0.08513318386351774	No data	No data	No data	No data	No data	No data	No data	No data	No data	No data	No data	No data	No data	No data	No data	No data	No data	No data	No data	No data	0.700188115143867	No data	No data
chronic hepatitis B virus infection	0.08501403561400114	No data	No data	No data	No data	No data	No data	No data	No data	No data	No data	No data	No data	No data	No data	No data	No data	No data	No data	No data	No data	0.6992081660280739	No data	No data
educational attainment	0.08384688125183887	0.1379217529055088	No data	No data	No data	No data	No data	No data	No data	No data	No data	No data	No data	No data	No data	No data	No data	No data	No data	No data	No data	No data	No data	No data
immunodeficiency 18	0.0837366753158665	No data	No data	No data	No data	No data	No data	No data	No data	No data	No data	No data	No data	No data	No data	No data	No data	No data	No data	No data	No data	No data	No data	0.6887023625455639
colitis	0.08354259880351848	No data	No data	No data	No data	No data	No data	No data	No data	No data	No data	No data	No data	No data	No data	No data	No data	No data	No data	No data	No data	0.6871061569156592	No data	No data
subarachnoid hemorrhage	0.08317203023180574	No data	No data	No data	No data	No data	No data	No data	No data	No data	No data	No data	No data	No data	No data	No data	No data	No data	No data	No data	No data	0.6840583711054273	No data	No data
viral encephalitis	0.08313655252555396	No data	No data	No data	No data	No data	No data	No data	No data	No data	No data	No data	No data	No data	No data	No data	No data	No data	No data	No data	No data	0.6837665804411678	No data	No data
Agents acting on the renin-angiotensin system use measurement	0.08293754504751696	0.13642596389811779	No data	No data	No data	No data	No data	No data	No data	No data	No data	No data	No data	No data	No data	No data	No data	No data	No data	No data	No data	No data	No data	No data
BNP measurement	0.08282502073501775	0.13624086994837664	No data	No data	No data	No data	No data	No data	No data	No data	No data	No data	No data	No data	No data	No data	No data	No data	No data	No data	No data	No data	No data	No data
Spinal cord injury	0.08194146727300777	No data	No data	No data	No data	No data	No data	No data	No data	No data	No data	No data	No data	No data	No data	No data	No data	No data	No data	No data	No data	0.673937457971626	No data	No data
hypertension	0.08187478849876777	0.11835405438663552	No data	No data	No data	No data	No data	No data	No data	No data	No data	No data	No data	No data	No data	No data	No data	No data	No data	No data	No data	0.32647511374382016	No data	No data
adenoma	0.08139899749297619	No data	No data	No data	No data	No data	No data	No data	No data	No data	No data	No data	No data	No data	No data	No data	No data	No data	No data	No data	No data	0.6694758499879311	No data	No data
alcohol dependence measurement	0.0813710748860458	0.13384923942943588	No data	No data	No data	No data	No data	No data	No data	No data	No data	No data	No data	No data	No data	No data	No data	No data	No data	No data	No data	No data	No data	No data
severe combined immunodeficiency due to CARD11 deficiency	0.08132098189084286	No data	No data	No data	No data	No data	No data	No data	No data	No data	No data	No data	No data	No data	No data	No data	No data	No data	No data	No data	No data	No data	No data	0.6688342012802178
diastolic blood pressure	0.08080446254114754	0.1329172051467111	No data	No data	No data	No data	No data	No data	No data	No data	No data	No data	No data	No data	No data	No data	No data	No data	No data	No data	No data	No data	No data	No data
combined immunodeficiency with skin granulomas	0.0807202053562805	No data	No data	No data	No data	No data	No data	No data	No data	No data	No data	No data	No data	No data	No data	No data	No data	No data	No data	No data	No data	No data	No data	0.663893042377571
classic Hodgkin lymphoma	0.08069422564018242	No data	No data	No data	No data	No data	No data	No data	No data	No data	No data	No data	No data	No data	No data	No data	No data	No data	No data	No data	No data	0.14457445526426957	No data	0.627535755260199
Sepsis	0.08041470411595707	No data	No data	No data	No data	No data	No data	No data	No data	No data	No data	No data	No data	No data	No data	No data	No data	No data	No data	No data	No data	0.6613804106641946	No data	No data
isolated agammaglobulinemia	0.08027647925696849	No data	No data	No data	No data	No data	No data	No data	No data	No data	No data	No data	No data	No data	No data	No data	No data	No data	No data	No data	No data	No data	No data	0.660243563678225
Adenomyosis	0.08024305184410493	No data	No data	No data	No data	No data	No data	No data	No data	No data	No data	No data	No data	No data	No data	No data	No data	No data	No data	No data	No data	0.659968635898658	No data	No data
severe combined immunodeficiency due to CTPS1 deficiency	0.08010935080230366	No data	No data	No data	No data	No data	No data	No data	No data	No data	No data	No data	No data	No data	No data	No data	No data	No data	No data	No data	No data	No data	No data	0.6588689955915165
medulloblastoma	0.07960221214908622	No data	No data	No data	No data	No data	No data	No data	No data	No data	No data	No data	No data	No data	No data	No data	No data	No data	No data	No data	No data	0.6546979727118579	No data	No data
autoimmune lymphoproliferative syndrome type 2B	0.07931384797341447	No data	No data	No data	No data	No data	No data	No data	No data	No data	No data	No data	No data	No data	No data	No data	No data	No data	No data	No data	No data	0.1777423414695996	No data	0.6078907014814894
triglyceride measurement	0.07929057008231473	0.13042696700648124	No data	No data	No data	No data	No data	No data	No data	No data	No data	No data	No data	No data	No data	No data	No data	No data	No data	No data	No data	No data	No data	No data
skin basal cell carcinoma	0.07925830753477248	No data	No data	No data	No data	No data	No data	No data	No data	No data	No data	No data	No data	No data	No data	No data	No data	No data	No data	No data	No data	0.6518694878278477	No data	No data
endometriosis	0.07920507969066838	No data	No data	No data	No data	No data	No data	No data	No data	No data	No data	No data	No data	No data	No data	No data	No data	No data	No data	No data	No data	0.6514317090188679	No data	No data
COVID-19	0.07888881328747362	No data	No data	No data	No data	No data	No data	No data	No data	No data	No data	No data	No data	No data	No data	No data	No data	No data	No data	No data	No data	0.6488305379280359	No data	No data
immunodeficiency 112	0.07874865073683773	No data	No data	No data	No data	No data	No data	No data	No data	No data	No data	No data	No data	No data	No data	No data	No data	No data	No data	No data	No data	No data	No data	0.6476777541639419
brain attribute	0.07817711311345615	0.12859541484095022	No data	No data	No data	No data	No data	No data	No data	No data	No data	No data	No data	No data	No data	No data	No data	No data	No data	No data	No data	No data	No data	No data
immunodeficiency, common variable, 4	0.07807814398658387	No data	No data	No data	No data	No data	No data	No data	No data	No data	No data	No data	No data	No data	No data	No data	No data	No data	No data	No data	No data	No data	No data	0.6421630907113903
Hepatic steatosis	0.07794504059060596	No data	No data	No data	No data	No data	No data	No data	No data	No data	No data	No data	No data	No data	No data	No data	No data	No data	No data	No data	No data	0.6410683658142405	No data	No data
serum homoarginine amount	0.07779468079462998	0.12796634271575333	No data	No data	No data	No data	No data	No data	No data	No data	No data	No data	No data	No data	No data	No data	No data	No data	No data	No data	No data	No data	No data	No data
hyper-IgM syndrome type 3	0.07776650260349996	No data	No data	No data	No data	No data	No data	No data	No data	No data	No data	No data	No data	No data	No data	No data	No data	No data	No data	No data	No data	No data	No data	0.6395999586550095
intelligence	0.07742414989825404	0.12735684752677517	No data	No data	No data	No data	No data	No data	No data	No data	No data	No data	No data	No data	No data	No data	No data	No data	No data	No data	No data	No data	No data	No data
coffee consumption measurement	0.0773246188778288	0.12719312655587475	No data	No data	No data	No data	No data	No data	No data	No data	No data	No data	No data	No data	No data	No data	No data	No data	No data	No data	No data	No data	No data	No data
inflammatory bowel disease	0.07731147457952811	No data	No data	No data	No data	No data	No data	No data	No data	No data	No data	No data	No data	No data	No data	No data	No data	No data	No data	No data	No data	0.6358575259162873	No data	No data
hyper-IgM syndrome type 2	0.07708415973688988	No data	No data	No data	No data	No data	No data	No data	No data	No data	No data	No data	No data	No data	No data	No data	No data	No data	No data	No data	No data	No data	No data	0.6339879476391931
immune deficiency, familial variable	0.07690434806630989	No data	No data	No data	No data	No data	No data	No data	No data	No data	No data	No data	No data	No data	No data	No data	No data	No data	No data	No data	No data	No data	No data	0.6325090649169621
Systemic lupus erythematosus	0.07679052470151702	No data	No data	No data	No data	No data	No data	No data	No data	No data	No data	No data	No data	No data	No data	No data	No data	No data	No data	No data	No data	0.6315729109563465	No data	No data
autoimmune disease	0.07673691156462147	No data	No data	No data	No data	No data	No data	No data	No data	No data	No data	No data	No data	No data	No data	No data	No data	No data	No data	No data	No data	0.3637112724851049	No data	0.5402041451391631
BENTA disease	0.07666270810273344	No data	No data	No data	No data	No data	No data	No data	No data	No data	No data	No data	No data	No data	No data	No data	No data	No data	No data	No data	No data	0.05199975220790574	No data	0.6175217299069292
mesothelioma	0.07655450497075485	No data	No data	No data	No data	No data	No data	No data	No data	No data	No data	No data	No data	No data	No data	No data	No data	No data	No data	No data	No data	0.6296317382793789	No data	No data
urate measurement	0.0765011239236753	0.1258385398868184	No data	No data	No data	No data	No data	No data	No data	No data	No data	No data	No data	No data	No data	No data	No data	No data	No data	No data	No data	No data	No data	No data
pain measurement	0.07594366679851736	0.1249215652453822	No data	No data	No data	No data	No data	No data	No data	No data	No data	No data	No data	No data	No data	No data	No data	No data	No data	No data	No data	No data	No data	No data
Dowling-Degos disease 1	0.07581520074573675	No data	No data	No data	No data	No data	No data	No data	No data	No data	No data	No data	No data	No data	No data	No data	No data	No data	No data	No data	No data	0.6235512417169197	No data	No data
immunodeficiency 99 with hypogammaglobulinemia and autoimmune cytopenias	0.07550860820690206	No data	No data	No data	No data	No data	No data	No data	No data	No data	No data	No data	No data	No data	No data	No data	No data	No data	No data	No data	No data	No data	No data	0.6210296344876166
atherosclerosis	0.07534297728525158	No data	No data	No data	No data	No data	No data	No data	No data	No data	No data	No data	No data	No data	No data	No data	No data	No data	No data	No data	No data	0.6196673830413896	No data	No data
cholesteryl ester measurement	0.07519691487595774	0.11741142835746649	No data	No data	No data	No data	No data	No data	No data	No data	No data	No data	No data	No data	No data	No data	No data	No data	No data	No data	No data	0.12563573356989727	No data	No data
gamma chain deficiency	0.07513943056220553	No data	No data	No data	No data	No data	No data	No data	No data	No data	No data	No data	No data	No data	No data	No data	No data	No data	No data	No data	No data	No data	No data	0.617993288524006
depressive disorder	0.07474425015772511	No data	No data	No data	No data	No data	No data	No data	No data	No data	No data	No data	No data	No data	No data	No data	No data	No data	No data	No data	No data	0.6147430797335238	No data	No data
BMI-adjusted waist-hip ratio	0.0745799062933012	0.12267828276886684	No data	No data	No data	No data	No data	No data	No data	No data	No data	No data	No data	No data	No data	No data	No data	No data	No data	No data	No data	No data	No data	No data
immunodeficiency, common variable, 7	0.07369473378148363	No data	No data	No data	No data	No data	No data	No data	No data	No data	No data	No data	No data	No data	No data	No data	No data	No data	No data	No data	No data	No data	No data	0.6061112060041067
Chronic mucocutaneous candidosis	0.07369426524436785	No data	No data	No data	No data	No data	No data	No data	No data	No data	No data	No data	No data	No data	No data	No data	No data	No data	No data	No data	No data	No data	No data	0.6061073524642168
age-related macular degeneration	0.07356641771565338	No data	No data	No data	No data	No data	No data	No data	No data	No data	No data	No data	No data	No data	No data	No data	No data	No data	No data	No data	No data	0.6050558550798372	No data	No data
agammaglobulinemia 7, autosomal recessive	0.07355571759959366	No data	No data	No data	No data	No data	No data	No data	No data	No data	No data	No data	No data	No data	No data	No data	No data	No data	No data	No data	No data	No data	No data	0.6049678506877111
immunodeficiency 73c with defective neutrophil chemotaxis and hypogammaglobulinemia	0.07343650738615816	No data	No data	No data	No data	No data	No data	No data	No data	No data	No data	No data	No data	No data	No data	No data	No data	No data	No data	No data	No data	No data	No data	0.6039873919422104
T-B+ severe combined immunodeficiency due to JAK3 deficiency	0.07321518227682325	No data	No data	No data	No data	No data	No data	No data	No data	No data	No data	No data	No data	No data	No data	No data	No data	No data	No data	No data	No data	No data	No data	0.602167076947441
malaria	0.07284846393419449	No data	No data	No data	No data	No data	No data	No data	No data	No data	No data	No data	No data	No data	No data	No data	No data	No data	No data	No data	No data	0.5991509578096256	No data	No data
severe combined immunodeficiency due to LAT deficiency	0.0728138584150411	No data	No data	No data	No data	No data	No data	No data	No data	No data	No data	No data	No data	No data	No data	No data	No data	No data	No data	No data	No data	No data	No data	0.598866340553111
severe combined immunodeficiency due to CD70 deficiency	0.07279256394476956	No data	No data	No data	No data	No data	No data	No data	No data	No data	No data	No data	No data	No data	No data	No data	No data	No data	No data	No data	No data	No data	No data	0.5986912016199035
immunodeficiency, common variable, 15	0.07279061263727035	No data	No data	No data	No data	No data	No data	No data	No data	No data	No data	No data	No data	No data	No data	No data	No data	No data	No data	No data	No data	No data	No data	0.5986751528565667
insomnia	0.07249126589821264	0.11257170495536657	No data	No data	No data	No data	No data	No data	No data	No data	No data	No data	No data	No data	No data	No data	No data	No data	No data	No data	No data	0.13341845921046483	No data	No data
major depressive disorder	0.07219571108653554	0.10771764176505405	No data	No data	No data	No data	No data	No data	No data	No data	No data	No data	No data	No data	No data	No data	No data	No data	No data	No data	No data	0.2207764185604102	No data	No data
glucose measurement	0.07218724006485773	0.11874252850564551	No data	No data	No data	No data	No data	No data	No data	No data	No data	No data	No data	No data	No data	No data	No data	No data	No data	No data	No data	No data	No data	No data
Acute kidney injury	0.07196017734460146	No data	No data	No data	No data	No data	No data	No data	No data	No data	No data	No data	No data	No data	No data	No data	No data	No data	No data	No data	No data	0.591845137862003	No data	No data
autoimmune lymphoproliferative syndrome due to CTLA4 haploinsufficiency	0.07191851245960328	No data	No data	No data	No data	No data	No data	No data	No data	No data	No data	No data	No data	No data	No data	No data	No data	No data	No data	No data	No data	No data	No data	0.5915024600016127
dengue disease	0.07176144485257754	No data	No data	No data	No data	No data	No data	No data	No data	No data	No data	No data	No data	No data	No data	No data	No data	No data	No data	No data	No data	0.5902106385669789	No data	No data
fetal growth restriction	0.07153497783538719	No data	No data	No data	No data	No data	No data	No data	No data	No data	No data	No data	No data	No data	No data	No data	No data	No data	No data	No data	No data	0.5883480333323036	No data	No data
Waldenstrom macroglobulinemia	0.07152747446965771	No data	No data	No data	No data	No data	No data	No data	No data	No data	No data	No data	No data	No data	No data	No data	No data	No data	No data	No data	No data	0.07720354985888754	No data	0.5689854335332258
phospholipid amount	0.07147296175629467	0.11756759492542677	No data	No data	No data	No data	No data	No data	No data	No data	No data	No data	No data	No data	No data	No data	No data	No data	No data	No data	No data	No data	No data	No data
X-linked immunodeficiency with magnesium defect, Epstein-Barr virus infection and neoplasia	0.07144054149603354	No data	No data	No data	No data	No data	No data	No data	No data	No data	No data	No data	No data	No data	No data	No data	No data	No data	No data	No data	No data	No data	No data	0.5875713302953407
nail-patella syndrome	0.07131716081788539	No data	No data	No data	No data	No data	No data	No data	No data	No data	No data	No data	No data	No data	No data	No data	No data	No data	No data	No data	No data	0.58655657106096	No data	No data
Townes-Brocks syndrome	0.07124692846381439	No data	No data	No data	No data	No data	No data	No data	No data	No data	No data	No data	No data	No data	No data	No data	No data	No data	No data	No data	No data	0.5859789366135285	No data	No data
liver dysplastic nodule	0.07095151206005285	No data	No data	No data	No data	No data	No data	No data	No data	No data	No data	No data	No data	No data	No data	No data	No data	No data	No data	No data	No data	0.5835492488520091	No data	No data
white matter integrity	0.07083164269296588	0.11651267376359661	No data	No data	No data	No data	No data	No data	No data	No data	No data	No data	No data	No data	No data	No data	No data	No data	No data	No data	No data	No data	No data	No data
agammaglobulinemia 8, autosomal dominant	0.07082355518619929	No data	No data	No data	No data	No data	No data	No data	No data	No data	No data	No data	No data	No data	No data	No data	No data	No data	No data	No data	No data	No data	No data	0.582496852145375
squamous cell carcinoma	0.07075819189189042	0.034714434893921224	No data	No data	No data	No data	No data	No data	No data	No data	No data	No data	No data	No data	No data	No data	No data	No data	No data	No data	No data	0.5385662202484716	No data	No data
immunodeficiency, common variable, 14	0.0707135412929755	No data	No data	No data	No data	No data	No data	No data	No data	No data	No data	No data	No data	No data	No data	No data	No data	No data	No data	No data	No data	No data	No data	0.5815920296420901
immunodeficiency 62	0.07070652199504954	No data	No data	No data	No data	No data	No data	No data	No data	No data	No data	No data	No data	No data	No data	No data	No data	No data	No data	No data	No data	No data	No data	0.5815342985816345
benign prostatic hyperplasia	0.07069503660202221	No data	No data	No data	No data	No data	No data	No data	No data	No data	No data	No data	No data	No data	No data	No data	No data	No data	No data	No data	No data	0.5814398355845923	No data	No data
immunodeficiency 105	0.07060239219706059	No data	No data	No data	No data	No data	No data	No data	No data	No data	No data	No data	No data	No data	No data	No data	No data	No data	No data	No data	No data	No data	No data	0.5806778705276682
vital capacity	0.07047677026527209	0.11592893556660448	No data	No data	No data	No data	No data	No data	No data	No data	No data	No data	No data	No data	No data	No data	No data	No data	No data	No data	No data	No data	No data	No data
liver cancer	0.07034498203404779	No data	No data	No data	No data	No data	No data	No data	No data	No data	No data	No data	No data	No data	No data	No data	No data	No data	No data	No data	No data	0.5785607696666485	No data	No data
BMI-adjusted waist circumference	0.07028094782277629	0.11560682251810435	No data	No data	No data	No data	No data	No data	No data	No data	No data	No data	No data	No data	No data	No data	No data	No data	No data	No data	No data	No data	No data	No data
lipid measurement	0.07027500720050886	0.1155970506455643	No data	No data	No data	No data	No data	No data	No data	No data	No data	No data	No data	No data	No data	No data	No data	No data	No data	No data	No data	No data	No data	No data
sarcoma	0.07026574252678688	No data	No data	No data	No data	No data	No data	No data	No data	No data	No data	No data	No data	No data	No data	No data	No data	No data	No data	No data	No data	0.5779090548039353	No data	No data
severe combined immunodeficiency due to CORO1A deficiency	0.07000030317487718	No data	No data	No data	No data	No data	No data	No data	No data	No data	No data	No data	No data	No data	No data	No data	No data	No data	No data	No data	No data	No data	No data	0.5757259169126445
Immunodeficiency by defective expression of HLA class 2	0.06995392090311425	No data	No data	No data	No data	No data	No data	No data	No data	No data	No data	No data	No data	No data	No data	No data	No data	No data	No data	No data	No data	No data	No data	0.5753444403371432
irritable bowel syndrome	0.06975972295805821	No data	No data	No data	No data	No data	No data	No data	No data	No data	No data	No data	No data	No data	No data	No data	No data	No data	No data	No data	No data	0.5737472359693189	No data	No data
respiratory system disease	0.069678849060512	0.11056851999481662	No data	No data	No data	No data	No data	No data	No data	No data	No data	No data	No data	No data	No data	No data	No data	No data	No data	No data	No data	0.08095791557179088	No data	No data
immunoglobulin A deficiency 2	0.06956395707477143	No data	No data	No data	No data	No data	No data	No data	No data	No data	No data	No data	No data	No data	No data	No data	No data	No data	No data	No data	No data	No data	No data	0.5721371359048388
short-limb skeletal dysplasia with severe combined immunodeficiency	0.06951263809982662	No data	No data	No data	No data	No data	No data	No data	No data	No data	No data	No data	No data	No data	No data	No data	No data	No data	No data	No data	No data	No data	No data	0.5717150568199625
experimental autoimmune encephalomyelitis	0.0695077925186308	No data	No data	No data	No data	No data	No data	No data	No data	No data	No data	No data	No data	No data	No data	No data	No data	No data	No data	No data	No data	0.571675203754327	No data	No data
memory performance	0.0693433531055865	0.11406455040280221	No data	No data	No data	No data	No data	No data	No data	No data	No data	No data	No data	No data	No data	No data	No data	No data	No data	No data	No data	No data	No data	No data
severe combined immunodeficiency due to IKK2 deficiency	0.06932234620371214	No data	No data	No data	No data	No data	No data	No data	No data	No data	No data	No data	No data	No data	No data	No data	No data	No data	No data	No data	No data	No data	No data	0.5701499782216904
tuberous sclerosis	0.06930437282097157	No data	No data	No data	No data	No data	No data	No data	No data	No data	No data	No data	No data	No data	No data	No data	No data	No data	No data	No data	No data	0.5700021539725227	No data	No data
phospholipids:total lipids ratio	0.0692995490756397	0.1139924960997156	No data	No data	No data	No data	No data	No data	No data	No data	No data	No data	No data	No data	No data	No data	No data	No data	No data	No data	No data	No data	No data	No data
triglycerides:total lipids ratio	0.06919741305021183	0.11382449009339195	No data	No data	No data	No data	No data	No data	No data	No data	No data	No data	No data	No data	No data	No data	No data	No data	No data	No data	No data	No data	No data	No data
hyper-IgM syndrome type 5	0.06919265629624198	No data	No data	No data	No data	No data	No data	No data	No data	No data	No data	No data	No data	No data	No data	No data	No data	No data	No data	No data	No data	No data	No data	0.5690833279715332
axial length measurement	0.06917302469059627	No data	No data	No data	No data	No data	No data	No data	No data	No data	No data	No data	No data	No data	No data	No data	No data	No data	No data	No data	No data	0.5689218654685407	No data	No data
X-Linked Combined Immunodeficiency Diseases	0.06914147536740134	No data	No data	No data	No data	No data	No data	No data	No data	No data	No data	No data	No data	No data	No data	No data	No data	No data	No data	No data	No data	No data	No data	0.5686623842634523
cholesterol:total lipids ratio	0.06910543002132617	0.11367318499543173	No data	No data	No data	No data	No data	No data	No data	No data	No data	No data	No data	No data	No data	No data	No data	No data	No data	No data	No data	No data	No data	No data
combined immunodeficiency due to moesin deficiency	0.06894810464598794	No data	No data	No data	No data	No data	No data	No data	No data	No data	No data	No data	No data	No data	No data	No data	No data	No data	No data	No data	No data	No data	No data	0.5670719834960203
severe combined immunodeficiency, autosomal recessive, T cell-negative, B cell-negative, NK cell-positive	0.06887689345206155	No data	No data	No data	No data	No data	No data	No data	No data	No data	No data	No data	No data	No data	No data	No data	No data	No data	No data	No data	No data	No data	No data	0.5664862984624099
bitter alcoholic beverage consumption measurement	0.06880123289751224	0.11317280382538897	No data	No data	No data	No data	No data	No data	No data	No data	No data	No data	No data	No data	No data	No data	No data	No data	No data	No data	No data	No data	No data	No data
fornix volume measurement	0.06880123289751224	0.11317280382538897	No data	No data	No data	No data	No data	No data	No data	No data	No data	No data	No data	No data	No data	No data	No data	No data	No data	No data	No data	No data	No data	No data
visceral adipose tissue quantity	0.06880123289751224	0.11317280382538897	No data	No data	No data	No data	No data	No data	No data	No data	No data	No data	No data	No data	No data	No data	No data	No data	No data	No data	No data	No data	No data	No data
verbal-numerical reasoning measurement	0.06880123289751224	0.11317280382538897	No data	No data	No data	No data	No data	No data	No data	No data	No data	No data	No data	No data	No data	No data	No data	No data	No data	No data	No data	No data	No data	No data
physical activity	0.06880123289751224	0.11317280382538897	No data	No data	No data	No data	No data	No data	No data	No data	No data	No data	No data	No data	No data	No data	No data	No data	No data	No data	No data	No data	No data	No data
HDL cholesterol change measurement	0.06880123289751224	0.11317280382538897	No data	No data	No data	No data	No data	No data	No data	No data	No data	No data	No data	No data	No data	No data	No data	No data	No data	No data	No data	No data	No data	No data
obese body mass index status	0.06880123289751224	0.11317280382538897	No data	No data	No data	No data	No data	No data	No data	No data	No data	No data	No data	No data	No data	No data	No data	No data	No data	No data	No data	No data	No data	No data
insomnia measurement	0.06880123289751224	0.11317280382538897	No data	No data	No data	No data	No data	No data	No data	No data	No data	No data	No data	No data	No data	No data	No data	No data	No data	No data	No data	No data	No data	No data
brain age measurement	0.06880123289751224	0.11317280382538897	No data	No data	No data	No data	No data	No data	No data	No data	No data	No data	No data	No data	No data	No data	No data	No data	No data	No data	No data	No data	No data	No data
agammaglobulinemia 10, autosomal dominant	0.06878475327849441	No data	No data	No data	No data	No data	No data	No data	No data	No data	No data	No data	No data	No data	No data	No data	No data	No data	No data	No data	No data	No data	No data	0.5657284805172662
sleep duration trait	0.06843580638201607	0.11257170495536657	No data	No data	No data	No data	No data	No data	No data	No data	No data	No data	No data	No data	No data	No data	No data	No data	No data	No data	No data	No data	No data	No data
esophageal disease	0.06799871673443436	0.10987695058242956	No data	No data	No data	No data	No data	No data	No data	No data	No data	No data	No data	No data	No data	No data	No data	No data	No data	No data	No data	0.03951550184475537	No data	No data
aneurysmal bone cyst	0.067984751123219	No data	No data	No data	No data	No data	No data	No data	No data	No data	No data	No data	No data	No data	No data	No data	No data	No data	No data	No data	No data	0.5591487665233511	No data	No data
renal cell carcinoma	0.06790573524404124	No data	No data	No data	No data	No data	No data	No data	No data	No data	No data	No data	No data	No data	No data	No data	No data	No data	No data	No data	No data	0.558498890916718	No data	No data
immunodeficiency 14b, autosomal recessive	0.06775630900730722	No data	No data	No data	No data	No data	No data	No data	No data	No data	No data	No data	No data	No data	No data	No data	No data	No data	No data	No data	No data	No data	No data	0.557269916851569
sleep apnea	0.06735195198873613	0.10987695058242956	No data	No data	No data	No data	No data	No data	No data	No data	No data	No data	No data	No data	No data	No data	No data	No data	No data	No data	No data	0.01823792392834863	No data	No data
combined immunodeficiency due to ZAP70 deficiency	0.06733346573625927	No data	No data	No data	No data	No data	No data	No data	No data	No data	No data	No data	No data	No data	No data	No data	No data	No data	No data	No data	No data	No data	No data	0.5537921914862053
lipoprotein measurement	0.06729848676207224	0.1107009005407654	No data	No data	No data	No data	No data	No data	No data	No data	No data	No data	No data	No data	No data	No data	No data	No data	No data	No data	No data	No data	No data	No data
severe combined immunodeficiency due to DCLRE1C deficiency	0.06729135470278784	No data	No data	No data	No data	No data	No data	No data	No data	No data	No data	No data	No data	No data	No data	No data	No data	No data	No data	No data	No data	0.06079307976116211	No data	0.538247574283719
T-B+ severe combined immunodeficiency due to CD3delta/CD3epsilon/CD3zeta	0.06729053341422185	No data	No data	No data	No data	No data	No data	No data	No data	No data	No data	No data	No data	No data	No data	No data	No data	No data	No data	No data	No data	No data	No data	0.5534390894373694
X-linked lymphoproliferative disease	0.06728472211618292	No data	No data	No data	No data	No data	No data	No data	No data	No data	No data	No data	No data	No data	No data	No data	No data	No data	No data	No data	No data	No data	No data	0.5533912937173485
injury	0.06721764402978637	0.10234904505422562	No data	No data	No data	No data	No data	No data	No data	No data	No data	No data	No data	No data	No data	No data	No data	No data	No data	No data	No data	0.1643775066113789	No data	No data
immunodeficiency 72 with autoinflammation	0.06720665919371514	No data	No data	No data	No data	No data	No data	No data	No data	No data	No data	No data	No data	No data	No data	No data	No data	No data	No data	No data	No data	No data	No data	0.5527492558178503
colorectal cancer	0.06706859297288727	No data	No data	No data	No data	No data	No data	No data	No data	No data	No data	No data	No data	No data	No data	No data	No data	No data	No data	No data	No data	0.5516137135705229	No data	No data
lung fibrosis-immunodeficiency-46,XX gonadal dysgenesis syndrome	0.06704274006301864	No data	No data	No data	No data	No data	No data	No data	No data	No data	No data	No data	No data	No data	No data	No data	No data	No data	No data	No data	No data	No data	No data	0.5514010832023116
Lung fibrosis - immunodeficiency - 46,XX gonadal dysgenesis	0.06704274006301864	No data	No data	No data	No data	No data	No data	No data	No data	No data	No data	No data	No data	No data	No data	No data	No data	No data	No data	No data	No data	No data	No data	0.5514010832023116
T-B+ severe combined immunodeficiency due to IL-7Ralpha deficiency	0.06703895835391656	No data	No data	No data	No data	No data	No data	No data	No data	No data	No data	No data	No data	No data	No data	No data	No data	No data	No data	No data	No data	No data	No data	0.5513699800807317
immunodeficiency, common variable, 2	0.06694855501501785	No data	No data	No data	No data	No data	No data	No data	No data	No data	No data	No data	No data	No data	No data	No data	No data	No data	No data	No data	No data	No data	No data	0.5506264469413193
mean arterial pressure	0.0668530601894671	0.10633667065353135	No data	No data	No data	No data	No data	No data	No data	No data	No data	No data	No data	No data	No data	No data	No data	No data	No data	No data	No data	0.07263073995839697	No data	No data
spinal stenosis	0.06679758220670907	0.10987695058242956	No data	No data	No data	No data	No data	No data	No data	No data	No data	No data	No data	No data	No data	No data	No data	No data	No data	No data	No data	No data	No data	No data
white matter microstructure measurement	0.06679758220670907	0.10987695058242956	No data	No data	No data	No data	No data	No data	No data	No data	No data	No data	No data	No data	No data	No data	No data	No data	No data	No data	No data	No data	No data	No data
obesity	0.06679758220670907	0.10987695058242956	No data	No data	No data	No data	No data	No data	No data	No data	No data	No data	No data	No data	No data	No data	No data	No data	No data	No data	No data	No data	No data	No data
MHC class II deficiency 4	0.06658881327549893	No data	No data	No data	No data	No data	No data	No data	No data	No data	No data	No data	No data	No data	No data	No data	No data	No data	No data	No data	No data	No data	No data	0.5476677077153068
X-linked agammaglobulinemia	0.0664624394656634	No data	No data	No data	No data	No data	No data	No data	No data	No data	No data	No data	No data	No data	No data	No data	No data	No data	No data	No data	No data	0.012158615952232422	No data	0.5435886771211282
immunodeficiency 102	0.06617227519949317	No data	No data	No data	No data	No data	No data	No data	No data	No data	No data	No data	No data	No data	No data	No data	No data	No data	No data	No data	No data	No data	No data	0.5442418401853
immunodeficiency 37	0.06608901204282101	No data	No data	No data	No data	No data	No data	No data	No data	No data	No data	No data	No data	No data	No data	No data	No data	No data	No data	No data	No data	No data	No data	0.5435570323338202
gestational diabetes	0.06602878870222946	No data	No data	No data	No data	No data	No data	No data	No data	No data	No data	No data	No data	No data	No data	No data	No data	No data	No data	No data	No data	0.5430617182221799	No data	No data
MHC class II deficiency 3	0.06601686473357188	No data	No data	No data	No data	No data	No data	No data	No data	No data	No data	No data	No data	No data	No data	No data	No data	No data	No data	No data	No data	No data	No data	0.542963648107091
immunodeficiency 67	0.06588401558833865	No data	No data	No data	No data	No data	No data	No data	No data	No data	No data	No data	No data	No data	No data	No data	No data	No data	No data	No data	No data	No data	No data	0.541871014325786
laryngeal squamous cell carcinoma	0.06587088946538283	No data	No data	No data	No data	No data	No data	No data	No data	No data	No data	No data	No data	No data	No data	No data	No data	No data	No data	No data	No data	0.5417630569480105	No data	No data
overnutrition	0.06586119034911475	0.09647732246262108	No data	No data	No data	No data	No data	No data	No data	No data	No data	No data	No data	No data	No data	No data	No data	No data	No data	No data	No data	0.23718669234408055	No data	No data
immunodeficiency 78 with autoimmunity and developmental delay	0.06583298848975914	No data	No data	No data	No data	No data	No data	No data	No data	No data	No data	No data	No data	No data	No data	No data	No data	No data	No data	No data	No data	No data	No data	0.541451335813199
Neoplasm of the lung	0.06580713472130059	No data	No data	No data	No data	No data	No data	No data	No data	No data	No data	No data	No data	No data	No data	No data	No data	No data	No data	No data	No data	0.5412386983834114	No data	No data
immunodeficiency 36	0.065768622051623	No data	No data	No data	No data	No data	No data	No data	No data	No data	No data	No data	No data	No data	No data	No data	No data	No data	No data	No data	No data	No data	No data	0.5409219462972455
Autosomal recessive early-onset inflammatory bowel disease	0.06568269335262703	No data	No data	No data	No data	No data	No data	No data	No data	No data	No data	No data	No data	No data	No data	No data	No data	No data	No data	No data	No data	No data	No data	0.540215215372167
sphingomyelin measurement	0.06528382829217708	0.10738694033705445	No data	No data	No data	No data	No data	No data	No data	No data	No data	No data	No data	No data	No data	No data	No data	No data	No data	No data	No data	No data	No data	No data
immunodeficiency 120	0.06523872482515271	No data	No data	No data	No data	No data	No data	No data	No data	No data	No data	No data	No data	No data	No data	No data	No data	No data	No data	No data	No data	No data	No data	0.5365637427932275
ceramide amount	0.06522483880609642	0.10728990711170641	No data	No data	No data	No data	No data	No data	No data	No data	No data	No data	No data	No data	No data	No data	No data	No data	No data	No data	No data	No data	No data	No data
nail anomaly	0.06522483880609642	0.10728990711170641	No data	No data	No data	No data	No data	No data	No data	No data	No data	No data	No data	No data	No data	No data	No data	No data	No data	No data	No data	No data	No data	No data
putamen volume	0.06522483880609642	0.10728990711170641	No data	No data	No data	No data	No data	No data	No data	No data	No data	No data	No data	No data	No data	No data	No data	No data	No data	No data	No data	No data	No data	No data
total joint arthroplasty	0.06522483880609642	0.10728990711170641	No data	No data	No data	No data	No data	No data	No data	No data	No data	No data	No data	No data	No data	No data	No data	No data	No data	No data	No data	No data	No data	No data
immunodeficiency 73b with defective neutrophil chemotaxis and lymphopenia	0.0651589487507852	No data	No data	No data	No data	No data	No data	No data	No data	No data	No data	No data	No data	No data	No data	No data	No data	No data	No data	No data	No data	No data	No data	0.5359076148697787
free cholesterol measurement	0.06512636422823193	0.10712792390859947	No data	No data	No data	No data	No data	No data	No data	No data	No data	No data	No data	No data	No data	No data	No data	No data	No data	No data	No data	No data	No data	No data
immunodeficiency 117	0.06508465498710793	No data	No data	No data	No data	No data	No data	No data	No data	No data	No data	No data	No data	No data	No data	No data	No data	No data	No data	No data	No data	No data	No data	0.5352965768703126
complex regional pain syndrome	0.06499225167660937	No data	No data	No data	No data	No data	No data	No data	No data	No data	No data	No data	No data	No data	No data	No data	No data	No data	No data	No data	No data	0.5345365947238119	No data	No data
immunodeficiency 70	0.06479699203581121	No data	No data	No data	No data	No data	No data	No data	No data	No data	No data	No data	No data	No data	No data	No data	No data	No data	No data	No data	No data	No data	No data	0.5329306583115979
Hypohidrotic ectodermal dysplasia with immunodeficiency	0.06477939229324542	No data	No data	No data	No data	No data	No data	No data	No data	No data	No data	No data	No data	No data	No data	No data	No data	No data	No data	No data	No data	0.02279740491043579	No data	0.5270865558834006
primary immunodeficiency with post-measles-mumps-rubella vaccine viral infection	0.06472779144498791	No data	No data	No data	No data	No data	No data	No data	No data	No data	No data	No data	No data	No data	No data	No data	No data	No data	No data	No data	No data	No data	No data	0.5323615097251538
renal fibrosis	0.06453370087107373	No data	No data	No data	No data	No data	No data	No data	No data	No data	No data	No data	No data	No data	No data	No data	No data	No data	No data	No data	No data	0.5307651884442062	No data	No data
hip circumference	0.0644911361211063	0.1060830219072183	No data	No data	No data	No data	No data	No data	No data	No data	No data	No data	No data	No data	No data	No data	No data	No data	No data	No data	No data	No data	No data	No data
bacterial urinary tract infection	0.06443500569401919	No data	No data	No data	No data	No data	No data	No data	No data	No data	No data	No data	No data	No data	No data	No data	No data	No data	No data	No data	No data	0.5299534580840872	No data	No data
hyper-IgE recurrent infection syndrome 5, autosomal recessive	0.06441224098046978	No data	No data	No data	No data	No data	No data	No data	No data	No data	No data	No data	No data	No data	No data	No data	No data	No data	No data	No data	No data	No data	No data	0.5297662269581199
Severe combined immunodeficiency due to adenosine deaminase deficiency	0.06438192763852477	No data	No data	No data	No data	No data	No data	No data	No data	No data	No data	No data	No data	No data	No data	No data	No data	No data	No data	No data	No data	No data	No data	0.5295169112295525
platelet component distribution width	0.0643659099822655	0.10587703441763435	No data	No data	No data	No data	No data	No data	No data	No data	No data	No data	No data	No data	No data	No data	No data	No data	No data	No data	No data	No data	No data	No data
HDL particle size	0.06420014392799737	0.10560436184549395	No data	No data	No data	No data	No data	No data	No data	No data	No data	No data	No data	No data	No data	No data	No data	No data	No data	No data	No data	No data	No data	No data
blood sodium bicarbonate amount	0.06386500542690235	0.10505308445929852	No data	No data	No data	No data	No data	No data	No data	No data	No data	No data	No data	No data	No data	No data	No data	No data	No data	No data	No data	No data	No data	No data
Helicobacter pylori infectious disease	0.06361081282391717	No data	No data	No data	No data	No data	No data	No data	No data	No data	No data	No data	No data	No data	No data	No data	No data	No data	No data	No data	No data	0.5231747846451035	No data	No data
Cerebral ischemia	0.06359985599657252	No data	No data	No data	No data	No data	No data	No data	No data	No data	No data	No data	No data	No data	No data	No data	No data	No data	No data	No data	No data	0.5230846689001231	No data	No data
Huntington disease	0.06351259085979012	No data	No data	No data	No data	No data	No data	No data	No data	No data	No data	No data	No data	No data	No data	No data	No data	No data	No data	No data	No data	0.5223669462816505	No data	No data
agammaglobulinemia 8b, autosomal recessive	0.06347954345773675	No data	No data	No data	No data	No data	No data	No data	No data	No data	No data	No data	No data	No data	No data	No data	No data	No data	No data	No data	No data	No data	No data	0.5220951439467202
Tinnitus	0.06340357972469488	0.10338217802023461	No data	No data	No data	No data	No data	No data	No data	No data	No data	No data	No data	No data	No data	No data	No data	No data	No data	No data	No data	0.01823792392834863	No data	No data
immunodeficiency 122	0.06320332105616394	No data	No data	No data	No data	No data	No data	No data	No data	No data	No data	No data	No data	No data	No data	No data	No data	No data	No data	No data	No data	No data	No data	0.5198233195659024
choline measurement	0.06289620292160186	0.10345947790225844	No data	No data	No data	No data	No data	No data	No data	No data	No data	No data	No data	No data	No data	No data	No data	No data	No data	No data	No data	No data	No data	No data
neuroticism measurement	0.06284920994266782	0.10338217802023461	No data	No data	No data	No data	No data	No data	No data	No data	No data	No data	No data	No data	No data	No data	No data	No data	No data	No data	No data	No data	No data	No data
longitudinal alcohol consumption measurement	0.06284920994266782	0.10338217802023461	No data	No data	No data	No data	No data	No data	No data	No data	No data	No data	No data	No data	No data	No data	No data	No data	No data	No data	No data	No data	No data	No data
smoking behavior	0.06284920994266782	0.10338217802023461	No data	No data	No data	No data	No data	No data	No data	No data	No data	No data	No data	No data	No data	No data	No data	No data	No data	No data	No data	No data	No data	No data
alcohol-related disorders	0.06284920994266782	0.10338217802023461	No data	No data	No data	No data	No data	No data	No data	No data	No data	No data	No data	No data	No data	No data	No data	No data	No data	No data	No data	No data	No data	No data
balding measurement	0.06284920994266782	0.10338217802023461	No data	No data	No data	No data	No data	No data	No data	No data	No data	No data	No data	No data	No data	No data	No data	No data	No data	No data	No data	No data	No data	No data
serum alanine aminotransferase amount	0.06284920994266782	0.10338217802023461	No data	No data	No data	No data	No data	No data	No data	No data	No data	No data	No data	No data	No data	No data	No data	No data	No data	No data	No data	No data	No data	No data
calf circumference measurement	0.06262249303788252	No data	No data	No data	No data	No data	No data	No data	No data	No data	No data	No data	No data	No data	No data	No data	No data	No data	No data	No data	No data	0.5150462296359029	No data	No data
ICF syndrome	0.06254981052122903	No data	No data	No data	No data	No data	No data	No data	No data	No data	No data	No data	No data	No data	No data	No data	No data	No data	No data	No data	No data	No data	No data	0.5144484435314726
argininate measurement	0.06247437549979296	0.10276560382404736	No data	No data	No data	No data	No data	No data	No data	No data	No data	No data	No data	No data	No data	No data	No data	No data	No data	No data	No data	No data	No data	No data
immunodeficiency 25	0.06243091342766662	No data	No data	No data	No data	No data	No data	No data	No data	No data	No data	No data	No data	No data	No data	No data	No data	No data	No data	No data	No data	No data	No data	0.5134705600780473
reticular dysgenesis	0.06238980188003198	No data	No data	No data	No data	No data	No data	No data	No data	No data	No data	No data	No data	No data	No data	No data	No data	No data	No data	No data	No data	No data	No data	0.513132433207389
Transcobalamin deficiency	0.06236120377411548	No data	No data	No data	No data	No data	No data	No data	No data	No data	No data	No data	No data	No data	No data	No data	No data	No data	No data	No data	No data	No data	No data	0.5128972246439403
pachyonychia congenita	0.0622679391888063	No data	No data	No data	No data	No data	No data	No data	No data	No data	No data	No data	No data	No data	No data	No data	No data	No data	No data	No data	No data	0.5121301588391184	No data	No data
congestive heart failure	0.06222257897723294	0.10083159067009803	No data	No data	No data	No data	No data	No data	No data	No data	No data	No data	No data	No data	No data	No data	No data	No data	No data	No data	No data	0.030396539880581056	No data	No data
lifestyle measurement	0.06213490121220202	0.10220719439829587	No data	No data	No data	No data	No data	No data	No data	No data	No data	No data	No data	No data	No data	No data	No data	No data	No data	No data	No data	No data	No data	No data
glycine measurement	0.06200967507336123	0.10200120690871191	No data	No data	No data	No data	No data	No data	No data	No data	No data	No data	No data	No data	No data	No data	No data	No data	No data	No data	No data	No data	No data	No data
2-oxoarginine measurement	0.06200967507336123	0.10200120690871191	No data	No data	No data	No data	No data	No data	No data	No data	No data	No data	No data	No data	No data	No data	No data	No data	No data	No data	No data	No data	No data	No data
nucleus accumbens volume	0.06200967507336123	0.10200120690871191	No data	No data	No data	No data	No data	No data	No data	No data	No data	No data	No data	No data	No data	No data	No data	No data	No data	No data	No data	No data	No data	No data
immunodeficiency 96	0.06188259543195507	No data	No data	No data	No data	No data	No data	No data	No data	No data	No data	No data	No data	No data	No data	No data	No data	No data	No data	No data	No data	No data	No data	0.5089608527407506
gastrointestinal stromal tumor	0.06156640670065996	No data	No data	No data	No data	No data	No data	No data	No data	No data	No data	No data	No data	No data	No data	No data	No data	No data	No data	No data	No data	0.5063603204718039	No data	No data
microphthalmia with limb anomalies	0.061019831321039844	No data	No data	No data	No data	No data	No data	No data	No data	No data	No data	No data	No data	No data	No data	No data	No data	No data	No data	No data	No data	0.5018649454902481	No data	No data
autism spectrum disorder	0.060910707316782144	0.09679599958685087	No data	No data	No data	No data	No data	No data	No data	No data	No data	No data	No data	No data	No data	No data	No data	No data	No data	No data	No data	0.06794977620637892	No data	No data
colon carcinoma	0.06090925986294708	No data	No data	No data	No data	No data	No data	No data	No data	No data	No data	No data	No data	No data	No data	No data	No data	No data	No data	No data	No data	0.5009555372276039	No data	No data
atrial fibrillation	0.06082035599552731	0.06796179633597021	No data	No data	No data	No data	No data	No data	No data	No data	No data	No data	No data	No data	No data	No data	No data	No data	No data	No data	No data	0.4152720912518456	No data	No data
cholesteryl esters:total lipids ratio	0.06064939917019238	0.09976365633796773	No data	No data	No data	No data	No data	No data	No data	No data	No data	No data	No data	No data	No data	No data	No data	No data	No data	No data	No data	No data	No data	No data
Immunodeficiency syndrome with autoimmunity	0.06063424623974426	No data	No data	No data	No data	No data	No data	No data	No data	No data	No data	No data	No data	No data	No data	No data	No data	No data	No data	No data	No data	No data	No data	0.4986936545899479
hyper-IgM syndrome type 1	0.06060000877265055	No data	No data	No data	No data	No data	No data	No data	No data	No data	No data	No data	No data	No data	No data	No data	No data	No data	No data	No data	No data	No data	No data	0.4984120644218875
X-linked hyper-IgM syndrome	0.06060000877265055	No data	No data	No data	No data	No data	No data	No data	No data	No data	No data	No data	No data	No data	No data	No data	No data	No data	No data	No data	No data	No data	No data	0.4984120644218875
radiculitis	0.06049943486955831	0.09647732246262108	No data	No data	No data	No data	No data	No data	No data	No data	No data	No data	No data	No data	No data	No data	No data	No data	No data	No data	No data	0.06079307976116211	No data	No data
combined immunodeficiency due to DOCK8 deficiency	0.06033513910368369	No data	No data	No data	No data	No data	No data	No data	No data	No data	No data	No data	No data	No data	No data	No data	No data	No data	No data	No data	No data	No data	No data	0.49623361195651267
joint disease	0.06012258289803969	0.09647732246262108	No data	No data	No data	No data	No data	No data	No data	No data	No data	No data	No data	No data	No data	No data	No data	No data	No data	No data	No data	0.04839522220898145	No data	No data
activated PI3K-delta syndrome	0.0601024105627459	No data	No data	No data	No data	No data	No data	No data	No data	No data	No data	No data	No data	No data	No data	No data	No data	No data	No data	No data	No data	0.0426193263058947	No data	0.4836646764898256
cystic fibrosis	0.06005724911637701	No data	No data	No data	No data	No data	No data	No data	No data	No data	No data	No data	No data	No data	No data	No data	No data	No data	No data	No data	No data	0.49394807231615867	No data	No data
dry eye syndrome	0.06004164603693521	No data	No data	No data	No data	No data	No data	No data	No data	No data	No data	No data	No data	No data	No data	No data	No data	No data	No data	No data	No data	0.4938197429117009	No data	No data
autoimmune lymphoproliferative syndrome type 4	0.059868487046944634	No data	No data	No data	No data	No data	No data	No data	No data	No data	No data	No data	No data	No data	No data	No data	No data	No data	No data	No data	No data	No data	No data	0.4923955759615245
Familial hemophagocytic lymphohistiocytosis	0.05985295032049797	No data	No data	No data	No data	No data	No data	No data	No data	No data	No data	No data	No data	No data	No data	No data	No data	No data	No data	No data	No data	No data	No data	0.49226779228525985
abscess	0.05970894462481603	0.09647732246262108	No data	No data	No data	No data	No data	No data	No data	No data	No data	No data	No data	No data	No data	No data	No data	No data	No data	No data	No data	0.034787151196664985	No data	No data
hyper-IgM syndrome type 4	0.05964223231312808	No data	No data	No data	No data	No data	No data	No data	No data	No data	No data	No data	No data	No data	No data	No data	No data	No data	No data	No data	No data	No data	No data	0.490534716677002
immunodeficiency due to selective anti-polysaccharide antibody deficiency	0.059620009595887945	No data	No data	No data	No data	No data	No data	No data	No data	No data	No data	No data	No data	No data	No data	No data	No data	No data	No data	No data	No data	No data	No data	0.4903519432649011
dermatophytosis	0.05927766629033876	0.09750725991054088	No data	No data	No data	No data	No data	No data	No data	No data	No data	No data	No data	No data	No data	No data	No data	No data	No data	No data	No data	No data	No data	No data
sitting height measurement	0.05927766629033876	0.09750725991054088	No data	No data	No data	No data	No data	No data	No data	No data	No data	No data	No data	No data	No data	No data	No data	No data	No data	No data	No data	No data	No data	No data
chronic ulcer of skin	0.05927766629033876	0.09750725991054088	No data	No data	No data	No data	No data	No data	No data	No data	No data	No data	No data	No data	No data	No data	No data	No data	No data	No data	No data	No data	No data	No data
Dysphagia	0.05927766629033876	0.09750725991054088	No data	No data	No data	No data	No data	No data	No data	No data	No data	No data	No data	No data	No data	No data	No data	No data	No data	No data	No data	No data	No data	No data
Hyperglycemia	0.05923650424132535	No data	No data	No data	No data	No data	No data	No data	No data	No data	No data	No data	No data	No data	No data	No data	No data	No data	No data	No data	No data	0.4871977573273794	No data	No data
Cernunnos-XLF deficiency	0.05923324908626974	No data	No data	No data	No data	No data	No data	No data	No data	No data	No data	No data	No data	No data	No data	No data	No data	No data	No data	No data	No data	No data	No data	0.487170984912917
laryngeal neoplasm	0.059205223352403476	No data	No data	No data	No data	No data	No data	No data	No data	No data	No data	No data	No data	No data	No data	No data	No data	No data	No data	No data	No data	0.4869404838922715	No data	No data
diastolic blood pressure change measurement	0.05915244015149797	0.09730127242095692	No data	No data	No data	No data	No data	No data	No data	No data	No data	No data	No data	No data	No data	No data	No data	No data	No data	No data	No data	No data	No data	No data
phospholipids in HDL measurement	0.05915244015149797	0.09730127242095692	No data	No data	No data	No data	No data	No data	No data	No data	No data	No data	No data	No data	No data	No data	No data	No data	No data	No data	No data	No data	No data	No data
myocarditis	0.059033448459049696	No data	No data	No data	No data	No data	No data	No data	No data	No data	No data	No data	No data	No data	No data	No data	No data	No data	No data	No data	No data	0.485527700611439	No data	No data
hepatitis C virus infection	0.058973057811544105	No data	No data	No data	No data	No data	No data	No data	No data	No data	No data	No data	No data	No data	No data	No data	No data	No data	No data	No data	No data	0.4850310104639514	No data	No data
pulmonary fibrosis	0.058959370230847304	No data	No data	No data	No data	No data	No data	No data	No data	No data	No data	No data	No data	No data	No data	No data	No data	No data	No data	No data	No data	0.4849184353094225	No data	No data
Bruton-type agammaglobulinemia	0.05894654956721949	No data	No data	No data	No data	No data	No data	No data	No data	No data	No data	No data	No data	No data	No data	No data	No data	No data	No data	No data	No data	No data	No data	0.4848129902186475
renal carcinoma	0.05892933374546522	No data	No data	No data	No data	No data	No data	No data	No data	No data	No data	No data	No data	No data	No data	No data	No data	No data	No data	No data	No data	0.48467139662097236	No data	No data
selective IgM deficiency	0.05888392631406459	No data	No data	No data	No data	No data	No data	No data	No data	No data	No data	No data	No data	No data	No data	No data	No data	No data	No data	No data	No data	No data	No data	0.4842979377373377
Thymic aplasia	0.05888387498352922	No data	No data	No data	No data	No data	No data	No data	No data	No data	No data	No data	No data	No data	No data	No data	No data	No data	No data	No data	No data	No data	No data	0.48429751556317274
colorectal neoplasm	0.058862568743361654	No data	No data	No data	No data	No data	No data	No data	No data	No data	No data	No data	No data	No data	No data	No data	No data	No data	No data	No data	No data	0.484122279827039	No data	No data
laryngotracheoesophageal cleft	0.058812636008606	No data	No data	No data	No data	No data	No data	No data	No data	No data	No data	No data	No data	No data	No data	No data	No data	No data	No data	No data	No data	0.48371160204141095	No data	No data
Respiratory Syncytial Virus Infection	0.0588109051407706	No data	No data	No data	No data	No data	No data	No data	No data	No data	No data	No data	No data	No data	No data	No data	No data	No data	No data	No data	No data	0.4836973663106156	No data	No data
post-traumatic stress disorder	0.05880791399757072	0.08270574241618768	No data	No data	No data	No data	No data	No data	No data	No data	No data	No data	No data	No data	No data	No data	No data	No data	No data	No data	No data	0.2805762128499685	No data	No data
sugar consumption measurement	0.058806500638735486	0.09673222819072286	No data	No data	No data	No data	No data	No data	No data	No data	No data	No data	No data	No data	No data	No data	No data	No data	No data	No data	No data	No data	No data	No data
recurrent infections associated with rare immunoglobulin isotypes deficiency	0.05874836237014483	No data	No data	No data	No data	No data	No data	No data	No data	No data	No data	No data	No data	No data	No data	No data	No data	No data	No data	No data	No data	No data	No data	0.4831829757675514
brain edema	0.05868045629576248	No data	No data	No data	No data	No data	No data	No data	No data	No data	No data	No data	No data	No data	No data	No data	No data	No data	No data	No data	No data	0.48262447408735093	No data	No data
Limb pain	0.0586515355961348	0.09647732246262108	No data	No data	No data	No data	No data	No data	No data	No data	No data	No data	No data	No data	No data	No data	No data	No data	No data	No data	No data	No data	No data	No data
Back pain	0.0586515355961348	0.09647732246262108	No data	No data	No data	No data	No data	No data	No data	No data	No data	No data	No data	No data	No data	No data	No data	No data	No data	No data	No data	No data	No data	No data
familial lipoprotein lipase deficiency	0.0586515355961348	0.09647732246262108	No data	No data	No data	No data	No data	No data	No data	No data	No data	No data	No data	No data	No data	No data	No data	No data	No data	No data	No data	No data	No data	No data
free cholesterol in HDL measurement	0.0586515355961348	0.09647732246262108	No data	No data	No data	No data	No data	No data	No data	No data	No data	No data	No data	No data	No data	No data	No data	No data	No data	No data	No data	No data	No data	No data
diaphragmatic hernia	0.0586515355961348	0.09647732246262108	No data	No data	No data	No data	No data	No data	No data	No data	No data	No data	No data	No data	No data	No data	No data	No data	No data	No data	No data	No data	No data	No data
IGF-1 measurement	0.0586515355961348	0.09647732246262108	No data	No data	No data	No data	No data	No data	No data	No data	No data	No data	No data	No data	No data	No data	No data	No data	No data	No data	No data	No data	No data	No data
pallidum volume	0.0586515355961348	0.09647732246262108	No data	No data	No data	No data	No data	No data	No data	No data	No data	No data	No data	No data	No data	No data	No data	No data	No data	No data	No data	No data	No data	No data
cellulitis	0.0586515355961348	0.09647732246262108	No data	No data	No data	No data	No data	No data	No data	No data	No data	No data	No data	No data	No data	No data	No data	No data	No data	No data	No data	No data	No data	No data
Increased blood pressure	0.0586515355961348	0.09647732246262108	No data	No data	No data	No data	No data	No data	No data	No data	No data	No data	No data	No data	No data	No data	No data	No data	No data	No data	No data	No data	No data	No data
morbid obesity	0.0586515355961348	0.09647732246262108	No data	No data	No data	No data	No data	No data	No data	No data	No data	No data	No data	No data	No data	No data	No data	No data	No data	No data	No data	No data	No data	No data
vertebral column disorder	0.0586515355961348	0.09647732246262108	No data	No data	No data	No data	No data	No data	No data	No data	No data	No data	No data	No data	No data	No data	No data	No data	No data	No data	No data	No data	No data	No data
mucous membrane pemphigoid	0.05862387835282059	No data	No data	No data	No data	No data	No data	No data	No data	No data	No data	No data	No data	No data	No data	No data	No data	No data	No data	No data	No data	0.48215914198734733	No data	No data
neutropenia, severe congenital, 1, autosomal dominant	0.05857931334954813	No data	No data	No data	No data	No data	No data	No data	No data	No data	No data	No data	No data	No data	No data	No data	No data	No data	No data	No data	No data	No data	No data	0.481792611755226
immunodeficiency 89 and autoimmunity	0.05850509053724145	No data	No data	No data	No data	No data	No data	No data	No data	No data	No data	No data	No data	No data	No data	No data	No data	No data	No data	No data	No data	No data	No data	0.48118215730384534
attention deficit hyperactivity disorder	0.05846442054855737	0.09246053584203143	No data	No data	No data	No data	No data	No data	No data	No data	No data	No data	No data	No data	No data	No data	No data	No data	No data	No data	No data	0.07417993151101436	No data	No data
Autosomal recessive hyper-IgE syndrome	0.05843188292769267	No data	No data	No data	No data	No data	No data	No data	No data	No data	No data	No data	No data	No data	No data	No data	No data	No data	No data	No data	No data	No data	No data	0.4805800525097109
diabetic neuropathy	0.05839857772619139	0.08563464876085464	No data	No data	No data	No data	No data	No data	No data	No data	No data	No data	No data	No data	No data	No data	No data	No data	No data	No data	No data	0.2085315442717042	No data	No data
Behcet's syndrome	0.058322926765288996	No data	No data	No data	No data	No data	No data	No data	No data	No data	No data	No data	No data	No data	No data	No data	No data	No data	No data	No data	No data	0.47968392944083754	No data	No data
congenital rubella	0.058088289656570605	No data	No data	No data	No data	No data	No data	No data	No data	No data	No data	No data	No data	No data	No data	No data	No data	No data	No data	No data	No data	0.4777541283052461	No data	No data
rosacea	0.05804636889795903	No data	No data	No data	No data	No data	No data	No data	No data	No data	No data	No data	No data	No data	No data	No data	No data	No data	No data	No data	No data	0.47740934598153206	No data	No data
primary immunodeficiency syndrome due to p14 deficiency	0.058012020309093866	No data	No data	No data	No data	No data	No data	No data	No data	No data	No data	No data	No data	No data	No data	No data	No data	No data	No data	No data	No data	No data	No data	0.4771268418790905
mastitis	0.057832686187022045	No data	No data	No data	No data	No data	No data	No data	No data	No data	No data	No data	No data	No data	No data	No data	No data	No data	No data	No data	No data	0.47565188681203047	No data	No data
Recurrent infections-myelofibrosis-nephromegaly syndrome	0.0577668198727447	No data	No data	No data	No data	No data	No data	No data	No data	No data	No data	No data	No data	No data	No data	No data	No data	No data	No data	No data	No data	No data	No data	0.47511016138426704
neuronal intranuclear inclusion disease	0.05765445733081349	No data	No data	No data	No data	No data	No data	No data	No data	No data	No data	No data	No data	No data	No data	No data	No data	No data	No data	No data	No data	0.47418602213706446	No data	No data
phospholipids in very large HDL measurement	0.0576307148966866	0.09479814992611084	No data	No data	No data	No data	No data	No data	No data	No data	No data	No data	No data	No data	No data	No data	No data	No data	No data	No data	No data	No data	No data	No data
alcohol dependence	0.05744706125253181	0.08270574241618768	No data	No data	No data	No data	No data	No data	No data	No data	No data	No data	No data	No data	No data	No data	No data	No data	No data	No data	No data	0.2358062242135876	No data	No data
immunodeficiency 98 with autoinflammation, X-linked	0.05737701578712309	No data	No data	No data	No data	No data	No data	No data	No data	No data	No data	No data	No data	No data	No data	No data	No data	No data	No data	No data	No data	No data	No data	0.4719041707751958
tinea unguium	0.057356033982016344	0.09434632067885211	No data	No data	No data	No data	No data	No data	No data	No data	No data	No data	No data	No data	No data	No data	No data	No data	No data	No data	No data	No data	No data	No data
Okt4 epitope deficiency	0.057321835461597255	No data	No data	No data	No data	No data	No data	No data	No data	No data	No data	No data	No data	No data	No data	No data	No data	No data	No data	No data	No data	No data	No data	0.47145033354781213
Hepatic fibrosis	0.057284720040345856	No data	No data	No data	No data	No data	No data	No data	No data	No data	No data	No data	No data	No data	No data	No data	No data	No data	No data	No data	No data	0.4711450732994647	No data	No data
influenza	0.0572517181746277	0.03081319422153203	No data	No data	No data	No data	No data	No data	No data	No data	No data	No data	No data	No data	No data	No data	No data	No data	No data	No data	No data	0.432357152706688	No data	No data
pulmonary alveolar proteinosis with hypogammaglobulinemia	0.05723077509184577	No data	No data	No data	No data	No data	No data	No data	No data	No data	No data	No data	No data	No data	No data	No data	No data	No data	No data	No data	No data	No data	No data	0.4707013965790878
Nasal Cavity Polyp	0.057182499497145614	No data	No data	No data	No data	No data	No data	No data	No data	No data	No data	No data	No data	No data	No data	No data	No data	No data	No data	No data	No data	0.47030434814125727	No data	No data
platelet crit	0.05709696864580515	0.0780058079284327	No data	No data	No data	No data	No data	No data	No data	No data	No data	No data	No data	No data	No data	No data	No data	No data	No data	No data	No data	0.3182873988797308	No data	No data
achalasia-alacrima syndrome	0.056882769786652417	No data	No data	No data	No data	No data	No data	No data	No data	No data	No data	No data	No data	No data	No data	No data	No data	No data	No data	No data	No data	0.46783918506948374	No data	No data
Reoviridae infectious disease	0.056865195686452395	No data	No data	No data	No data	No data	No data	No data	No data	No data	No data	No data	No data	No data	No data	No data	No data	No data	No data	No data	No data	0.46769464476761824	No data	No data
Kimura disease	0.056732682055580116	No data	No data	No data	No data	No data	No data	No data	No data	No data	No data	No data	No data	No data	No data	No data	No data	No data	No data	No data	No data	No data	No data	0.46660477046454885
combined immunodeficiency due to CD3gamma deficiency	0.05659237722341332	No data	No data	No data	No data	No data	No data	No data	No data	No data	No data	No data	No data	No data	No data	No data	No data	No data	No data	No data	No data	No data	No data	0.46545081648888254
PLCG2-associated antibody deficiency and immune dysregulation	0.05635333092018185	No data	No data	No data	No data	No data	No data	No data	No data	No data	No data	No data	No data	No data	No data	No data	No data	No data	No data	No data	No data	No data	No data	0.4634847514024399
autoinflammation-PLCG2-associated antibody deficiency-immune dysregulation	0.05635333092018185	No data	No data	No data	No data	No data	No data	No data	No data	No data	No data	No data	No data	No data	No data	No data	No data	No data	No data	No data	No data	No data	No data	0.4634847514024399
thromboangiitis obliterans	0.05635091477116085	No data	No data	No data	No data	No data	No data	No data	No data	No data	No data	No data	No data	No data	No data	No data	No data	No data	No data	No data	No data	0.4634648794940706	No data	No data
Osteoporosis	0.05629759786814819	No data	No data	No data	No data	No data	No data	No data	No data	No data	No data	No data	No data	No data	No data	No data	No data	No data	No data	No data	No data	0.46302636820938065	No data	No data
health study participation	0.056209607302044044	0.09246053584203143	No data	No data	No data	No data	No data	No data	No data	No data	No data	No data	No data	No data	No data	No data	No data	No data	No data	No data	No data	No data	No data	No data
immunodeficiency 95	0.05611252500619777	No data	No data	No data	No data	No data	No data	No data	No data	No data	No data	No data	No data	No data	No data	No data	No data	No data	No data	No data	No data	No data	No data	0.46150421418562076
bone marrow failure syndrome	0.056069571614197754	No data	No data	No data	No data	No data	No data	No data	No data	No data	No data	No data	No data	No data	No data	No data	No data	No data	No data	No data	No data	No data	No data	0.4611509388443421
immunodeficiency due to CD25 deficiency	0.056053971237887225	No data	No data	No data	No data	No data	No data	No data	No data	No data	No data	No data	No data	No data	No data	No data	No data	No data	No data	No data	No data	No data	No data	0.46102263167211277
immunodeficiency 119	0.056025507429412265	No data	No data	No data	No data	No data	No data	No data	No data	No data	No data	No data	No data	No data	No data	No data	No data	No data	No data	No data	No data	No data	No data	0.46078852765413253
pancytopenia due to IKZF1 mutations	0.05600423194911092	No data	No data	No data	No data	No data	No data	No data	No data	No data	No data	No data	No data	No data	No data	No data	No data	No data	No data	No data	No data	No data	No data	0.46061354490622003
severe combined immunodeficiency due to LCK deficiency	0.055898232340344516	No data	No data	No data	No data	No data	No data	No data	No data	No data	No data	No data	No data	No data	No data	No data	No data	No data	No data	No data	No data	No data	No data	0.45974173836851173
lymphoproliferative syndrome 1	0.055770113377275235	No data	No data	No data	No data	No data	No data	No data	No data	No data	No data	No data	No data	No data	No data	No data	No data	No data	No data	No data	No data	No data	No data	0.45868800853961816
hyper-IgE syndrome 6, autosomal dominant, with recurrent infections	0.05569301491314517	No data	No data	No data	No data	No data	No data	No data	No data	No data	No data	No data	No data	No data	No data	No data	No data	No data	No data	No data	No data	No data	No data	0.45805390294377607
combined immunodeficiency due to STIM1 deficiency	0.0556441482434702	No data	No data	No data	No data	No data	No data	No data	No data	No data	No data	No data	No data	No data	No data	No data	No data	No data	No data	No data	No data	No data	No data	0.4576519931386885
intrahepatic cholangiocarcinoma	0.05559139439392172	No data	No data	No data	No data	No data	No data	No data	No data	No data	No data	No data	No data	No data	No data	No data	No data	No data	No data	No data	No data	0.4572181127549693	No data	No data
Kaposi's sarcoma	0.05556547637884835	No data	No data	No data	No data	No data	No data	No data	No data	No data	No data	No data	No data	No data	No data	No data	No data	No data	No data	No data	No data	0.4570049469211673	No data	No data
in situ carcinoma	0.05543967284063265	No data	No data	No data	No data	No data	No data	No data	No data	No data	No data	No data	No data	No data	No data	No data	No data	No data	No data	No data	No data	0.4559702605826073	No data	No data
IgAD1	0.055021406188326474	No data	No data	No data	No data	No data	No data	No data	No data	No data	No data	No data	No data	No data	No data	No data	No data	No data	No data	No data	No data	No data	No data	0.45253017616881047
severe combined immunodeficiency, autosomal recessive, T cell-negative, B cell-negative, NK cell-negative, due to adenosine deaminase deficiency	0.054961862767293944	No data	No data	No data	No data	No data	No data	No data	No data	No data	No data	No data	No data	No data	No data	No data	No data	No data	No data	No data	No data	No data	No data	0.45204045413740107
emphysema	0.05466981591435136	No data	No data	No data	No data	No data	No data	No data	No data	No data	No data	No data	No data	No data	No data	No data	No data	No data	No data	No data	No data	0.44963847965206544	No data	No data
intermediate density lipoprotein measurement	0.054455109847193046	0.08957452075323531	No data	No data	No data	No data	No data	No data	No data	No data	No data	No data	No data	No data	No data	No data	No data	No data	No data	No data	No data	No data	No data	No data
Non-acquired isolated growth hormone deficiency	0.05436232211413875	No data	No data	No data	No data	No data	No data	No data	No data	No data	No data	No data	No data	No data	No data	No data	No data	No data	No data	No data	No data	No data	No data	0.44710945989010686
isolated growth hormone deficiency type III	0.05436232211413875	No data	No data	No data	No data	No data	No data	No data	No data	No data	No data	No data	No data	No data	No data	No data	No data	No data	No data	No data	No data	No data	No data	0.44710945989010686
nonimmune chronic idiopathic neutropenia of adults	0.05430005817473145	No data	No data	No data	No data	No data	No data	No data	No data	No data	No data	No data	No data	No data	No data	No data	No data	No data	No data	No data	No data	No data	No data	0.4465973626279521
autoimmune lymphoproliferative syndrome	0.0542933759027829	No data	No data	No data	No data	No data	No data	No data	No data	No data	No data	No data	No data	No data	No data	No data	No data	No data	No data	No data	No data	0.0444514587924383	No data	0.43542953878009377
Nezelof syndrome	0.05424010410941595	No data	No data	No data	No data	No data	No data	No data	No data	No data	No data	No data	No data	No data	No data	No data	No data	No data	No data	No data	No data	No data	No data	0.4461042632032227
astrocytoma	0.05414954199565719	No data	No data	No data	No data	No data	No data	No data	No data	No data	No data	No data	No data	No data	No data	No data	No data	No data	No data	No data	No data	0.44535942420086794	No data	No data
tauopathy	0.05408322926129238	No data	No data	No data	No data	No data	No data	No data	No data	No data	No data	No data	No data	No data	No data	No data	No data	No data	No data	No data	No data	0.4448140271373754	No data	No data
lung disease, immunodeficiency, and chromosome breakage syndrome;	0.05399774801326361	No data	No data	No data	No data	No data	No data	No data	No data	No data	No data	No data	No data	No data	No data	No data	No data	No data	No data	No data	No data	No data	No data	0.4441109763266203
neutropenia, severe congenital, 2, autosomal dominant	0.05368701759077321	No data	No data	No data	No data	No data	No data	No data	No data	No data	No data	No data	No data	No data	No data	No data	No data	No data	No data	No data	No data	No data	No data	0.4415553365752607
WHIM syndrome	0.05363899479509976	No data	No data	No data	No data	No data	No data	No data	No data	No data	No data	No data	No data	No data	No data	No data	No data	No data	No data	No data	No data	0.01823792392834863	No data	0.4366008863313586
autosomal dominant familial periodic fever	0.053379537059049104	No data	No data	No data	No data	No data	No data	No data	No data	No data	No data	No data	No data	No data	No data	No data	No data	No data	No data	No data	No data	0.4390264259415825	No data	No data
Infertility	0.053259255141556966	No data	No data	No data	No data	No data	No data	No data	No data	No data	No data	No data	No data	No data	No data	No data	No data	No data	No data	No data	No data	0.43803715283710504	No data	No data
non-Hodgkins lymphoma	0.0532470476311048	No data	No data	No data	No data	No data	No data	No data	No data	No data	No data	No data	No data	No data	No data	No data	No data	No data	No data	No data	No data	0.43793675069840665	No data	No data
idiopathic membranous glomerulonephritis	0.053170837727063575	No data	No data	No data	No data	No data	No data	No data	No data	No data	No data	No data	No data	No data	No data	No data	No data	No data	No data	No data	No data	0.4373099531719395	No data	No data
immunodeficiency 113 with autoimmunity and autoinflammation	0.0530517508849985	No data	No data	No data	No data	No data	No data	No data	No data	No data	No data	No data	No data	No data	No data	No data	No data	No data	No data	No data	No data	No data	No data	0.43633050910912086
Autoimmune Hepatitis	0.05300971631940719	No data	No data	No data	No data	No data	No data	No data	No data	No data	No data	No data	No data	No data	No data	No data	No data	No data	No data	No data	No data	0.3687324462804214	No data	0.26900937794314234
hepatic veno-occlusive disease-immunodeficiency syndrome	0.052984815866872266	No data	No data	No data	No data	No data	No data	No data	No data	No data	No data	No data	No data	No data	No data	No data	No data	No data	No data	No data	No data	No data	No data	0.43577999399795025
immune dysregulation-polyendocrinopathy-enteropathy-X-linked syndrome	0.05283067026914752	No data	No data	No data	No data	No data	No data	No data	No data	No data	No data	No data	No data	No data	No data	No data	No data	No data	No data	No data	No data	0.030396539880581056	No data	0.4269130700102857
immunodeficiency 35	0.052762451987636974	No data	No data	No data	No data	No data	No data	No data	No data	No data	No data	No data	No data	No data	No data	No data	No data	No data	No data	No data	No data	No data	No data	0.43395113551513526
prostate carcinoma	0.05259514126990409	No data	No data	No data	No data	No data	No data	No data	No data	No data	No data	No data	No data	No data	No data	No data	No data	No data	No data	No data	No data	0.4325750683838911	No data	No data
immunodeficiency 23	0.05258833881165219	No data	No data	No data	No data	No data	No data	No data	No data	No data	No data	No data	No data	No data	No data	No data	No data	No data	No data	No data	No data	No data	No data	0.432519120747428
TFRC-related combined immunodeficiency	0.05233148081264632	No data	No data	No data	No data	No data	No data	No data	No data	No data	No data	No data	No data	No data	No data	No data	No data	No data	No data	No data	No data	No data	No data	0.4304065612257276
Stroke	0.05232026293579041	No data	No data	No data	No data	No data	No data	No data	No data	No data	No data	No data	No data	No data	No data	No data	No data	No data	No data	No data	No data	0.43031429844762864	No data	No data
combined immunodeficiency due to LRBA deficiency	0.05231772422916638	No data	No data	No data	No data	No data	No data	No data	No data	No data	No data	No data	No data	No data	No data	No data	No data	No data	No data	No data	No data	No data	No data	0.43029341854950537
esophageal adenocarcinoma	0.05227212290467649	No data	No data	No data	No data	No data	No data	No data	No data	No data	No data	No data	No data	No data	No data	No data	No data	No data	No data	No data	No data	0.42991836496882607	No data	No data
autoinflammatory disease, X-linked	0.05195039059870959	No data	No data	No data	No data	No data	No data	No data	No data	No data	No data	No data	No data	No data	No data	No data	No data	No data	No data	No data	No data	No data	No data	0.42727223890290794
combined immunodeficiency due to MALT1 deficiency	0.05178491327199593	No data	No data	No data	No data	No data	No data	No data	No data	No data	No data	No data	No data	No data	No data	No data	No data	No data	No data	No data	No data	No data	No data	0.42591125071672153
malignant pleural mesothelioma	0.051760342954332544	No data	No data	No data	No data	No data	No data	No data	No data	No data	No data	No data	No data	No data	No data	No data	No data	No data	No data	No data	No data	0.4257091691824424	No data	No data
autoinflammation with episodic fever and immune dysregulation	0.05171613035459628	No data	No data	No data	No data	No data	No data	No data	No data	No data	No data	No data	No data	No data	No data	No data	No data	No data	No data	No data	No data	No data	No data	0.4253455373356108
hyperimmunoglobulinemia D with periodic fever	0.051689438476202394	No data	No data	No data	No data	No data	No data	No data	No data	No data	No data	No data	No data	No data	No data	No data	No data	No data	No data	No data	No data	No data	No data	0.4251260067698066
Intervertebral disk degeneration	0.05168341889612634	0.07718185797009687	No data	No data	No data	No data	No data	No data	No data	No data	No data	No data	No data	No data	No data	No data	No data	No data	No data	No data	No data	0.15666883263449488	No data	No data
Dilated cardiomyopathy	0.05167271000737477	No data	No data	No data	No data	No data	No data	No data	No data	No data	No data	No data	No data	No data	No data	No data	No data	No data	No data	No data	No data	0.42498842146492205	No data	No data
glaucoma	0.051605234470942084	No data	No data	No data	No data	No data	No data	No data	No data	No data	No data	No data	No data	No data	No data	No data	No data	No data	No data	No data	No data	0.42443346079589706	No data	No data
Hepatic veno-occlusive disease - immunodeficiency	0.05153729476935719	No data	No data	No data	No data	No data	No data	No data	No data	No data	No data	No data	No data	No data	No data	No data	No data	No data	No data	No data	No data	No data	No data	0.42387468254472266
Addictive alcohol use	0.05142917194648666	0.08270574241618768	No data	No data	No data	No data	No data	No data	No data	No data	No data	No data	No data	No data	No data	No data	No data	No data	No data	No data	No data	0.03782680518472309	No data	No data
immunodeficiency 76	0.051423956947253886	No data	No data	No data	No data	No data	No data	No data	No data	No data	No data	No data	No data	No data	No data	No data	No data	No data	No data	No data	No data	No data	No data	0.4229425219883849
MHC class II deficiency 2	0.05140137151168981	No data	No data	No data	No data	No data	No data	No data	No data	No data	No data	No data	No data	No data	No data	No data	No data	No data	No data	No data	No data	No data	No data	0.42275676535578127
Obesity	0.05130984791966524	No data	No data	No data	No data	No data	No data	No data	No data	No data	No data	No data	No data	No data	No data	No data	No data	No data	No data	No data	No data	0.4220040185597303	No data	No data
viral disease	0.0510717466333565	No data	No data	No data	No data	No data	No data	No data	No data	No data	No data	No data	No data	No data	No data	No data	No data	No data	No data	No data	No data	0.42004572587868694	No data	No data
Ischemic stroke	0.05093509750888237	No data	No data	No data	No data	No data	No data	No data	No data	No data	No data	No data	No data	No data	No data	No data	No data	No data	No data	No data	No data	0.4189218387108466	No data	No data
immunodeficiency 51	0.050903465318572934	No data	No data	No data	No data	No data	No data	No data	No data	No data	No data	No data	No data	No data	No data	No data	No data	No data	No data	No data	No data	No data	No data	0.41866167595520304
arthritis	0.05081757542545669	0.07718185797009687	No data	No data	No data	No data	No data	No data	No data	No data	No data	No data	No data	No data	No data	No data	No data	No data	No data	No data	No data	0.12818389737307032	No data	No data
dyskeratosis congenita, autosomal recessive 5	0.050684386593601506	No data	No data	No data	No data	No data	No data	No data	No data	No data	No data	No data	No data	No data	No data	No data	No data	No data	No data	No data	No data	No data	No data	0.4168598366189486
heparan-sulfate 6-o-sulfotransferase 1 measurement	0.050279367954134256	0.08270574241618768	No data	No data	No data	No data	No data	No data	No data	No data	No data	No data	No data	No data	No data	No data	No data	No data	No data	No data	No data	No data	No data	No data
cannabis dependence	0.050279367954134256	0.08270574241618768	No data	No data	No data	No data	No data	No data	No data	No data	No data	No data	No data	No data	No data	No data	No data	No data	No data	No data	No data	No data	No data	No data
mathematical ability	0.050279367954134256	0.08270574241618768	No data	No data	No data	No data	No data	No data	No data	No data	No data	No data	No data	No data	No data	No data	No data	No data	No data	No data	No data	No data	No data	No data
gout	0.050279367954134256	0.08270574241618768	No data	No data	No data	No data	No data	No data	No data	No data	No data	No data	No data	No data	No data	No data	No data	No data	No data	No data	No data	No data	No data	No data
Abnormality of refraction	0.050279367954134256	0.08270574241618768	No data	No data	No data	No data	No data	No data	No data	No data	No data	No data	No data	No data	No data	No data	No data	No data	No data	No data	No data	No data	No data	No data
aging rate	0.050279367954134256	0.08270574241618768	No data	No data	No data	No data	No data	No data	No data	No data	No data	No data	No data	No data	No data	No data	No data	No data	No data	No data	No data	No data	No data	No data
cardiovascular disease biomarker measurement	0.050279367954134256	0.08270574241618768	No data	No data	No data	No data	No data	No data	No data	No data	No data	No data	No data	No data	No data	No data	No data	No data	No data	No data	No data	No data	No data	No data
25-hydroxyvitamin D3 measurement	0.050279367954134256	0.08270574241618768	No data	No data	No data	No data	No data	No data	No data	No data	No data	No data	No data	No data	No data	No data	No data	No data	No data	No data	No data	No data	No data	No data
myelin protein P0 measurement	0.050279367954134256	0.08270574241618768	No data	No data	No data	No data	No data	No data	No data	No data	No data	No data	No data	No data	No data	No data	No data	No data	No data	No data	No data	No data	No data	No data
liver fat measurement	0.050279367954134256	0.08270574241618768	No data	No data	No data	No data	No data	No data	No data	No data	No data	No data	No data	No data	No data	No data	No data	No data	No data	No data	No data	No data	No data	No data
refractive error	0.050279367954134256	0.08270574241618768	No data	No data	No data	No data	No data	No data	No data	No data	No data	No data	No data	No data	No data	No data	No data	No data	No data	No data	No data	No data	No data	No data
sex hormone-binding globulin measurement	0.050279367954134256	0.08270574241618768	No data	No data	No data	No data	No data	No data	No data	No data	No data	No data	No data	No data	No data	No data	No data	No data	No data	No data	No data	No data	No data	No data
Cannabis use	0.050279367954134256	0.08270574241618768	No data	No data	No data	No data	No data	No data	No data	No data	No data	No data	No data	No data	No data	No data	No data	No data	No data	No data	No data	No data	No data	No data
liver disease biomarker	0.050279367954134256	0.08270574241618768	No data	No data	No data	No data	No data	No data	No data	No data	No data	No data	No data	No data	No data	No data	No data	No data	No data	No data	No data	No data	No data	No data
waist-hip ratio	0.050279367954134256	0.08270574241618768	No data	No data	No data	No data	No data	No data	No data	No data	No data	No data	No data	No data	No data	No data	No data	No data	No data	No data	No data	No data	No data	No data
low density lipoprotein triglyceride measurement	0.050279367954134256	0.08270574241618768	No data	No data	No data	No data	No data	No data	No data	No data	No data	No data	No data	No data	No data	No data	No data	No data	No data	No data	No data	No data	No data	No data
cyclic AMP-dependent transcription factor ATF-6 alpha measurement	0.050279367954134256	0.08270574241618768	No data	No data	No data	No data	No data	No data	No data	No data	No data	No data	No data	No data	No data	No data	No data	No data	No data	No data	No data	No data	No data	No data
handedness	0.050279367954134256	0.08270574241618768	No data	No data	No data	No data	No data	No data	No data	No data	No data	No data	No data	No data	No data	No data	No data	No data	No data	No data	No data	No data	No data	No data
chronic musculoskeletal pain	0.050279367954134256	0.08270574241618768	No data	No data	No data	No data	No data	No data	No data	No data	No data	No data	No data	No data	No data	No data	No data	No data	No data	No data	No data	No data	No data	No data
gait quality	0.050279367954134256	0.08270574241618768	No data	No data	No data	No data	No data	No data	No data	No data	No data	No data	No data	No data	No data	No data	No data	No data	No data	No data	No data	No data	No data	No data
bifunctional heparan sulfate N-deacetylase/N-sulfotransferase 1 measurement	0.050279367954134256	0.08270574241618768	No data	No data	No data	No data	No data	No data	No data	No data	No data	No data	No data	No data	No data	No data	No data	No data	No data	No data	No data	No data	No data	No data
forced expiratory volume	0.050279367954134256	0.08270574241618768	No data	No data	No data	No data	No data	No data	No data	No data	No data	No data	No data	No data	No data	No data	No data	No data	No data	No data	No data	No data	No data	No data
protein set measurement	0.050279367954134256	0.08270574241618768	No data	No data	No data	No data	No data	No data	No data	No data	No data	No data	No data	No data	No data	No data	No data	No data	No data	No data	No data	No data	No data	No data
protein kinase C-binding protein NELL1 measurement	0.050279367954134256	0.08270574241618768	No data	No data	No data	No data	No data	No data	No data	No data	No data	No data	No data	No data	No data	No data	No data	No data	No data	No data	No data	No data	No data	No data
tongue cancer	0.05025629999699482	No data	No data	No data	No data	No data	No data	No data	No data	No data	No data	No data	No data	No data	No data	No data	No data	No data	No data	No data	No data	0.4133389868915741	No data	No data
inflammatory bowel disease, immunodeficiency, and encephalopathy	0.05025013026434697	No data	No data	No data	No data	No data	No data	No data	No data	No data	No data	No data	No data	No data	No data	No data	No data	No data	No data	No data	No data	No data	No data	0.41328824318298035
Wiskott-Aldrich syndrome	0.05009511204752088	No data	No data	No data	No data	No data	No data	No data	No data	No data	No data	No data	No data	No data	No data	No data	No data	No data	No data	No data	No data	0.10013971193991425	No data	0.3869783492196774
neuromyelitis optica	0.04999721946546996	No data	No data	No data	No data	No data	No data	No data	No data	No data	No data	No data	No data	No data	No data	No data	No data	No data	No data	No data	No data	0.411208147883724	No data	No data
neuroendocrine neoplasm	0.04999062997020059	No data	No data	No data	No data	No data	No data	No data	No data	No data	No data	No data	No data	No data	No data	No data	No data	No data	No data	No data	No data	0.4111539517869375	No data	No data
non-alcoholic steatohepatitis	0.049844189226767366	No data	No data	No data	No data	No data	No data	No data	No data	No data	No data	No data	No data	No data	No data	No data	No data	No data	No data	No data	No data	0.40994953227069864	No data	No data
combined immunodeficiency due to ORAI1 deficiency	0.04964135011482467	No data	No data	No data	No data	No data	No data	No data	No data	No data	No data	No data	No data	No data	No data	No data	No data	No data	No data	No data	No data	No data	No data	0.40828125758598466
22q11.2 deletion syndrome	0.04951630893065634	No data	No data	No data	No data	No data	No data	No data	No data	No data	No data	No data	No data	No data	No data	No data	No data	No data	No data	No data	No data	0.06079307976116211	No data	0.3920545713797344
heart disease	0.04944621337418715	0.07758750532521007	No data	No data	No data	No data	No data	No data	No data	No data	No data	No data	No data	No data	No data	No data	No data	No data	No data	No data	No data	0.07495522141952242	No data	No data
neutropenia, severe congenital, 11, autosomal dominant	0.04927443944797936	No data	No data	No data	No data	No data	No data	No data	No data	No data	No data	No data	No data	No data	No data	No data	No data	No data	No data	No data	No data	No data	No data	0.405263556654507
rheumatoid arthritis	0.04926843994098078	No data	No data	No data	No data	No data	No data	No data	No data	No data	No data	No data	No data	No data	No data	No data	No data	No data	No data	No data	No data	0.4052142129872495	No data	No data
IgE responsiveness, atopic	0.04917834868576133	No data	No data	No data	No data	No data	No data	No data	No data	No data	No data	No data	No data	No data	No data	No data	No data	No data	No data	No data	No data	No data	No data	0.4044732466176118
diabetic polyneuropathy	0.04915784632245068	0.07994902829626695	No data	No data	No data	No data	No data	No data	No data	No data	No data	No data	No data	No data	No data	No data	No data	No data	No data	No data	No data	0.01823792392834863	No data	No data
necrotizing enterocolitis	0.049000467656436474	No data	No data	No data	No data	No data	No data	No data	No data	No data	No data	No data	No data	No data	No data	No data	No data	No data	No data	No data	No data	0.4030102426867064	No data	No data
Cutaneous T-cell lymphoma	0.0489452038042375	No data	No data	No data	No data	No data	No data	No data	No data	No data	No data	No data	No data	No data	No data	No data	No data	No data	No data	No data	No data	0.40255571848414834	No data	No data
lymphoma	0.04878189939008502	No data	No data	No data	No data	No data	No data	No data	No data	No data	No data	No data	No data	No data	No data	No data	No data	No data	No data	No data	No data	0.4012126016787977	No data	No data
non-alcoholic fatty liver disease	0.04877543438407073	No data	No data	No data	No data	No data	No data	No data	No data	No data	No data	No data	No data	No data	No data	No data	No data	No data	No data	No data	No data	0.40115942945886995	No data	No data
autoimmune lymphoproliferative syndrome type 2A	0.04876257134924104	No data	No data	No data	No data	No data	No data	No data	No data	No data	No data	No data	No data	No data	No data	No data	No data	No data	No data	No data	No data	No data	No data	0.4010536358810464
purine nucleoside phosphorylase deficiency	0.048742655101516374	No data	No data	No data	No data	No data	No data	No data	No data	No data	No data	No data	No data	No data	No data	No data	No data	No data	No data	No data	No data	No data	No data	0.4008898323050233
chronic granulomatous disease	0.048721727703039994	No data	No data	No data	No data	No data	No data	No data	No data	No data	No data	No data	No data	No data	No data	No data	No data	No data	No data	No data	No data	0.1439585214834979	No data	0.36472808202709206
immunodeficiency, common variable, 6	0.048702771275531645	No data	No data	No data	No data	No data	No data	No data	No data	No data	No data	No data	No data	No data	No data	No data	No data	No data	No data	No data	No data	No data	No data	0.400561802978812
acute erythroleukemia	0.04858435173042642	No data	No data	No data	No data	No data	No data	No data	No data	No data	No data	No data	No data	No data	No data	No data	No data	No data	No data	No data	No data	No data	No data	0.3995878471801384
immunodeficiency 82 with systemic inflammation	0.04832995759711845	No data	No data	No data	No data	No data	No data	No data	No data	No data	No data	No data	No data	No data	No data	No data	No data	No data	No data	No data	No data	No data	No data	0.3974955520183584
acute respiratory distress syndrome	0.048130171624068636	No data	No data	No data	No data	No data	No data	No data	No data	No data	No data	No data	No data	No data	No data	No data	No data	No data	No data	No data	No data	0.39585238824186686	No data	No data
autoinflammatory disease, multisystem, with immune dysregulation, X-linked	0.04806570800101889	No data	No data	No data	No data	No data	No data	No data	No data	No data	No data	No data	No data	No data	No data	No data	No data	No data	No data	No data	No data	No data	No data	0.39532219941689695
proteasome-associated autoinflammatory syndrome 2	0.048000210237883104	No data	No data	No data	No data	No data	No data	No data	No data	No data	No data	No data	No data	No data	No data	No data	No data	No data	No data	No data	No data	No data	No data	0.3947835051823466
androgenetic alopecia	0.047937573077290775	0.07718185797009687	No data	No data	No data	No data	No data	No data	No data	No data	No data	No data	No data	No data	No data	No data	No data	No data	No data	No data	No data	0.03343619386863916	No data	No data
Endometritis	0.04793525917735972	No data	No data	No data	No data	No data	No data	No data	No data	No data	No data	No data	No data	No data	No data	No data	No data	No data	No data	No data	No data	0.39424930736921926	No data	No data
cryptosporidiosis-chronic cholangitis-liver disease syndrome	0.047882765972949964	No data	No data	No data	No data	No data	No data	No data	No data	No data	No data	No data	No data	No data	No data	No data	No data	No data	No data	No data	No data	No data	No data	0.39381757069280815
Cryptosporidiosis - chronic cholangitis - liver disease	0.047882765972949964	No data	No data	No data	No data	No data	No data	No data	No data	No data	No data	No data	No data	No data	No data	No data	No data	No data	No data	No data	No data	No data	No data	0.39381757069280815
musculoskeletal system disease	0.04775336460502655	0.07718185797009687	No data	No data	No data	No data	No data	No data	No data	No data	No data	No data	No data	No data	No data	No data	No data	No data	No data	No data	No data	0.027376014881559663	No data	No data
selective IgA deficiency disease	0.047725694534708964	No data	No data	No data	No data	No data	No data	No data	No data	No data	No data	No data	No data	No data	No data	No data	No data	No data	No data	No data	No data	0.012158615952232422	No data	0.3894860637598253
ameloblastoma	0.04767333738862864	No data	No data	No data	No data	No data	No data	No data	No data	No data	No data	No data	No data	No data	No data	No data	No data	No data	No data	No data	No data	0.3920951000995752	No data	No data
gastrointestinal defects and immunodeficiency syndrome 1	0.04763884326885806	No data	No data	No data	No data	No data	No data	No data	No data	No data	No data	No data	No data	No data	No data	No data	No data	No data	No data	No data	No data	No data	No data	0.39181139906068985
juvenile idiopathic arthritis	0.04758583562047721	No data	No data	No data	No data	No data	No data	No data	No data	No data	No data	No data	No data	No data	No data	No data	No data	No data	No data	No data	No data	0.3913754312779331	No data	No data
peripheral nervous system disease	0.04742213303227101	0.0780058079284327	No data	No data	No data	No data	No data	No data	No data	No data	No data	No data	No data	No data	No data	No data	No data	No data	No data	No data	No data	No data	No data	No data
visual acuity measurement	0.04742213303227101	0.0780058079284327	No data	No data	No data	No data	No data	No data	No data	No data	No data	No data	No data	No data	No data	No data	No data	No data	No data	No data	No data	No data	No data	No data
hip geometry	0.04742213303227101	0.0780058079284327	No data	No data	No data	No data	No data	No data	No data	No data	No data	No data	No data	No data	No data	No data	No data	No data	No data	No data	No data	No data	No data	No data
ulcer of lower limb	0.04742213303227101	0.0780058079284327	No data	No data	No data	No data	No data	No data	No data	No data	No data	No data	No data	No data	No data	No data	No data	No data	No data	No data	No data	No data	No data	No data
body composition measurement	0.04742213303227101	0.0780058079284327	No data	No data	No data	No data	No data	No data	No data	No data	No data	No data	No data	No data	No data	No data	No data	No data	No data	No data	No data	No data	No data	No data
total phospholipids in lipoprotein particles measurement	0.04742213303227101	0.0780058079284327	No data	No data	No data	No data	No data	No data	No data	No data	No data	No data	No data	No data	No data	No data	No data	No data	No data	No data	No data	No data	No data	No data
dermatomycosis	0.04742213303227101	0.0780058079284327	No data	No data	No data	No data	No data	No data	No data	No data	No data	No data	No data	No data	No data	No data	No data	No data	No data	No data	No data	No data	No data	No data
Fabry disease	0.04739167000438385	No data	No data	No data	No data	No data	No data	No data	No data	No data	No data	No data	No data	No data	No data	No data	No data	No data	No data	No data	No data	0.38977849280355265	No data	No data
immunoproliferative small intestinal disease	0.04737644157203192	No data	No data	No data	No data	No data	No data	No data	No data	No data	No data	No data	No data	No data	No data	No data	No data	No data	No data	No data	No data	No data	No data	0.3896532447291685
epilepsy	0.04736326465066746	No data	No data	No data	No data	No data	No data	No data	No data	No data	No data	No data	No data	No data	No data	No data	No data	No data	No data	No data	No data	0.38954486955376844	No data	No data
proteasome-associated autoinflammatory syndrome 6	0.047154693659221106	No data	No data	No data	No data	No data	No data	No data	No data	No data	No data	No data	No data	No data	No data	No data	No data	No data	No data	No data	No data	No data	No data	0.38782945233633365
autosomal recessive primary immunodeficiency with defective spontaneous natural killer cell cytotoxicity	0.04714360626358056	No data	No data	No data	No data	No data	No data	No data	No data	No data	No data	No data	No data	No data	No data	No data	No data	No data	No data	No data	No data	No data	No data	0.38773826271669193
silicosis	0.04708932411575457	No data	No data	No data	No data	No data	No data	No data	No data	No data	No data	No data	No data	No data	No data	No data	No data	No data	No data	No data	No data	0.38729181265988244	No data	No data
leprosy	0.04701266430464791	No data	No data	No data	No data	No data	No data	No data	No data	No data	No data	No data	No data	No data	No data	No data	No data	No data	No data	No data	No data	0.3866613148186163	No data	No data
skin disease	0.04693766800964216	0.07178292258425921	No data	No data	No data	No data	No data	No data	No data	No data	No data	No data	No data	No data	No data	No data	No data	No data	No data	No data	No data	0.10851954337761784	No data	No data
Knee pain	0.04692122847690784	0.07718185797009687	No data	No data	No data	No data	No data	No data	No data	No data	No data	No data	No data	No data	No data	No data	No data	No data	No data	No data	No data	No data	No data	No data
Abnormal thrombosis	0.04692122847690784	0.07718185797009687	No data	No data	No data	No data	No data	No data	No data	No data	No data	No data	No data	No data	No data	No data	No data	No data	No data	No data	No data	No data	No data	No data
free cholesterol in medium HDL measurement	0.04692122847690784	0.07718185797009687	No data	No data	No data	No data	No data	No data	No data	No data	No data	No data	No data	No data	No data	No data	No data	No data	No data	No data	No data	No data	No data	No data
anthropometric measurement	0.04692122847690784	0.07718185797009687	No data	No data	No data	No data	No data	No data	No data	No data	No data	No data	No data	No data	No data	No data	No data	No data	No data	No data	No data	No data	No data	No data
cholesterol in medium HDL measurement	0.04692122847690784	0.07718185797009687	No data	No data	No data	No data	No data	No data	No data	No data	No data	No data	No data	No data	No data	No data	No data	No data	No data	No data	No data	No data	No data	No data
total hip arthroplasty	0.04692122847690784	0.07718185797009687	No data	No data	No data	No data	No data	No data	No data	No data	No data	No data	No data	No data	No data	No data	No data	No data	No data	No data	No data	No data	No data	No data
total lipids in HDL measurement	0.04692122847690784	0.07718185797009687	No data	No data	No data	No data	No data	No data	No data	No data	No data	No data	No data	No data	No data	No data	No data	No data	No data	No data	No data	No data	No data	No data
phospholipids in medium HDL measurement	0.04692122847690784	0.07718185797009687	No data	No data	No data	No data	No data	No data	No data	No data	No data	No data	No data	No data	No data	No data	No data	No data	No data	No data	No data	No data	No data	No data
total lipids in medium HDL measurement	0.04692122847690784	0.07718185797009687	No data	No data	No data	No data	No data	No data	No data	No data	No data	No data	No data	No data	No data	No data	No data	No data	No data	No data	No data	No data	No data	No data
spondylosis	0.04692122847690784	0.07718185797009687	No data	No data	No data	No data	No data	No data	No data	No data	No data	No data	No data	No data	No data	No data	No data	No data	No data	No data	No data	No data	No data	No data
cholesterol to total lipids in large LDL percentage	0.04692122847690784	0.07718185797009687	No data	No data	No data	No data	No data	No data	No data	No data	No data	No data	No data	No data	No data	No data	No data	No data	No data	No data	No data	No data	No data	No data
primary intestinal lymphangiectasia	0.046901788111438955	No data	No data	No data	No data	No data	No data	No data	No data	No data	No data	No data	No data	No data	No data	No data	No data	No data	No data	No data	No data	No data	No data	0.38574940022533893
hyper-IgE recurrent infection syndrome 4A, autosomal dominant	0.04686642137256703	No data	No data	No data	No data	No data	No data	No data	No data	No data	No data	No data	No data	No data	No data	No data	No data	No data	No data	No data	No data	No data	No data	0.38545852222564836
Alymphoid cystic thymic dysgenesis	0.0468405507827391	No data	No data	No data	No data	No data	No data	No data	No data	No data	No data	No data	No data	No data	No data	No data	No data	No data	No data	No data	No data	No data	No data	0.38524574644648424
free cholesterol to total lipids in medium HDL percentage	0.046803395712434324	0.07698803201994522	No data	No data	No data	No data	No data	No data	No data	No data	No data	No data	No data	No data	No data	No data	No data	No data	No data	No data	No data	No data	No data	No data
immunodeficiency 81	0.04674076422197423	No data	No data	No data	No data	No data	No data	No data	No data	No data	No data	No data	No data	No data	No data	No data	No data	No data	No data	No data	No data	No data	No data	0.38442503986970855
insulinoma	0.04656137655492412	No data	No data	No data	No data	No data	No data	No data	No data	No data	No data	No data	No data	No data	No data	No data	No data	No data	No data	No data	No data	0.38294964441553125	No data	No data
immunodeficiency 19	0.046469123028780986	No data	No data	No data	No data	No data	No data	No data	No data	No data	No data	No data	No data	No data	No data	No data	No data	No data	No data	No data	No data	No data	No data	0.38219089418848584
IGA glomerulonephritis	0.04643046744608298	No data	No data	No data	No data	No data	No data	No data	No data	No data	No data	No data	No data	No data	No data	No data	No data	No data	No data	No data	No data	0.3818729666969863	No data	No data
Duane retraction syndrome	0.046327732082107755	No data	No data	No data	No data	No data	No data	No data	No data	No data	No data	No data	No data	No data	No data	No data	No data	No data	No data	No data	No data	0.3810280073333643	No data	No data
ataxia-pancytopenia syndrome	0.04619891909057817	No data	No data	No data	No data	No data	No data	No data	No data	No data	No data	No data	No data	No data	No data	No data	No data	No data	No data	No data	No data	No data	No data	0.3799685693838834
DOCK2 deficiency	0.04619748183558773	No data	No data	No data	No data	No data	No data	No data	No data	No data	No data	No data	No data	No data	No data	No data	No data	No data	No data	No data	No data	No data	No data	0.37995674850726324
neurodevelopmental disorder with dysmorphic facies and ischiopubic hypoplasia	0.04615128435375214	No data	No data	No data	No data	No data	No data	No data	No data	No data	No data	No data	No data	No data	No data	No data	No data	No data	No data	No data	No data	No data	No data	0.3795767917587559
Chordoma	0.046120347987143026	No data	No data	No data	No data	No data	No data	No data	No data	No data	No data	No data	No data	No data	No data	No data	No data	No data	No data	No data	No data	0.37932235188886737	No data	No data
combined immunodeficiency and megaloblastic anemia with or without hyperhomocysteinemia	0.046071414040711946	No data	No data	No data	No data	No data	No data	No data	No data	No data	No data	No data	No data	No data	No data	No data	No data	No data	No data	No data	No data	No data	No data	0.37891988875800336
Crouzon syndrome-acanthosis nigricans syndrome	0.04602439527031039	No data	No data	No data	No data	No data	No data	No data	No data	No data	No data	No data	No data	No data	No data	No data	No data	No data	No data	No data	No data	0.37853317722285595	No data	No data
Guillain-Barre syndrome	0.045990877815634996	No data	No data	No data	No data	No data	No data	No data	No data	No data	No data	No data	No data	No data	No data	No data	No data	No data	No data	No data	No data	0.3782575088835723	No data	No data
Immunodeficiency due to a late component of complements deficiency	0.04590879890465067	No data	No data	No data	No data	No data	No data	No data	No data	No data	No data	No data	No data	No data	No data	No data	No data	No data	No data	No data	No data	No data	No data	0.3775824410032578
IgG4-related disease	0.04589442635474627	No data	No data	No data	No data	No data	No data	No data	No data	No data	No data	No data	No data	No data	No data	No data	No data	No data	No data	No data	No data	0.03343619386863916	No data	0.3691051837698957
eosinophilic esophagitis	0.04585935141448476	No data	No data	No data	No data	No data	No data	No data	No data	No data	No data	No data	No data	No data	No data	No data	No data	No data	No data	No data	No data	0.3771757541701497	No data	No data
neutropenia, severe congenital, 8, autosomal dominant	0.04568679433916299	No data	No data	No data	No data	No data	No data	No data	No data	No data	No data	No data	No data	No data	No data	No data	No data	No data	No data	No data	No data	No data	No data	0.37575653773959794
immunodeficiency 84	0.04564680785210752	No data	No data	No data	No data	No data	No data	No data	No data	No data	No data	No data	No data	No data	No data	No data	No data	No data	No data	No data	No data	No data	No data	0.3754276640650566
proteasome-associated autoinflammatory syndrome 3	0.045619089363006175	No data	No data	No data	No data	No data	No data	No data	No data	No data	No data	No data	No data	No data	No data	No data	No data	No data	No data	No data	No data	No data	No data	0.37519969001595227
Asthma	0.045321741183258775	No data	No data	No data	No data	No data	No data	No data	No data	No data	No data	No data	No data	No data	No data	No data	No data	No data	No data	No data	No data	0.37275411413037796	No data	No data
severe combined immunodeficiency due to CARMIL2 deficiency	0.045025913696237214	No data	No data	No data	No data	No data	No data	No data	No data	No data	No data	No data	No data	No data	No data	No data	No data	No data	No data	No data	No data	No data	No data	0.37032104536511895
immunodeficiency, common variable, 10	0.044765359898684506	No data	No data	No data	No data	No data	No data	No data	No data	No data	No data	No data	No data	No data	No data	No data	No data	No data	No data	No data	No data	No data	No data	0.368178089303538
infantile-onset periodic fever-panniculitis-dermatosis syndrome	0.04466372543864622	No data	No data	No data	No data	No data	No data	No data	No data	No data	No data	No data	No data	No data	No data	No data	No data	No data	No data	No data	No data	0.02735688589252295	No data	0.36050296298369133
Ebola hemorrhagic fever	0.04449412934977424	No data	No data	No data	No data	No data	No data	No data	No data	No data	No data	No data	No data	No data	No data	No data	No data	No data	No data	No data	No data	0.046945767148897415	No data	0.354210879228411
growth hormone insensitivity syndrome with immune dysregulation 2, autosomal dominant	0.0443329514687034	No data	No data	No data	No data	No data	No data	No data	No data	No data	No data	No data	No data	No data	No data	No data	No data	No data	No data	No data	No data	No data	No data	0.36462169413751
cystitis	0.04423659540735794	No data	No data	No data	No data	No data	No data	No data	No data	No data	No data	No data	No data	No data	No data	No data	No data	No data	No data	No data	No data	0.36382920211601666	No data	No data
hereditary folate malabsorption	0.043998481700213754	No data	No data	No data	No data	No data	No data	No data	No data	No data	No data	No data	No data	No data	No data	No data	No data	No data	No data	No data	No data	No data	No data	0.3618708072783175
autoimmune enteropathy and endocrinopathy - susceptibility to chronic infections syndrome	0.04393750102419077	No data	No data	No data	No data	No data	No data	No data	No data	No data	No data	No data	No data	No data	No data	No data	No data	No data	No data	No data	No data	No data	No data	0.3613692643702878
idiopathic CD4 lymphocytopenia	0.04390608673654257	No data	No data	No data	No data	No data	No data	No data	No data	No data	No data	No data	No data	No data	No data	No data	No data	No data	No data	No data	No data	No data	No data	0.3611108937813029
granulomatous disease, chronic, autosomal recessive, 5	0.04389499934090203	No data	No data	No data	No data	No data	No data	No data	No data	No data	No data	No data	No data	No data	No data	No data	No data	No data	No data	No data	No data	No data	No data	0.3610197041616612
immunodeficiency 114, folate-responsive	0.04372684050702049	No data	No data	No data	No data	No data	No data	No data	No data	No data	No data	No data	No data	No data	No data	No data	No data	No data	No data	No data	No data	No data	No data	0.35963666159709473
Mobius syndrome	0.04369897878988636	No data	No data	No data	No data	No data	No data	No data	No data	No data	No data	No data	No data	No data	No data	No data	No data	No data	No data	No data	No data	0.35940750955179945	No data	No data
inherited lipid metabolism disorder	0.0433940251358017	No data	No data	No data	No data	No data	No data	No data	No data	No data	No data	No data	No data	No data	No data	No data	No data	No data	No data	No data	No data	0.3568993815273374	No data	No data
Netherton syndrome	0.04315902212472574	No data	No data	No data	No data	No data	No data	No data	No data	No data	No data	No data	No data	No data	No data	No data	No data	No data	No data	No data	No data	0.023388448741447087	No data	0.34911945879841366
Recurrent infection due to specific granule deficiency	0.043093011056236225	No data	No data	No data	No data	No data	No data	No data	No data	No data	No data	No data	No data	No data	No data	No data	No data	No data	No data	No data	No data	No data	No data	0.35442365500757506
cryopyrin-associated periodic syndrome	0.042675001179812204	No data	No data	No data	No data	No data	No data	No data	No data	No data	No data	No data	No data	No data	No data	No data	No data	No data	No data	No data	No data	0.35098568247791984	No data	No data
severe congenital hypochromic anemia with ringed sideroblasts	0.04263103623788035	No data	No data	No data	No data	No data	No data	No data	No data	No data	No data	No data	No data	No data	No data	No data	No data	No data	No data	No data	No data	No data	No data	0.35062408752250246
immunodeficiency 80 with or without congenital cardiomyopathy	0.04254788077057629	No data	No data	No data	No data	No data	No data	No data	No data	No data	No data	No data	No data	No data	No data	No data	No data	No data	No data	No data	No data	No data	No data	0.34994016537518935
immunodeficiency 33	0.04242407151925692	No data	No data	No data	No data	No data	No data	No data	No data	No data	No data	No data	No data	No data	No data	No data	No data	No data	No data	No data	No data	No data	No data	0.34892188128918994
inflammatory bowel disease (infantile ulcerative colitis) 31, autosomal recessive	0.04237233033960107	No data	No data	No data	No data	No data	No data	No data	No data	No data	No data	No data	No data	No data	No data	No data	No data	No data	No data	No data	No data	0.012158615952232422	No data	0.3454566757428037
COVID-19–associated multisystem inflammatory syndrome in adults	0.04208249388176739	No data	No data	No data	No data	No data	No data	No data	No data	No data	No data	No data	No data	No data	No data	No data	No data	No data	No data	No data	No data	0.346112534906086	No data	No data
autoinflammatory syndrome, familial, X-linked, Behcet-like 2	0.04205633956384564	No data	No data	No data	No data	No data	No data	No data	No data	No data	No data	No data	No data	No data	No data	No data	No data	No data	No data	No data	No data	No data	No data	0.3458974255710721
ovarian clear cell cancer	0.04183582358388377	No data	No data	No data	No data	No data	No data	No data	No data	No data	No data	No data	No data	No data	No data	No data	No data	No data	No data	No data	No data	0.34408376535819746	No data	No data
cardiovascular disease	0.04176942125323183	0.05659453225283638	No data	No data	No data	No data	No data	No data	No data	No data	No data	No data	No data	No data	No data	No data	No data	No data	No data	No data	No data	0.242259880540312	No data	No data
anxiety	0.04163001088981994	No data	No data	No data	No data	No data	No data	No data	No data	No data	No data	No data	No data	No data	No data	No data	No data	No data	No data	No data	No data	0.3423910340895036	No data	No data
autosomal agammaglobulinemia	0.04158882104766949	No data	No data	No data	No data	No data	No data	No data	No data	No data	No data	No data	No data	No data	No data	No data	No data	No data	No data	No data	No data	No data	No data	0.3420522632761786
ovarian carcinoma	0.041561103248781935	No data	No data	No data	No data	No data	No data	No data	No data	No data	No data	No data	No data	No data	No data	No data	No data	No data	No data	No data	No data	0.34182429490382066	No data	No data
myocardial infarction	0.041558363410493404	No data	No data	No data	No data	No data	No data	No data	No data	No data	No data	No data	No data	No data	No data	No data	No data	No data	No data	No data	No data	0.3418017607741195	No data	No data
granulocytopenia with immunoglobulin abnormality	0.04137446473195236	No data	No data	No data	No data	No data	No data	No data	No data	No data	No data	No data	No data	No data	No data	No data	No data	No data	No data	No data	No data	No data	No data	0.3402892639631049
immunodeficiency 47	0.04117858740896947	No data	No data	No data	No data	No data	No data	No data	No data	No data	No data	No data	No data	No data	No data	No data	No data	No data	No data	No data	No data	No data	No data	0.3386782473494341
synovial sarcoma	0.04115865747724438	No data	No data	No data	No data	No data	No data	No data	No data	No data	No data	No data	No data	No data	No data	No data	No data	No data	No data	No data	No data	0.33851433122770286	No data	No data
Autism	0.041065300854997724	No data	No data	No data	No data	No data	No data	No data	No data	No data	No data	No data	No data	No data	No data	No data	No data	No data	No data	No data	No data	0.33774650845401366	No data	No data
neutropenia-monocytopenia-deafness syndrome	0.04100858067581451	No data	No data	No data	No data	No data	No data	No data	No data	No data	No data	No data	No data	No data	No data	No data	No data	No data	No data	No data	No data	No data	No data	0.33728000651492734
liver disease	0.0409910771115166	No data	No data	No data	No data	No data	No data	No data	No data	No data	No data	No data	No data	No data	No data	No data	No data	No data	No data	No data	No data	0.3371360463440767	No data	No data
acute myocardial infarction	0.0408730506642502	No data	No data	No data	No data	No data	No data	No data	No data	No data	No data	No data	No data	No data	No data	No data	No data	No data	No data	No data	No data	0.3361653236258817	No data	No data
serum urea amount	0.04081430537991952	0.06713643319316404	No data	No data	No data	No data	No data	No data	No data	No data	No data	No data	No data	No data	No data	No data	No data	No data	No data	No data	No data	No data	No data	No data
metastatic melanoma	0.04079097774936752	No data	No data	No data	No data	No data	No data	No data	No data	No data	No data	No data	No data	No data	No data	No data	No data	No data	No data	No data	No data	0.3354903050612266	No data	No data
boutonneuse fever	0.040644544518950075	No data	No data	No data	No data	No data	No data	No data	No data	No data	No data	No data	No data	No data	No data	No data	No data	No data	No data	No data	No data	No data	No data	0.33428594733669015
type 1 diabetes mellitus	0.04036985319159866	No data	No data	No data	No data	No data	No data	No data	No data	No data	No data	No data	No data	No data	No data	No data	No data	No data	No data	No data	No data	0.33202671546004725	No data	No data
pyogenic bacterial infections due to MyD88 deficiency	0.04028605205990592	No data	No data	No data	No data	No data	No data	No data	No data	No data	No data	No data	No data	No data	No data	No data	No data	No data	No data	No data	No data	No data	No data	0.33133748296827376
nasopharyngitis	0.0402842041606325	No data	No data	No data	No data	No data	No data	No data	No data	No data	No data	No data	No data	No data	No data	No data	No data	No data	No data	No data	No data	0.3313222846983335	No data	No data
hemochromatosis type 5	0.039951582291416265	No data	No data	No data	No data	No data	No data	No data	No data	No data	No data	No data	No data	No data	No data	No data	No data	No data	No data	No data	No data	No data	No data	0.3285865961090812
FTH1-related iron overload	0.039951582291416265	No data	No data	No data	No data	No data	No data	No data	No data	No data	No data	No data	No data	No data	No data	No data	No data	No data	No data	No data	No data	No data	No data	0.3285865961090812
cytomegalovirus infection	0.03994408699350675	No data	No data	No data	No data	No data	No data	No data	No data	No data	No data	No data	No data	No data	No data	No data	No data	No data	No data	No data	No data	0.3285249501294816	No data	No data
cervical squamous intraepithelial neoplasia	0.03985691299178792	No data	No data	No data	No data	No data	No data	No data	No data	No data	No data	No data	No data	No data	No data	No data	No data	No data	No data	No data	No data	0.32780797706230586	No data	No data
T-cell immunodeficiency, congenital alopecia, and nail dystrophy	0.039833316737917165	No data	No data	No data	No data	No data	No data	No data	No data	No data	No data	No data	No data	No data	No data	No data	No data	No data	No data	No data	No data	No data	No data	0.32761390683290265
pterygium	0.03959370150915594	No data	No data	No data	No data	No data	No data	No data	No data	No data	No data	No data	No data	No data	No data	No data	No data	No data	No data	No data	No data	0.3256431625499793	No data	No data
Adult-onset autosomal recessive sideroblastic anemia	0.039582002436731566	No data	No data	No data	No data	No data	No data	No data	No data	No data	No data	No data	No data	No data	No data	No data	No data	No data	No data	No data	No data	No data	No data	0.3255469421210231
esophageal cancer	0.03948498509666571	No data	No data	No data	No data	No data	No data	No data	No data	No data	No data	No data	No data	No data	No data	No data	No data	No data	No data	No data	No data	0.3247490113331192	No data	No data
lobular neoplasia	0.03931011700583369	No data	No data	No data	No data	No data	No data	No data	No data	No data	No data	No data	No data	No data	No data	No data	No data	No data	No data	No data	No data	0.32331078767740856	No data	No data
periodontitis	0.03929802922474442	No data	No data	No data	No data	No data	No data	No data	No data	No data	No data	No data	No data	No data	No data	No data	No data	No data	No data	No data	No data	0.3232113702672629	No data	No data
ulnar-mammary syndrome	0.03928434531372588	No data	No data	No data	No data	No data	No data	No data	No data	No data	No data	No data	No data	No data	No data	No data	No data	No data	No data	No data	No data	0.32309882529444434	No data	No data
ganglioneuroma	0.039179289637739055	No data	No data	No data	No data	No data	No data	No data	No data	No data	No data	No data	No data	No data	No data	No data	No data	No data	No data	No data	No data	0.3222347822454694	No data	No data
T-cell lymphopenia, infantile, with or without nail dystrophy, autosomal dominant	0.03897589147504865	No data	No data	No data	No data	No data	No data	No data	No data	No data	No data	No data	No data	No data	No data	No data	No data	No data	No data	No data	No data	No data	No data	0.32056190958060776
Malignant Bone Neoplasm	0.03883208009799637	No data	No data	No data	No data	No data	No data	No data	No data	No data	No data	No data	No data	No data	No data	No data	No data	No data	No data	No data	No data	0.31937911560457244	No data	No data
oral lichen planus	0.03873605511435712	No data	No data	No data	No data	No data	No data	No data	No data	No data	No data	No data	No data	No data	No data	No data	No data	No data	No data	No data	No data	0.3185893465715139	No data	No data
Encephalitis, Tick-Borne	0.03863916316300259	No data	No data	No data	No data	No data	No data	No data	No data	No data	No data	No data	No data	No data	No data	No data	No data	No data	No data	No data	No data	0.31779244705815485	No data	No data
biliary tract disease	0.03862096931718442	0.06352856191677524	No data	No data	No data	No data	No data	No data	No data	No data	No data	No data	No data	No data	No data	No data	No data	No data	No data	No data	No data	No data	No data	No data
ichthyosis prematurity syndrome	0.03859732892291064	No data	No data	No data	No data	No data	No data	No data	No data	No data	No data	No data	No data	No data	No data	No data	No data	No data	No data	No data	No data	0.3174483763164166	No data	No data
immunodeficiency 75	0.03851761245523962	No data	No data	No data	No data	No data	No data	No data	No data	No data	No data	No data	No data	No data	No data	No data	No data	No data	No data	No data	No data	No data	No data	0.31679273863541574
Leishmaniasis	0.03850744069056908	No data	No data	No data	No data	No data	No data	No data	No data	No data	No data	No data	No data	No data	No data	No data	No data	No data	No data	No data	No data	0.1462982727737349	No data	0.28013451153943497
ischemia	0.038391921895331686	No data	No data	No data	No data	No data	No data	No data	No data	No data	No data	No data	No data	No data	No data	No data	No data	No data	No data	No data	No data	0.3157589815005433	No data	No data
Bloom syndrome	0.03830015359160183	No data	No data	No data	No data	No data	No data	No data	No data	No data	No data	No data	No data	No data	No data	No data	No data	No data	No data	No data	No data	0.22264377513003014	No data	0.2593432782611175
systemic inflammatory response syndrome	0.03826140757743527	No data	No data	No data	No data	No data	No data	No data	No data	No data	No data	No data	No data	No data	No data	No data	No data	No data	No data	No data	No data	0.3146855507876302	No data	No data
level of phosphatidylcholine	0.03820200592920346	0.06283939895673613	No data	No data	No data	No data	No data	No data	No data	No data	No data	No data	No data	No data	No data	No data	No data	No data	No data	No data	No data	No data	No data	No data
phosphoglycerides measurement	0.03820200592920346	0.06283939895673613	No data	No data	No data	No data	No data	No data	No data	No data	No data	No data	No data	No data	No data	No data	No data	No data	No data	No data	No data	No data	No data	No data
preeclampsia	0.038113943062985135	No data	No data	No data	No data	No data	No data	No data	No data	No data	No data	No data	No data	No data	No data	No data	No data	No data	No data	No data	No data	0.31347271114346775	No data	No data
macrophage activation syndrome	0.038007746247380854	No data	No data	No data	No data	No data	No data	No data	No data	No data	No data	No data	No data	No data	No data	No data	No data	No data	No data	No data	No data	0.07052503861292814	No data	0.29496802300115854
hemoglobin E-beta-thalassemia syndrome	0.03797063427030626	No data	No data	No data	No data	No data	No data	No data	No data	No data	No data	No data	No data	No data	No data	No data	No data	No data	No data	No data	No data	No data	No data	0.3122940507330897
chronic rhinosinusitis with nasal polyps	0.03785652886389369	No data	No data	No data	No data	No data	No data	No data	No data	No data	No data	No data	No data	No data	No data	No data	No data	No data	No data	No data	No data	0.31135557708723355	No data	No data
Congestive heart failure	0.0378227949181773	No data	No data	No data	No data	No data	No data	No data	No data	No data	No data	No data	No data	No data	No data	No data	No data	No data	No data	No data	No data	0.31107812819133185	No data	No data
pneumococcal meningitis	0.03768148218168121	No data	No data	No data	No data	No data	No data	No data	No data	No data	No data	No data	No data	No data	No data	No data	No data	No data	No data	No data	No data	0.3099158845852235	No data	No data
Heavy Chain Disease	0.03754660237844001	No data	No data	No data	No data	No data	No data	No data	No data	No data	No data	No data	No data	No data	No data	No data	No data	No data	No data	No data	No data	0.30880654941277375	No data	No data
cholesterol to total lipids in medium HDL percentage	0.03744915940694729	0.0616010235935963	No data	No data	No data	No data	No data	No data	No data	No data	No data	No data	No data	No data	No data	No data	No data	No data	No data	No data	No data	No data	No data	No data
precursor B-cell acute lymphoblastic leukemia	0.03737451073499409	No data	No data	No data	No data	No data	No data	No data	No data	No data	No data	No data	No data	No data	No data	No data	No data	No data	No data	No data	No data	0.30739116098269254	No data	No data
Primary Effusion Lymphoma	0.03735337595087516	No data	No data	No data	No data	No data	No data	No data	No data	No data	No data	No data	No data	No data	No data	No data	No data	No data	No data	No data	No data	0.30721733540746277	No data	No data
Hemolytic anemia due to red cell pyruvate kinase deficiency	0.03734974011443596	No data	No data	No data	No data	No data	No data	No data	No data	No data	No data	No data	No data	No data	No data	No data	No data	No data	No data	No data	No data	No data	No data	0.30718743203315213
Dravet syndrome	0.037273773107172455	No data	No data	No data	No data	No data	No data	No data	No data	No data	No data	No data	No data	No data	No data	No data	No data	No data	No data	No data	No data	0.3065626322404622	No data	No data
immunodeficiency due to MASP-2 deficiency	0.037209299769655785	No data	No data	No data	No data	No data	No data	No data	No data	No data	No data	No data	No data	No data	No data	No data	No data	No data	No data	No data	No data	No data	No data	0.3060323635176901
cardiac hypertrophy	0.0371036993937768	No data	No data	No data	No data	No data	No data	No data	No data	No data	No data	No data	No data	No data	No data	No data	No data	No data	No data	No data	No data	0.30516384051890594	No data	No data
pneumocystosis	0.03695800988551775	No data	No data	No data	No data	No data	No data	No data	No data	No data	No data	No data	No data	No data	No data	No data	No data	No data	No data	No data	No data	0.2108312038954938	No data	0.251257798652883
brain neoplasm	0.036740645131496996	No data	No data	No data	No data	No data	No data	No data	No data	No data	No data	No data	No data	No data	No data	No data	No data	No data	No data	No data	No data	0.30217785705083566	No data	No data
perivascular space measurement	0.03671999440371648	No data	No data	No data	No data	No data	No data	No data	No data	No data	No data	No data	No data	No data	No data	No data	No data	No data	No data	No data	No data	0.30200801265521005	No data	No data
skin squamous cell carcinoma	0.03666135586860757	No data	No data	No data	No data	No data	No data	No data	No data	No data	No data	No data	No data	No data	No data	No data	No data	No data	No data	No data	No data	0.3015257329669685	No data	No data
Tendinopathy	0.03657155435721289	No data	No data	No data	No data	No data	No data	No data	No data	No data	No data	No data	No data	No data	No data	No data	No data	No data	No data	No data	No data	0.3007871496302838	No data	No data
STING-associated vasculopathy with onset in infancy	0.036415290240554614	No data	No data	No data	No data	No data	No data	No data	No data	No data	No data	No data	No data	No data	No data	No data	No data	No data	No data	No data	No data	0.04439826484764728	No data	0.28840237038695304
Sleep Disorder	0.036248325352809654	0.05659453225283638	No data	No data	No data	No data	No data	No data	No data	No data	No data	No data	No data	No data	No data	No data	No data	No data	No data	No data	No data	0.06062421009515888	No data	No data
Sezary's disease	0.035863948960114564	No data	No data	No data	No data	No data	No data	No data	No data	No data	No data	No data	No data	No data	No data	No data	No data	No data	No data	No data	No data	0.07197637000263446	No data	0.27697327139185457
Autosomal dominant polycystic kidney disease	0.0358248681983732	No data	No data	No data	No data	No data	No data	No data	No data	No data	No data	No data	No data	No data	No data	No data	No data	No data	No data	No data	No data	0.2946459394648077	No data	No data
Friedreich ataxia	0.03580106288547571	No data	No data	No data	No data	No data	No data	No data	No data	No data	No data	No data	No data	No data	No data	No data	No data	No data	No data	No data	No data	0.29445014980428214	No data	No data
Tularemia	0.03576793833638544	No data	No data	No data	No data	No data	No data	No data	No data	No data	No data	No data	No data	No data	No data	No data	No data	No data	No data	No data	No data	No data	No data	0.2941777129642634
IRIDA syndrome	0.03573837194801066	No data	No data	No data	No data	No data	No data	No data	No data	No data	No data	No data	No data	No data	No data	No data	No data	No data	No data	No data	No data	No data	No data	0.2939345406452188
Immunodeficiency due to interleukin-1 receptor-associated kinase-4 deficiency	0.03570880555963589	No data	No data	No data	No data	No data	No data	No data	No data	No data	No data	No data	No data	No data	No data	No data	No data	No data	No data	No data	No data	No data	No data	0.29369136832617415
Mungan syndrome	0.0356969528853744	No data	No data	No data	No data	No data	No data	No data	No data	No data	No data	No data	No data	No data	No data	No data	No data	No data	No data	No data	No data	0.293593884580425	No data	No data
breast ductal carcinoma in situ	0.03565241061918151	No data	No data	No data	No data	No data	No data	No data	No data	No data	No data	No data	No data	No data	No data	No data	No data	No data	No data	No data	No data	0.2932275413521506	No data	No data
mucocutaneous lymph node syndrome	0.03561466485933361	No data	No data	No data	No data	No data	No data	No data	No data	No data	No data	No data	No data	No data	No data	No data	No data	No data	No data	No data	No data	0.29291709680816475	No data	No data
myelodysplastic syndrome	0.035579383689017474	No data	No data	No data	No data	No data	No data	No data	No data	No data	No data	No data	No data	No data	No data	No data	No data	No data	No data	No data	No data	0.29262692257735806	No data	No data
leukemia	0.03522691278025421	No data	No data	No data	No data	No data	No data	No data	No data	No data	No data	No data	No data	No data	No data	No data	No data	No data	No data	No data	No data	0.2897279831738271	No data	No data
monocytopenia with susceptibility to infections	0.035198785360170994	No data	No data	No data	No data	No data	No data	No data	No data	No data	No data	No data	No data	No data	No data	No data	No data	No data	No data	No data	No data	No data	No data	0.28949664582265394
hypohidrotic ectodermal dysplasia	0.03513294343099211	No data	No data	No data	No data	No data	No data	No data	No data	No data	No data	No data	No data	No data	No data	No data	No data	No data	No data	No data	No data	0.28895512095306713	No data	No data
hypertrophic cardiomyopathy	0.03512667263105739	No data	No data	No data	No data	No data	No data	No data	No data	No data	No data	No data	No data	No data	No data	No data	No data	No data	No data	No data	No data	0.2889035460044105	No data	No data
prolidase deficiency	0.03499921223864126	No data	No data	No data	No data	No data	No data	No data	No data	No data	No data	No data	No data	No data	No data	No data	No data	No data	No data	No data	No data	No data	No data	0.2878552326691026
Griscelli syndrome	0.03495486265607909	No data	No data	No data	No data	No data	No data	No data	No data	No data	No data	No data	No data	No data	No data	No data	No data	No data	No data	No data	No data	No data	No data	0.2874904741905356
chronic pancreatitis	0.03489891553330784	No data	No data	No data	No data	No data	No data	No data	No data	No data	No data	No data	No data	No data	No data	No data	No data	No data	No data	No data	No data	0.2870303303469348	No data	No data
hereditary hyperferritinemia with congenital cataracts	0.034880946685142154	No data	No data	No data	No data	No data	No data	No data	No data	No data	No data	No data	No data	No data	No data	No data	No data	No data	No data	No data	No data	No data	No data	0.28688254339292396
myositis	0.03484234787981154	No data	No data	No data	No data	No data	No data	No data	No data	No data	No data	No data	No data	No data	No data	No data	No data	No data	No data	No data	No data	0.28656508287371474	No data	No data
cirrhosis of liver	0.034812085764028285	No data	No data	No data	No data	No data	No data	No data	No data	No data	No data	No data	No data	No data	No data	No data	No data	No data	No data	No data	No data	0.28631618846087903	No data	No data
combined immunodeficiency due to partial RAG1 deficiency	0.034792247520017826	No data	No data	No data	No data	No data	No data	No data	No data	No data	No data	No data	No data	No data	No data	No data	No data	No data	No data	No data	No data	No data	No data	0.28615302643579005
myeloid leukemia	0.034706742651334964	No data	No data	No data	No data	No data	No data	No data	No data	No data	No data	No data	No data	No data	No data	No data	No data	No data	No data	No data	No data	0.28544978135412297	No data	No data
microcytic anemia with liver iron overload	0.034651807175237644	No data	No data	No data	No data	No data	No data	No data	No data	No data	No data	No data	No data	No data	No data	No data	No data	No data	No data	No data	No data	No data	No data	0.284997957920328
pyogenic arthritis-pyoderma gangrenosum-acne syndrome	0.03444484245661421	No data	No data	No data	No data	No data	No data	No data	No data	No data	No data	No data	No data	No data	No data	No data	No data	No data	No data	No data	No data	No data	No data	0.28329575168701543
Pyogenic arthritis - pyoderma gangrenosum - acne	0.03444484245661421	No data	No data	No data	No data	No data	No data	No data	No data	No data	No data	No data	No data	No data	No data	No data	No data	No data	No data	No data	No data	No data	No data	0.28329575168701543
free cholesterol to total lipids in very large HDL percentage	0.03440555913292343	0.05659453225283638	No data	No data	No data	No data	No data	No data	No data	No data	No data	No data	No data	No data	No data	No data	No data	No data	No data	No data	No data	No data	No data	No data
triglycerides to total lipids in large LDL percentage	0.03440555913292343	0.05659453225283638	No data	No data	No data	No data	No data	No data	No data	No data	No data	No data	No data	No data	No data	No data	No data	No data	No data	No data	No data	No data	No data	No data
supravalvular aortic stenosis	0.03437092648567727	No data	No data	No data	No data	No data	No data	No data	No data	No data	No data	No data	No data	No data	No data	No data	No data	No data	No data	No data	No data	0.2826878208894038	No data	No data
Patent ductus arteriosus	0.03428868113098937	No data	No data	No data	No data	No data	No data	No data	No data	No data	No data	No data	No data	No data	No data	No data	No data	No data	No data	No data	No data	0.2820113840728203	No data	No data
polycythemia vera	0.034247733200782365	No data	No data	No data	No data	No data	No data	No data	No data	No data	No data	No data	No data	No data	No data	No data	No data	No data	No data	No data	No data	0.2816746028933845	No data	No data
kidney disease	0.034215830352183216	No data	No data	No data	No data	No data	No data	No data	No data	No data	No data	No data	No data	No data	No data	No data	No data	No data	No data	No data	No data	0.28141221407606765	No data	No data
Barrett's esophagus	0.03418930767156256	No data	No data	No data	No data	No data	No data	No data	No data	No data	No data	No data	No data	No data	No data	No data	No data	No data	No data	No data	No data	0.2811940750977098	No data	No data
cerebral cavernous malformation	0.034143542723263094	No data	No data	No data	No data	No data	No data	No data	No data	No data	No data	No data	No data	No data	No data	No data	No data	No data	No data	No data	No data	0.28081767577331906	No data	No data
ependymoma	0.034096932672881206	No data	No data	No data	No data	No data	No data	No data	No data	No data	No data	No data	No data	No data	No data	No data	No data	No data	No data	No data	No data	0.28043432580515654	No data	No data
Schnitzler syndrome	0.03405308781064842	No data	No data	No data	No data	No data	No data	No data	No data	No data	No data	No data	No data	No data	No data	No data	No data	No data	No data	No data	No data	No data	No data	0.2800737184596738
peripheral vascular disease	0.03397541231484854	0.05497507720306785	No data	No data	No data	No data	No data	No data	No data	No data	No data	No data	No data	No data	No data	No data	No data	No data	No data	No data	No data	0.01823792392834863	No data	No data
cholesterol in large HDL measurement	0.03369772993097084	0.05543020696329118	No data	No data	No data	No data	No data	No data	No data	No data	No data	No data	No data	No data	No data	No data	No data	No data	No data	No data	No data	No data	No data	No data
Combined hyperlipidemia	0.033690899553057416	No data	No data	No data	No data	No data	No data	No data	No data	No data	No data	No data	No data	No data	No data	No data	No data	No data	No data	No data	No data	No data	No data	0.27709485755137686
familial hyperlipidemia	0.03361925178652595	No data	No data	No data	No data	No data	No data	No data	No data	No data	No data	No data	No data	No data	No data	No data	No data	No data	No data	No data	No data	0.2765055818738413	No data	No data
echinococcosis	0.03353701060800954	No data	No data	No data	No data	No data	No data	No data	No data	No data	No data	No data	No data	No data	No data	No data	No data	No data	No data	No data	No data	0.04162637266979572	No data	0.26542258623723375
HIV-1 infection	0.033424863576982135	No data	No data	No data	No data	No data	No data	No data	No data	No data	No data	No data	No data	No data	No data	No data	No data	No data	No data	No data	No data	0.2749068126528419	No data	No data
immunodeficiency 69	0.03329914490709163	No data	No data	No data	No data	No data	No data	No data	No data	No data	No data	No data	No data	No data	No data	No data	No data	No data	No data	No data	No data	No data	No data	0.27387282432403526
brucellosis	0.03326033902234975	No data	No data	No data	No data	No data	No data	No data	No data	No data	No data	No data	No data	No data	No data	No data	No data	No data	No data	No data	No data	0.03495602086266821	No data	0.2648146554396222
coinfection	0.033249625010027775	No data	No data	No data	No data	No data	No data	No data	No data	No data	No data	No data	No data	No data	No data	No data	No data	No data	No data	No data	No data	0.273465541971682	No data	No data
corticosterone methyloxidase type 2 deficiency	0.03323262053324839	No data	No data	No data	No data	No data	No data	No data	No data	No data	No data	No data	No data	No data	No data	No data	No data	No data	No data	No data	No data	No data	No data	0.27332568660618484
oral mucositis	0.03321304481469746	No data	No data	No data	No data	No data	No data	No data	No data	No data	No data	No data	No data	No data	No data	No data	No data	No data	No data	No data	No data	0.2731646837533286	No data	No data
sarcopenia	0.03317653677386568	No data	No data	No data	No data	No data	No data	No data	No data	No data	No data	No data	No data	No data	No data	No data	No data	No data	No data	No data	No data	0.27286441897833114	No data	No data
periodic fever-infantile enterocolitis-autoinflammatory syndrome	0.033129138173936666	No data	No data	No data	No data	No data	No data	No data	No data	No data	No data	No data	No data	No data	No data	No data	No data	No data	No data	No data	No data	No data	No data	0.2724745834895286
immunodeficiency 104	0.033099571785561895	No data	No data	No data	No data	No data	No data	No data	No data	No data	No data	No data	No data	No data	No data	No data	No data	No data	No data	No data	No data	No data	No data	0.27223141117048394
prostate intraepithelial neoplasia	0.033061649029208995	No data	No data	No data	No data	No data	No data	No data	No data	No data	No data	No data	No data	No data	No data	No data	No data	No data	No data	No data	No data	0.27191951089744393	No data	No data
Q fever	0.03302565581462495	No data	No data	No data	No data	No data	No data	No data	No data	No data	No data	No data	No data	No data	No data	No data	No data	No data	No data	No data	No data	0.012158615952232422	No data	0.26858382638481415
Cyclic neutropenia	0.03301826421753126	No data	No data	No data	No data	No data	No data	No data	No data	No data	No data	No data	No data	No data	No data	No data	No data	No data	No data	No data	No data	No data	No data	0.27156268729311117
chondrosarcoma	0.032827499703422955	No data	No data	No data	No data	No data	No data	No data	No data	No data	No data	No data	No data	No data	No data	No data	No data	No data	No data	No data	No data	0.2699937215912766	No data	No data
inflammatory bowel disease 30	0.03281869109600152	No data	No data	No data	No data	No data	No data	No data	No data	No data	No data	No data	No data	No data	No data	No data	No data	No data	No data	No data	No data	No data	No data	0.26992127413955974
sinus histiocytosis with massive lymphadenopathy	0.032796516304720434	No data	No data	No data	No data	No data	No data	No data	No data	No data	No data	No data	No data	No data	No data	No data	No data	No data	No data	No data	No data	0.07903100368951074	No data	0.24998114397789856
chronic rhinosinusitis without nasal polyps	0.03279075471401532	No data	No data	No data	No data	No data	No data	No data	No data	No data	No data	No data	No data	No data	No data	No data	No data	No data	No data	No data	No data	0.26969150800420394	No data	No data
Salmonella Infections	0.03277358902832329	No data	No data	No data	No data	No data	No data	No data	No data	No data	No data	No data	No data	No data	No data	No data	No data	No data	No data	No data	No data	0.26955032675660573	No data	No data
neuropathy	0.03274893169074519	No data	No data	No data	No data	No data	No data	No data	No data	No data	No data	No data	No data	No data	No data	No data	No data	No data	No data	No data	No data	0.2693475295165666	No data	No data
peeling skin syndrome 1	0.032729991930877195	No data	No data	No data	No data	No data	No data	No data	No data	No data	No data	No data	No data	No data	No data	No data	No data	No data	No data	No data	No data	No data	No data	0.26919175718242583
Arthralgia	0.03265542213209612	0.053715689779806425	No data	No data	No data	No data	No data	No data	No data	No data	No data	No data	No data	No data	No data	No data	No data	No data	No data	No data	No data	No data	No data	No data
pulse pressure measurement	0.03265542213209612	0.053715689779806425	No data	No data	No data	No data	No data	No data	No data	No data	No data	No data	No data	No data	No data	No data	No data	No data	No data	No data	No data	No data	No data	No data
heme oxygenase 1 deficiency	0.03255998519772223	No data	No data	No data	No data	No data	No data	No data	No data	No data	No data	No data	No data	No data	No data	No data	No data	No data	No data	No data	No data	No data	No data	0.26779351634791904
isolated hyperferritinemia	0.03252302721225376	No data	No data	No data	No data	No data	No data	No data	No data	No data	No data	No data	No data	No data	No data	No data	No data	No data	No data	No data	No data	No data	No data	0.26748955094911325
vasculitis due to ADA2 deficiency	0.0325027003202461	No data	No data	No data	No data	No data	No data	No data	No data	No data	No data	No data	No data	No data	No data	No data	No data	No data	No data	No data	No data	0.037995674850726316	No data	0.2578234512670885
Gaucher disease type 1	0.03243432804712943	No data	No data	No data	No data	No data	No data	No data	No data	No data	No data	No data	No data	No data	No data	No data	No data	No data	No data	No data	No data	No data	No data	0.26676003399197934
Cachexia	0.03238684262534693	No data	No data	No data	No data	No data	No data	No data	No data	No data	No data	No data	No data	No data	No data	No data	No data	No data	No data	No data	No data	0.26636948442639513	No data	No data
adenoid cystic carcinoma	0.03235056168786153	No data	No data	No data	No data	No data	No data	No data	No data	No data	No data	No data	No data	No data	No data	No data	No data	No data	No data	No data	No data	0.26607108749019825	No data	No data
cholesterol in very large HDL measurement	0.0322899650212167	0.05311454058270176	No data	No data	No data	No data	No data	No data	No data	No data	No data	No data	No data	No data	No data	No data	No data	No data	No data	No data	No data	No data	No data	No data
gastric carcinoma	0.03227327860783906	No data	No data	No data	No data	No data	No data	No data	No data	No data	No data	No data	No data	No data	No data	No data	No data	No data	No data	No data	No data	0.2654354634987333	No data	No data
Ataxia-telangiectasia	0.03223903217922467	No data	No data	No data	No data	No data	No data	No data	No data	No data	No data	No data	No data	No data	No data	No data	No data	No data	No data	No data	No data	0.027376014881559663	No data	0.2583097959051778
leiomyoma	0.03218610765636505	No data	No data	No data	No data	No data	No data	No data	No data	No data	No data	No data	No data	No data	No data	No data	No data	No data	No data	No data	No data	0.26471851551866327	No data	No data
pharyngitis	0.03214398996831709	No data	No data	No data	No data	No data	No data	No data	No data	No data	No data	No data	No data	No data	No data	No data	No data	No data	No data	No data	No data	0.26437211352510226	No data	No data
leukocyte adhesion deficiency	0.03211648937210059	No data	No data	No data	No data	No data	No data	No data	No data	No data	No data	No data	No data	No data	No data	No data	No data	No data	No data	No data	No data	No data	No data	0.2641459315622494
Gout	0.03211207826287698	No data	No data	No data	No data	No data	No data	No data	No data	No data	No data	No data	No data	No data	No data	No data	No data	No data	No data	No data	No data	0.26410965186363117	No data	No data
Deficiency in anterior pituitary function-variable immunodeficiency syndrome	0.032109097775006895	No data	No data	No data	No data	No data	No data	No data	No data	No data	No data	No data	No data	No data	No data	No data	No data	No data	No data	No data	No data	0.03647584785669726	No data	0.2549661765183139
alpha 1-antitrypsin deficiency	0.03203045939481564	No data	No data	No data	No data	No data	No data	No data	No data	No data	No data	No data	No data	No data	No data	No data	No data	No data	No data	No data	No data	0.26343836766169576	No data	No data
Roifman syndrome	0.03202039860988257	No data	No data	No data	No data	No data	No data	No data	No data	No data	No data	No data	No data	No data	No data	No data	No data	No data	No data	No data	No data	No data	No data	0.26335562152535424
bacterial disease	0.03200600245237464	No data	No data	No data	No data	No data	No data	No data	No data	No data	No data	No data	No data	No data	No data	No data	No data	No data	No data	No data	No data	0.26323721859557603	No data	No data
autosomal recessive severe congenital neutropenia due to JAGN1 deficiency	0.03182082548835283	No data	No data	No data	No data	No data	No data	No data	No data	No data	No data	No data	No data	No data	No data	No data	No data	No data	No data	No data	No data	No data	No data	0.26171420837180287
Inflammatory abnormality of the skin	0.03181122390423458	No data	No data	No data	No data	No data	No data	No data	No data	No data	No data	No data	No data	No data	No data	No data	No data	No data	No data	No data	No data	0.26163523898782065	No data	No data
Abnormal mastoid morphology	0.03179353917103355	0.05229795775430508	No data	No data	No data	No data	No data	No data	No data	No data	No data	No data	No data	No data	No data	No data	No data	No data	No data	No data	No data	No data	No data	No data
middle ear disorder	0.03179353917103355	0.05229795775430508	No data	No data	No data	No data	No data	No data	No data	No data	No data	No data	No data	No data	No data	No data	No data	No data	No data	No data	No data	No data	No data	No data
Felty's syndrome	0.03179125909997804	No data	No data	No data	No data	No data	No data	No data	No data	No data	No data	No data	No data	No data	No data	No data	No data	No data	No data	No data	No data	No data	No data	0.26147103605275823
autoinflammatory disease, systemic, with vasculitis	0.03179125909997804	No data	No data	No data	No data	No data	No data	No data	No data	No data	No data	No data	No data	No data	No data	No data	No data	No data	No data	No data	No data	No data	No data	0.26147103605275823
adenocarcinoma	0.03177236016108709	No data	No data	No data	No data	No data	No data	No data	No data	No data	No data	No data	No data	No data	No data	No data	No data	No data	No data	No data	No data	0.2613155994556553	No data	No data
extranodal nasal NK/T cell lymphoma	0.03177078549126885	No data	No data	No data	No data	No data	No data	No data	No data	No data	No data	No data	No data	No data	No data	No data	No data	No data	No data	No data	No data	0.2613026483942481	No data	No data
aplasia cutis congenita-intestinal lymphangiectasia syndrome	0.031739517920322195	No data	No data	No data	No data	No data	No data	No data	No data	No data	No data	No data	No data	No data	No data	No data	No data	No data	No data	No data	No data	No data	No data	0.2610454844944301
HbA1c measurement	0.031716509021596985	0.0521712490076201	No data	No data	No data	No data	No data	No data	No data	No data	No data	No data	No data	No data	No data	No data	No data	No data	No data	No data	No data	No data	No data	No data
ventricular rate measurement	0.03168853122634236	0.05212522765886703	No data	No data	No data	No data	No data	No data	No data	No data	No data	No data	No data	No data	No data	No data	No data	No data	No data	No data	No data	No data	No data	No data
Osteopetrosis - hypogammaglobulinemia	0.031606469172635696	No data	No data	No data	No data	No data	No data	No data	No data	No data	No data	No data	No data	No data	No data	No data	No data	No data	No data	No data	No data	No data	No data	0.25995120905872915
hypopharyngeal carcinoma	0.031516948718945406	No data	No data	No data	No data	No data	No data	No data	No data	No data	No data	No data	No data	No data	No data	No data	No data	No data	No data	No data	No data	0.2592149373149551	No data	No data
cervical carcinoma	0.03151284486181698	No data	No data	No data	No data	No data	No data	No data	No data	No data	No data	No data	No data	No data	No data	No data	No data	No data	No data	No data	No data	0.2591811846481668	No data	No data
transcobalamin II deficiency	0.03129602209470055	No data	No data	No data	No data	No data	No data	No data	No data	No data	No data	No data	No data	No data	No data	No data	No data	No data	No data	No data	No data	No data	No data	0.25739789970876037
Zika virus infectious disease	0.03129534622010069	No data	No data	No data	No data	No data	No data	No data	No data	No data	No data	No data	No data	No data	No data	No data	No data	No data	No data	No data	No data	0.25739234089678276	No data	No data
Omenn syndrome	0.031277543101966315	No data	No data	No data	No data	No data	No data	No data	No data	No data	No data	No data	No data	No data	No data	No data	No data	No data	No data	No data	No data	0.015198269940290528	No data	0.2534463495242848
chronic periodontitis	0.031270056729652385	No data	No data	No data	No data	No data	No data	No data	No data	No data	No data	No data	No data	No data	No data	No data	No data	No data	No data	No data	No data	0.25718434443939275	No data	No data
pseudohypoaldosteronism, type IB3, autosomal recessive	0.031222106123763606	No data	No data	No data	No data	No data	No data	No data	No data	No data	No data	No data	No data	No data	No data	No data	No data	No data	No data	No data	No data	No data	No data	0.25678996891114875
congenital disorder of glycosylation type II	0.03119253973538884	No data	No data	No data	No data	No data	No data	No data	No data	No data	No data	No data	No data	No data	No data	No data	No data	No data	No data	No data	No data	No data	No data	0.2565467965921041
hemoglobin D disease	0.03118514813829514	No data	No data	No data	No data	No data	No data	No data	No data	No data	No data	No data	No data	No data	No data	No data	No data	No data	No data	No data	No data	No data	No data	0.2564860035123429
Facial dysmorphism - immunodeficiency - livedo - short stature	0.03118514813829514	No data	No data	No data	No data	No data	No data	No data	No data	No data	No data	No data	No data	No data	No data	No data	No data	No data	No data	No data	No data	No data	No data	0.2564860035123429
brain aneurysm	0.03117873950618921	No data	No data	No data	No data	No data	No data	No data	No data	No data	No data	No data	No data	No data	No data	No data	No data	No data	No data	No data	No data	0.25643329494640826	No data	No data
colonic neoplasm	0.03110482860565512	No data	No data	No data	No data	No data	No data	No data	No data	No data	No data	No data	No data	No data	No data	No data	No data	No data	No data	No data	No data	0.255825405850935	No data	No data
postinfectious vasculitis	0.031052099390608646	No data	No data	No data	No data	No data	No data	No data	No data	No data	No data	No data	No data	No data	No data	No data	No data	No data	No data	No data	No data	No data	No data	0.255391728076642
Immunodeficiency due to a complement cascade protein anomaly	0.031052099390608646	No data	No data	No data	No data	No data	No data	No data	No data	No data	No data	No data	No data	No data	No data	No data	No data	No data	No data	No data	No data	No data	No data	0.255391728076642
visceral Leishmaniasis	0.031034018471414036	No data	No data	No data	No data	No data	No data	No data	No data	No data	No data	No data	No data	No data	No data	No data	No data	No data	No data	No data	No data	0.2552430193809678	No data	No data
dermatitis	0.031033323569860105	No data	No data	No data	No data	No data	No data	No data	No data	No data	No data	No data	No data	No data	No data	No data	No data	No data	No data	No data	No data	0.2552373040795168	No data	No data
Chédiak-Higashi syndrome	0.03101294745382001	No data	No data	No data	No data	No data	No data	No data	No data	No data	No data	No data	No data	No data	No data	No data	No data	No data	No data	No data	No data	0.25506971826119545	No data	No data
ectodermal dysplasia and immunodeficiency 1	0.031007749808046485	No data	No data	No data	No data	No data	No data	No data	No data	No data	No data	No data	No data	No data	No data	No data	No data	No data	No data	No data	No data	No data	No data	0.2550269695980751
age	0.030980561409598366	No data	No data	No data	No data	No data	No data	No data	No data	No data	No data	No data	No data	No data	No data	No data	No data	No data	No data	No data	No data	0.25480335534333637	No data	No data
Aicardi-Goutieres syndrome 6	0.03097079182257801	No data	No data	No data	No data	No data	No data	No data	No data	No data	No data	No data	No data	No data	No data	No data	No data	No data	No data	No data	No data	No data	No data	0.25472300419926924
Griscelli disease type 2	0.03089687585164107	No data	No data	No data	No data	No data	No data	No data	No data	No data	No data	No data	No data	No data	No data	No data	No data	No data	No data	No data	No data	No data	No data	0.2541150734016576
Griscelli syndrome type 2	0.03089687585164107	No data	No data	No data	No data	No data	No data	No data	No data	No data	No data	No data	No data	No data	No data	No data	No data	No data	No data	No data	No data	No data	No data	0.2541150734016576
Griscelli disease	0.03089687585164107	No data	No data	No data	No data	No data	No data	No data	No data	No data	No data	No data	No data	No data	No data	No data	No data	No data	No data	No data	No data	No data	No data	0.2541150734016576
autoinflammation with arthritis and dyskeratosis	0.030874701060359985	No data	No data	No data	No data	No data	No data	No data	No data	No data	No data	No data	No data	No data	No data	No data	No data	No data	No data	No data	No data	No data	No data	0.25393269416237413
heart failure	0.03086379384940158	No data	No data	No data	No data	No data	No data	No data	No data	No data	No data	No data	No data	No data	No data	No data	No data	No data	No data	No data	No data	0.253842986493333	No data	No data
Mast Cell Sarcoma	0.030845134671985207	No data	No data	No data	No data	No data	No data	No data	No data	No data	No data	No data	No data	No data	No data	No data	No data	No data	No data	No data	No data	No data	No data	0.25368952184332944
combined immunodeficiency due to STK4 deficiency	0.03083774307489152	No data	No data	No data	No data	No data	No data	No data	No data	No data	No data	No data	No data	No data	No data	No data	No data	No data	No data	No data	No data	No data	No data	0.25362872876356835
pseudohypoaldosteronism, type IB2, autosomal recessive	0.030822959880704135	No data	No data	No data	No data	No data	No data	No data	No data	No data	No data	No data	No data	No data	No data	No data	No data	No data	No data	No data	No data	No data	No data	0.253507142604046
rectum cancer	0.030781110716599655	No data	No data	No data	No data	No data	No data	No data	No data	No data	No data	No data	No data	No data	No data	No data	No data	No data	No data	No data	No data	0.2531629491179709	No data	No data
Congenital dyserythropoietic anemia type IV	0.030749043909767192	No data	No data	No data	No data	No data	No data	No data	No data	No data	No data	No data	No data	No data	No data	No data	No data	No data	No data	No data	No data	No data	No data	0.2528992118064344
X-linked severe congenital neutropenia	0.030749043909767192	No data	No data	No data	No data	No data	No data	No data	No data	No data	No data	No data	No data	No data	No data	No data	No data	No data	No data	No data	No data	No data	No data	0.2528992118064344
congenital dyserythropoietic anemia type 4	0.030749043909767192	No data	No data	No data	No data	No data	No data	No data	No data	No data	No data	No data	No data	No data	No data	No data	No data	No data	No data	No data	No data	No data	No data	0.2528992118064344
severe malarial anemia	0.03071155915070366	No data	No data	No data	No data	No data	No data	No data	No data	No data	No data	No data	No data	No data	No data	No data	No data	No data	No data	No data	No data	0.2525909138948069	No data	No data
fibrosis, neurodegeneration, and cerebral angiomatosis	0.030682519535923942	No data	No data	No data	No data	No data	No data	No data	No data	No data	No data	No data	No data	No data	No data	No data	No data	No data	No data	No data	No data	No data	No data	0.2523520740885839
neurofibroma	0.03067512793883025	No data	No data	No data	No data	No data	No data	No data	No data	No data	No data	No data	No data	No data	No data	No data	No data	No data	No data	No data	No data	0.25229128100882275	No data	No data
periodic fever, immunodeficiency, and thrombocytopenia syndrome	0.030623386759174392	No data	No data	No data	No data	No data	No data	No data	No data	No data	No data	No data	No data	No data	No data	No data	No data	No data	No data	No data	No data	No data	No data	0.2518657294504946
Neuronal intestinal pseudoobstruction	0.0306159951620807	No data	No data	No data	No data	No data	No data	No data	No data	No data	No data	No data	No data	No data	No data	No data	No data	No data	No data	No data	No data	No data	No data	0.2518049363707335
platelet abnormalities with eosinophilia and immune-mediated inflammatory disease	0.030542079191143757	No data	No data	No data	No data	No data	No data	No data	No data	No data	No data	No data	No data	No data	No data	No data	No data	No data	No data	No data	No data	No data	No data	0.25119700557312186
pediatric acute respiratory distress syndrome	0.030490338011487907	No data	No data	No data	No data	No data	No data	No data	No data	No data	No data	No data	No data	No data	No data	No data	No data	No data	No data	No data	No data	0.2507714540147937	No data	No data
inflammation	0.03039956669083387	No data	No data	No data	No data	No data	No data	No data	No data	No data	No data	No data	No data	No data	No data	No data	No data	No data	No data	No data	No data	0.25002489436515396	No data	No data
Autoimmune enteropathy and endocrinopathy-susceptibility to chronic infections syndrome	0.030364680860895103	No data	No data	No data	No data	No data	No data	No data	No data	No data	No data	No data	No data	No data	No data	No data	No data	No data	No data	No data	No data	No data	No data	0.24973797165885395
tendinitis	0.030195290094164617	No data	No data	No data	No data	No data	No data	No data	No data	No data	No data	No data	No data	No data	No data	No data	No data	No data	No data	No data	No data	0.24834479691432734	No data	No data
Chlamydia trachomatis infectious disease	0.0301446656155436	No data	No data	No data	No data	No data	No data	No data	No data	No data	No data	No data	No data	No data	No data	No data	No data	No data	No data	No data	No data	0.2479284297980379	No data	No data
gastric ulcer	0.030126050858039637	No data	No data	No data	No data	No data	No data	No data	No data	No data	No data	No data	No data	No data	No data	No data	No data	No data	No data	No data	No data	0.24777533048494918	No data	No data
agammaglobulinemia	0.03008422972434109	No data	No data	No data	No data	No data	No data	No data	No data	No data	No data	No data	No data	No data	No data	No data	No data	No data	No data	No data	No data	0.24743136753832068	No data	No data
specific granule deficiency	0.02993596822946085	No data	No data	No data	No data	No data	No data	No data	No data	No data	No data	No data	No data	No data	No data	No data	No data	No data	No data	No data	No data	0.24621197303270656	No data	No data
ocular hypertension	0.029657230147678598	No data	No data	No data	No data	No data	No data	No data	No data	No data	No data	No data	No data	No data	No data	No data	No data	No data	No data	No data	No data	0.2439194581372832	No data	No data
congenital heart disease	0.029322257438648452	No data	No data	No data	No data	No data	No data	No data	No data	No data	No data	No data	No data	No data	No data	No data	No data	No data	No data	No data	No data	0.24116443478309424	No data	No data
Bartsocas-Papas syndrome 1	0.029266573514189435	No data	No data	No data	No data	No data	No data	No data	No data	No data	No data	No data	No data	No data	No data	No data	No data	No data	No data	No data	No data	0.24070645564568433	No data	No data
Testicular Germ Cell Tumor	0.029196808520091447	No data	No data	No data	No data	No data	No data	No data	No data	No data	No data	No data	No data	No data	No data	No data	No data	No data	No data	No data	No data	0.24013266505659034	No data	No data
cerebral creatine deficiency syndrome	0.029182587621739507	No data	No data	No data	No data	No data	No data	No data	No data	No data	No data	No data	No data	No data	No data	No data	No data	No data	No data	No data	No data	0.24001570356683022	No data	No data
nevoid basal cell carcinoma syndrome	0.029012018592749097	No data	No data	No data	No data	No data	No data	No data	No data	No data	No data	No data	No data	No data	No data	No data	No data	No data	No data	No data	No data	0.23861283806256128	No data	No data
chorioamnionitis	0.0288503379156122	No data	No data	No data	No data	No data	No data	No data	No data	No data	No data	No data	No data	No data	No data	No data	No data	No data	No data	No data	No data	0.2372830758776869	No data	No data
pneumonia	0.028635819164005948	No data	No data	No data	No data	No data	No data	No data	No data	No data	No data	No data	No data	No data	No data	No data	No data	No data	No data	No data	No data	0.23551874059109643	No data	No data
lymph node metastatic carcinoma	0.028633048594545164	No data	No data	No data	No data	No data	No data	No data	No data	No data	No data	No data	No data	No data	No data	No data	No data	No data	No data	No data	No data	0.23549595370917115	No data	No data
serum lipopolysaccharide activity	0.028458947626733493	No data	No data	No data	No data	No data	No data	No data	No data	No data	No data	No data	No data	No data	No data	No data	No data	No data	No data	No data	No data	0.23406403934905268	No data	No data
Hirschsprung disease	0.02845764881072204	No data	No data	No data	No data	No data	No data	No data	No data	No data	No data	No data	No data	No data	No data	No data	No data	No data	No data	No data	No data	0.23405335708047412	No data	No data
Burkitts lymphoma	0.028370858422547357	No data	No data	No data	No data	No data	No data	No data	No data	No data	No data	No data	No data	No data	No data	No data	No data	No data	No data	No data	No data	0.23333953908905422	No data	No data
childhood leukemia	0.028321165408820625	No data	No data	No data	No data	No data	No data	No data	No data	No data	No data	No data	No data	No data	No data	No data	No data	No data	No data	No data	No data	0.23293083291787522	No data	No data
lip and oral cavity carcinoma	0.028290041995032912	No data	No data	No data	No data	No data	No data	No data	No data	No data	No data	No data	No data	No data	No data	No data	No data	No data	No data	No data	No data	0.23267485465595797	No data	No data
familial isolated congenital asplenia	0.028289066761814155	No data	No data	No data	No data	No data	No data	No data	No data	No data	No data	No data	No data	No data	No data	No data	No data	No data	No data	No data	No data	0.23266683373299615	No data	No data
Angel-shaped phalango-epiphyseal dysplasia	0.02828421887791783	No data	No data	No data	No data	No data	No data	No data	No data	No data	No data	No data	No data	No data	No data	No data	No data	No data	No data	No data	No data	0.23262696172852318	No data	No data
Optic neuropathy	0.028059939822653004	No data	No data	No data	No data	No data	No data	No data	No data	No data	No data	No data	No data	No data	No data	No data	No data	No data	No data	No data	No data	0.23078235164999159	No data	No data
Pituitary Gland Adenoma	0.027972123785917673	No data	No data	No data	No data	No data	No data	No data	No data	No data	No data	No data	No data	No data	No data	No data	No data	No data	No data	No data	No data	0.23006009808856376	No data	No data
Cognitive impairment	0.027947680400219225	No data	No data	No data	No data	No data	No data	No data	No data	No data	No data	No data	No data	No data	No data	No data	No data	No data	No data	No data	No data	0.2298590605215045	No data	No data
Leber congenital amaurosis	0.027778401496981842	No data	No data	No data	No data	No data	No data	No data	No data	No data	No data	No data	No data	No data	No data	No data	No data	No data	No data	No data	No data	0.22846680581173795	No data	No data
Erythema	0.02776476303854504	No data	No data	No data	No data	No data	No data	No data	No data	No data	No data	No data	No data	No data	No data	No data	No data	No data	No data	No data	No data	0.22835463466914752	No data	No data
Hutchinson-Gilford progeria syndrome	0.027700071948441433	No data	No data	No data	No data	No data	No data	No data	No data	No data	No data	No data	No data	No data	No data	No data	No data	No data	No data	No data	No data	0.22782257501402098	No data	No data
mature T-cell and NK-cell non-Hodgkin lymphoma	0.027571247616309896	No data	No data	No data	No data	No data	No data	No data	No data	No data	No data	No data	No data	No data	No data	No data	No data	No data	No data	No data	No data	0.22676304379239468	No data	No data
Zinc deficiency	0.02752837748976187	No data	No data	No data	No data	No data	No data	No data	No data	No data	No data	No data	No data	No data	No data	No data	No data	No data	No data	No data	No data	0.22641045327784562	No data	No data
Åland Islands eye disease	0.027490218110266133	No data	No data	No data	No data	No data	No data	No data	No data	No data	No data	No data	No data	No data	No data	No data	No data	No data	No data	No data	No data	0.2260966068692934	No data	No data
Pneumonia	0.02740660111728142	No data	No data	No data	No data	No data	No data	No data	No data	No data	No data	No data	No data	No data	No data	No data	No data	No data	No data	No data	No data	0.22540888884848231	No data	No data
sarcoidosis	0.02739525526355064	No data	No data	No data	No data	No data	No data	No data	No data	No data	No data	No data	No data	No data	No data	No data	No data	No data	No data	No data	No data	0.22531557350917597	No data	No data
pancreatic ductal adenocarcinoma	0.02726156657225451	No data	No data	No data	No data	No data	No data	No data	No data	No data	No data	No data	No data	No data	No data	No data	No data	No data	No data	No data	No data	0.22421603478025032	No data	No data
multiminicore myopathy	0.02714591292548895	No data	No data	No data	No data	No data	No data	No data	No data	No data	No data	No data	No data	No data	No data	No data	No data	No data	No data	No data	No data	0.2232648274453042	No data	No data
tuberculosis	0.027070525361778622	No data	No data	No data	No data	No data	No data	No data	No data	No data	No data	No data	No data	No data	No data	No data	No data	No data	No data	No data	No data	0.1920960015113084	0.12219516737814448	No data
craniosynostosis	0.027056325195042544	No data	No data	No data	No data	No data	No data	No data	No data	No data	No data	No data	No data	No data	No data	No data	No data	No data	No data	No data	No data	0.2225280023757538	No data	No data
pancreatic adenocarcinoma	0.02703977019453366	No data	No data	No data	No data	No data	No data	No data	No data	No data	No data	No data	No data	No data	No data	No data	No data	No data	No data	No data	No data	0.22239184378193091	No data	No data
pemphigus foliaceus	0.026985707325400163	No data	No data	No data	No data	No data	No data	No data	No data	No data	No data	No data	No data	No data	No data	No data	No data	No data	No data	No data	No data	0.22194719720911465	No data	No data
SATB2 associated disorder	0.026959899067379823	No data	No data	No data	No data	No data	No data	No data	No data	No data	No data	No data	No data	No data	No data	No data	No data	No data	No data	No data	No data	0.2217349340854027	No data	No data
hematoma	0.026926969036474978	No data	No data	No data	No data	No data	No data	No data	No data	No data	No data	No data	No data	No data	No data	No data	No data	No data	No data	No data	No data	0.22146409708360734	No data	No data
gallbladder cancer	0.026921292912488792	No data	No data	No data	No data	No data	No data	No data	No data	No data	No data	No data	No data	No data	No data	No data	No data	No data	No data	No data	No data	0.22141741311884944	No data	No data
permanent neonatal diabetes mellitus-pancreatic and cerebellar agenesis syndrome	0.026740745063570107	No data	No data	No data	No data	No data	No data	No data	No data	No data	No data	No data	No data	No data	No data	No data	No data	No data	No data	No data	No data	0.21993247560928417	No data	No data
myxoid liposarcoma	0.02658921732314938	No data	No data	No data	No data	No data	No data	No data	No data	No data	No data	No data	No data	No data	No data	No data	No data	No data	No data	No data	No data	0.21868621747418035	No data	No data
Pituitary prolactin cell adenoma	0.026486556252403638	No data	No data	No data	No data	No data	No data	No data	No data	No data	No data	No data	No data	No data	No data	No data	No data	No data	No data	No data	No data	0.21784186914416426	No data	No data
congenital bilateral aplasia of vas deferens from CFTR mutation	0.026434840496679723	No data	No data	No data	No data	No data	No data	No data	No data	No data	No data	No data	No data	No data	No data	No data	No data	No data	No data	No data	No data	0.2174165266880238	No data	No data
Granuloma	0.026336051555658078	No data	No data	No data	No data	No data	No data	No data	No data	No data	No data	No data	No data	No data	No data	No data	No data	No data	No data	No data	No data	0.21660402515487434	No data	No data
Abnormality of movement	0.026319738119280282	0.04329397066686322	No data	No data	No data	No data	No data	No data	No data	No data	No data	No data	No data	No data	No data	No data	No data	No data	No data	No data	No data	No data	No data	No data
chromosomal aberration frequency	0.026294020099013896	No data	No data	No data	No data	No data	No data	No data	No data	No data	No data	No data	No data	No data	No data	No data	No data	No data	No data	No data	No data	0.2162583323818703	No data	No data
type 2 diabetes nephropathy	0.026293329261145092	No data	No data	No data	No data	No data	No data	No data	No data	No data	No data	No data	No data	No data	No data	No data	No data	No data	No data	No data	No data	0.21625265050268672	No data	No data
Thymoma	0.02624760459017919	No data	No data	No data	No data	No data	No data	No data	No data	No data	No data	No data	No data	No data	No data	No data	No data	No data	No data	No data	No data	0.21587658244407265	No data	No data
diabetic retinopathy	0.026238441362667477	No data	No data	No data	No data	No data	No data	No data	No data	No data	No data	No data	No data	No data	No data	No data	No data	No data	No data	No data	No data	0.21580121837675026	No data	No data
osteogenesis imperfecta	0.026217280914078843	No data	No data	No data	No data	No data	No data	No data	No data	No data	No data	No data	No data	No data	No data	No data	No data	No data	No data	No data	No data	0.2156271817210012	No data	No data
duodenal ulcer	0.026199105254315527	No data	No data	No data	No data	No data	No data	No data	No data	No data	No data	No data	No data	No data	No data	No data	No data	No data	No data	No data	No data	0.21547769382011903	No data	No data
B-cell non-Hodgkins lymphoma	0.02615709967133738	No data	No data	No data	No data	No data	No data	No data	No data	No data	No data	No data	No data	No data	No data	No data	No data	No data	No data	No data	No data	0.21513221384819478	No data	No data
Gait disturbance	0.026078820127910313	0.04289767886470997	No data	No data	No data	No data	No data	No data	No data	No data	No data	No data	No data	No data	No data	No data	No data	No data	No data	No data	No data	No data	No data	No data
Chronic colitis	0.025968570896316136	No data	No data	No data	No data	No data	No data	No data	No data	No data	No data	No data	No data	No data	No data	No data	No data	No data	No data	No data	No data	0.21358163625151835	No data	No data
Meningitis	0.025964972066266294	No data	No data	No data	No data	No data	No data	No data	No data	No data	No data	No data	No data	No data	No data	No data	No data	No data	No data	No data	No data	0.21355203724071004	No data	No data
MALT lymphoma	0.025809069652312274	No data	No data	No data	No data	No data	No data	No data	No data	No data	No data	No data	No data	No data	No data	No data	No data	No data	No data	No data	No data	0.21226979907670754	No data	No data
mucositis	0.025780148615022126	No data	No data	No data	No data	No data	No data	No data	No data	No data	No data	No data	No data	No data	No data	No data	No data	No data	No data	No data	No data	0.21203193452531643	No data	No data
temporal lobe epilepsy	0.02564109987002151	No data	No data	No data	No data	No data	No data	No data	No data	No data	No data	No data	No data	No data	No data	No data	No data	No data	No data	No data	No data	0.21088831138969882	No data	No data
sensorineural hearing loss	0.025584336226813942	No data	No data	No data	No data	No data	No data	No data	No data	No data	No data	No data	No data	No data	No data	No data	No data	No data	No data	No data	No data	0.2104214519755141	No data	No data
Rett syndrome	0.025561171001486794	No data	No data	No data	No data	No data	No data	No data	No data	No data	No data	No data	No data	No data	No data	No data	No data	No data	No data	No data	No data	0.21023092679223537	No data	No data
steatosis	0.02552848310809835	No data	No data	No data	No data	No data	No data	No data	No data	No data	No data	No data	No data	No data	No data	No data	No data	No data	No data	No data	No data	0.2099620812795811	No data	No data
metastatic neoplasm	0.02551318055245684	No data	No data	No data	No data	No data	No data	No data	No data	No data	No data	No data	No data	No data	No data	No data	No data	No data	No data	No data	No data	0.20983622356928228	No data	No data
AIDS	0.025367354755684652	No data	No data	No data	No data	No data	No data	No data	No data	No data	No data	No data	No data	No data	No data	No data	No data	No data	No data	No data	No data	0.2086368617558563	No data	No data
lattice corneal dystrophy type I	0.025316220045902074	No data	No data	No data	No data	No data	No data	No data	No data	No data	No data	No data	No data	No data	No data	No data	No data	No data	No data	No data	No data	0.20821629818198023	No data	No data
acute coronary syndrome	0.02526598550525436	No data	No data	No data	No data	No data	No data	No data	No data	No data	No data	No data	No data	No data	No data	No data	No data	No data	No data	No data	No data	0.20780313815747523	No data	No data
early myoclonic encephalopathy	0.02524641115534577	No data	No data	No data	No data	No data	No data	No data	No data	No data	No data	No data	No data	No data	No data	No data	No data	No data	No data	No data	No data	0.20764214656118257	No data	No data
testicular disease	0.025227176026591837	0.04149678898601929	No data	No data	No data	No data	No data	No data	No data	No data	No data	No data	No data	No data	No data	No data	No data	No data	No data	No data	No data	No data	No data	No data
Glomerulonephritis	0.025226347196351466	No data	No data	No data	No data	No data	No data	No data	No data	No data	No data	No data	No data	No data	No data	No data	No data	No data	No data	No data	No data	0.20747712811604763	No data	No data
proliferative diabetic retinopathy	0.02513993841668826	No data	No data	No data	No data	No data	No data	No data	No data	No data	No data	No data	No data	No data	No data	No data	No data	No data	No data	No data	No data	0.20676644870975108	No data	No data
goblet cell carcinoma	0.025131430118559724	No data	No data	No data	No data	No data	No data	No data	No data	No data	No data	No data	No data	No data	No data	No data	No data	No data	No data	No data	No data	0.20669647118795118	No data	No data
plasmacytoma	0.025073220080535828	No data	No data	No data	No data	No data	No data	No data	No data	No data	No data	No data	No data	No data	No data	No data	No data	No data	No data	No data	No data	0.20621771572554834	No data	No data
laryngeal carcinoma	0.024859087291653932	No data	No data	No data	No data	No data	No data	No data	No data	No data	No data	No data	No data	No data	No data	No data	No data	No data	No data	No data	No data	0.204456554835829	No data	No data
congenital primary aphakia	0.02485321861683874	No data	No data	No data	No data	No data	No data	No data	No data	No data	No data	No data	No data	No data	No data	No data	No data	No data	No data	No data	No data	0.20440828721360743	No data	No data
mycosis fungoides	0.024851781361848298	No data	No data	No data	No data	No data	No data	No data	No data	No data	No data	No data	No data	No data	No data	No data	No data	No data	No data	No data	No data	0.2043964663369872	No data	No data
bronchopulmonary dysplasia	0.024673407964759062	No data	No data	No data	No data	No data	No data	No data	No data	No data	No data	No data	No data	No data	No data	No data	No data	No data	No data	No data	No data	0.20292941286815477	No data	No data
urothelial carcinoma	0.02457938615684519	No data	No data	No data	No data	No data	No data	No data	No data	No data	No data	No data	No data	No data	No data	No data	No data	No data	No data	No data	No data	0.20215611919490076	No data	No data
obsessive-compulsive disorder	0.024431885306553453	0.03901917370337496	No data	No data	No data	No data	No data	No data	No data	No data	No data	No data	No data	No data	No data	No data	No data	No data	No data	No data	No data	0.023388448741447087	No data	No data
hyperhomocysteinemia	0.024358355059010805	No data	No data	No data	No data	No data	No data	No data	No data	No data	No data	No data	No data	No data	No data	No data	No data	No data	No data	No data	No data	0.20033822233309714	No data	No data
psoriasis vulgaris	0.02428622931603712	No data	No data	No data	No data	No data	No data	No data	No data	No data	No data	No data	No data	No data	No data	No data	No data	No data	No data	No data	No data	0.19974501548079548	No data	No data
marginal zone B-cell lymphoma	0.02424756111641757	No data	No data	No data	No data	No data	No data	No data	No data	No data	No data	No data	No data	No data	No data	No data	No data	No data	No data	No data	No data	0.19942698421990637	No data	No data
Myocardial Ischemia	0.02410940966853237	No data	No data	No data	No data	No data	No data	No data	No data	No data	No data	No data	No data	No data	No data	No data	No data	No data	No data	No data	No data	0.19829074101239036	No data	No data
Tourette syndrome	0.02409053724632383	0.03901917370337496	No data	No data	No data	No data	No data	No data	No data	No data	No data	No data	No data	No data	No data	No data	No data	No data	No data	No data	No data	0.012158615952232422	No data	No data
van der Woude syndrome	0.023974029206972135	No data	No data	No data	No data	No data	No data	No data	No data	No data	No data	No data	No data	No data	No data	No data	No data	No data	No data	No data	No data	0.1971772881153492	No data	No data
Abnormal blistering of the skin	0.023973403264494604	0.039434427995224064	No data	No data	No data	No data	No data	No data	No data	No data	No data	No data	No data	No data	No data	No data	No data	No data	No data	No data	No data	No data	No data	No data
hepatitis B virus infection	0.023920736907879592	No data	No data	No data	No data	No data	No data	No data	No data	No data	No data	No data	No data	No data	No data	No data	No data	No data	No data	No data	No data	0.1967389791885609	No data	No data
anorexia nervosa	0.023720957391639128	0.03901917370337496	No data	No data	No data	No data	No data	No data	No data	No data	No data	No data	No data	No data	No data	No data	No data	No data	No data	No data	No data	No data	No data	No data
larynx squamous papilloma	0.023653110699820915	No data	No data	No data	No data	No data	No data	No data	No data	No data	No data	No data	No data	No data	No data	No data	No data	No data	No data	No data	No data	0.19453785523571876	No data	No data
arrhythmogenic right ventricular cardiomyopathy	0.02357915929550997	No data	No data	No data	No data	No data	No data	No data	No data	No data	No data	No data	No data	No data	No data	No data	No data	No data	No data	No data	No data	0.19392963301205876	No data	No data
spinocerebellar ataxia type 1	0.023565848789687024	No data	No data	No data	No data	No data	No data	No data	No data	No data	No data	No data	No data	No data	No data	No data	No data	No data	No data	No data	No data	0.193820159155205	No data	No data
Pelvic Inflammatory Disease	0.023519849619815313	No data	No data	No data	No data	No data	No data	No data	No data	No data	No data	No data	No data	No data	No data	No data	No data	No data	No data	No data	No data	0.1934418334473084	No data	No data
Pancreatitis	0.02351801380518013	No data	No data	No data	No data	No data	No data	No data	No data	No data	No data	No data	No data	No data	No data	No data	No data	No data	No data	No data	No data	0.19342673456892953	No data	No data
psoriatic arthritis	0.02345573907379005	No data	No data	No data	No data	No data	No data	No data	No data	No data	No data	No data	No data	No data	No data	No data	No data	No data	No data	No data	No data	0.19291454854681367	No data	No data
ulcer disease	0.023367722573495873	No data	No data	No data	No data	No data	No data	No data	No data	No data	No data	No data	No data	No data	No data	No data	No data	No data	No data	No data	No data	0.19219064624872345	No data	No data
Bronchiolitis	0.023333103571563048	No data	No data	No data	No data	No data	No data	No data	No data	No data	No data	No data	No data	No data	No data	No data	No data	No data	No data	No data	No data	0.19190591810146693	No data	No data
Osteopetrosis	0.023275625981753322	No data	No data	No data	No data	No data	No data	No data	No data	No data	No data	No data	No data	No data	No data	No data	No data	No data	No data	No data	No data	0.1914331867475403	No data	No data
Mycoplasmoides infection	0.023275379799299587	No data	No data	No data	No data	No data	No data	No data	No data	No data	No data	No data	No data	No data	No data	No data	No data	No data	No data	No data	No data	0.19143116199032534	No data	No data
multiple sclerosis	0.023214454232837717	No data	No data	No data	No data	No data	No data	No data	No data	No data	No data	No data	No data	No data	No data	No data	No data	No data	No data	No data	No data	0.19093007233751266	No data	No data
mucoepidermoid carcinoma	0.023050079570260378	No data	No data	No data	No data	No data	No data	No data	No data	No data	No data	No data	No data	No data	No data	No data	No data	No data	No data	No data	No data	0.18957815314520393	No data	No data
fibrodysplasia ossificans progressiva	0.02304494651672309	No data	No data	No data	No data	No data	No data	No data	No data	No data	No data	No data	No data	No data	No data	No data	No data	No data	No data	No data	No data	0.18953593572870314	No data	No data
Aarskog-Scott syndrome, X-linked	0.02299861705234283	No data	No data	No data	No data	No data	No data	No data	No data	No data	No data	No data	No data	No data	No data	No data	No data	No data	No data	No data	No data	0.18915489347387518	No data	No data
immune system disease	0.02289614479515638	No data	No data	No data	No data	No data	No data	No data	No data	No data	No data	No data	No data	No data	No data	No data	No data	No data	No data	No data	No data	0.18831209806369825	No data	No data
aneurysm	0.022849421415133818	No data	No data	No data	No data	No data	No data	No data	No data	No data	No data	No data	No data	No data	No data	No data	No data	No data	No data	No data	No data	0.18792781600226854	No data	No data
infarction	0.02280511802983322	No data	No data	No data	No data	No data	No data	No data	No data	No data	No data	No data	No data	No data	No data	No data	No data	No data	No data	No data	No data	0.18756343747863846	No data	No data
neurodegenerative disease	0.02279289758590232	No data	No data	No data	No data	No data	No data	No data	No data	No data	No data	No data	No data	No data	No data	No data	No data	No data	No data	No data	No data	0.18746292896698782	No data	No data
transient ischemic attack	0.022786643342224747	No data	No data	No data	No data	No data	No data	No data	No data	No data	No data	No data	No data	No data	No data	No data	No data	No data	No data	No data	No data	0.18741149018726042	No data	No data
uremia	0.022771005110287113	No data	No data	No data	No data	No data	No data	No data	No data	No data	No data	No data	No data	No data	No data	No data	No data	No data	No data	No data	No data	0.18728287166687071	No data	No data
Hepatitis	0.02275865647918094	No data	No data	No data	No data	No data	No data	No data	No data	No data	No data	No data	No data	No data	No data	No data	No data	No data	No data	No data	No data	0.1871813088643717	No data	No data
brain ischemia	0.022629708093936607	No data	No data	No data	No data	No data	No data	No data	No data	No data	No data	No data	No data	No data	No data	No data	No data	No data	No data	No data	No data	0.18612075735299133	No data	No data
tuberculosis, spinal	0.02262649999236341	No data	No data	No data	No data	No data	No data	No data	No data	No data	No data	No data	No data	No data	No data	No data	No data	No data	No data	No data	No data	0.18609437193555736	No data	No data
Cholestasis	0.022617790212579557	No data	No data	No data	No data	No data	No data	No data	No data	No data	No data	No data	No data	No data	No data	No data	No data	No data	No data	No data	No data	0.18602273730363814	No data	No data
retinoblastoma	0.022597315692695782	No data	No data	No data	No data	No data	No data	No data	No data	No data	No data	No data	No data	No data	No data	No data	No data	No data	No data	No data	No data	0.18585434215106306	No data	No data
hemolytic-uremic syndrome	0.022596510388962297	No data	No data	No data	No data	No data	No data	No data	No data	No data	No data	No data	No data	No data	No data	No data	No data	No data	No data	No data	No data	0.1858477188336012	No data	No data
Acute Leukemia	0.02259227974625439	No data	No data	No data	No data	No data	No data	No data	No data	No data	No data	No data	No data	No data	No data	No data	No data	No data	No data	No data	No data	0.18581292340355782	No data	No data
acute promyelocytic leukemia	0.02258557534213108	No data	No data	No data	No data	No data	No data	No data	No data	No data	No data	No data	No data	No data	No data	No data	No data	No data	No data	No data	No data	0.18575778222507458	No data	No data
pneumonitis	0.02253885360925697	No data	No data	No data	No data	No data	No data	No data	No data	No data	No data	No data	No data	No data	No data	No data	No data	No data	No data	No data	No data	0.18537351371081548	No data	No data
retinopathy	0.02241373676111712	No data	No data	No data	No data	No data	No data	No data	No data	No data	No data	No data	No data	No data	No data	No data	No data	No data	No data	No data	No data	0.18434447513741706	No data	No data
Cough	0.022392083649662806	0.036225346505717355	No data	No data	No data	No data	No data	No data	No data	No data	No data	No data	No data	No data	No data	No data	No data	No data	No data	No data	No data	0.012158615952232422	No data	No data
Keloid	0.022343894917062113	No data	No data	No data	No data	No data	No data	No data	No data	No data	No data	No data	No data	No data	No data	No data	No data	No data	No data	No data	No data	0.18377005248660386	No data	No data
Epstein-Barr virus infection	0.022334816415301283	No data	No data	No data	No data	No data	No data	No data	No data	No data	No data	No data	No data	No data	No data	No data	No data	No data	No data	No data	No data	0.18369538525641504	No data	No data
breast carcinoma	0.022295324857253388	No data	No data	No data	No data	No data	No data	No data	No data	No data	No data	No data	No data	No data	No data	No data	No data	No data	No data	No data	No data	0.18337058218505356	No data	No data
Ewing sarcoma	0.02229046721776549	No data	No data	No data	No data	No data	No data	No data	No data	No data	No data	No data	No data	No data	No data	No data	No data	No data	No data	No data	No data	0.1833306299445438	No data	No data
hematopoietic and lymphoid cell neoplasm	0.02224352135498115	No data	No data	No data	No data	No data	No data	No data	No data	No data	No data	No data	No data	No data	No data	No data	No data	No data	No data	No data	No data	0.18294451804686745	No data	No data
bladder transitional cell carcinoma	0.02218193326508702	No data	No data	No data	No data	No data	No data	No data	No data	No data	No data	No data	No data	No data	No data	No data	No data	No data	No data	No data	No data	0.18243797939036172	No data	No data
hypopigmentation, organomegaly, and delayed myelination and development	0.022174791281082105	No data	No data	No data	No data	No data	No data	No data	No data	No data	No data	No data	No data	No data	No data	No data	No data	No data	No data	No data	No data	0.18237923928348632	No data	No data
gastritis	0.022148781668480548	No data	No data	No data	No data	No data	No data	No data	No data	No data	No data	No data	No data	No data	No data	No data	No data	No data	No data	No data	No data	0.1821653200947913	No data	No data
liver failure	0.02213029820211342	No data	No data	No data	No data	No data	No data	No data	No data	No data	No data	No data	No data	No data	No data	No data	No data	No data	No data	No data	No data	0.18201330060145635	No data	No data
polyp	0.022060534159583423	No data	No data	No data	No data	No data	No data	No data	No data	No data	No data	No data	No data	No data	No data	No data	No data	No data	No data	No data	No data	0.18143951783864778	No data	No data
triglycerides to phosphoglycerides ratio	0.022022503794978103	0.036225346505717355	No data	No data	No data	No data	No data	No data	No data	No data	No data	No data	No data	No data	No data	No data	No data	No data	No data	No data	No data	No data	No data	No data
Malignant Pancreatic Neoplasm	0.021994780167990058	No data	No data	No data	No data	No data	No data	No data	No data	No data	No data	No data	No data	No data	No data	No data	No data	No data	No data	No data	No data	0.18089871622231507	No data	No data
metabolic disease	0.0219688761637896	No data	No data	No data	No data	No data	No data	No data	No data	No data	No data	No data	No data	No data	No data	No data	No data	No data	No data	No data	No data	0.18068566562262325	No data	No data
sexually transmitted disease	0.021944945637397528	No data	No data	No data	No data	No data	No data	No data	No data	No data	No data	No data	No data	No data	No data	No data	No data	No data	No data	No data	No data	0.1804888461286439	No data	No data
follicular thyroid carcinoma	0.021887545605135502	No data	No data	No data	No data	No data	No data	No data	No data	No data	No data	No data	No data	No data	No data	No data	No data	No data	No data	No data	No data	0.18001675265610118	No data	No data
medullary thyroid gland carcinoma	0.021816342132509617	No data	No data	No data	No data	No data	No data	No data	No data	No data	No data	No data	No data	No data	No data	No data	No data	No data	No data	No data	No data	0.17943113112725595	No data	No data
Autoimmune lymphoproliferative syndrome with recurrent viral infections	0.02161100868379416	No data	No data	No data	No data	No data	No data	No data	No data	No data	No data	No data	No data	No data	No data	No data	No data	No data	No data	No data	No data	0.1777423414695996	No data	No data
bone disease	0.021538560887750025	No data	No data	No data	No data	No data	No data	No data	No data	No data	No data	No data	No data	No data	No data	No data	No data	No data	No data	No data	No data	0.17714648585306594	No data	No data
retinal degeneration	0.02152589941688419	No data	No data	No data	No data	No data	No data	No data	No data	No data	No data	No data	No data	No data	No data	No data	No data	No data	No data	No data	No data	0.1770423500623182	No data	No data
osteoporosis-pseudoglioma syndrome	0.021462837507185497	No data	No data	No data	No data	No data	No data	No data	No data	No data	No data	No data	No data	No data	No data	No data	No data	No data	No data	No data	No data	0.17652368979747848	No data	No data
muscular dystrophy	0.02143521282338995	No data	No data	No data	No data	No data	No data	No data	No data	No data	No data	No data	No data	No data	No data	No data	No data	No data	No data	No data	No data	0.17629648726139974	No data	No data
Muscular dystrophy	0.02143521282338995	No data	No data	No data	No data	No data	No data	No data	No data	No data	No data	No data	No data	No data	No data	No data	No data	No data	No data	No data	No data	0.17629648726139974	No data	No data
allergic asthma	0.021411753534101286	No data	No data	No data	No data	No data	No data	No data	No data	No data	No data	No data	No data	No data	No data	No data	No data	No data	No data	No data	No data	0.1761035435136835	No data	No data
Central Nervous System Lymphoma	0.021382857539845052	No data	No data	No data	No data	No data	No data	No data	No data	No data	No data	No data	No data	No data	No data	No data	No data	No data	No data	No data	No data	0.17586588493173835	No data	No data
atopic eczema	0.0213182068861335	No data	No data	No data	No data	No data	No data	No data	No data	No data	No data	No data	No data	No data	No data	No data	No data	No data	No data	No data	No data	0.17533415785058412	No data	No data
toxoplasmosis	0.021219876579499645	No data	No data	No data	No data	No data	No data	No data	No data	No data	No data	No data	No data	No data	No data	No data	No data	No data	No data	No data	No data	0.1745254284111466	No data	No data
employment status	0.02110397409369822	0.034714434893921224	No data	No data	No data	No data	No data	No data	No data	No data	No data	No data	No data	No data	No data	No data	No data	No data	No data	No data	No data	No data	No data	No data
head injury	0.02110397409369822	0.034714434893921224	No data	No data	No data	No data	No data	No data	No data	No data	No data	No data	No data	No data	No data	No data	No data	No data	No data	No data	No data	No data	No data	No data
platelet volume	0.02110397409369822	0.034714434893921224	No data	No data	No data	No data	No data	No data	No data	No data	No data	No data	No data	No data	No data	No data	No data	No data	No data	No data	No data	No data	No data	No data
Extramammary Paget Disease	0.021066051717028005	No data	No data	No data	No data	No data	No data	No data	No data	No data	No data	No data	No data	No data	No data	No data	No data	No data	No data	No data	No data	0.173260277319312	No data	No data
non-alcoholic fatty liver	0.021063861724991657	No data	No data	No data	No data	No data	No data	No data	No data	No data	No data	No data	No data	No data	No data	No data	No data	No data	No data	No data	No data	0.1732422654662775	No data	No data
Wilson disease	0.021062334074602337	No data	No data	No data	No data	No data	No data	No data	No data	No data	No data	No data	No data	No data	No data	No data	No data	No data	No data	No data	No data	0.17322970112182154	No data	No data
acanthosis nigricans	0.021057553351066353	No data	No data	No data	No data	No data	No data	No data	No data	No data	No data	No data	No data	No data	No data	No data	No data	No data	No data	No data	No data	0.17319038148581387	No data	No data
anaplastic large cell lymphoma	0.021044359607490022	No data	No data	No data	No data	No data	No data	No data	No data	No data	No data	No data	No data	No data	No data	No data	No data	No data	No data	No data	No data	0.1730818679541079	No data	No data
Autoimmunity	0.021026878193933438	No data	No data	No data	No data	No data	No data	No data	No data	No data	No data	No data	No data	No data	No data	No data	No data	No data	No data	No data	No data	0.1729380899646948	No data	No data
septic shock	0.021002222073954836	No data	No data	No data	No data	No data	No data	No data	No data	No data	No data	No data	No data	No data	No data	No data	No data	No data	No data	No data	No data	0.1727353027389491	No data	No data
substance-related disorder	0.020968668458815946	0.03449186739871642	No data	No data	No data	No data	No data	No data	No data	No data	No data	No data	No data	No data	No data	No data	No data	No data	No data	No data	No data	No data	No data	No data
esophageal carcinoma	0.020879546673495158	No data	No data	No data	No data	No data	No data	No data	No data	No data	No data	No data	No data	No data	No data	No data	No data	No data	No data	No data	No data	0.1717263441457866	No data	No data
endothelial dysfunction	0.02087719424092255	No data	No data	No data	No data	No data	No data	No data	No data	No data	No data	No data	No data	No data	No data	No data	No data	No data	No data	No data	No data	0.1717069962810144	No data	No data
hyperuricemia	0.02087437677641493	No data	No data	No data	No data	No data	No data	No data	No data	No data	No data	No data	No data	No data	No data	No data	No data	No data	No data	No data	No data	0.17168382370513335	No data	No data
triglycerides to total lipids in small HDL percentage	0.02086305610232825	0.03431814309176798	No data	No data	No data	No data	No data	No data	No data	No data	No data	No data	No data	No data	No data	No data	No data	No data	No data	No data	No data	No data	No data	No data
phospholipids in large HDL measurement	0.02086305610232825	0.03431814309176798	No data	No data	No data	No data	No data	No data	No data	No data	No data	No data	No data	No data	No data	No data	No data	No data	No data	No data	No data	No data	No data	No data
triglycerides to total lipids in IDL percentage	0.02086305610232825	0.03431814309176798	No data	No data	No data	No data	No data	No data	No data	No data	No data	No data	No data	No data	No data	No data	No data	No data	No data	No data	No data	No data	No data	No data
free cholesterol in large HDL measurement	0.02086305610232825	0.03431814309176798	No data	No data	No data	No data	No data	No data	No data	No data	No data	No data	No data	No data	No data	No data	No data	No data	No data	No data	No data	No data	No data	No data
cholesteryl esters to total lipids in very small VLDL percentage	0.02086305610232825	0.03431814309176798	No data	No data	No data	No data	No data	No data	No data	No data	No data	No data	No data	No data	No data	No data	No data	No data	No data	No data	No data	No data	No data	No data
triglycerides to total lipids in large HDL percentage	0.02086305610232825	0.03431814309176798	No data	No data	No data	No data	No data	No data	No data	No data	No data	No data	No data	No data	No data	No data	No data	No data	No data	No data	No data	No data	No data	No data
sprain	0.02086305610232825	0.03431814309176798	No data	No data	No data	No data	No data	No data	No data	No data	No data	No data	No data	No data	No data	No data	No data	No data	No data	No data	No data	No data	No data	No data
cholesteryl esters to total lipids in IDL percentage	0.02086305610232825	0.03431814309176798	No data	No data	No data	No data	No data	No data	No data	No data	No data	No data	No data	No data	No data	No data	No data	No data	No data	No data	No data	No data	No data	No data
nail disorder	0.02086305610232825	0.03431814309176798	No data	No data	No data	No data	No data	No data	No data	No data	No data	No data	No data	No data	No data	No data	No data	No data	No data	No data	No data	No data	No data	No data
triglycerides to total lipids in medium HDL percentage	0.02086305610232825	0.03431814309176798	No data	No data	No data	No data	No data	No data	No data	No data	No data	No data	No data	No data	No data	No data	No data	No data	No data	No data	No data	No data	No data	No data
sodium measurement	0.02086305610232825	0.03431814309176798	No data	No data	No data	No data	No data	No data	No data	No data	No data	No data	No data	No data	No data	No data	No data	No data	No data	No data	No data	No data	No data	No data
cholesterol to total lipids in IDL percentage	0.02086305610232825	0.03431814309176798	No data	No data	No data	No data	No data	No data	No data	No data	No data	No data	No data	No data	No data	No data	No data	No data	No data	No data	No data	No data	No data	No data
free cholesterol to total lipids in large LDL percentage	0.02086305610232825	0.03431814309176798	No data	No data	No data	No data	No data	No data	No data	No data	No data	No data	No data	No data	No data	No data	No data	No data	No data	No data	No data	No data	No data	No data
cholesterol to total lipids in very small VLDL percentage	0.02086305610232825	0.03431814309176798	No data	No data	No data	No data	No data	No data	No data	No data	No data	No data	No data	No data	No data	No data	No data	No data	No data	No data	No data	No data	No data	No data
total lipids in large HDL	0.02086305610232825	0.03431814309176798	No data	No data	No data	No data	No data	No data	No data	No data	No data	No data	No data	No data	No data	No data	No data	No data	No data	No data	No data	No data	No data	No data
graft versus host disease	0.020825940290937678	No data	No data	No data	No data	No data	No data	No data	No data	No data	No data	No data	No data	No data	No data	No data	No data	No data	No data	No data	No data	0.17128545200174583	No data	No data
Andersen-Tawil syndrome	0.020779535177864277	No data	No data	No data	No data	No data	No data	No data	No data	No data	No data	No data	No data	No data	No data	No data	No data	No data	No data	No data	No data	0.170903787565138	No data	No data
cerebral infarction	0.020715774303325215	No data	No data	No data	No data	No data	No data	No data	No data	No data	No data	No data	No data	No data	No data	No data	No data	No data	No data	No data	No data	0.17037937857985905	No data	No data
SAPHO syndrome	0.020687014473091334	No data	No data	No data	No data	No data	No data	No data	No data	No data	No data	No data	No data	No data	No data	No data	No data	No data	No data	No data	No data	0.170142839895301	No data	No data
Granular Cell Tumor	0.020646434010027942	No data	No data	No data	No data	No data	No data	No data	No data	No data	No data	No data	No data	No data	No data	No data	No data	No data	No data	No data	No data	0.16980908099360675	No data	No data
systemic juvenile idiopathic arthritis	0.02060161303297423	No data	No data	No data	No data	No data	No data	No data	No data	No data	No data	No data	No data	No data	No data	No data	No data	No data	No data	No data	No data	0.169440445474319	No data	No data
T-cell leukemia	0.02057034023679675	No data	No data	No data	No data	No data	No data	No data	No data	No data	No data	No data	No data	No data	No data	No data	No data	No data	No data	No data	No data	0.16918323859896126	No data	No data
male reproductive organ cancer	0.020548902400954888	0.03380138410767377	No data	No data	No data	No data	No data	No data	No data	No data	No data	No data	No data	No data	No data	No data	No data	No data	No data	No data	No data	No data	No data	No data
status epilepticus	0.02054867229881417	No data	No data	No data	No data	No data	No data	No data	No data	No data	No data	No data	No data	No data	No data	No data	No data	No data	No data	No data	No data	0.16900502803562328	No data	No data
tropical spastic paraparesis	0.02051441653167456	No data	No data	No data	No data	No data	No data	No data	No data	No data	No data	No data	No data	No data	No data	No data	No data	No data	No data	No data	No data	0.16872328735663322	No data	No data
Peri-Implantitis	0.02044607855184075	No data	No data	No data	No data	No data	No data	No data	No data	No data	No data	No data	No data	No data	No data	No data	No data	No data	No data	No data	No data	0.168161233418074	No data	No data
hereditary spastic paraplegia	0.020406359092671328	No data	No data	No data	No data	No data	No data	No data	No data	No data	No data	No data	No data	No data	No data	No data	No data	No data	No data	No data	No data	0.16783455594651422	No data	No data
Lewy body dementia	0.020313533497718295	No data	No data	No data	No data	No data	No data	No data	No data	No data	No data	No data	No data	No data	No data	No data	No data	No data	No data	No data	No data	0.16707110067070227	No data	No data
human papilloma virus infection	0.020200412063406104	No data	No data	No data	No data	No data	No data	No data	No data	No data	No data	No data	No data	No data	No data	No data	No data	No data	No data	No data	No data	0.16614071982179143	No data	No data
meningococcal infection	0.020131835973241675	No data	No data	No data	No data	No data	No data	No data	No data	No data	No data	No data	No data	No data	No data	No data	No data	No data	No data	No data	No data	0.16557670751616513	No data	No data
Peritoneal Fibrosis	0.020087886365077762	No data	No data	No data	No data	No data	No data	No data	No data	No data	No data	No data	No data	No data	No data	No data	No data	No data	No data	No data	No data	0.16521523867516733	No data	No data
varicocele	0.02008767914207765	No data	No data	No data	No data	No data	No data	No data	No data	No data	No data	No data	No data	No data	No data	No data	No data	No data	No data	No data	No data	0.16521353434466676	No data	No data
penile cancer	0.020054513330855093	No data	No data	No data	No data	No data	No data	No data	No data	No data	No data	No data	No data	No data	No data	No data	No data	No data	No data	No data	No data	0.1649407581392759	No data	No data
overactive bladder	0.020040249727393104	No data	No data	No data	No data	No data	No data	No data	No data	No data	No data	No data	No data	No data	No data	No data	No data	No data	No data	No data	No data	0.16482344541619928	No data	No data
Keratitis	0.020020320033330843	No data	No data	No data	No data	No data	No data	No data	No data	No data	No data	No data	No data	No data	No data	No data	No data	No data	No data	No data	No data	0.1646595312491546	No data	No data
Neurodevelopmental delay	0.0200108090801201	No data	No data	No data	No data	No data	No data	No data	No data	No data	No data	No data	No data	No data	No data	No data	No data	No data	No data	No data	No data	0.1645813072699771	No data	No data
childhood gender nonconformity	0.020006884879400735	No data	No data	No data	No data	No data	No data	No data	No data	No data	No data	No data	No data	No data	No data	No data	No data	No data	No data	No data	No data	0.16454903220894404	No data	No data
stroke	0.019969398474400955	No data	No data	No data	No data	No data	No data	No data	No data	No data	No data	No data	No data	No data	No data	No data	No data	No data	No data	No data	No data	0.16424072076011587	No data	No data
autoimmune thyroid disease	0.0199523192841699	No data	No data	No data	No data	No data	No data	No data	No data	No data	No data	No data	No data	No data	No data	No data	No data	No data	No data	No data	No data	0.16410025090484487	No data	No data
migraine disorder	0.019855146101314423	No data	No data	No data	No data	No data	No data	No data	No data	No data	No data	No data	No data	No data	No data	No data	No data	No data	No data	No data	No data	0.1633010383691645	No data	No data
Cowden syndrome 1	0.019835817920198746	No data	No data	No data	No data	No data	No data	No data	No data	No data	No data	No data	No data	No data	No data	No data	No data	No data	No data	No data	No data	0.16314207141773177	No data	No data
Blau syndrome	0.01980171288286534	No data	No data	No data	No data	No data	No data	No data	No data	No data	No data	No data	No data	No data	No data	No data	No data	No data	No data	No data	No data	0.16286157043417085	No data	No data
Chagas disease	0.019790758624527716	No data	No data	No data	No data	No data	No data	No data	No data	No data	No data	No data	No data	No data	No data	No data	No data	No data	No data	No data	No data	0.16277147581829796	No data	No data
stomach neoplasm	0.019783329425809515	No data	No data	No data	No data	No data	No data	No data	No data	No data	No data	No data	No data	No data	No data	No data	No data	No data	No data	No data	No data	0.1627103734794513	No data	No data
Melnick-Needles syndrome	0.019775615370346628	No data	No data	No data	No data	No data	No data	No data	No data	No data	No data	No data	No data	No data	No data	No data	No data	No data	No data	No data	No data	0.16264692830202981	No data	No data
Ehlers-Danlos syndrome, musculocontractural type	0.01961532812934535	No data	No data	No data	No data	No data	No data	No data	No data	No data	No data	No data	No data	No data	No data	No data	No data	No data	No data	No data	No data	0.1613286266003312	No data	No data
Sjogren syndrome	0.019594082329511986	No data	No data	No data	No data	No data	No data	No data	No data	No data	No data	No data	No data	No data	No data	No data	No data	No data	No data	No data	No data	0.1611538879629992	No data	No data
Pseudomonas infection	0.01956720008414005	No data	No data	No data	No data	No data	No data	No data	No data	No data	No data	No data	No data	No data	No data	No data	No data	No data	No data	No data	No data	0.16093279170107638	No data	No data
granular corneal dystrophy type II	0.019556951622269458	No data	No data	No data	No data	No data	No data	No data	No data	No data	No data	No data	No data	No data	No data	No data	No data	No data	No data	No data	No data	0.16084850199317827	No data	No data
Hypermetropia	0.01951609756636816	0.0321024985788532	No data	No data	No data	No data	No data	No data	No data	No data	No data	No data	No data	No data	No data	No data	No data	No data	No data	No data	No data	No data	No data	No data
fibrosarcoma	0.019488434180275054	No data	No data	No data	No data	No data	No data	No data	No data	No data	No data	No data	No data	No data	No data	No data	No data	No data	No data	No data	No data	0.1602849720464838	No data	No data
Anorexia	0.019426622968738424	No data	No data	No data	No data	No data	No data	No data	No data	No data	No data	No data	No data	No data	No data	No data	No data	No data	No data	No data	No data	0.15977659829918006	No data	No data
acute liver failure	0.019419343611523417	No data	No data	No data	No data	No data	No data	No data	No data	No data	No data	No data	No data	No data	No data	No data	No data	No data	No data	No data	No data	0.1597167283498075	No data	No data
disease arising from reactivation of latent virus	0.019412088394714783	No data	No data	No data	No data	No data	No data	No data	No data	No data	No data	No data	No data	No data	No data	No data	No data	No data	No data	No data	No data	0.159657056946112	No data	No data
rhabdomyosarcoma	0.019360638455159108	No data	No data	No data	No data	No data	No data	No data	No data	No data	No data	No data	No data	No data	No data	No data	No data	No data	No data	No data	No data	0.1592339007270341	No data	No data
ovarian serous carcinoma	0.019344720973090646	No data	No data	No data	No data	No data	No data	No data	No data	No data	No data	No data	No data	No data	No data	No data	No data	No data	No data	No data	No data	0.1591029854803399	No data	No data
rheumatic heart disease	0.019342782983489838	No data	No data	No data	No data	No data	No data	No data	No data	No data	No data	No data	No data	No data	No data	No data	No data	No data	No data	No data	No data	0.1590870462516611	No data	No data
gastroenteritis	0.019304597981046785	No data	No data	No data	No data	No data	No data	No data	No data	No data	No data	No data	No data	No data	No data	No data	No data	No data	No data	No data	No data	0.15877298910409535	No data	No data
coronavirus infectious disease	0.019274663074310576	No data	No data	No data	No data	No data	No data	No data	No data	No data	No data	No data	No data	No data	No data	No data	No data	No data	No data	No data	No data	0.15852678586144167	No data	No data
cystadenoma	0.019218152443604492	No data	No data	No data	No data	No data	No data	No data	No data	No data	No data	No data	No data	No data	No data	No data	No data	No data	No data	No data	No data	0.15806200737902149	No data	No data
acute disseminated encephalomyelitis	0.019218152443604492	No data	No data	No data	No data	No data	No data	No data	No data	No data	No data	No data	No data	No data	No data	No data	No data	No data	No data	No data	No data	0.15806200737902149	No data	No data
head and neck malignant neoplasia	0.019154088474683285	No data	No data	No data	No data	No data	No data	No data	No data	No data	No data	No data	No data	No data	No data	No data	No data	No data	No data	No data	No data	0.1575351055575239	No data	No data
Allergy	0.019134584283215097	No data	No data	No data	No data	No data	No data	No data	No data	No data	No data	No data	No data	No data	No data	No data	No data	No data	No data	No data	No data	0.1573746909877668	No data	No data
prostatitis	0.019090079749599413	No data	No data	No data	No data	No data	No data	No data	No data	No data	No data	No data	No data	No data	No data	No data	No data	No data	No data	No data	No data	0.1570086580956142	No data	No data
hairy cell leukemia	0.019033362516262142	No data	No data	No data	No data	No data	No data	No data	No data	No data	No data	No data	No data	No data	No data	No data	No data	No data	No data	No data	No data	0.15654218038499243	No data	No data
blood coagulation disease	0.01902041465060482	No data	No data	No data	No data	No data	No data	No data	No data	No data	No data	No data	No data	No data	No data	No data	No data	No data	No data	No data	No data	0.15643568910581895	No data	No data
prostate neoplasm	0.019017647250991757	No data	No data	No data	No data	No data	No data	No data	No data	No data	No data	No data	No data	No data	No data	No data	No data	No data	No data	No data	No data	0.15641292829468767	No data	No data
Splenomegaly	0.01895115983363824	No data	No data	No data	No data	No data	No data	No data	No data	No data	No data	No data	No data	No data	No data	No data	No data	No data	No data	No data	No data	0.15586609452993413	No data	No data
Escherichia coli Infections	0.018813069980342538	No data	No data	No data	No data	No data	No data	No data	No data	No data	No data	No data	No data	No data	No data	No data	No data	No data	No data	No data	No data	0.1547303579145314	No data	No data
asphyxia neonatorum	0.018763740008607765	No data	No data	No data	No data	No data	No data	No data	No data	No data	No data	No data	No data	No data	No data	No data	No data	No data	No data	No data	No data	0.15432463762590173	No data	No data
acne	0.01869765161674327	No data	No data	No data	No data	No data	No data	No data	No data	No data	No data	No data	No data	No data	No data	No data	No data	No data	No data	No data	No data	0.15378108569429916	No data	No data
hyperinsulinemic hypoglycemia, familial, 4	0.018685222940451194	No data	No data	No data	No data	No data	No data	No data	No data	No data	No data	No data	No data	No data	No data	No data	No data	No data	No data	No data	No data	0.15367886455053656	No data	No data
vascular disease	0.0186667960127102	No data	No data	No data	No data	No data	No data	No data	No data	No data	No data	No data	No data	No data	No data	No data	No data	No data	No data	No data	No data	0.15352731006593576	No data	No data
T-cell acute lymphoblastic leukemia	0.018663340139785458	No data	No data	No data	No data	No data	No data	No data	No data	No data	No data	No data	No data	No data	No data	No data	No data	No data	No data	No data	No data	0.15349888682320553	No data	No data
Cervical polyp	0.018622923555420633	No data	No data	No data	No data	No data	No data	No data	No data	No data	No data	No data	No data	No data	No data	No data	No data	No data	No data	No data	No data	0.1531664757615879	No data	No data
erythroleukemia	0.018617585179741852	No data	No data	No data	No data	No data	No data	No data	No data	No data	No data	No data	No data	No data	No data	No data	No data	No data	No data	No data	No data	0.15312256964842708	No data	No data
brain injury	0.018595599976383825	No data	No data	No data	No data	No data	No data	No data	No data	No data	No data	No data	No data	No data	No data	No data	No data	No data	No data	No data	No data	0.1529417496978307	No data	No data
sickle cell anemia	0.018579792437466082	No data	No data	No data	No data	No data	No data	No data	No data	No data	No data	No data	No data	No data	No data	No data	No data	No data	No data	No data	No data	0.15281173869180956	No data	No data
peripheral neuropathy	0.018553138681433493	No data	No data	No data	No data	No data	No data	No data	No data	No data	No data	No data	No data	No data	No data	No data	No data	No data	No data	No data	No data	0.15259252166795337	No data	No data
bacterial meningitis	0.01853166672927217	No data	No data	No data	No data	No data	No data	No data	No data	No data	No data	No data	No data	No data	No data	No data	No data	No data	No data	No data	No data	0.1524159230135861	No data	No data
autonomic dysreflexia	0.01847899273423509	No data	No data	No data	No data	No data	No data	No data	No data	No data	No data	No data	No data	No data	No data	No data	No data	No data	No data	No data	No data	0.15198269940290526	No data	No data
kernicterus	0.01847899273423509	No data	No data	No data	No data	No data	No data	No data	No data	No data	No data	No data	No data	No data	No data	No data	No data	No data	No data	No data	No data	0.15198269940290526	No data	No data
interstitial lung disease	0.018420922512231673	No data	No data	No data	No data	No data	No data	No data	No data	No data	No data	No data	No data	No data	No data	No data	No data	No data	No data	No data	No data	0.15150509387418756	No data	No data
mitochondrial DNA depletion syndrome 4a	0.018348419604244513	No data	No data	No data	No data	No data	No data	No data	No data	No data	No data	No data	No data	No data	No data	No data	No data	No data	No data	No data	No data	0.1509087849828466	No data	No data
Arthritis	0.018318738331628337	No data	No data	No data	No data	No data	No data	No data	No data	No data	No data	No data	No data	No data	No data	No data	No data	No data	No data	No data	No data	0.15066466778453402	No data	No data
persistent truncus arteriosus	0.018306021877599495	No data	No data	No data	No data	No data	No data	No data	No data	No data	No data	No data	No data	No data	No data	No data	No data	No data	No data	No data	No data	0.1505600797781458	No data	No data
bladder tumor	0.018282159039803486	No data	No data	No data	No data	No data	No data	No data	No data	No data	No data	No data	No data	No data	No data	No data	No data	No data	No data	No data	No data	0.15036381699717008	No data	No data
Treacher-Collins syndrome	0.018252764335192146	No data	No data	No data	No data	No data	No data	No data	No data	No data	No data	No data	No data	No data	No data	No data	No data	No data	No data	No data	No data	0.1501220567118973	No data	No data
clostridium difficile infection	0.018229951479124044	No data	No data	No data	No data	No data	No data	No data	No data	No data	No data	No data	No data	No data	No data	No data	No data	No data	No data	No data	No data	0.14993442963199174	No data	No data
Ehlers-Danlos syndrome, dermatosparaxis type	0.018217871458265682	No data	No data	No data	No data	No data	No data	No data	No data	No data	No data	No data	No data	No data	No data	No data	No data	No data	No data	No data	No data	0.14983507604679897	No data	No data
aortic stenosis	0.01802447678972902	No data	No data	No data	No data	No data	No data	No data	No data	No data	No data	No data	No data	No data	No data	No data	No data	No data	No data	No data	No data	0.14824447832337018	No data	No data
Reunion Island's Larsen syndrome	0.018008189063795078	No data	No data	No data	No data	No data	No data	No data	No data	No data	No data	No data	No data	No data	No data	No data	No data	No data	No data	No data	No data	0.14811051796145125	No data	No data
Reunion island Larsen syndrome	0.018008189063795078	No data	No data	No data	No data	No data	No data	No data	No data	No data	No data	No data	No data	No data	No data	No data	No data	No data	No data	No data	No data	0.14811051796145125	No data	No data
telomere syndrome	0.017997887331230006	No data	No data	No data	No data	No data	No data	No data	No data	No data	No data	No data	No data	No data	No data	No data	No data	No data	No data	No data	No data	0.14802579012231606	No data	No data
Myocardial fibrosis	0.017987926981992874	No data	No data	No data	No data	No data	No data	No data	No data	No data	No data	No data	No data	No data	No data	No data	No data	No data	No data	No data	No data	0.14794387003144172	No data	No data
Parkinsonism	0.017970392743333775	No data	No data	No data	No data	No data	No data	No data	No data	No data	No data	No data	No data	No data	No data	No data	No data	No data	No data	No data	No data	0.14779965757561628	No data	No data
Immunodeficiency	0.017959515073670575	No data	No data	No data	No data	No data	No data	No data	No data	No data	No data	No data	No data	No data	No data	No data	No data	No data	No data	No data	No data	0.1477101928725124	No data	No data
chronic thromboembolic pulmonary hypertension	0.0179446292902601	No data	No data	No data	No data	No data	No data	No data	No data	No data	No data	No data	No data	No data	No data	No data	No data	No data	No data	No data	No data	0.14758776295557982	No data	No data
inclusion body myositis	0.017877408520514053	No data	No data	No data	No data	No data	No data	No data	No data	No data	No data	No data	No data	No data	No data	No data	No data	No data	No data	No data	No data	0.14703489764582633	No data	No data
Gastric Mucosa-Associated Lymphoid Tissue Lymphoma	0.017835026026495653	No data	No data	No data	No data	No data	No data	No data	No data	No data	No data	No data	No data	No data	No data	No data	No data	No data	No data	No data	No data	0.14668631772369614	No data	No data
osteoporosis	0.017825625671171883	No data	No data	No data	No data	No data	No data	No data	No data	No data	No data	No data	No data	No data	No data	No data	No data	No data	No data	No data	No data	0.14660900337014882	No data	No data
prion disease	0.01780529413441803	No data	No data	No data	No data	No data	No data	No data	No data	No data	No data	No data	No data	No data	No data	No data	No data	No data	No data	No data	No data	0.14644178419953163	No data	No data
Neonatal sepsis	0.01779872594359772	No data	No data	No data	No data	No data	No data	No data	No data	No data	No data	No data	No data	No data	No data	No data	No data	No data	No data	No data	No data	0.14638776332375006	No data	No data
Acute hepatitis	0.01779225744770213	No data	No data	No data	No data	No data	No data	No data	No data	No data	No data	No data	No data	No data	No data	No data	No data	No data	No data	No data	No data	0.14633456240087364	No data	No data
combined immunodeficiency	0.017767401746276903	No data	No data	No data	No data	No data	No data	No data	No data	No data	No data	No data	No data	No data	No data	No data	No data	No data	No data	No data	No data	0.14613013369350367	No data	No data
Fulminant hepatitis	0.017762399604314714	No data	No data	No data	No data	No data	No data	No data	No data	No data	No data	No data	No data	No data	No data	No data	No data	No data	No data	No data	No data	0.14608899297500547	No data	No data
pleural effusion	0.01773983302486569	No data	No data	No data	No data	No data	No data	No data	No data	No data	No data	No data	No data	No data	No data	No data	No data	No data	No data	No data	No data	0.14590339142678907	No data	No data
Pleural effusion	0.01773983302486569	No data	No data	No data	No data	No data	No data	No data	No data	No data	No data	No data	No data	No data	No data	No data	No data	No data	No data	No data	No data	0.14590339142678907	No data	No data
acute bronchiolitis	0.017739833024865686	No data	No data	No data	No data	No data	No data	No data	No data	No data	No data	No data	No data	No data	No data	No data	No data	No data	No data	No data	No data	0.14590339142678904	No data	No data
Merkel cell skin cancer	0.017727567400632905	No data	No data	No data	No data	No data	No data	No data	No data	No data	No data	No data	No data	No data	No data	No data	No data	No data	No data	No data	No data	0.1458025113243089	No data	No data
pulpitis	0.017648185298557283	No data	No data	No data	No data	No data	No data	No data	No data	No data	No data	No data	No data	No data	No data	No data	No data	No data	No data	No data	No data	0.1451496236733831	No data	No data
peripheral nerve injury	0.01764791537576203	No data	No data	No data	No data	No data	No data	No data	No data	No data	No data	No data	No data	No data	No data	No data	No data	No data	No data	No data	No data	0.1451474036608725	No data	No data
interstitial cystitis	0.017646859957064078	No data	No data	No data	No data	No data	No data	No data	No data	No data	No data	No data	No data	No data	No data	No data	No data	No data	No data	No data	No data	0.14513872324278793	No data	No data
lupus nephritis	0.017580784555081073	No data	No data	No data	No data	No data	No data	No data	No data	No data	No data	No data	No data	No data	No data	No data	No data	No data	No data	No data	No data	0.1445952781480288	No data	No data
Hypertension	0.017573758240613326	No data	No data	No data	No data	No data	No data	No data	No data	No data	No data	No data	No data	No data	No data	No data	No data	No data	No data	No data	No data	0.14453748937918084	No data	No data
cardiomyopathy	0.01756638482507761	No data	No data	No data	No data	No data	No data	No data	No data	No data	No data	No data	No data	No data	No data	No data	No data	No data	No data	No data	No data	0.14447684583583117	No data	No data
demyelinating disease	0.017527220201414662	No data	No data	No data	No data	No data	No data	No data	No data	No data	No data	No data	No data	No data	No data	No data	No data	No data	No data	No data	No data	0.14415473167566017	No data	No data
Uveitis	0.017469887662576032	No data	No data	No data	No data	No data	No data	No data	No data	No data	No data	No data	No data	No data	No data	No data	No data	No data	No data	No data	No data	0.14368319331089996	No data	No data
temporal arteritis	0.01745575727136884	No data	No data	No data	No data	No data	No data	No data	No data	No data	No data	No data	No data	No data	No data	No data	No data	No data	No data	No data	No data	0.14356697620804298	No data	No data
intracerebral hemorrhage	0.017450677793140044	No data	No data	No data	No data	No data	No data	No data	No data	No data	No data	No data	No data	No data	No data	No data	No data	No data	No data	No data	No data	0.14352519942811384	No data	No data
alcoholic liver disease	0.01744305283951474	No data	No data	No data	No data	No data	No data	No data	No data	No data	No data	No data	No data	No data	No data	No data	No data	No data	No data	No data	No data	0.14346248707947756	No data	No data
Hydrocephalus	0.017441568504798593	No data	No data	No data	No data	No data	No data	No data	No data	No data	No data	No data	No data	No data	No data	No data	No data	No data	No data	No data	No data	0.14345027898998797	No data	No data
diabetic encephalopathy	0.017424846157052674	No data	No data	No data	No data	No data	No data	No data	No data	No data	No data	No data	No data	No data	No data	No data	No data	No data	No data	No data	No data	0.14331274402867644	No data	No data
polyostotic fibrous dysplasia	0.017372922358020373	No data	No data	No data	No data	No data	No data	No data	No data	No data	No data	No data	No data	No data	No data	No data	No data	No data	No data	No data	No data	0.14288569049531136	No data	No data
pulmonary tuberculosis	0.01728434309464818	No data	No data	No data	No data	No data	No data	No data	No data	No data	No data	No data	No data	No data	No data	No data	No data	No data	No data	No data	No data	0.14215715968456613	No data	No data
T-cell large granular lymphocyte leukemia	0.017269029354425675	No data	No data	No data	No data	No data	No data	No data	No data	No data	No data	No data	No data	No data	No data	No data	No data	No data	No data	No data	No data	0.14203120998533506	No data	No data
Takotsubo cardiomyopathy	0.017185463242838636	No data	No data	No data	No data	No data	No data	No data	No data	No data	No data	No data	No data	No data	No data	No data	No data	No data	No data	No data	No data	0.1413439104447019	No data	No data
early-onset parkinsonism-intellectual disability syndrome	0.017185463242838636	No data	No data	No data	No data	No data	No data	No data	No data	No data	No data	No data	No data	No data	No data	No data	No data	No data	No data	No data	No data	0.1413439104447019	No data	No data
immune system toxicity	0.01712508990843038	No data	No data	No data	No data	No data	No data	No data	No data	No data	No data	No data	No data	No data	No data	No data	No data	No data	No data	No data	No data	0.14084736269086673	No data	No data
nephrotic syndrome	0.017090828935323855	No data	No data	No data	No data	No data	No data	No data	No data	No data	No data	No data	No data	No data	No data	No data	No data	No data	No data	No data	No data	0.14056557919477536	No data	No data
glucosephosphate dehydrogenase deficiency	0.017000673315496286	No data	No data	No data	No data	No data	No data	No data	No data	No data	No data	No data	No data	No data	No data	No data	No data	No data	No data	No data	No data	0.13982408345067285	No data	No data
chronic fatigue syndrome	0.016952192148617578	No data	No data	No data	No data	No data	No data	No data	No data	No data	No data	No data	No data	No data	No data	No data	No data	No data	No data	No data	No data	0.13942534425972236	No data	No data
nephrolithiasis	0.01691165359641636	No data	No data	No data	No data	No data	No data	No data	No data	No data	No data	No data	No data	No data	No data	No data	No data	No data	No data	No data	No data	0.13909193005895742	No data	No data
atrophic gastritis	0.016903070775767772	No data	No data	No data	No data	No data	No data	No data	No data	No data	No data	No data	No data	No data	No data	No data	No data	No data	No data	No data	No data	0.13902133961772375	No data	No data
dysplasia	0.016885703851874045	No data	No data	No data	No data	No data	No data	No data	No data	No data	No data	No data	No data	No data	No data	No data	No data	No data	No data	No data	No data	0.13887850326231985	No data	No data
premature menopause	0.016877480030601383	No data	No data	No data	No data	No data	No data	No data	No data	No data	No data	No data	No data	No data	No data	No data	No data	No data	No data	No data	No data	0.1388108654546535	No data	No data
fibrosis	0.016862314664609954	No data	No data	No data	No data	No data	No data	No data	No data	No data	No data	No data	No data	No data	No data	No data	No data	No data	No data	No data	No data	0.1386861360771404	No data	No data
thoracic cancer	0.016815883388153933	No data	No data	No data	No data	No data	No data	No data	No data	No data	No data	No data	No data	No data	No data	No data	No data	No data	No data	No data	No data	0.1383042564566438	No data	No data
myeloproliferative disorder	0.016776859610527186	No data	No data	No data	No data	No data	No data	No data	No data	No data	No data	No data	No data	No data	No data	No data	No data	No data	No data	No data	No data	0.13798330070164622	No data	No data
Disorder of lipid metabolism	0.016754128378168483	No data	No data	No data	No data	No data	No data	No data	No data	No data	No data	No data	No data	No data	No data	No data	No data	No data	No data	No data	No data	0.13779634494576076	No data	No data
congenital adrenal hyperplasia	0.016631093460811583	No data	No data	No data	No data	No data	No data	No data	No data	No data	No data	No data	No data	No data	No data	No data	No data	No data	No data	No data	No data	0.13678442946261474	No data	No data
pancreatic carcinoma	0.01661574604902226	No data	No data	No data	No data	No data	No data	No data	No data	No data	No data	No data	No data	No data	No data	No data	No data	No data	No data	No data	No data	0.13665820282753047	No data	No data
metastatic prostate cancer	0.016597419732109004	No data	No data	No data	No data	No data	No data	No data	No data	No data	No data	No data	No data	No data	No data	No data	No data	No data	No data	No data	No data	0.13650747582878936	No data	No data
T-cell non-Hodgkin lymphoma	0.016497472879048763	No data	No data	No data	No data	No data	No data	No data	No data	No data	No data	No data	No data	No data	No data	No data	No data	No data	No data	No data	No data	0.13568545090874173	No data	No data
anaplastic astrocytoma	0.016488302420691905	No data	No data	No data	No data	No data	No data	No data	No data	No data	No data	No data	No data	No data	No data	No data	No data	No data	No data	No data	No data	0.1356100273704633	No data	No data
Nephropathy	0.016483782668243924	No data	No data	No data	No data	No data	No data	No data	No data	No data	No data	No data	No data	No data	No data	No data	No data	No data	No data	No data	No data	0.13557285412257278	No data	No data
spinal cord injury	0.016439632396640372	No data	No data	No data	No data	No data	No data	No data	No data	No data	No data	No data	No data	No data	No data	No data	No data	No data	No data	No data	No data	0.1352097349009689	No data	No data
endometrial carcinoma	0.01635224961066669	No data	No data	No data	No data	No data	No data	No data	No data	No data	No data	No data	No data	No data	No data	No data	No data	No data	No data	No data	No data	0.13449104466256526	No data	No data
cutaneous squamous cell carcinoma	0.016341656518064678	No data	No data	No data	No data	No data	No data	No data	No data	No data	No data	No data	No data	No data	No data	No data	No data	No data	No data	No data	No data	0.1344039204977456	No data	No data
cerebral amyloid angiopathy	0.016335417006320463	No data	No data	No data	No data	No data	No data	No data	No data	No data	No data	No data	No data	No data	No data	No data	No data	No data	No data	No data	No data	0.1343526028825768	No data	No data
congenital secretory chloride diarrhea 1	0.016323703512233754	No data	No data	No data	No data	No data	No data	No data	No data	No data	No data	No data	No data	No data	No data	No data	No data	No data	No data	No data	No data	0.13425626384092332	No data	No data
Endometrial Polyp	0.01626151360612688	No data	No data	No data	No data	No data	No data	No data	No data	No data	No data	No data	No data	No data	No data	No data	No data	No data	No data	No data	No data	0.13374477547455663	No data	No data
atypical teratoid rhabdoid tumor	0.01626151360612688	No data	No data	No data	No data	No data	No data	No data	No data	No data	No data	No data	No data	No data	No data	No data	No data	No data	No data	No data	No data	0.13374477547455663	No data	No data
incontinentia pigmenti	0.016195630176845714	No data	No data	No data	No data	No data	No data	No data	No data	No data	No data	No data	No data	No data	No data	No data	No data	No data	No data	No data	No data	0.13320290928238476	No data	No data
schwannoma	0.016167383913540688	No data	No data	No data	No data	No data	No data	No data	No data	No data	No data	No data	No data	No data	No data	No data	No data	No data	No data	No data	No data	0.13297059449083284	No data	No data
Mixed Tumor of the Salivary Gland	0.01613832032123198	No data	No data	No data	No data	No data	No data	No data	No data	No data	No data	No data	No data	No data	No data	No data	No data	No data	No data	No data	No data	0.13273155747853727	No data	No data
reading	0.016117788107082833	No data	No data	No data	No data	No data	No data	No data	No data	No data	No data	No data	No data	No data	No data	No data	No data	No data	No data	No data	No data	0.13256268781253405	No data	No data
retinal dystrophy, optic nerve edema, splenomegaly, anhidrosis, and migraine headache syndrome	0.01607672367878453	No data	No data	No data	No data	No data	No data	No data	No data	No data	No data	No data	No data	No data	No data	No data	No data	No data	No data	No data	No data	0.1322249484805276	No data	No data
crescentic glomerulonephritis	0.015961332635266307	No data	No data	No data	No data	No data	No data	No data	No data	No data	No data	No data	No data	No data	No data	No data	No data	No data	No data	No data	No data	0.13127590095758945	No data	No data
fleck corneal dystrophy	0.01595353039388963	No data	No data	No data	No data	No data	No data	No data	No data	No data	No data	No data	No data	No data	No data	No data	No data	No data	No data	No data	No data	0.13121173048450824	No data	No data
Infectious encephalitis	0.015936911266600032	No data	No data	No data	No data	No data	No data	No data	No data	No data	No data	No data	No data	No data	No data	No data	No data	No data	No data	No data	No data	0.1310750444722607	No data	No data
dental fluorosis	0.015831774363985168	No data	No data	No data	No data	No data	No data	No data	No data	No data	No data	No data	No data	No data	No data	No data	No data	No data	No data	No data	No data	0.1302103333651091	No data	No data
Hyperlipidemia	0.015828393715383107	No data	No data	No data	No data	No data	No data	No data	No data	No data	No data	No data	No data	No data	No data	No data	No data	No data	No data	No data	No data	0.1301825288138728	No data	No data
refractory anemia with ringed sideroblasts	0.01572254298471169	No data	No data	No data	No data	No data	No data	No data	No data	No data	No data	No data	No data	No data	No data	No data	No data	No data	No data	No data	No data	0.1293119467419719	No data	No data
Delirium	0.015714946065476507	No data	No data	No data	No data	No data	No data	No data	No data	No data	No data	No data	No data	No data	No data	No data	No data	No data	No data	No data	No data	0.1292494649655507	No data	No data
synovitis	0.015680129421471994	No data	No data	No data	No data	No data	No data	No data	No data	No data	No data	No data	No data	No data	No data	No data	No data	No data	No data	No data	No data	0.12896311128729246	No data	No data
keratoconus	0.015679014690715493	No data	No data	No data	No data	No data	No data	No data	No data	No data	No data	No data	No data	No data	No data	No data	No data	No data	No data	No data	No data	0.12895394305004507	No data	No data
diabetic cardiomyopathy	0.015625711368476177	No data	No data	No data	No data	No data	No data	No data	No data	No data	No data	No data	No data	No data	No data	No data	No data	No data	No data	No data	No data	0.12851554346205968	No data	No data
acral lentiginous melanoma	0.015522353896757475	No data	No data	No data	No data	No data	No data	No data	No data	No data	No data	No data	No data	No data	No data	No data	No data	No data	No data	No data	No data	0.12766546749844043	No data	No data
peptic esophagitis	0.015522353896757475	No data	No data	No data	No data	No data	No data	No data	No data	No data	No data	No data	No data	No data	No data	No data	No data	No data	No data	No data	No data	0.12766546749844043	No data	No data
occult macular dystrophy	0.015522353896757475	No data	No data	No data	No data	No data	No data	No data	No data	No data	No data	No data	No data	No data	No data	No data	No data	No data	No data	No data	No data	0.12766546749844043	No data	No data
dyskeratosis congenita	0.015462923646083346	No data	No data	No data	No data	No data	No data	No data	No data	No data	No data	No data	No data	No data	No data	No data	No data	No data	No data	No data	No data	0.12717667625026208	No data	No data
Glucose intolerance	0.01543753663830416	No data	No data	No data	No data	No data	No data	No data	No data	No data	No data	No data	No data	No data	No data	No data	No data	No data	No data	No data	No data	0.1269678777498495	No data	No data
Chronic Eosinophilic Leukemia, Not Otherwise Specified	0.015409426718937152	No data	No data	No data	No data	No data	No data	No data	No data	No data	No data	No data	No data	No data	No data	No data	No data	No data	No data	No data	No data	0.12673668433542268	No data	No data
bone neoplasm	0.015365898424940953	No data	No data	No data	No data	No data	No data	No data	No data	No data	No data	No data	No data	No data	No data	No data	No data	No data	No data	No data	No data	0.12637868064349583	No data	No data
nervous system disease	0.015343246410571254	No data	No data	No data	No data	No data	No data	No data	No data	No data	No data	No data	No data	No data	No data	No data	No data	No data	No data	No data	No data	0.1261923764254936	No data	No data
Fibroadenoma	0.015337563969415128	No data	No data	No data	No data	No data	No data	No data	No data	No data	No data	No data	No data	No data	No data	No data	No data	No data	No data	No data	No data	0.12614564050441138	No data	No data
dental caries	0.015318775247532078	No data	No data	No data	No data	No data	No data	No data	No data	No data	No data	No data	No data	No data	No data	No data	No data	No data	No data	No data	No data	0.12599111040035296	No data	No data
periodontal disorder	0.015262917341480688	No data	No data	No data	No data	No data	No data	No data	No data	No data	No data	No data	No data	No data	No data	No data	No data	No data	No data	No data	No data	0.1255317003304006	No data	No data
thrombotic disease	0.01524844598074652	No data	No data	No data	No data	No data	No data	No data	No data	No data	No data	No data	No data	No data	No data	No data	No data	No data	No data	No data	No data	0.1254126788826386	No data	No data
Fanconi anemia	0.015105840193631315	No data	No data	No data	No data	No data	No data	No data	No data	No data	No data	No data	No data	No data	No data	No data	No data	No data	No data	No data	No data	0.12423980042611477	No data	No data
HIV infection	0.015090077174914115	No data	No data	No data	No data	No data	No data	No data	No data	No data	No data	No data	No data	No data	No data	No data	No data	No data	No data	No data	No data	0.12411015558184033	No data	No data
Meniere disease	0.0150579152127037	No data	No data	No data	No data	No data	No data	No data	No data	No data	No data	No data	No data	No data	No data	No data	No data	No data	No data	No data	No data	0.1238456356534474	No data	No data
head and neck carcinoma	0.015027116891479975	No data	No data	No data	No data	No data	No data	No data	No data	No data	No data	No data	No data	No data	No data	No data	No data	No data	No data	No data	No data	0.12359233115444257	No data	No data
bacteriemia	0.015025358378569763	No data	No data	No data	No data	No data	No data	No data	No data	No data	No data	No data	No data	No data	No data	No data	No data	No data	No data	No data	No data	0.12357786805340278	No data	No data
lung disease	0.01500353876318984	No data	No data	No data	No data	No data	No data	No data	No data	No data	No data	No data	No data	No data	No data	No data	No data	No data	No data	No data	No data	0.12339841000105828	No data	No data
nervous system injury	0.01497898529439818	No data	No data	No data	No data	No data	No data	No data	No data	No data	No data	No data	No data	No data	No data	No data	No data	No data	No data	No data	No data	0.1231964670423521	No data	No data
pituitary tumor	0.014971902880622744	No data	No data	No data	No data	No data	No data	No data	No data	No data	No data	No data	No data	No data	No data	No data	No data	No data	No data	No data	No data	0.12313821687799735	No data	No data
hematopoietic and lymphoid system neoplasm	0.014967889246586843	No data	No data	No data	No data	No data	No data	No data	No data	No data	No data	No data	No data	No data	No data	No data	No data	No data	No data	No data	No data	0.12310520626189048	No data	No data
idiopathic pulmonary fibrosis	0.014944556488823353	No data	No data	No data	No data	No data	No data	No data	No data	No data	No data	No data	No data	No data	No data	No data	No data	No data	No data	No data	No data	0.12291330318792913	No data	No data
chronic gastritis	0.014869987790378592	No data	No data	No data	No data	No data	No data	No data	No data	No data	No data	No data	No data	No data	No data	No data	No data	No data	No data	No data	No data	0.1223000039543838	No data	No data
lipoid nephrosis	0.014844842113417559	No data	No data	No data	No data	No data	No data	No data	No data	No data	No data	No data	No data	No data	No data	No data	No data	No data	No data	No data	No data	0.12209319030832554	No data	No data
mood disorder	0.014844705643063026	No data	No data	No data	No data	No data	No data	No data	No data	No data	No data	No data	No data	No data	No data	No data	No data	No data	No data	No data	No data	0.12209206789147259	No data	No data
intestinal disease	0.014831156124866388	No data	No data	No data	No data	No data	No data	No data	No data	No data	No data	No data	No data	No data	No data	No data	No data	No data	No data	No data	No data	0.12198062824858998	No data	No data
Norrie disease	0.014802071253661933	No data	No data	No data	No data	No data	No data	No data	No data	No data	No data	No data	No data	No data	No data	No data	No data	No data	No data	No data	No data	0.12174141622545574	No data	No data
bronchogenic carcinoma	0.014783194187388075	No data	No data	No data	No data	No data	No data	No data	No data	No data	No data	No data	No data	No data	No data	No data	No data	No data	No data	No data	No data	0.12158615952232422	No data	No data
mammary-digital-nail syndrome	0.014783194187388075	No data	No data	No data	No data	No data	No data	No data	No data	No data	No data	No data	No data	No data	No data	No data	No data	No data	No data	No data	No data	0.12158615952232422	No data	No data
severe dermatitis-multiple allergies-metabolic wasting syndrome	0.014783194187388075	No data	No data	No data	No data	No data	No data	No data	No data	No data	No data	No data	No data	No data	No data	No data	No data	No data	No data	No data	No data	0.12158615952232422	No data	No data
urea cycle disorder	0.014783194187388075	No data	No data	No data	No data	No data	No data	No data	No data	No data	No data	No data	No data	No data	No data	No data	No data	No data	No data	No data	No data	0.12158615952232422	No data	No data
squamous cell intraepithelial neoplasia	0.01475502465908137	No data	No data	No data	No data	No data	No data	No data	No data	No data	No data	No data	No data	No data	No data	No data	No data	No data	No data	No data	No data	0.12135447584699988	No data	No data
Aortic dissection	0.014744798946929162	No data	No data	No data	No data	No data	No data	No data	No data	No data	No data	No data	No data	No data	No data	No data	No data	No data	No data	No data	No data	0.12127037324689817	No data	No data
essential thrombocythemia	0.014707531232311874	No data	No data	No data	No data	No data	No data	No data	No data	No data	No data	No data	No data	No data	No data	No data	No data	No data	No data	No data	No data	0.12096386044343682	No data	No data
chronic rhinosinusitis	0.014670347369778926	No data	No data	No data	No data	No data	No data	No data	No data	No data	No data	No data	No data	No data	No data	No data	No data	No data	No data	No data	No data	0.12065803729153342	No data	No data
enteritis	0.014666614803322667	No data	No data	No data	No data	No data	No data	No data	No data	No data	No data	No data	No data	No data	No data	No data	No data	No data	No data	No data	No data	0.12062733834955741	No data	No data
lymphoid neoplasm	0.014660648639373807	No data	No data	No data	No data	No data	No data	No data	No data	No data	No data	No data	No data	No data	No data	No data	No data	No data	No data	No data	No data	0.12057826891622471	No data	No data
schistosomiasis	0.01464213787618341	No data	No data	No data	No data	No data	No data	No data	No data	No data	No data	No data	No data	No data	No data	No data	No data	No data	No data	No data	No data	0.12042602491688202	No data	No data
colon adenocarcinoma	0.014633652897559777	No data	No data	No data	No data	No data	No data	No data	No data	No data	No data	No data	No data	No data	No data	No data	No data	No data	No data	No data	No data	0.12035623918915637	No data	No data
pulmonary alveolar proteinosis	0.014626738715571548	No data	No data	No data	No data	No data	No data	No data	No data	No data	No data	No data	No data	No data	No data	No data	No data	No data	No data	No data	No data	0.12029937266737961	No data	No data
hearing loss	0.014589330115117026	No data	No data	No data	No data	No data	No data	No data	No data	No data	No data	No data	No data	No data	No data	No data	No data	No data	No data	No data	No data	0.1199917011313965	No data	No data
human african trypanosomiasis	0.014575371049947465	No data	No data	No data	No data	No data	No data	No data	No data	No data	No data	No data	No data	No data	No data	No data	No data	No data	No data	No data	No data	0.11987689312015244	No data	No data
diabetic foot	0.014566971116282485	No data	No data	No data	No data	No data	No data	No data	No data	No data	No data	No data	No data	No data	No data	No data	No data	No data	No data	No data	No data	0.11980780685492307	No data	No data
whooping cough	0.014536094187723399	No data	No data	No data	No data	No data	No data	No data	No data	No data	No data	No data	No data	No data	No data	No data	No data	No data	No data	No data	No data	0.11955385584042938	No data	No data
preterm premature rupture of the membranes	0.01443558380184296	No data	No data	No data	No data	No data	No data	No data	No data	No data	No data	No data	No data	No data	No data	No data	No data	No data	No data	No data	No data	0.11872719607688956	No data	No data
pemphigus vulgaris	0.014413614332703372	No data	No data	No data	No data	No data	No data	No data	No data	No data	No data	No data	No data	No data	No data	No data	No data	No data	No data	No data	No data	0.11854650553426611	No data	No data
pulmonary edema	0.01432928673354577	No data	No data	No data	No data	No data	No data	No data	No data	No data	No data	No data	No data	No data	No data	No data	No data	No data	No data	No data	No data	0.11785294304747568	No data	No data
Lentivirus Infections	0.014267543950412834	No data	No data	No data	No data	No data	No data	No data	No data	No data	No data	No data	No data	No data	No data	No data	No data	No data	No data	No data	No data	0.11734513209781246	No data	No data
peritonitis	0.01426327369003454	No data	No data	No data	No data	No data	No data	No data	No data	No data	No data	No data	No data	No data	No data	No data	No data	No data	No data	No data	No data	0.11731001082747157	No data	No data
pulmonary hypertension	0.014247887868492888	No data	No data	No data	No data	No data	No data	No data	No data	No data	No data	No data	No data	No data	No data	No data	No data	No data	No data	No data	No data	0.11718346828675724	No data	No data
myelofibrosis	0.014241212285370564	No data	No data	No data	No data	No data	No data	No data	No data	No data	No data	No data	No data	No data	No data	No data	No data	No data	No data	No data	No data	0.1171285641500648	No data	No data
Myelofibrosis	0.014241212285370564	No data	No data	No data	No data	No data	No data	No data	No data	No data	No data	No data	No data	No data	No data	No data	No data	No data	No data	No data	No data	0.1171285641500648	No data	No data
vulvar carcinoma	0.01422882440536102	No data	No data	No data	No data	No data	No data	No data	No data	No data	No data	No data	No data	No data	No data	No data	No data	No data	No data	No data	No data	0.11702667854023706	No data	No data
keratosis pilaris	0.014217531687578985	No data	No data	No data	No data	No data	No data	No data	No data	No data	No data	No data	No data	No data	No data	No data	No data	No data	No data	No data	No data	0.11693380022393526	No data	No data
Ureteral obstruction	0.014197696240591324	No data	No data	No data	No data	No data	No data	No data	No data	No data	No data	No data	No data	No data	No data	No data	No data	No data	No data	No data	No data	0.11677066120329681	No data	No data
papilloma	0.014136028458255921	No data	No data	No data	No data	No data	No data	No data	No data	No data	No data	No data	No data	No data	No data	No data	No data	No data	No data	No data	No data	0.1162634671067181	No data	No data
gonorrhea	0.014089450718670682	No data	No data	No data	No data	No data	No data	No data	No data	No data	No data	No data	No data	No data	No data	No data	No data	No data	No data	No data	No data	0.1158803828825907	No data	No data
adrenal gland neoplasm	0.01404403447801867	No data	No data	No data	No data	No data	No data	No data	No data	No data	No data	No data	No data	No data	No data	No data	No data	No data	No data	No data	No data	0.115506851546208	No data	No data
morphine dependence	0.014038901424481382	No data	No data	No data	No data	No data	No data	No data	No data	No data	No data	No data	No data	No data	No data	No data	No data	No data	No data	No data	No data	0.11546463412970721	No data	No data
Hyperplastic Polyp	0.01402350226386952	No data	No data	No data	No data	No data	No data	No data	No data	No data	No data	No data	No data	No data	No data	No data	No data	No data	No data	No data	No data	0.11533798188020476	No data	No data
pancreatic intraductal papillary-mucinous neoplasm	0.01402350226386952	No data	No data	No data	No data	No data	No data	No data	No data	No data	No data	No data	No data	No data	No data	No data	No data	No data	No data	No data	No data	0.11533798188020476	No data	No data
Polyarteritis Nodosa	0.01399537313048518	No data	No data	No data	No data	No data	No data	No data	No data	No data	No data	No data	No data	No data	No data	No data	No data	No data	No data	No data	No data	0.11510663043778033	No data	No data
leukoplakia	0.013974840916336032	No data	No data	No data	No data	No data	No data	No data	No data	No data	No data	No data	No data	No data	No data	No data	No data	No data	No data	No data	No data	0.11493776077177711	No data	No data
cryptosporidiosis	0.01396334287641251	No data	No data	No data	No data	No data	No data	No data	No data	No data	No data	No data	No data	No data	No data	No data	No data	No data	No data	No data	No data	0.11484319375881533	No data	No data
Hashimoto's thyroiditis	0.013956430475121852	No data	No data	No data	No data	No data	No data	No data	No data	No data	No data	No data	No data	No data	No data	No data	No data	No data	No data	No data	No data	0.11478634188260003	No data	No data
Atrophy	0.013953858656218803	No data	No data	No data	No data	No data	No data	No data	No data	No data	No data	No data	No data	No data	No data	No data	No data	No data	No data	No data	No data	0.11476518964855337	No data	No data
dentin dysplasia	0.013936240353735628	No data	No data	No data	No data	No data	No data	No data	No data	No data	No data	No data	No data	No data	No data	No data	No data	No data	No data	No data	No data	0.11462028579969104	No data	No data
adenoviridae infectious disease	0.013896250677040988	No data	No data	No data	No data	No data	No data	No data	No data	No data	No data	No data	No data	No data	No data	No data	No data	No data	No data	No data	No data	0.11429138589157857	No data	No data
Diabetes mellitus	0.01389023744243616	No data	No data	No data	No data	No data	No data	No data	No data	No data	No data	No data	No data	No data	No data	No data	No data	No data	No data	No data	No data	0.11424192931997164	No data	No data
swine influenza	0.013859840957021578	No data	No data	No data	No data	No data	No data	No data	No data	No data	No data	No data	No data	No data	No data	No data	No data	No data	No data	No data	No data	0.1139919297679338	No data	No data
malignant glioma	0.013815613841470056	No data	No data	No data	No data	No data	No data	No data	No data	No data	No data	No data	No data	No data	No data	No data	No data	No data	No data	No data	No data	0.11362817853403287	No data	No data
colon adenoma	0.013772791358365039	No data	No data	No data	No data	No data	No data	No data	No data	No data	No data	No data	No data	No data	No data	No data	No data	No data	No data	No data	No data	0.11327597986871393	No data	No data
familial Mediterranean fever	0.013770224831596392	No data	No data	No data	No data	No data	No data	No data	No data	No data	No data	No data	No data	No data	No data	No data	No data	No data	No data	No data	No data	0.1132548711604635	No data	No data
urinary tract obstruction	0.013736051265781419	No data	No data	No data	No data	No data	No data	No data	No data	No data	No data	No data	No data	No data	No data	No data	No data	No data	No data	No data	No data	0.11297380655615959	No data	No data
Klebsiella pneumonia	0.013736051265781417	No data	No data	No data	No data	No data	No data	No data	No data	No data	No data	No data	No data	No data	No data	No data	No data	No data	No data	No data	No data	0.11297380655615957	No data	No data
pleural neoplasm	0.013726593876529448	No data	No data	No data	No data	No data	No data	No data	No data	No data	No data	No data	No data	No data	No data	No data	No data	No data	No data	No data	No data	0.11289602312020665	No data	No data
hyperthyroidism	0.013720126229072467	No data	No data	No data	No data	No data	No data	No data	No data	No data	No data	No data	No data	No data	No data	No data	No data	No data	No data	No data	No data	0.11284282917541563	No data	No data
bronchopneumonia	0.01370525294455769	No data	No data	No data	No data	No data	No data	No data	No data	No data	No data	No data	No data	No data	No data	No data	No data	No data	No data	No data	No data	0.11272050205715473	No data	No data
astrocytic tumor	0.01360526106165133	No data	No data	No data	No data	No data	No data	No data	No data	No data	No data	No data	No data	No data	No data	No data	No data	No data	No data	No data	No data	0.11189810678371902	No data	No data
Leigh syndrome	0.013576926606125502	No data	No data	No data	No data	No data	No data	No data	No data	No data	No data	No data	No data	No data	No data	No data	No data	No data	No data	No data	No data	0.11166506664463456	No data	No data
Cirrhosis	0.01352051589273907	No data	No data	No data	No data	No data	No data	No data	No data	No data	No data	No data	No data	No data	No data	No data	No data	No data	No data	No data	No data	0.11120110994423336	No data	No data
appendicitis	0.013520463017215338	No data	No data	No data	No data	No data	No data	No data	No data	No data	No data	No data	No data	No data	No data	No data	No data	No data	No data	No data	No data	0.11120067506312567	No data	No data
benign muscle neoplasm	0.013489664695991613	No data	No data	No data	No data	No data	No data	No data	No data	No data	No data	No data	No data	No data	No data	No data	No data	No data	No data	No data	No data	0.11094737056412084	No data	No data
Periapical Periodontitis	0.0134666715786472	No data	No data	No data	No data	No data	No data	No data	No data	No data	No data	No data	No data	No data	No data	No data	No data	No data	No data	No data	No data	0.11075826090365665	No data	No data
urinary tract infection	0.013441003348458127	No data	No data	No data	No data	No data	No data	No data	No data	No data	No data	No data	No data	No data	No data	No data	No data	No data	No data	No data	No data	0.11054714945569319	No data	No data
Thyroid Gland Undifferentiated (Anaplastic) Carcinoma	0.013421921525356364	No data	No data	No data	No data	No data	No data	No data	No data	No data	No data	No data	No data	No data	No data	No data	No data	No data	No data	No data	No data	0.11039020870539126	No data	No data
Fibrolamellar Carcinoma	0.013394805866622539	No data	No data	No data	No data	No data	No data	No data	No data	No data	No data	No data	No data	No data	No data	No data	No data	No data	No data	No data	No data	0.11016719270718592	No data	No data
hereditary mucoepithelial dysplasia	0.013345939196947565	No data	No data	No data	No data	No data	No data	No data	No data	No data	No data	No data	No data	No data	No data	No data	No data	No data	No data	No data	No data	0.10976528290209825	No data	No data
lung carcinoma	0.013325897497960258	No data	No data	No data	No data	No data	No data	No data	No data	No data	No data	No data	No data	No data	No data	No data	No data	No data	No data	No data	No data	0.1096004475370695	No data	No data
venous thromboembolism	0.013259486004636289	No data	No data	No data	No data	No data	No data	No data	No data	No data	No data	No data	No data	No data	No data	No data	No data	No data	No data	No data	No data	0.10905423821863323	No data	No data
skin cancer	0.01324203506321823	No data	No data	No data	No data	No data	No data	No data	No data	No data	No data	No data	No data	No data	No data	No data	No data	No data	No data	No data	No data	0.10891071085099026	No data	No data
blastic plasmacytoid dendritic cell neoplasm	0.013227477982156028	No data	No data	No data	No data	No data	No data	No data	No data	No data	No data	No data	No data	No data	No data	No data	No data	No data	No data	No data	No data	0.10879098438607525	No data	No data
Miscarriage	0.013196760090410634	No data	No data	No data	No data	No data	No data	No data	No data	No data	No data	No data	No data	No data	No data	No data	No data	No data	No data	No data	No data	0.10853834138899338	No data	No data
Graves disease	0.01318964737758622	No data	No data	No data	No data	No data	No data	No data	No data	No data	No data	No data	No data	No data	No data	No data	No data	No data	No data	No data	No data	0.10847984202646431	No data	No data
kidney neoplasm	0.01310198195697963	No data	No data	No data	No data	No data	No data	No data	No data	No data	No data	No data	No data	No data	No data	No data	No data	No data	No data	No data	No data	0.10775882722551161	No data	No data
periventricular leukomalacia	0.013099552627157762	No data	No data	No data	No data	No data	No data	No data	No data	No data	No data	No data	No data	No data	No data	No data	No data	No data	No data	No data	No data	0.1077388469100595	No data	No data
adnexal spiradenoma/cylindroma of a sweat gland	0.01307982913083122	No data	No data	No data	No data	No data	No data	No data	No data	No data	No data	No data	No data	No data	No data	No data	No data	No data	No data	No data	No data	0.10757662864110497	No data	No data
bone inflammation disease	0.013030119207457606	No data	No data	No data	No data	No data	No data	No data	No data	No data	No data	No data	No data	No data	No data	No data	No data	No data	No data	No data	No data	0.10716778339450034	No data	No data
scrapie	0.013009826851325974	No data	No data	No data	No data	No data	No data	No data	No data	No data	No data	No data	No data	No data	No data	No data	No data	No data	No data	No data	No data	0.10700088646962538	No data	No data
cardiac arrest	0.012977138961142519	No data	No data	No data	No data	No data	No data	No data	No data	No data	No data	No data	No data	No data	No data	No data	No data	No data	No data	No data	No data	0.1067320409833309	No data	No data
gram-negative bacterial infections	0.012960894052187338	No data	No data	No data	No data	No data	No data	No data	No data	No data	No data	No data	No data	No data	No data	No data	No data	No data	No data	No data	No data	0.10659843277480618	No data	No data
Fever	0.012955783590505508	No data	No data	No data	No data	No data	No data	No data	No data	No data	No data	No data	No data	No data	No data	No data	No data	No data	No data	No data	No data	0.10655640116773915	No data	No data
thyroid neoplasm	0.012953434438599117	No data	No data	No data	No data	No data	No data	No data	No data	No data	No data	No data	No data	No data	No data	No data	No data	No data	No data	No data	No data	0.10653708028520104	No data	No data
Yersinia infectious disease	0.012921604709742768	No data	No data	No data	No data	No data	No data	No data	No data	No data	No data	No data	No data	No data	No data	No data	No data	No data	No data	No data	No data	0.1062752928500078	No data	No data
Hypereosinophilic syndrome	0.01290449659274084	No data	No data	No data	No data	No data	No data	No data	No data	No data	No data	No data	No data	No data	No data	No data	No data	No data	No data	No data	No data	0.10613458508302885	No data	No data
angiosarcoma	0.012840436084595489	No data	No data	No data	No data	No data	No data	No data	No data	No data	No data	No data	No data	No data	No data	No data	No data	No data	No data	No data	No data	0.10560771172509877	No data	No data
PTEN hamartoma tumor syndrome	0.012791569414920512	No data	No data	No data	No data	No data	No data	No data	No data	No data	No data	No data	No data	No data	No data	No data	No data	No data	No data	No data	No data	0.10520580192001108	No data	No data
nephritis	0.012785589020115113	No data	No data	No data	No data	No data	No data	No data	No data	No data	No data	No data	No data	No data	No data	No data	No data	No data	No data	No data	No data	0.1051566154432863	No data	No data
hemorrhage	0.012764026033739058	No data	No data	No data	No data	No data	No data	No data	No data	No data	No data	No data	No data	No data	No data	No data	No data	No data	No data	No data	No data	0.10497926806706546	No data	No data
cocaine dependence	0.012737775013849737	No data	No data	No data	No data	No data	No data	No data	No data	No data	No data	No data	No data	No data	No data	No data	No data	No data	No data	No data	No data	0.10476336339508263	No data	No data
Genital neoplasm, female	0.012737775013849737	No data	No data	No data	No data	No data	No data	No data	No data	No data	No data	No data	No data	No data	No data	No data	No data	No data	No data	No data	No data	0.10476336339508263	No data	No data
tongue squamous cell carcinoma	0.012725148299059344	No data	No data	No data	No data	No data	No data	No data	No data	No data	No data	No data	No data	No data	No data	No data	No data	No data	No data	No data	No data	0.10465951345985973	No data	No data
hereditary sensory and autonomic neuropathy	0.012717457782691143	No data	No data	No data	No data	No data	No data	No data	No data	No data	No data	No data	No data	No data	No data	No data	No data	No data	No data	No data	No data	0.10459626188255507	No data	No data
abortion	0.012696710585551439	No data	No data	No data	No data	No data	No data	No data	No data	No data	No data	No data	No data	No data	No data	No data	No data	No data	No data	No data	No data	0.10442562406307618	No data	No data
Down syndrome	0.01268274033310264	No data	No data	No data	No data	No data	No data	No data	No data	No data	No data	No data	No data	No data	No data	No data	No data	No data	No data	No data	No data	0.10431072404070782	No data	No data
giardiasis	0.012676178371402289	No data	No data	No data	No data	No data	No data	No data	No data	No data	No data	No data	No data	No data	No data	No data	No data	No data	No data	No data	No data	0.10425675439707295	No data	No data
acute pharyngitis	0.012639618459473444	No data	No data	No data	No data	No data	No data	No data	No data	No data	No data	No data	No data	No data	No data	No data	No data	No data	No data	No data	No data	0.10395606300199577	No data	No data
infantile myofibromatosis	0.012637577808801884	No data	No data	No data	No data	No data	No data	No data	No data	No data	No data	No data	No data	No data	No data	No data	No data	No data	No data	No data	No data	0.10393927942498686	No data	No data
breast ductal adenocarcinoma	0.01260677948757816	No data	No data	No data	No data	No data	No data	No data	No data	No data	No data	No data	No data	No data	No data	No data	No data	No data	No data	No data	No data	0.10368597492598203	No data	No data
autoimmune myocarditis	0.012571646698618063	No data	No data	No data	No data	No data	No data	No data	No data	No data	No data	No data	No data	No data	No data	No data	No data	No data	No data	No data	No data	0.10339702107549342	No data	No data
peroxisome biogenesis disorder	0.012565715059279862	No data	No data	No data	No data	No data	No data	No data	No data	No data	No data	No data	No data	No data	No data	No data	No data	No data	No data	No data	No data	0.10334823559397559	No data	No data
Arrhythmogenic right ventricular dysplasia	0.012565715059279862	No data	No data	No data	No data	No data	No data	No data	No data	No data	No data	No data	No data	No data	No data	No data	No data	No data	No data	No data	No data	0.10334823559397559	No data	No data
fatty liver disease	0.012541664797859911	No data	No data	No data	No data	No data	No data	No data	No data	No data	No data	No data	No data	No data	No data	No data	No data	No data	No data	No data	No data	0.10315043132485122	No data	No data
Balkan nephropathy	0.012514384523906985	No data	No data	No data	No data	No data	No data	No data	No data	No data	No data	No data	No data	No data	No data	No data	No data	No data	No data	No data	No data	0.10292606142896753	No data	No data
celiac disease	0.012471419172311779	No data	No data	No data	No data	No data	No data	No data	No data	No data	No data	No data	No data	No data	No data	No data	No data	No data	No data	No data	No data	0.102572687724559	No data	No data
ectodermal dysplasia syndrome	0.01243909109897501	No data	No data	No data	No data	No data	No data	No data	No data	No data	No data	No data	No data	No data	No data	No data	No data	No data	No data	No data	No data	0.10230680159521849	No data	No data
bile reflux	0.012384688207240471	No data	No data	No data	No data	No data	No data	No data	No data	No data	No data	No data	No data	No data	No data	No data	No data	No data	No data	No data	No data	0.10185935846560347	No data	No data
euthyroid sick syndrome	0.01238092513193751	No data	No data	No data	No data	No data	No data	No data	No data	No data	No data	No data	No data	No data	No data	No data	No data	No data	No data	No data	No data	0.10182840859994653	No data	No data
otitis media with effusion	0.01238092513193751	No data	No data	No data	No data	No data	No data	No data	No data	No data	No data	No data	No data	No data	No data	No data	No data	No data	No data	No data	No data	0.10182840859994653	No data	No data
multiple system atrophy	0.01238092513193751	No data	No data	No data	No data	No data	No data	No data	No data	No data	No data	No data	No data	No data	No data	No data	No data	No data	No data	No data	No data	0.10182840859994653	No data	No data
osteochondritis dissecans	0.012327130730866737	No data	No data	No data	No data	No data	No data	No data	No data	No data	No data	No data	No data	No data	No data	No data	No data	No data	No data	No data	No data	0.10138597007501807	No data	No data
fungal infectious disease	0.012327031079309504	No data	No data	No data	No data	No data	No data	No data	No data	No data	No data	No data	No data	No data	No data	No data	No data	No data	No data	No data	No data	0.10138515047879411	No data	No data
airway hyperresponsiveness	0.012310662565916378	No data	No data	No data	No data	No data	No data	No data	No data	No data	No data	No data	No data	No data	No data	No data	No data	No data	No data	No data	No data	0.1012505256706956	No data	No data
listeriosis	0.012262830364703861	No data	No data	No data	No data	No data	No data	No data	No data	No data	No data	No data	No data	No data	No data	No data	No data	No data	No data	No data	No data	0.10085712397595967	No data	No data
salivary gland cancer	0.012224469660120986	No data	No data	No data	No data	No data	No data	No data	No data	No data	No data	No data	No data	No data	No data	No data	No data	No data	No data	No data	No data	0.10054162174500193	No data	No data
HIV-associated nephropathy	0.01221280843332537	No data	No data	No data	No data	No data	No data	No data	No data	No data	No data	No data	No data	No data	No data	No data	No data	No data	No data	No data	No data	0.10044571258197359	No data	No data
enterocolitis	0.012211111150180679	No data	No data	No data	No data	No data	No data	No data	No data	No data	No data	No data	No data	No data	No data	No data	No data	No data	No data	No data	No data	0.10043175307250839	No data	No data
internet addiction disorder	0.012196135204595159	No data	No data	No data	No data	No data	No data	No data	No data	No data	No data	No data	No data	No data	No data	No data	No data	No data	No data	No data	No data	0.10030858160591748	No data	No data
ossification of the posterior longitudinal ligament of the spine	0.012196135204595159	No data	No data	No data	No data	No data	No data	No data	No data	No data	No data	No data	No data	No data	No data	No data	No data	No data	No data	No data	No data	0.10030858160591748	No data	No data
chronic hepatitis C virus infection	0.012191912825987049	No data	No data	No data	No data	No data	No data	No data	No data	No data	No data	No data	No data	No data	No data	No data	No data	No data	No data	No data	No data	0.10027385414495729	No data	No data
Nasal polyposis	0.01214747385706167	No data	No data	No data	No data	No data	No data	No data	No data	No data	No data	No data	No data	No data	No data	No data	No data	No data	No data	No data	No data	0.0999083604974898	No data	No data
meningioma	0.012116121409236508	No data	No data	No data	No data	No data	No data	No data	No data	No data	No data	No data	No data	No data	No data	No data	No data	No data	No data	No data	No data	0.09965049851757089	No data	No data
monoclonal gammopathy	0.012101582612501745	No data	No data	No data	No data	No data	No data	No data	No data	No data	No data	No data	No data	No data	No data	No data	No data	No data	No data	No data	No data	0.09953092243430713	No data	No data
metastatic colorectal cancer	0.012074379174690699	No data	No data	No data	No data	No data	No data	No data	No data	No data	No data	No data	No data	No data	No data	No data	No data	No data	No data	No data	No data	0.09930718448651833	No data	No data
cervical intraepithelial neoplasia	0.012050725458732866	No data	No data	No data	No data	No data	No data	No data	No data	No data	No data	No data	No data	No data	No data	No data	No data	No data	No data	No data	No data	0.09911264165326526	No data	No data
Platelet storage pool disease	0.012011345277252809	No data	No data	No data	No data	No data	No data	No data	No data	No data	No data	No data	No data	No data	No data	No data	No data	No data	No data	No data	No data	0.09878875461188842	No data	No data
Ochoa syndrome	0.012011345277252809	No data	No data	No data	No data	No data	No data	No data	No data	No data	No data	No data	No data	No data	No data	No data	No data	No data	No data	No data	No data	0.09878875461188842	No data	No data
Peutz-Jeghers syndrome	0.012011345277252809	No data	No data	No data	No data	No data	No data	No data	No data	No data	No data	No data	No data	No data	No data	No data	No data	No data	No data	No data	No data	0.09878875461188842	No data	No data
hantavirus hemorrhagic fever with renal syndrome	0.011960014741879934	No data	No data	No data	No data	No data	No data	No data	No data	No data	No data	No data	No data	No data	No data	No data	No data	No data	No data	No data	No data	0.09836658044688036	No data	No data
lung neoplasm	0.011959119292542047	No data	No data	No data	No data	No data	No data	No data	No data	No data	No data	No data	No data	No data	No data	No data	No data	No data	No data	No data	No data	0.09835921571604749	No data	No data
Hypercholesterolemia	0.011919102850277575	No data	No data	No data	No data	No data	No data	No data	No data	No data	No data	No data	No data	No data	No data	No data	No data	No data	No data	No data	No data	0.09803009567128511	No data	No data
Wilms tumor	0.011916486447883734	No data	No data	No data	No data	No data	No data	No data	No data	No data	No data	No data	No data	No data	No data	No data	No data	No data	No data	No data	No data	0.0980085767549535	No data	No data
cervical squamous cell carcinoma	0.011875555420384494	No data	No data	No data	No data	No data	No data	No data	No data	No data	No data	No data	No data	No data	No data	No data	No data	No data	No data	No data	No data	0.09767193459387165	No data	No data
reticulum cell sarcoma	0.01185816238895679	No data	No data	No data	No data	No data	No data	No data	No data	No data	No data	No data	No data	No data	No data	No data	No data	No data	No data	No data	No data	0.0975288835139129	No data	No data
calcification	0.011843995161193879	No data	No data	No data	No data	No data	No data	No data	No data	No data	No data	No data	No data	No data	No data	No data	No data	No data	No data	No data	No data	0.09741236344437068	No data	No data
contact dermatitis	0.011827992604900896	No data	No data	No data	No data	No data	No data	No data	No data	No data	No data	No data	No data	No data	No data	No data	No data	No data	No data	No data	No data	0.09728074849447958	No data	No data
hydronephrosis	0.011826555349910457	No data	No data	No data	No data	No data	No data	No data	No data	No data	No data	No data	No data	No data	No data	No data	No data	No data	No data	No data	No data	0.09726892761785938	No data	No data
lymphoplasmacytic lymphoma	0.011826555349910457	No data	No data	No data	No data	No data	No data	No data	No data	No data	No data	No data	No data	No data	No data	No data	No data	No data	No data	No data	No data	0.09726892761785938	No data	No data
gastroschisis	0.011826555349910457	No data	No data	No data	No data	No data	No data	No data	No data	No data	No data	No data	No data	No data	No data	No data	No data	No data	No data	No data	No data	0.09726892761785938	No data	No data
orchitis	0.011772760948839682	No data	No data	No data	No data	No data	No data	No data	No data	No data	No data	No data	No data	No data	No data	No data	No data	No data	No data	No data	No data	0.0968264890929309	No data	No data
lymphoproliferative syndrome	0.011756814373323404	No data	No data	No data	No data	No data	No data	No data	No data	No data	No data	No data	No data	No data	No data	No data	No data	No data	No data	No data	No data	0.09669533456367423	No data	No data
allergic contact dermatitis	0.011745520380777426	No data	No data	No data	No data	No data	No data	No data	No data	No data	No data	No data	No data	No data	No data	No data	No data	No data	No data	No data	No data	0.09660244576292297	No data	No data
optic neuritis	0.01173022472967491	No data	No data	No data	No data	No data	No data	No data	No data	No data	No data	No data	No data	No data	No data	No data	No data	No data	No data	No data	No data	0.09647664483983594	No data	No data
benign spiradenoma	0.01171362817209013	No data	No data	No data	No data	No data	No data	No data	No data	No data	No data	No data	No data	No data	No data	No data	No data	No data	No data	No data	No data	0.09634014445484161	No data	No data
thyroiditis	0.011687447815278449	No data	No data	No data	No data	No data	No data	No data	No data	No data	No data	No data	No data	No data	No data	No data	No data	No data	No data	No data	No data	0.09612482095984401	No data	No data
autoimmune uveitis	0.011684539704754453	No data	No data	No data	No data	No data	No data	No data	No data	No data	No data	No data	No data	No data	No data	No data	No data	No data	No data	No data	No data	0.09610090285489342	No data	No data
pneumococcal pneumonia	0.011645140667159359	No data	No data	No data	No data	No data	No data	No data	No data	No data	No data	No data	No data	No data	No data	No data	No data	No data	No data	No data	No data	0.09577686072912941	No data	No data
Graves ophthalmopathy	0.011631499315493529	No data	No data	No data	No data	No data	No data	No data	No data	No data	No data	No data	No data	No data	No data	No data	No data	No data	No data	No data	No data	0.09566466579082869	No data	No data
Multiple Organ Failure	0.011611445022383477	No data	No data	No data	No data	No data	No data	No data	No data	No data	No data	No data	No data	No data	No data	No data	No data	No data	No data	No data	No data	0.0954997268439219	No data	No data
long COVID-19	0.01161096710134438	No data	No data	No data	No data	No data	No data	No data	No data	No data	No data	No data	No data	No data	No data	No data	No data	No data	No data	No data	No data	0.09549579612482549	No data	No data
bronchiolitis obliterans	0.01161096710134438	No data	No data	No data	No data	No data	No data	No data	No data	No data	No data	No data	No data	No data	No data	No data	No data	No data	No data	No data	No data	0.09549579612482548	No data	No data
punctate palmoplantar keratoderma type III	0.011592578198937532	No data	No data	No data	No data	No data	No data	No data	No data	No data	No data	No data	No data	No data	No data	No data	No data	No data	No data	No data	No data	0.09534455438416113	No data	No data
rheumatic disease	0.011582303462078197	No data	No data	No data	No data	No data	No data	No data	No data	No data	No data	No data	No data	No data	No data	No data	No data	No data	No data	No data	No data	0.0952600485744563	No data	No data
Helminthiasis	0.01156843088217961	No data	No data	No data	No data	No data	No data	No data	No data	No data	No data	No data	No data	No data	No data	No data	No data	No data	No data	No data	No data	0.09514595187173051	No data	No data
Amyotrophic lateral sclerosis	0.011561519123695334	No data	No data	No data	No data	No data	No data	No data	No data	No data	No data	No data	No data	No data	No data	No data	No data	No data	No data	No data	No data	0.09508910528235365	No data	No data
cerebral small vessel disease	0.011539104351822354	No data	No data	No data	No data	No data	No data	No data	No data	No data	No data	No data	No data	No data	No data	No data	No data	No data	No data	No data	No data	0.09490475229381416	No data	No data
cholesteatoma of middle ear	0.011535408553275507	No data	No data	No data	No data	No data	No data	No data	No data	No data	No data	No data	No data	No data	No data	No data	No data	No data	No data	No data	No data	0.09487435575393359	No data	No data
kidney cancer	0.011530817432862273	No data	No data	No data	No data	No data	No data	No data	No data	No data	No data	No data	No data	No data	No data	No data	No data	No data	No data	No data	No data	0.0948365955316248	No data	No data
animal viral hepatitis	0.01152189220507907	No data	No data	No data	No data	No data	No data	No data	No data	No data	No data	No data	No data	No data	No data	No data	No data	No data	No data	No data	No data	0.09476318892170911	No data	No data
tarsal-carpal coalition syndrome	0.011509743285589073	No data	No data	No data	No data	No data	No data	No data	No data	No data	No data	No data	No data	No data	No data	No data	No data	No data	No data	No data	No data	0.09466326867142957	No data	No data
freckles	0.011472374655837617	No data	No data	No data	No data	No data	No data	No data	No data	No data	No data	No data	No data	No data	No data	No data	No data	No data	No data	No data	No data	0.09435592587930369	No data	No data
legionellosis	0.011443458522969026	No data	No data	No data	No data	No data	No data	No data	No data	No data	No data	No data	No data	No data	No data	No data	No data	No data	No data	No data	No data	0.09411810166491781	No data	No data
polymyositis	0.01141221526838061	No data	No data	No data	No data	No data	No data	No data	No data	No data	No data	No data	No data	No data	No data	No data	No data	No data	No data	No data	No data	0.09386113775791423	No data	No data
vascular dementia	0.01134032874768982	No data	No data	No data	No data	No data	No data	No data	No data	No data	No data	No data	No data	No data	No data	No data	No data	No data	No data	No data	No data	0.09326989841806495	No data	No data
neutropenia	0.011305024539778689	No data	No data	No data	No data	No data	No data	No data	No data	No data	No data	No data	No data	No data	No data	No data	No data	No data	No data	No data	No data	0.09297953471178595	No data	No data
infectious arthritis	0.011285826919549232	No data	No data	No data	No data	No data	No data	No data	No data	No data	No data	No data	No data	No data	No data	No data	No data	No data	No data	No data	No data	0.09282164157407294	No data	No data
memory impairment	0.011280593082050153	No data	No data	No data	No data	No data	No data	No data	No data	No data	No data	No data	No data	No data	No data	No data	No data	No data	No data	No data	No data	0.09277859524775058	No data	No data
Hepatitis, Alcoholic	0.011200751368133184	No data	No data	No data	No data	No data	No data	No data	No data	No data	No data	No data	No data	No data	No data	No data	No data	No data	No data	No data	No data	0.09212192746392844	No data	No data
retinal ischemia	0.011179465559422208	No data	No data	No data	No data	No data	No data	No data	No data	No data	No data	No data	No data	No data	No data	No data	No data	No data	No data	No data	No data	0.09194685976876805	No data	No data
ovarian neoplasm	0.011164646285973294	No data	No data	No data	No data	No data	No data	No data	No data	No data	No data	No data	No data	No data	No data	No data	No data	No data	No data	No data	No data	0.09182497687101773	No data	No data
cyst	0.011149268781313294	No data	No data	No data	No data	No data	No data	No data	No data	No data	No data	No data	No data	No data	No data	No data	No data	No data	No data	No data	No data	0.09169850273349736	No data	No data
liver and intrahepatic bile duct neoplasm	0.011146428092684825	No data	No data	No data	No data	No data	No data	No data	No data	No data	No data	No data	No data	No data	No data	No data	No data	No data	No data	No data	No data	0.0916751391480397	No data	No data
paraneoplastic pemphigus	0.011128460068839356	No data	No data	No data	No data	No data	No data	No data	No data	No data	No data	No data	No data	No data	No data	No data	No data	No data	No data	No data	No data	0.09152735897374963	No data	No data
oculopharyngeal muscular dystrophy	0.011125996203141454	No data	No data	No data	No data	No data	No data	No data	No data	No data	No data	No data	No data	No data	No data	No data	No data	No data	No data	No data	No data	0.0915070946138292	No data	No data
kidney injury	0.011120559155936417	No data	No data	No data	No data	No data	No data	No data	No data	No data	No data	No data	No data	No data	No data	No data	No data	No data	No data	No data	No data	0.09146237696482708	No data	No data
inflammatory skin disease	0.011119642238534667	No data	No data	No data	No data	No data	No data	No data	No data	No data	No data	No data	No data	No data	No data	No data	No data	No data	No data	No data	No data	0.09145483566731959	No data	No data
chronic prostatitis	0.011116947712235899	No data	No data	No data	No data	No data	No data	No data	No data	No data	No data	No data	No data	No data	No data	No data	No data	No data	No data	No data	No data	0.09143267421153094	No data	No data
glomerular disease	0.011111290121189873	No data	No data	No data	No data	No data	No data	No data	No data	No data	No data	No data	No data	No data	No data	No data	No data	No data	No data	No data	No data	0.09138614267316954	No data	No data
aortic aneurysm	0.011093196980571084	No data	No data	No data	No data	No data	No data	No data	No data	No data	No data	No data	No data	No data	No data	No data	No data	No data	No data	No data	No data	0.09123733346092143	No data	No data
neuropathic pain	0.011089083046578638	No data	No data	No data	No data	No data	No data	No data	No data	No data	No data	No data	No data	No data	No data	No data	No data	No data	No data	No data	No data	0.09120349791575243	No data	No data
multiple symmetric lipomatosis	0.011087395640541052	No data	No data	No data	No data	No data	No data	No data	No data	No data	No data	No data	No data	No data	No data	No data	No data	No data	No data	No data	No data	0.09118961964174316	No data	No data
hypersplenism	0.011087395640541052	No data	No data	No data	No data	No data	No data	No data	No data	No data	No data	No data	No data	No data	No data	No data	No data	No data	No data	No data	No data	0.09118961964174316	No data	No data
trisomy 21	0.011087395640541052	No data	No data	No data	No data	No data	No data	No data	No data	No data	No data	No data	No data	No data	No data	No data	No data	No data	No data	No data	No data	0.09118961964174316	No data	No data
facioscapulohumeral muscular dystrophy	0.011087395640541052	No data	No data	No data	No data	No data	No data	No data	No data	No data	No data	No data	No data	No data	No data	No data	No data	No data	No data	No data	No data	0.09118961964174316	No data	No data
post-transplant lymphoproliferative disease	0.01107793825128909	No data	No data	No data	No data	No data	No data	No data	No data	No data	No data	No data	No data	No data	No data	No data	No data	No data	No data	No data	No data	0.09111183620579025	No data	No data
Shock	0.011071524015230729	No data	No data	No data	No data	No data	No data	No data	No data	No data	No data	No data	No data	No data	No data	No data	No data	No data	No data	No data	No data	0.09105908154947444	No data	No data
fungal keratitis	0.011056597319317327	No data	No data	No data	No data	No data	No data	No data	No data	No data	No data	No data	No data	No data	No data	No data	No data	No data	No data	No data	No data	0.09093631514273831	No data	No data
pelvic organ prolapse	0.01103606510516818	No data	No data	No data	No data	No data	No data	No data	No data	No data	No data	No data	No data	No data	No data	No data	No data	No data	No data	No data	No data	0.09076744547673508	No data	No data
male infertility	0.01102534668412431	No data	No data	No data	No data	No data	No data	No data	No data	No data	No data	No data	No data	No data	No data	No data	No data	No data	No data	No data	No data	0.09067929053306405	No data	No data
neurotoxicity	0.011023745776678686	No data	No data	No data	No data	No data	No data	No data	No data	No data	No data	No data	No data	No data	No data	No data	No data	No data	No data	No data	No data	0.09066612367713314	No data	No data
alcoholic fatty liver disease	0.011007325079819996	No data	No data	No data	No data	No data	No data	No data	No data	No data	No data	No data	No data	No data	No data	No data	No data	No data	No data	No data	No data	0.09053106967984263	No data	No data
osteomyelitis	0.010932542350934093	No data	No data	No data	No data	No data	No data	No data	No data	No data	No data	No data	No data	No data	No data	No data	No data	No data	No data	No data	No data	0.0899160101271789	No data	No data
anterior ischemic optic neuropathy	0.01088207349904955	No data	No data	No data	No data	No data	No data	No data	No data	No data	No data	No data	No data	No data	No data	No data	No data	No data	No data	No data	No data	0.08950092298171086	No data	No data
Pleural Mesothelioma	0.010879609633351656	No data	No data	No data	No data	No data	No data	No data	No data	No data	No data	No data	No data	No data	No data	No data	No data	No data	No data	No data	No data	0.0894806586217905	No data	No data
acute monocytic leukemia	0.010868737220701667	No data	No data	No data	No data	No data	No data	No data	No data	No data	No data	No data	No data	No data	No data	No data	No data	No data	No data	No data	No data	0.08939123715562443	No data	No data
glomerulosclerosis	0.010854343272745755	No data	No data	No data	No data	No data	No data	No data	No data	No data	No data	No data	No data	No data	No data	No data	No data	No data	No data	No data	No data	0.08927285239857263	No data	No data
obstructive jaundice	0.010850640355286321	No data	No data	No data	No data	No data	No data	No data	No data	No data	No data	No data	No data	No data	No data	No data	No data	No data	No data	No data	No data	0.0892423973083388	No data	No data
myeloid neoplasm	0.01084890277974454	No data	No data	No data	No data	No data	No data	No data	No data	No data	No data	No data	No data	No data	No data	No data	No data	No data	No data	No data	No data	0.08922810640920519	No data	No data
hematologic disease	0.010848257185526494	No data	No data	No data	No data	No data	No data	No data	No data	No data	No data	No data	No data	No data	No data	No data	No data	No data	No data	No data	No data	0.08922279664187159	No data	No data
X-linked retinoschisis	0.010844513353224148	No data	No data	No data	No data	No data	No data	No data	No data	No data	No data	No data	No data	No data	No data	No data	No data	No data	No data	No data	No data	0.08919200504258878	No data	No data
Vitiligo	0.010814105113671552	No data	No data	No data	No data	No data	No data	No data	No data	No data	No data	No data	No data	No data	No data	No data	No data	No data	No data	No data	No data	0.08894190881722842	No data	No data
hypotonia-cystinuria syndrome	0.010788231381157783	No data	No data	No data	No data	No data	No data	No data	No data	No data	No data	No data	No data	No data	No data	No data	No data	No data	No data	No data	No data	0.08872910719066651	No data	No data
Hypotonia - cystinuria syndrome	0.010788231381157783	No data	No data	No data	No data	No data	No data	No data	No data	No data	No data	No data	No data	No data	No data	No data	No data	No data	No data	No data	No data	0.08872910719066651	No data	No data
food allergy	0.010788094563686393	No data	No data	No data	No data	No data	No data	No data	No data	No data	No data	No data	No data	No data	No data	No data	No data	No data	No data	No data	No data	0.0887279819189092	No data	No data
Fulminant hepatic failure	0.010787378322135659	No data	No data	No data	No data	No data	No data	No data	No data	No data	No data	No data	No data	No data	No data	No data	No data	No data	No data	No data	No data	0.08872209110408662	No data	No data
viral myocarditis	0.010766739167654813	No data	No data	No data	No data	No data	No data	No data	No data	No data	No data	No data	No data	No data	No data	No data	No data	No data	No data	No data	No data	0.08855234189445675	No data	No data
parasitic infection	0.010765178861809298	No data	No data	No data	No data	No data	No data	No data	No data	No data	No data	No data	No data	No data	No data	No data	No data	No data	No data	No data	No data	0.0885395089712717	No data	No data
Thrombocytopenia	0.010764924646585294	No data	No data	No data	No data	No data	No data	No data	No data	No data	No data	No data	No data	No data	No data	No data	No data	No data	No data	No data	No data	0.08853741814757103	No data	No data
syndromic X-linked intellectual disability 5	0.010759374663393346	No data	No data	No data	No data	No data	No data	No data	No data	No data	No data	No data	No data	No data	No data	No data	No data	No data	No data	No data	No data	0.08849177164295445	No data	No data
Human T-lymphotropic virus 1 infectious disease	0.010724816028344327	No data	No data	No data	No data	No data	No data	No data	No data	No data	No data	No data	No data	No data	No data	No data	No data	No data	No data	No data	No data	0.08820753999039803	No data	No data
Jaundice	0.010717815785856354	No data	No data	No data	No data	No data	No data	No data	No data	No data	No data	No data	No data	No data	No data	No data	No data	No data	No data	No data	No data	0.08814996565368506	No data	No data
aplastic anemia	0.010717815785856353	No data	No data	No data	No data	No data	No data	No data	No data	No data	No data	No data	No data	No data	No data	No data	No data	No data	No data	No data	No data	0.08814996565368505	No data	No data
invasive breast ductal carcinoma	0.010716747505462582	No data	No data	No data	No data	No data	No data	No data	No data	No data	No data	No data	No data	No data	No data	No data	No data	No data	No data	No data	No data	0.08814117945303553	No data	No data
rotavirus infection	0.0107114684446741	No data	No data	No data	No data	No data	No data	No data	No data	No data	No data	No data	No data	No data	No data	No data	No data	No data	No data	No data	No data	0.08809776118232755	No data	No data
Splenic Marginal Zone Lymphoma	0.010703655408778708	No data	No data	No data	No data	No data	No data	No data	No data	No data	No data	No data	No data	No data	No data	No data	No data	No data	No data	No data	No data	0.08803350192842821	No data	No data
Arterial thrombosis	0.0106972835717072	No data	No data	No data	No data	No data	No data	No data	No data	No data	No data	No data	No data	No data	No data	No data	No data	No data	No data	No data	No data	0.08798109598768183	No data	No data
peeling skin syndrome	0.010680209342877804	No data	No data	No data	No data	No data	No data	No data	No data	No data	No data	No data	No data	No data	No data	No data	No data	No data	No data	No data	No data	0.0878406669380558	No data	No data
amyloidosis	0.010667018919507729	No data	No data	No data	No data	No data	No data	No data	No data	No data	No data	No data	No data	No data	No data	No data	No data	No data	No data	No data	No data	0.08773218071378573	No data	No data
vaginitis	0.010666485250483478	No data	No data	No data	No data	No data	No data	No data	No data	No data	No data	No data	No data	No data	No data	No data	No data	No data	No data	No data	No data	0.087727791488677	No data	No data
Mental deterioration	0.010571030081277445	No data	No data	No data	No data	No data	No data	No data	No data	No data	No data	No data	No data	No data	No data	No data	No data	No data	No data	No data	No data	0.08694270896299276	No data	No data
skin neoplasm	0.010568802434833165	No data	No data	No data	No data	No data	No data	No data	No data	No data	No data	No data	No data	No data	No data	No data	No data	No data	No data	No data	No data	0.08692438741674907	No data	No data
Peripheral demyelination	0.010561360314039828	No data	No data	No data	No data	No data	No data	No data	No data	No data	No data	No data	No data	No data	No data	No data	No data	No data	No data	No data	No data	0.08686317879874046	No data	No data
Spinal Cord Ischemia	0.010560128381190881	No data	No data	No data	No data	No data	No data	No data	No data	No data	No data	No data	No data	No data	No data	No data	No data	No data	No data	No data	No data	0.08685304661878027	No data	No data
autoimmune pancreatitis	0.010548425019125864	No data	No data	No data	No data	No data	No data	No data	No data	No data	No data	No data	No data	No data	No data	No data	No data	No data	No data	No data	No data	0.08675679090915842	No data	No data
Neurodegeneration	0.010531370710638711	No data	No data	No data	No data	No data	No data	No data	No data	No data	No data	No data	No data	No data	No data	No data	No data	No data	No data	No data	No data	0.0866165256967843	No data	No data
Encephalopathy	0.010495336674806953	No data	No data	No data	No data	No data	No data	No data	No data	No data	No data	No data	No data	No data	No data	No data	No data	No data	No data	No data	No data	0.08632015943294863	No data	No data
measles	0.010489989409816833	No data	No data	No data	No data	No data	No data	No data	No data	No data	No data	No data	No data	No data	No data	No data	No data	No data	No data	No data	No data	0.08627618020857698	No data	No data
Ehlers-Danlos syndrome	0.010475303739952873	No data	No data	No data	No data	No data	No data	No data	No data	No data	No data	No data	No data	No data	No data	No data	No data	No data	No data	No data	No data	0.08615539614958823	No data	No data
brain cancer	0.010468367282461727	No data	No data	No data	No data	No data	No data	No data	No data	No data	No data	No data	No data	No data	No data	No data	No data	No data	No data	No data	No data	0.08609834642025722	No data	No data
postmenopausal osteoporosis	0.010456961279995968	No data	No data	No data	No data	No data	No data	No data	No data	No data	No data	No data	No data	No data	No data	No data	No data	No data	No data	No data	No data	0.08600453638044209	No data	No data
urticaria	0.010455606840428346	No data	No data	No data	No data	No data	No data	No data	No data	No data	No data	No data	No data	No data	No data	No data	No data	No data	No data	No data	No data	0.08599339662923239	No data	No data
Haim-Munk syndrome	0.010447804599051673	No data	No data	No data	No data	No data	No data	No data	No data	No data	No data	No data	No data	No data	No data	No data	No data	No data	No data	No data	No data	0.08592922615615119	No data	No data
Neurodevelopmental disorder	0.01044100114420344	No data	No data	No data	No data	No data	No data	No data	No data	No data	No data	No data	No data	No data	No data	No data	No data	No data	No data	No data	No data	0.08587327032306162	No data	No data
retinitis	0.010421535935684114	No data	No data	No data	No data	No data	No data	No data	No data	No data	No data	No data	No data	No data	No data	No data	No data	No data	No data	No data	No data	0.08571317637325847	No data	No data
embryonal carcinoma	0.010415774344979	No data	No data	No data	No data	No data	No data	No data	No data	No data	No data	No data	No data	No data	No data	No data	No data	No data	No data	No data	No data	0.08566578947718616	No data	No data
Other metabolic disease	0.010409915034407757	No data	No data	No data	No data	No data	No data	No data	No data	No data	No data	No data	No data	No data	No data	No data	No data	No data	No data	No data	No data	0.08561759887231582	No data	No data
stomach disease	0.01040523208910461	No data	No data	No data	No data	No data	No data	No data	No data	No data	No data	No data	No data	No data	No data	No data	No data	No data	No data	No data	No data	0.08557908342515025	No data	No data
left ventricular hypertrophy	0.010397494389014574	No data	No data	No data	No data	No data	No data	No data	No data	No data	No data	No data	No data	No data	No data	No data	No data	No data	No data	No data	No data	0.08551544377964754	No data	No data
metastatic malignant neoplasm	0.01039498374346096	No data	No data	No data	No data	No data	No data	No data	No data	No data	No data	No data	No data	No data	No data	No data	No data	No data	No data	No data	No data	0.08549479467317457	No data	No data
glycogen storage disease VI	0.01039403105240419	No data	No data	No data	No data	No data	No data	No data	No data	No data	No data	No data	No data	No data	No data	No data	No data	No data	No data	No data	No data	0.08548695915093658	No data	No data
skin aging	0.010376538255874907	No data	No data	No data	No data	No data	No data	No data	No data	No data	No data	No data	No data	No data	No data	No data	No data	No data	No data	No data	No data	0.08534308754089473	No data	No data
Gingivitis	0.010368242269223714	No data	No data	No data	No data	No data	No data	No data	No data	No data	No data	No data	No data	No data	No data	No data	No data	No data	No data	No data	No data	0.08527485620038867	No data	No data
Digestive System Carcinoma	0.010348235931171651	No data	No data	No data	No data	No data	No data	No data	No data	No data	No data	No data	No data	No data	No data	No data	No data	No data	No data	No data	No data	0.08511031166562696	No data	No data
progeroid syndrome	0.010348235931171651	No data	No data	No data	No data	No data	No data	No data	No data	No data	No data	No data	No data	No data	No data	No data	No data	No data	No data	No data	No data	0.08511031166562696	No data	No data
azoospermia	0.010348235931171651	No data	No data	No data	No data	No data	No data	No data	No data	No data	No data	No data	No data	No data	No data	No data	No data	No data	No data	No data	No data	0.08511031166562696	No data	No data
endometrioid carcinoma	0.010348235931171651	No data	No data	No data	No data	No data	No data	No data	No data	No data	No data	No data	No data	No data	No data	No data	No data	No data	No data	No data	No data	0.08511031166562696	No data	No data
Paget disease	0.01032914097201294	No data	No data	No data	No data	No data	No data	No data	No data	No data	No data	No data	No data	No data	No data	No data	No data	No data	No data	No data	No data	0.08495326287624394	No data	No data
Timothy syndrome	0.010313187684799639	No data	No data	No data	No data	No data	No data	No data	No data	No data	No data	No data	No data	No data	No data	No data	No data	No data	No data	No data	No data	0.08482205314582744	No data	No data
ovarian serous adenocarcinoma	0.0102901171943862	No data	No data	No data	No data	No data	No data	No data	No data	No data	No data	No data	No data	No data	No data	No data	No data	No data	No data	No data	No data	0.08463230712124638	No data	No data
lymphoid leukemia	0.010278516493391924	No data	No data	No data	No data	No data	No data	No data	No data	No data	No data	No data	No data	No data	No data	No data	No data	No data	No data	No data	No data	0.08453689575995454	No data	No data
hypertrophy	0.010271833391771757	No data	No data	No data	No data	No data	No data	No data	No data	No data	No data	No data	No data	No data	No data	No data	No data	No data	No data	No data	No data	0.08448192978647183	No data	No data
Constipation	0.010234673930811816	No data	No data	No data	No data	No data	No data	No data	No data	No data	No data	No data	No data	No data	No data	No data	No data	No data	No data	No data	No data	0.08417630732824197	No data	No data
viral pneumonia	0.010210121406703982	No data	No data	No data	No data	No data	No data	No data	No data	No data	No data	No data	No data	No data	No data	No data	No data	No data	No data	No data	No data	0.08397437213920159	No data	No data
alveolar rhabdomyosarcoma	0.010111088857748966	No data	No data	No data	No data	No data	No data	No data	No data	No data	No data	No data	No data	No data	No data	No data	No data	No data	No data	No data	No data	0.08315986702328965	No data	No data
amebiasis	0.01010800149842771	No data	No data	No data	No data	No data	No data	No data	No data	No data	No data	No data	No data	No data	No data	No data	No data	No data	No data	No data	No data	0.08313447466503618	No data	No data
Osteopenia	0.010086613853225169	No data	No data	No data	No data	No data	No data	No data	No data	No data	No data	No data	No data	No data	No data	No data	No data	No data	No data	No data	No data	0.08295856940339646	No data	No data
Ventricular arrhythmia	0.010071266023148675	No data	No data	No data	No data	No data	No data	No data	No data	No data	No data	No data	No data	No data	No data	No data	No data	No data	No data	No data	No data	0.08283233932805902	No data	No data
bacterial vaginosis	0.010070880648885883	No data	No data	No data	No data	No data	No data	No data	No data	No data	No data	No data	No data	No data	No data	No data	No data	No data	No data	No data	No data	0.08282916977106088	No data	No data
monocytic leukemia	0.010064142430151343	No data	No data	No data	No data	No data	No data	No data	No data	No data	No data	No data	No data	No data	No data	No data	No data	No data	No data	No data	No data	0.08277375048023854	No data	No data
proliferative vitreoretinopathy	0.010038494909988366	No data	No data	No data	No data	No data	No data	No data	No data	No data	No data	No data	No data	No data	No data	No data	No data	No data	No data	No data	No data	0.08256280936437682	No data	No data
osteonecrosis	0.010011495048382233	No data	No data	No data	No data	No data	No data	No data	No data	No data	No data	No data	No data	No data	No data	No data	No data	No data	No data	No data	No data	0.08234074575358258	No data	No data
Invasive Breast Carcinoma	0.01000315821615806	No data	No data	No data	No data	No data	No data	No data	No data	No data	No data	No data	No data	No data	No data	No data	No data	No data	No data	No data	No data	0.0822721784737464	No data	No data
bacterial pneumonia	0.00999753314276081	No data	No data	No data	No data	No data	No data	No data	No data	No data	No data	No data	No data	No data	No data	No data	No data	No data	No data	No data	No data	0.08222591438070037	No data	No data
Staphylococcus aureus infection	0.009994483715500041	No data	No data	No data	No data	No data	No data	No data	No data	No data	No data	No data	No data	No data	No data	No data	No data	No data	No data	No data	No data	0.08220083399924291	No data	No data
central nervous system disease	0.009979807166271372	No data	No data	No data	No data	No data	No data	No data	No data	No data	No data	No data	No data	No data	No data	No data	No data	No data	No data	No data	No data	0.08208012495401665	No data	No data
oral submucous fibrosis	0.00997865607648695	No data	No data	No data	No data	No data	No data	No data	No data	No data	No data	No data	No data	No data	No data	No data	No data	No data	No data	No data	No data	0.08207065767756885	No data	No data
absence epilepsy	0.00997865607648695	No data	No data	No data	No data	No data	No data	No data	No data	No data	No data	No data	No data	No data	No data	No data	No data	No data	No data	No data	No data	0.08207065767756885	No data	No data
vitamin D deficiency	0.00997507809012703	No data	No data	No data	No data	No data	No data	No data	No data	No data	No data	No data	No data	No data	No data	No data	No data	No data	No data	No data	No data	0.08204123009819653	No data	No data
Hypercalciuria	0.009947857755263224	No data	No data	No data	No data	No data	No data	No data	No data	No data	No data	No data	No data	No data	No data	No data	No data	No data	No data	No data	No data	0.081817353178564	No data	No data
acrodermatitis enteropathica	0.009947857755263224	No data	No data	No data	No data	No data	No data	No data	No data	No data	No data	No data	No data	No data	No data	No data	No data	No data	No data	No data	No data	0.081817353178564	No data	No data
acute myeloid leukemia by FAB classification	0.009945154031547802	No data	No data	No data	No data	No data	No data	No data	No data	No data	No data	No data	No data	No data	No data	No data	No data	No data	No data	No data	No data	0.0817951160775153	No data	No data
pheochromocytoma	0.009910168571556176	No data	No data	No data	No data	No data	No data	No data	No data	No data	No data	No data	No data	No data	No data	No data	No data	No data	No data	No data	No data	0.08150737395185664	No data	No data
coronary atherosclerosis	0.009888930300655163	No data	No data	No data	No data	No data	No data	No data	No data	No data	No data	No data	No data	No data	No data	No data	No data	No data	No data	No data	No data	0.08133269723713474	No data	No data
Holt-Oram syndrome	0.009883797247117874	No data	No data	No data	No data	No data	No data	No data	No data	No data	No data	No data	No data	No data	No data	No data	No data	No data	No data	No data	No data	0.08129047982063392	No data	No data
urolithiasis	0.009878664193580584	No data	No data	No data	No data	No data	No data	No data	No data	No data	No data	No data	No data	No data	No data	No data	No data	No data	No data	No data	No data	0.0812482624041331	No data	No data
respiratory tract infectious disorder	0.009878137613519324	No data	No data	No data	No data	No data	No data	No data	No data	No data	No data	No data	No data	No data	No data	No data	No data	No data	No data	No data	No data	0.08124393148305352	No data	No data
Lyme disease	0.009868398086506011	No data	No data	No data	No data	No data	No data	No data	No data	No data	No data	No data	No data	No data	No data	No data	No data	No data	No data	No data	No data	0.0811638275711315	No data	No data
non-proliferative diabetic retinopathy	0.00985546279159205	No data	No data	No data	No data	No data	No data	No data	No data	No data	No data	No data	No data	No data	No data	No data	No data	No data	No data	No data	No data	0.08105743968154948	No data	No data
neoplasm of esophagus	0.009836971228114456	No data	No data	No data	No data	No data	No data	No data	No data	No data	No data	No data	No data	No data	No data	No data	No data	No data	No data	No data	No data	0.08090535359255513	No data	No data
intrahepatic cholestasis	0.00982002586606973	No data	No data	No data	No data	No data	No data	No data	No data	No data	No data	No data	No data	No data	No data	No data	No data	No data	No data	No data	No data	0.08076598442330675	No data	No data
anti-neutrophil cytoplasmic antibody-associated vasculitis	0.00981193449759585	No data	No data	No data	No data	No data	No data	No data	No data	No data	No data	No data	No data	No data	No data	No data	No data	No data	No data	No data	No data	0.08069943598962263	No data	No data
neural tube defect	0.009788733095607311	No data	No data	No data	No data	No data	No data	No data	No data	No data	No data	No data	No data	No data	No data	No data	No data	No data	No data	No data	No data	0.08050861326703898	No data	No data
arteriosclerosis	0.00976371462255961	No data	No data	No data	No data	No data	No data	No data	No data	No data	No data	No data	No data	No data	No data	No data	No data	No data	No data	No data	No data	0.08030284582487295	No data	No data
Myasthenia gravis	0.009742535613771723	No data	No data	No data	No data	No data	No data	No data	No data	No data	No data	No data	No data	No data	No data	No data	No data	No data	No data	No data	No data	0.08012865651853172	No data	No data
intraepithelial neoplasia	0.009740071748073825	No data	No data	No data	No data	No data	No data	No data	No data	No data	No data	No data	No data	No data	No data	No data	No data	No data	No data	No data	No data	0.08010839215861132	No data	No data
Hyperbilirubinemia	0.00968360815916366	No data	No data	No data	No data	No data	No data	No data	No data	No data	No data	No data	No data	No data	No data	No data	No data	No data	No data	No data	No data	0.07964400057710244	No data	No data
Heat Stroke	0.009658408241772963	No data	No data	No data	No data	No data	No data	No data	No data	No data	No data	No data	No data	No data	No data	No data	No data	No data	No data	No data	No data	0.07943674082410342	No data	No data
uterine cancer	0.009650140650100548	No data	No data	No data	No data	No data	No data	No data	No data	No data	No data	No data	No data	No data	No data	No data	No data	No data	No data	No data	No data	0.0793687430215172	No data	No data
digestive system neoplasm	0.009626185236302154	No data	No data	No data	No data	No data	No data	No data	No data	No data	No data	No data	No data	No data	No data	No data	No data	No data	No data	No data	No data	0.07917171883806977	No data	No data
prostate disease	0.00962015104669943	No data	No data	No data	No data	No data	No data	No data	No data	No data	No data	No data	No data	No data	No data	No data	No data	No data	No data	No data	No data	0.07912208991956104	No data	No data
Hepatopulmonary Syndrome	0.009609076221802246	No data	No data	No data	No data	No data	No data	No data	No data	No data	No data	No data	No data	No data	No data	No data	No data	No data	No data	No data	No data	0.07903100368951074	No data	No data
Central Nervous System Neoplasm	0.009609076221802246	No data	No data	No data	No data	No data	No data	No data	No data	No data	No data	No data	No data	No data	No data	No data	No data	No data	No data	No data	No data	0.07903100368951074	No data	No data
collagenous colitis	0.009609076221802246	No data	No data	No data	No data	No data	No data	No data	No data	No data	No data	No data	No data	No data	No data	No data	No data	No data	No data	No data	No data	0.07903100368951074	No data	No data
Hand-foot syndrome	0.009609076221802246	No data	No data	No data	No data	No data	No data	No data	No data	No data	No data	No data	No data	No data	No data	No data	No data	No data	No data	No data	No data	0.07903100368951074	No data	No data
Langerhans Cell Histiocytosis	0.009609076221802246	No data	No data	No data	No data	No data	No data	No data	No data	No data	No data	No data	No data	No data	No data	No data	No data	No data	No data	No data	No data	0.07903100368951074	No data	No data
microcephaly	0.009609076221802246	No data	No data	No data	No data	No data	No data	No data	No data	No data	No data	No data	No data	No data	No data	No data	No data	No data	No data	No data	No data	0.07903100368951074	No data	No data
radiculopathy	0.009609076221802246	No data	No data	No data	No data	No data	No data	No data	No data	No data	No data	No data	No data	No data	No data	No data	No data	No data	No data	No data	No data	0.07903100368951074	No data	No data
Orofacial dyskinesia	0.009609076221802246	No data	No data	No data	No data	No data	No data	No data	No data	No data	No data	No data	No data	No data	No data	No data	No data	No data	No data	No data	No data	0.07903100368951074	No data	No data
arteriovenous malformations of the brain	0.009609076221802246	No data	No data	No data	No data	No data	No data	No data	No data	No data	No data	No data	No data	No data	No data	No data	No data	No data	No data	No data	No data	0.07903100368951074	No data	No data
lymphedema	0.00958094708841791	No data	No data	No data	No data	No data	No data	No data	No data	No data	No data	No data	No data	No data	No data	No data	No data	No data	No data	No data	No data	0.07879965224708631	No data	No data
streptococcal infection	0.009578277900578523	No data	No data	No data	No data	No data	No data	No data	No data	No data	No data	No data	No data	No data	No data	No data	No data	No data	No data	No data	No data	0.0787776991905059	No data	No data
AIDS dementia	0.009576120272156286	No data	No data	No data	No data	No data	No data	No data	No data	No data	No data	No data	No data	No data	No data	No data	No data	No data	No data	No data	No data	0.0787599535159101	No data	No data
edema	0.009568991904137536	No data	No data	No data	No data	No data	No data	No data	No data	No data	No data	No data	No data	No data	No data	No data	No data	No data	No data	No data	No data	0.07870132539535135	No data	No data
Edema	0.009568991904137536	No data	No data	No data	No data	No data	No data	No data	No data	No data	No data	No data	No data	No data	No data	No data	No data	No data	No data	No data	No data	0.07870132539535135	No data	No data
autosomal recessive limb-girdle muscular dystrophy type 2A	0.009568011793503948	No data	No data	No data	No data	No data	No data	No data	No data	No data	No data	No data	No data	No data	No data	No data	No data	No data	No data	No data	No data	0.07869326435750429	No data	No data
autosomal recessive Robinow syndrome	0.00956041487426876	No data	No data	No data	No data	No data	No data	No data	No data	No data	No data	No data	No data	No data	No data	No data	No data	No data	No data	No data	No data	0.07863078258108308	No data	No data
capillary hemangioma	0.009555281820731473	No data	No data	No data	No data	No data	No data	No data	No data	No data	No data	No data	No data	No data	No data	No data	No data	No data	No data	No data	No data	0.07858856516458228	No data	No data
oropharynx cancer	0.009496149043981921	No data	No data	No data	No data	No data	No data	No data	No data	No data	No data	No data	No data	No data	No data	No data	No data	No data	No data	No data	No data	0.07810222052649297	No data	No data
protein energy malnutrition	0.009485882936907346	No data	No data	No data	No data	No data	No data	No data	No data	No data	No data	No data	No data	No data	No data	No data	No data	No data	No data	No data	No data	0.07801778569349137	No data	No data
renovascular hypertension	0.00947828601767216	No data	No data	No data	No data	No data	No data	No data	No data	No data	No data	No data	No data	No data	No data	No data	No data	No data	No data	No data	No data	0.07795530391707017	No data	No data
Ito hypomelanosis	0.009437221589373861	No data	No data	No data	No data	No data	No data	No data	No data	No data	No data	No data	No data	No data	No data	No data	No data	No data	No data	No data	No data	0.07761756458506373	No data	No data
infantile convulsions and choreoathetosis	0.009424286294459896	No data	No data	No data	No data	No data	No data	No data	No data	No data	No data	No data	No data	No data	No data	No data	No data	No data	No data	No data	No data	0.07751117669548169	No data	No data
exstrophy-epispadias complex	0.009424286294459896	No data	No data	No data	No data	No data	No data	No data	No data	No data	No data	No data	No data	No data	No data	No data	No data	No data	No data	No data	No data	0.07751117669548169	No data	No data
malnutrition	0.00941364445624434	No data	No data	No data	No data	No data	No data	No data	No data	No data	No data	No data	No data	No data	No data	No data	No data	No data	No data	No data	No data	0.07742365161649765	No data	No data
Esophageal atresia	0.009393487973236171	No data	No data	No data	No data	No data	No data	No data	No data	No data	No data	No data	No data	No data	No data	No data	No data	No data	No data	No data	No data	0.07725787219647684	No data	No data
persistent fetal circulation syndrome	0.009393487973236171	No data	No data	No data	No data	No data	No data	No data	No data	No data	No data	No data	No data	No data	No data	No data	No data	No data	No data	No data	No data	0.07725787219647684	No data	No data
Arrhythmia	0.009333338246628223	No data	No data	No data	No data	No data	No data	No data	No data	No data	No data	No data	No data	No data	No data	No data	No data	No data	No data	No data	No data	0.07676316353190303	No data	No data
intestinal neoplasm	0.009327300210375485	No data	No data	No data	No data	No data	No data	No data	No data	No data	No data	No data	No data	No data	No data	No data	No data	No data	No data	No data	No data	0.07671350297615835	No data	No data
Right ventricular hypertrophy	0.009318921499998724	No data	No data	No data	No data	No data	No data	No data	No data	No data	No data	No data	No data	No data	No data	No data	No data	No data	No data	No data	No data	0.07664459126441685	No data	No data
spindle cell hemangioma	0.009318707600344357	No data	No data	No data	No data	No data	No data	No data	No data	No data	No data	No data	No data	No data	No data	No data	No data	No data	No data	No data	No data	0.07664283202096998	No data	No data
Mycoplasma pneumoniae pneumonia	0.00931135911663957	No data	No data	No data	No data	No data	No data	No data	No data	No data	No data	No data	No data	No data	No data	No data	No data	No data	No data	No data	No data	0.07658239353246392	No data	No data
dermatomyositis	0.009266255522267555	No data	No data	No data	No data	No data	No data	No data	No data	No data	No data	No data	No data	No data	No data	No data	No data	No data	No data	No data	No data	0.07621143359303321	No data	No data
NF-kappa-B essential modulator measurement	0.009239496367117545	No data	No data	No data	No data	No data	No data	No data	No data	No data	No data	No data	No data	No data	No data	No data	No data	No data	No data	No data	No data	0.07599134970145263	No data	No data
rectal neoplasm	0.009239496367117545	No data	No data	No data	No data	No data	No data	No data	No data	No data	No data	No data	No data	No data	No data	No data	No data	No data	No data	No data	No data	0.07599134970145263	No data	No data
Frontotemporal dementia	0.009239496367117545	No data	No data	No data	No data	No data	No data	No data	No data	No data	No data	No data	No data	No data	No data	No data	No data	No data	No data	No data	No data	0.07599134970145263	No data	No data
poliovirus infection	0.009239496367117545	No data	No data	No data	No data	No data	No data	No data	No data	No data	No data	No data	No data	No data	No data	No data	No data	No data	No data	No data	No data	0.07599134970145263	No data	No data
hepatotoxicity	0.009239496367117545	No data	No data	No data	No data	No data	No data	No data	No data	No data	No data	No data	No data	No data	No data	No data	No data	No data	No data	No data	No data	0.07599134970145263	No data	No data
Marinesco-Sjogren syndrome	0.009239496367117545	No data	No data	No data	No data	No data	No data	No data	No data	No data	No data	No data	No data	No data	No data	No data	No data	No data	No data	No data	No data	0.07599134970145263	No data	No data
cerebrotendinous xanthomatosis	0.009239496367117545	No data	No data	No data	No data	No data	No data	No data	No data	No data	No data	No data	No data	No data	No data	No data	No data	No data	No data	No data	No data	0.07599134970145263	No data	No data
Kashin-Beck disease	0.009239496367117545	No data	No data	No data	No data	No data	No data	No data	No data	No data	No data	No data	No data	No data	No data	No data	No data	No data	No data	No data	No data	0.07599134970145263	No data	No data
progeria	0.00922500788143486	No data	No data	No data	No data	No data	No data	No data	No data	No data	No data	No data	No data	No data	No data	No data	No data	No data	No data	No data	No data	0.07587218740749084	No data	No data
peripheral arterial disease	0.009177474350732427	No data	No data	No data	No data	No data	No data	No data	No data	No data	No data	No data	No data	No data	No data	No data	No data	No data	No data	No data	No data	0.07548124216430545	No data	No data
alopecia	0.009149770591285758	No data	No data	No data	No data	No data	No data	No data	No data	No data	No data	No data	No data	No data	No data	No data	No data	No data	No data	No data	No data	0.07525338926101853	No data	No data
Alopecia	0.009149770591285758	No data	No data	No data	No data	No data	No data	No data	No data	No data	No data	No data	No data	No data	No data	No data	No data	No data	No data	No data	No data	0.07525338926101853	No data	No data
Increased total eosinophil count	0.009144780201321588	No data	No data	No data	No data	No data	No data	No data	No data	No data	No data	No data	No data	No data	No data	No data	No data	No data	No data	No data	No data	0.07521234519824216	No data	No data
ischemic disease	0.00912656918929722	No data	No data	No data	No data	No data	No data	No data	No data	No data	No data	No data	No data	No data	No data	No data	No data	No data	No data	No data	No data	0.07506256653843488	No data	No data
anaphylaxis	0.009124105323599321	No data	No data	No data	No data	No data	No data	No data	No data	No data	No data	No data	No data	No data	No data	No data	No data	No data	No data	No data	No data	0.07504230217851449	No data	No data
hyperandrogenism	0.009113599358507224	No data	No data	No data	No data	No data	No data	No data	No data	No data	No data	No data	No data	No data	No data	No data	No data	No data	No data	No data	No data	0.07495589460438457	No data	No data
portal hypertension	0.009108706162987458	No data	No data	No data	No data	No data	No data	No data	No data	No data	No data	No data	No data	No data	No data	No data	No data	No data	No data	No data	No data	0.07491564992901206	No data	No data
psychosis	0.00910273296476917	No data	No data	No data	No data	No data	No data	No data	No data	No data	No data	No data	No data	No data	No data	No data	No data	No data	No data	No data	No data	0.074866522641484	No data	No data
Herpesviridae infectious disease	0.00908659864846249	No data	No data	No data	No data	No data	No data	No data	No data	No data	No data	No data	No data	No data	No data	No data	No data	No data	No data	No data	No data	0.07473382401550495	No data	No data
Lymphadenopathy	0.009077667983746212	No data	No data	No data	No data	No data	No data	No data	No data	No data	No data	No data	No data	No data	No data	No data	No data	No data	No data	No data	No data	0.07466037268887893	No data	No data
follicular lymphoma	0.009067401876671636	No data	No data	No data	No data	No data	No data	No data	No data	No data	No data	No data	No data	No data	No data	No data	No data	No data	No data	No data	No data	0.07457593785587731	No data	No data
nicotine dependence	0.009057375627614583	No data	No data	No data	No data	No data	No data	No data	No data	No data	No data	No data	No data	No data	No data	No data	No data	No data	No data	No data	No data	0.074493475764004	No data	No data
Pick disease	0.009057135769597062	No data	No data	No data	No data	No data	No data	No data	No data	No data	No data	No data	No data	No data	No data	No data	No data	No data	No data	No data	No data	0.0744915030228757	No data	No data
antiphospholipid syndrome	0.00904524905052323	No data	No data	No data	No data	No data	No data	No data	No data	No data	No data	No data	No data	No data	No data	No data	No data	No data	No data	No data	No data	0.07439373927147068	No data	No data
Hyperinsulinemia	0.009028649980832143	No data	No data	No data	No data	No data	No data	No data	No data	No data	No data	No data	No data	No data	No data	No data	No data	No data	No data	No data	No data	0.07425721822535572	No data	No data
plasma cell neoplasm	0.009016311199316283	No data	No data	No data	No data	No data	No data	No data	No data	No data	No data	No data	No data	No data	No data	No data	No data	No data	No data	No data	No data	0.07415573643199753	No data	No data
familial hyperaldosteronism	0.009015079266467335	No data	No data	No data	No data	No data	No data	No data	No data	No data	No data	No data	No data	No data	No data	No data	No data	No data	No data	No data	No data	0.07414560425203735	No data	No data
keratoacanthoma	0.009000912038704421	No data	No data	No data	No data	No data	No data	No data	No data	No data	No data	No data	No data	No data	No data	No data	No data	No data	No data	No data	No data	0.07402908418249513	No data	No data
lumbar disc herniation	0.008990302564102975	No data	No data	No data	No data	No data	No data	No data	No data	No data	No data	No data	No data	No data	No data	No data	No data	No data	No data	No data	No data	0.0739418252819498	No data	No data
Shwachman-Diamond syndrome	0.008973671470642163	No data	No data	No data	No data	No data	No data	No data	No data	No data	No data	No data	No data	No data	No data	No data	No data	No data	No data	No data	No data	0.0738050408524872	No data	No data
cryohydrocytosis	0.008958615677557173	No data	No data	No data	No data	No data	No data	No data	No data	No data	No data	No data	No data	No data	No data	No data	No data	No data	No data	No data	No data	0.07368121267052849	No data	No data
uterine corpus endometrial carcinoma	0.00895717842256673	No data	No data	No data	No data	No data	No data	No data	No data	No data	No data	No data	No data	No data	No data	No data	No data	No data	No data	No data	No data	0.07366939179390825	No data	No data
Liver abscess	0.00894177926195487	No data	No data	No data	No data	No data	No data	No data	No data	No data	No data	No data	No data	No data	No data	No data	No data	No data	No data	No data	No data	0.07354273954440584	No data	No data
impaired renal function disease	0.008916591915307526	No data	No data	No data	No data	No data	No data	No data	No data	No data	No data	No data	No data	No data	No data	No data	No data	No data	No data	No data	No data	0.07333558318099823	No data	No data
autoimmune polyendocrine syndrome type 1	0.008910980940731143	No data	No data	No data	No data	No data	No data	No data	No data	No data	No data	No data	No data	No data	No data	No data	No data	No data	No data	No data	No data	0.07328943504540099	No data	No data
Malignant Mesothelioma	0.008910455064634058	No data	No data	No data	No data	No data	No data	No data	No data	No data	No data	No data	No data	No data	No data	No data	No data	No data	No data	No data	No data	0.07328510991415947	No data	No data
Impaired glucose tolerance	0.008872242332745361	No data	No data	No data	No data	No data	No data	No data	No data	No data	No data	No data	No data	No data	No data	No data	No data	No data	No data	No data	No data	0.07297082470243124	No data	No data
anaplasmosis	0.008869916512432843	No data	No data	No data	No data	No data	No data	No data	No data	No data	No data	No data	No data	No data	No data	No data	No data	No data	No data	No data	No data	0.07295169571339452	No data	No data
ear infection	0.008869916512432843	No data	No data	No data	No data	No data	No data	No data	No data	No data	No data	No data	No data	No data	No data	No data	No data	No data	No data	No data	No data	0.07295169571339452	No data	No data
malignant peritoneal mesothelioma	0.008869916512432843	No data	No data	No data	No data	No data	No data	No data	No data	No data	No data	No data	No data	No data	No data	No data	No data	No data	No data	No data	No data	0.07295169571339452	No data	No data
Legg-Calvé-Perthes disease	0.008869916512432843	No data	No data	No data	No data	No data	No data	No data	No data	No data	No data	No data	No data	No data	No data	No data	No data	No data	No data	No data	No data	0.07295169571339452	No data	No data
mycobacterial infectious disease	0.008869916512432843	No data	No data	No data	No data	No data	No data	No data	No data	No data	No data	No data	No data	No data	No data	No data	No data	No data	No data	No data	No data	0.07295169571339452	No data	No data
tumor predisposition syndrome 2	0.008849384298283695	No data	No data	No data	No data	No data	No data	No data	No data	No data	No data	No data	No data	No data	No data	No data	No data	No data	No data	No data	No data	0.07278282604739131	No data	No data
hepatocellular adenoma	0.008849384298283695	No data	No data	No data	No data	No data	No data	No data	No data	No data	No data	No data	No data	No data	No data	No data	No data	No data	No data	No data	No data	0.07278282604739131	No data	No data
choriocarcinoma	0.008849384298283693	No data	No data	No data	No data	No data	No data	No data	No data	No data	No data	No data	No data	No data	No data	No data	No data	No data	No data	No data	No data	0.0727828260473913	No data	No data
alcohol abuse	0.008826044850909775	No data	No data	No data	No data	No data	No data	No data	No data	No data	No data	No data	No data	No data	No data	No data	No data	No data	No data	No data	No data	0.07259086795392397	No data	No data
gram-positive bacterial infections	0.008818585977059966	No data	No data	No data	No data	No data	No data	No data	No data	No data	No data	No data	No data	No data	No data	No data	No data	No data	No data	No data	No data	0.07252952154838646	No data	No data
psychiatric disorder	0.008808790315263779	No data	No data	No data	No data	No data	No data	No data	No data	No data	No data	No data	No data	No data	No data	No data	No data	No data	No data	No data	No data	0.07244895594918771	No data	No data
cerebrovascular disorder	0.008797678031769835	No data	No data	No data	No data	No data	No data	No data	No data	No data	No data	No data	No data	No data	No data	No data	No data	No data	No data	No data	No data	0.0723575616364008	No data	No data
tongue neoplasm	0.00875185628107523	No data	No data	No data	No data	No data	No data	No data	No data	No data	No data	No data	No data	No data	No data	No data	No data	No data	No data	No data	No data	0.07198069513387596	No data	No data
chronic hepatitis	0.00874103525140908	No data	No data	No data	No data	No data	No data	No data	No data	No data	No data	No data	No data	No data	No data	No data	No data	No data	No data	No data	No data	0.07189169627324363	No data	No data
Diarrhea	0.008726191013388791	No data	No data	No data	No data	No data	No data	No data	No data	No data	No data	No data	No data	No data	No data	No data	No data	No data	No data	No data	No data	0.07176960805137193	No data	No data
Columnar Cell Hyperplasia of the Breast	0.0086987211569006	No data	No data	No data	No data	No data	No data	No data	No data	No data	No data	No data	No data	No data	No data	No data	No data	No data	No data	No data	No data	0.07154367891111359	No data	No data
Schwartz-Jampel syndrome	0.008664594370941343	No data	No data	No data	No data	No data	No data	No data	No data	No data	No data	No data	No data	No data	No data	No data	No data	No data	No data	No data	No data	0.07126299905336225	No data	No data
Hyperuricemia	0.008654328263866766	No data	No data	No data	No data	No data	No data	No data	No data	No data	No data	No data	No data	No data	No data	No data	No data	No data	No data	No data	No data	0.07117856422036063	No data	No data
tetrasomy 12p	0.008644062156792191	No data	No data	No data	No data	No data	No data	No data	No data	No data	No data	No data	No data	No data	No data	No data	No data	No data	No data	No data	No data	0.07109412938735903	No data	No data
allergic conjunctivitis	0.008644062156792191	No data	No data	No data	No data	No data	No data	No data	No data	No data	No data	No data	No data	No data	No data	No data	No data	No data	No data	No data	No data	0.07109412938735903	No data	No data
Polycystic Kidney Disease	0.008631332184019718	No data	No data	No data	No data	No data	No data	No data	No data	No data	No data	No data	No data	No data	No data	No data	No data	No data	No data	No data	No data	0.07098943019443701	No data	No data
autoinflammatory syndrome	0.008615933023407856	No data	No data	No data	No data	No data	No data	No data	No data	No data	No data	No data	No data	No data	No data	No data	No data	No data	No data	No data	No data	0.07086277794493459	No data	No data
aortic valve disease	0.008574868595109555	No data	No data	No data	No data	No data	No data	No data	No data	No data	No data	No data	No data	No data	No data	No data	No data	No data	No data	No data	No data	0.07052503861292814	No data	No data
seminoma	0.008572199407270168	No data	No data	No data	No data	No data	No data	No data	No data	No data	No data	No data	No data	No data	No data	No data	No data	No data	No data	No data	No data	0.07050308555634772	No data	No data
xeroderma pigmentosum	0.008561933300195591	No data	No data	No data	No data	No data	No data	No data	No data	No data	No data	No data	No data	No data	No data	No data	No data	No data	No data	No data	No data	0.0704186507233461	No data	No data
ovarian dysfunction	0.008513978009413972	No data	No data	No data	No data	No data	No data	No data	No data	No data	No data	No data	No data	No data	No data	No data	No data	No data	No data	No data	No data	0.07002423666363715	No data	No data
breast angiosarcoma	0.008505743584946974	No data	No data	No data	No data	No data	No data	No data	No data	No data	No data	No data	No data	No data	No data	No data	No data	No data	No data	No data	No data	0.06995651164872306	No data	No data
popliteal pterygium syndrome	0.008500336657748143	No data	No data	No data	No data	No data	No data	No data	No data	No data	No data	No data	No data	No data	No data	No data	No data	No data	No data	No data	No data	0.06991204172533642	No data	No data
[truncated: 1,124 more rows]
