# Supplementary material for: Conserved Blood Transcriptome Patterns Highlight microRNA and Hub Gene Drivers of Neurodegeneration
Source: Genes (Basel). 2025 Oct 10;16(10):1178. doi: 10.3390/genes16101178 (PMC12562450; doi:10.3390/genes16101178)
Supplement: Supplementary file 1 [file genes-16-01178-s001.zip › Datasets S6. GWAS of Different Hub Genes/PTGES3.tsv]

disease	globalScore	gwasCredibleSets	geneBurden	eva	genomicsEngland	gene2Phenotype	uniprotLiterature	uniprotVariants	orphanet	clingen	cancerGeneCensus	intogen	evaSomatic	cancerBiomarkers	chembl	crisprScreen	crispr	slapenrich	progeny	reactome	sysbio	europepmc	expressionAtlas	impc
neurodegenerative disease	0.5505140117036406	No data	No data	No data	No data	No data	No data	No data	No data	No data	No data	No data	No data	No data	No data	0.9039705938972388	No data	No data	No data	No data	No data	0.03166306237560527	No data	No data
platelet count	0.38384217975600965	0.6313912393713416	No data	No data	No data	No data	No data	No data	No data	No data	No data	No data	No data	No data	No data	No data	No data	No data	No data	No data	No data	No data	No data	No data
chromosome, telomeric region length	0.33400015060189003	0.5494048860726863	No data	No data	No data	No data	No data	No data	No data	No data	No data	No data	No data	No data	No data	No data	No data	No data	No data	No data	No data	No data	No data	No data
eosinophil count	0.3226529476281705	0.5307395988092358	No data	No data	No data	No data	No data	No data	No data	No data	No data	No data	No data	No data	No data	No data	No data	No data	No data	No data	No data	No data	No data	No data
eosinophil percentage of leukocytes	0.31089792915329534	0.5114034860130802	No data	No data	No data	No data	No data	No data	No data	No data	No data	No data	No data	No data	No data	No data	No data	No data	No data	No data	No data	No data	No data	No data
reticulocyte count	0.2598330975698302	0.4274057155693329	No data	No data	No data	No data	No data	No data	No data	No data	No data	No data	No data	No data	No data	No data	No data	No data	No data	No data	No data	No data	No data	No data
heart rate	0.25260336962779745	0.4155133620803565	No data	No data	No data	No data	No data	No data	No data	No data	No data	No data	No data	No data	No data	No data	No data	No data	No data	No data	No data	No data	No data	No data
platelet volume	0.24495916196933762	0.4029392209305881	No data	No data	No data	No data	No data	No data	No data	No data	No data	No data	No data	No data	No data	No data	No data	No data	No data	No data	No data	No data	No data	No data
aspartate aminotransferase measurement	0.24003000921455106	0.3948311389348219	No data	No data	No data	No data	No data	No data	No data	No data	No data	No data	No data	No data	No data	No data	No data	No data	No data	No data	No data	No data	No data	No data
atrial fibrillation	0.215569423042519	0.353075505055979	No data	No data	No data	No data	No data	No data	No data	No data	No data	No data	No data	No data	No data	No data	No data	No data	No data	No data	No data	0.030396539880581056	No data	No data
glomerular filtration rate	0.21185640728706343	0.3484877030730868	No data	No data	No data	No data	No data	No data	No data	No data	No data	No data	No data	No data	No data	No data	No data	No data	No data	No data	No data	No data	No data	No data
atrial flutter	0.20017885700934204	0.327151261787208	No data	No data	No data	No data	No data	No data	No data	No data	No data	No data	No data	No data	No data	No data	No data	No data	No data	No data	No data	0.04255515583281348	No data	No data
benign prostatic hyperplasia	0.19950231691542825	0.3248225431092843	No data	No data	No data	No data	No data	No data	No data	No data	No data	No data	No data	No data	No data	No data	No data	No data	No data	No data	No data	0.06687238773727831	No data	No data
Hashimoto's thyroiditis	0.19160300029894833	0.31517238648165125	No data	No data	No data	No data	No data	No data	No data	No data	No data	No data	No data	No data	No data	No data	No data	No data	No data	No data	No data	No data	No data	No data
breast adenocarcinoma	0.18027596477209237	No data	No data	No data	No data	No data	No data	No data	No data	No data	No data	No data	No data	No data	No data	No data	No data	0.5930805462738289	No data	No data	No data	No data	No data	No data
serum alanine aminotransferase amount	0.15619155084151357	0.25692324102536607	No data	No data	No data	No data	No data	No data	No data	No data	No data	No data	No data	No data	No data	No data	No data	No data	No data	No data	No data	No data	No data	No data
diastolic blood pressure	0.14710372611884973	0.2419744594233035	No data	No data	No data	No data	No data	No data	No data	No data	No data	No data	No data	No data	No data	No data	No data	No data	No data	No data	No data	No data	No data	No data
thyroid disease	0.14501500511037504	0.2385386719674275	No data	No data	No data	No data	No data	No data	No data	No data	No data	No data	No data	No data	No data	No data	No data	No data	No data	No data	No data	No data	No data	No data
diastolic blood pressure change measurement	0.1404022623211283	0.23095106033898422	No data	No data	No data	No data	No data	No data	No data	No data	No data	No data	No data	No data	No data	No data	No data	No data	No data	No data	No data	No data	No data	No data
Antihypertensive use measurement	0.1398923686891834	0.23011232403223988	No data	No data	No data	No data	No data	No data	No data	No data	No data	No data	No data	No data	No data	No data	No data	No data	No data	No data	No data	No data	No data	No data
head and neck squamous cell carcinoma	0.13464581002947248	No data	No data	No data	No data	No data	No data	No data	No data	No data	No data	No data	No data	No data	No data	No data	No data	0.4367329761734569	No data	No data	No data	0.062312906755191154	No data	No data
sleep apnea	0.13430654631303188	0.22092407037228953	No data	No data	No data	No data	No data	No data	No data	No data	No data	No data	No data	No data	No data	No data	No data	No data	No data	No data	No data	No data	No data	No data
stricture or kinking of ureter	0.13425567108591469	0.22084038448679555	No data	No data	No data	No data	No data	No data	No data	No data	No data	No data	No data	No data	No data	No data	No data	No data	No data	No data	No data	No data	No data	No data
cardiac arrhythmia	0.13224632403192157	0.2175351611589312	No data	No data	No data	No data	No data	No data	No data	No data	No data	No data	No data	No data	No data	No data	No data	No data	No data	No data	No data	No data	No data	No data
prostate specific antigen amount	0.11889645213500384	0.19557563558568272	No data	No data	No data	No data	No data	No data	No data	No data	No data	No data	No data	No data	No data	No data	No data	No data	No data	No data	No data	No data	No data	No data
QRS duration	0.11771352585118618	0.19362981167206456	No data	No data	No data	No data	No data	No data	No data	No data	No data	No data	No data	No data	No data	No data	No data	No data	No data	No data	No data	No data	No data	No data
neoplasm	0.10452764957437759	No data	No data	No data	No data	No data	No data	No data	No data	No data	No data	No data	No data	No data	No data	No data	No data	No data	No data	No data	No data	0.8597002322059974	No data	No data
hepatocellular carcinoma	0.10151556349772528	No data	No data	No data	No data	No data	No data	No data	No data	No data	No data	No data	No data	No data	No data	No data	No data	No data	No data	No data	No data	0.8349269678107252	No data	No data
thyroid cancer	0.09641134201460193	0.1585893368017764	No data	No data	No data	No data	No data	No data	No data	No data	No data	No data	No data	No data	No data	No data	No data	No data	No data	No data	No data	No data	No data	No data
pancreatic adenocarcinoma	0.09624739904662649	No data	No data	No data	No data	No data	No data	No data	No data	No data	No data	No data	No data	No data	No data	No data	No data	0.31359967214825163	No data	No data	No data	0.030396539880581056	No data	No data
lung cancer	0.09416853632937904	No data	No data	No data	No data	No data	No data	No data	No data	No data	No data	No data	No data	No data	No data	No data	No data	No data	No data	No data	No data	0.7745004587638852	No data	No data
cancer	0.08963775896601324	No data	No data	No data	No data	No data	No data	No data	No data	No data	No data	No data	No data	No data	No data	No data	No data	No data	No data	No data	No data	0.7372365351300944	No data	No data
lung adenocarcinoma	0.08803293147352483	No data	No data	No data	No data	No data	No data	No data	No data	No data	No data	No data	No data	No data	No data	No data	No data	No data	No data	No data	No data	0.7240374383020236	No data	No data
prostate cancer	0.08304511130324756	No data	No data	No data	No data	No data	No data	No data	No data	No data	No data	No data	No data	No data	No data	No data	No data	No data	No data	No data	No data	0.6830145111047757	No data	No data
reticulocyte amount	0.07475066541774361	0.12295916856230461	No data	No data	No data	No data	No data	No data	No data	No data	No data	No data	No data	No data	No data	No data	No data	No data	No data	No data	No data	No data	No data	No data
breast cancer	0.061976406281505164	No data	No data	No data	No data	No data	No data	No data	No data	No data	No data	No data	No data	No data	No data	No data	No data	No data	No data	No data	No data	0.5097324113615562	No data	No data
blood sodium bicarbonate amount	0.05925833888077307	0.09747546778939548	No data	No data	No data	No data	No data	No data	No data	No data	No data	No data	No data	No data	No data	No data	No data	No data	No data	No data	No data	No data	No data	No data
triglyceride measurement	0.05412748629886956	0.0890356048937154	No data	No data	No data	No data	No data	No data	No data	No data	No data	No data	No data	No data	No data	No data	No data	No data	No data	No data	No data	No data	No data	No data
serum albumin amount	0.05263528222342187	0.08658104249728786	No data	No data	No data	No data	No data	No data	No data	No data	No data	No data	No data	No data	No data	No data	No data	No data	No data	No data	No data	No data	No data	No data
Neonatal acute respiratory distress with surfactant metabolism deficiency	0.05023883754656494	No data	No data	No data	No data	No data	No data	No data	No data	No data	No data	No data	No data	No data	No data	No data	No data	No data	No data	No data	No data	No data	No data	0.41319536486667857
body mass index	0.048734198833915096	0.0801640565429112	No data	No data	No data	No data	No data	No data	No data	No data	No data	No data	No data	No data	No data	No data	No data	No data	No data	No data	No data	No data	No data	No data
platelet component distribution width	0.04864835927928505	0.08002285699360841	No data	No data	No data	No data	No data	No data	No data	No data	No data	No data	No data	No data	No data	No data	No data	No data	No data	No data	No data	No data	No data	No data
surfactant metabolism dysfunction, pulmonary, 1	0.044545254563005614	No data	No data	No data	No data	No data	No data	No data	No data	No data	No data	No data	No data	No data	No data	No data	No data	No data	No data	No data	No data	No data	No data	0.3663678064839834
respiratory distress syndrome in premature infants	0.043349869055242095	No data	No data	No data	No data	No data	No data	No data	No data	No data	No data	No data	No data	No data	No data	No data	No data	No data	No data	No data	No data	No data	No data	0.3565362145292755
mitochondrial complex V (ATP synthase) deficiency nuclear type 4B	0.040328553743194655	No data	No data	No data	No data	No data	No data	No data	No data	No data	No data	No data	No data	No data	No data	No data	No data	No data	No data	No data	No data	No data	No data	0.33168704317690045
Isolated ATP synthase deficiency	0.040328553743194655	No data	No data	No data	No data	No data	No data	No data	No data	No data	No data	No data	No data	No data	No data	No data	No data	No data	No data	No data	No data	No data	No data	0.33168704317690045
aspartate aminotransferase to alanine aminotransferase ratio	0.040271911190188074	0.066244235936729	No data	No data	No data	No data	No data	No data	No data	No data	No data	No data	No data	No data	No data	No data	No data	No data	No data	No data	No data	No data	No data	No data
snoring measurement	0.03735827941590037	0.06145153290912373	No data	No data	No data	No data	No data	No data	No data	No data	No data	No data	No data	No data	No data	No data	No data	No data	No data	No data	No data	No data	No data	No data
QRS-T angle	0.036527410765393536	0.06008481706947378	No data	No data	No data	No data	No data	No data	No data	No data	No data	No data	No data	No data	No data	No data	No data	No data	No data	No data	No data	No data	No data	No data
systolic blood pressure	0.03421932840044922	0.056288196838993464	No data	No data	No data	No data	No data	No data	No data	No data	No data	No data	No data	No data	No data	No data	No data	No data	No data	No data	No data	No data	No data	No data
Immunodeficiency by defective expression of HLA class 1	0.030793393492329357	No data	No data	No data	No data	No data	No data	No data	No data	No data	No data	No data	No data	No data	No data	No data	No data	No data	No data	No data	No data	No data	No data	0.2532639702850013
lymphatic malformation 12	0.030623386759174392	No data	No data	No data	No data	No data	No data	No data	No data	No data	No data	No data	No data	No data	No data	No data	No data	No data	No data	No data	No data	No data	No data	0.2518657294504946
familial primary pulmonary hypoplasia	0.030364680860895103	No data	No data	No data	No data	No data	No data	No data	No data	No data	No data	No data	No data	No data	No data	No data	No data	No data	No data	No data	No data	No data	No data	0.24973797165885395
hypertension	0.028139286445446426	0.04628698949945832	No data	No data	No data	No data	No data	No data	No data	No data	No data	No data	No data	No data	No data	No data	No data	No data	No data	No data	No data	No data	No data	No data
JT interval	0.026186178256967407	0.043074274834973156	No data	No data	No data	No data	No data	No data	No data	No data	No data	No data	No data	No data	No data	No data	No data	No data	No data	No data	No data	No data	No data	No data
hypertrophic cardiomyopathy	0.024408711930033893	0.040150477695698995	No data	No data	No data	No data	No data	No data	No data	No data	No data	No data	No data	No data	No data	No data	No data	No data	No data	No data	No data	No data	No data	No data
Alzheimer disease	0.023766792135591252	0.035018566233195804	No data	No data	No data	No data	No data	No data	No data	No data	No data	No data	No data	No data	No data	No data	No data	No data	No data	No data	No data	0.054591576729735455	0.05725711988112892	No data
response to xenobiotic stimulus	0.02310310259563288	0.03800284947957577	No data	No data	No data	No data	No data	No data	No data	No data	No data	No data	No data	No data	No data	No data	No data	No data	No data	No data	No data	No data	No data	No data
family history of Alzheimer’s disease	0.021288864901362108	0.035018566233195804	No data	No data	No data	No data	No data	No data	No data	No data	No data	No data	No data	No data	No data	No data	No data	No data	No data	No data	No data	No data	No data	No data
heel bone mineral density	0.02111712934361987	0.03473607428112341	No data	No data	No data	No data	No data	No data	No data	No data	No data	No data	No data	No data	No data	No data	No data	No data	No data	No data	No data	No data	No data	No data
hypothyroidism	0.02078022828073887	0.03418189761462685	No data	No data	No data	No data	No data	No data	No data	No data	No data	No data	No data	No data	No data	No data	No data	No data	No data	No data	No data	No data	No data	No data
acute lymphoblastic leukemia	0.02002998362031853	No data	No data	No data	No data	No data	No data	No data	No data	No data	No data	No data	No data	No data	No data	No data	No data	No data	No data	No data	No data	0.16473901058319765	No data	No data
schizophrenia	0.01964932894073665	No data	No data	No data	No data	No data	No data	No data	No data	No data	No data	No data	No data	No data	No data	No data	No data	No data	No data	No data	No data	0.1616082703650893	No data	No data
liver cancer	0.019218152443604492	No data	No data	No data	No data	No data	No data	No data	No data	No data	No data	No data	No data	No data	No data	No data	No data	No data	No data	No data	No data	0.15806200737902149	No data	No data
cryptosporidiosis	0.01852149441752383	No data	No data	No data	No data	No data	No data	No data	No data	No data	No data	No data	No data	No data	No data	No data	No data	No data	No data	No data	No data	0.15233225961153193	No data	No data
neuroblastoma	0.01847899273423509	No data	No data	No data	No data	No data	No data	No data	No data	No data	No data	No data	No data	No data	No data	No data	No data	No data	No data	No data	No data	0.15198269940290526	No data	No data
non-small cell lung carcinoma	0.01829652862720526	No data	No data	No data	No data	No data	No data	No data	No data	No data	No data	No data	No data	No data	No data	No data	No data	No data	No data	No data	No data	0.15048200139791293	No data	No data
glioblastoma multiforme	0.017801429667313136	No data	No data	No data	No data	No data	No data	No data	No data	No data	No data	No data	No data	No data	No data	No data	No data	No data	No data	No data	No data	0.14641000042479874	No data	No data
colorectal carcinoma	0.0171741705250566	No data	No data	No data	No data	No data	No data	No data	No data	No data	No data	No data	No data	No data	No data	No data	No data	No data	No data	No data	No data	0.14125103212840012	No data	No data
infection	0.01711825071773234	No data	No data	No data	No data	No data	No data	No data	No data	No data	No data	No data	No data	No data	No data	No data	No data	No data	No data	No data	No data	0.1407911129439802	No data	No data
Ischemic stroke	0.017000673315496286	No data	No data	No data	No data	No data	No data	No data	No data	No data	No data	No data	No data	No data	No data	No data	No data	No data	No data	No data	No data	0.13982408345067285	No data	No data
posterior cortical atrophy	0.015851074645285367	No data	No data	No data	No data	No data	No data	No data	No data	No data	No data	No data	No data	No data	No data	No data	No data	No data	No data	No data	No data	0.1303690708511521	No data	No data
psychiatric disorder	0.014783194187388075	No data	No data	No data	No data	No data	No data	No data	No data	No data	No data	No data	No data	No data	No data	No data	No data	No data	No data	No data	No data	0.12158615952232422	No data	No data
glioma	0.014598404260045723	No data	No data	No data	No data	No data	No data	No data	No data	No data	No data	No data	No data	No data	No data	No data	No data	No data	No data	No data	No data	0.12006633252829517	No data	No data
chronic obstructive pulmonary disease	0.014051836719395347	No data	No data	No data	No data	No data	No data	No data	No data	No data	No data	No data	No data	No data	No data	No data	No data	No data	No data	No data	No data	0.11557102201928925	No data	No data
glioblastoma	0.013304874768649264	No data	No data	No data	No data	No data	No data	No data	No data	No data	No data	No data	No data	No data	No data	No data	No data	No data	No data	No data	No data	0.1094275435700918	No data	No data
oral squamous cell carcinoma	0.012935294913964564	No data	No data	No data	No data	No data	No data	No data	No data	No data	No data	No data	No data	No data	No data	No data	No data	No data	No data	No data	No data	0.1063878895820337	No data	No data
hydronephrosis	0.011826555349910457	No data	No data	No data	No data	No data	No data	No data	No data	No data	No data	No data	No data	No data	No data	No data	No data	No data	No data	No data	No data	0.09726892761785938	No data	No data
Abnormal sperm morphology	0.010484409648417724	No data	No data	No data	No data	No data	No data	No data	No data	No data	No data	No data	No data	No data	No data	No data	No data	No data	No data	No data	No data	No data	0.08623028878951226	No data
acute respiratory distress syndrome	0.01014291378968015	No data	No data	No data	No data	No data	No data	No data	No data	No data	No data	No data	No data	No data	No data	No data	No data	No data	No data	No data	No data	0.08342161500559467	No data	No data
Invasive Breast Carcinoma	0.009403754080310744	No data	No data	No data	No data	No data	No data	No data	No data	No data	No data	No data	No data	No data	No data	No data	No data	No data	No data	No data	No data	0.07734230702947845	No data	No data
ovarian cancer	0.008869916512432843	No data	No data	No data	No data	No data	No data	No data	No data	No data	No data	No data	No data	No data	No data	No data	No data	No data	No data	No data	No data	0.07295169571339452	No data	No data
Stroke	0.008869916512432843	No data	No data	No data	No data	No data	No data	No data	No data	No data	No data	No data	No data	No data	No data	No data	No data	No data	No data	No data	No data	0.07295169571339452	No data	No data
malaria	0.008869916512432843	No data	No data	No data	No data	No data	No data	No data	No data	No data	No data	No data	No data	No data	No data	No data	No data	No data	No data	No data	No data	0.07295169571339452	No data	No data
osteosarcoma	0.008869916512432843	No data	No data	No data	No data	No data	No data	No data	No data	No data	No data	No data	No data	No data	No data	No data	No data	No data	No data	No data	No data	0.07295169571339452	No data	No data
Parkinson disease	0.008479804443598991	No data	No data	No data	No data	No data	No data	No data	No data	No data	No data	No data	No data	No data	No data	No data	No data	No data	No data	No data	No data	0.0697431720593332	No data	No data
viral disease	0.008302816757633318	No data	No data	No data	No data	No data	No data	No data	No data	No data	No data	No data	No data	No data	No data	No data	No data	No data	No data	No data	No data	0.06828751553838537	No data	No data
carcinoma	0.008102627669679103	No data	No data	No data	No data	No data	No data	No data	No data	No data	No data	No data	No data	No data	No data	No data	No data	No data	No data	No data	No data	0.06664103629485389	No data	No data
Neoplasm of the lung	0.007761176948378739	No data	No data	No data	No data	No data	No data	No data	No data	No data	No data	No data	No data	No data	No data	No data	No data	No data	No data	No data	No data	0.06383273374922022	No data	No data
adenoma	0.0073915970936940375	No data	No data	No data	No data	No data	No data	No data	No data	No data	No data	No data	No data	No data	No data	No data	No data	No data	No data	No data	No data	0.06079307976116211	No data	No data
systemic scleroderma	0.0073915970936940375	No data	No data	No data	No data	No data	No data	No data	No data	No data	No data	No data	No data	No data	No data	No data	No data	No data	No data	No data	No data	0.06079307976116211	No data	No data
autism spectrum disorder	0.0073915970936940375	No data	No data	No data	No data	No data	No data	No data	No data	No data	No data	No data	No data	No data	No data	No data	No data	No data	No data	No data	No data	0.06079307976116211	No data	No data
bladder transitional cell carcinoma	0.0073915970936940375	No data	No data	No data	No data	No data	No data	No data	No data	No data	No data	No data	No data	No data	No data	No data	No data	No data	No data	No data	No data	0.06079307976116211	No data	No data
Mycobacterium infection	0.0073915970936940375	No data	No data	No data	No data	No data	No data	No data	No data	No data	No data	No data	No data	No data	No data	No data	No data	No data	No data	No data	No data	0.06079307976116211	No data	No data
gastric adenocarcinoma	0.0073915970936940375	No data	No data	No data	No data	No data	No data	No data	No data	No data	No data	No data	No data	No data	No data	No data	No data	No data	No data	No data	No data	0.06079307976116211	No data	No data
thyroid neoplasm	0.0073915970936940375	No data	No data	No data	No data	No data	No data	No data	No data	No data	No data	No data	No data	No data	No data	No data	No data	No data	No data	No data	No data	0.06079307976116211	No data	No data
rhabdomyosarcoma	0.0073915970936940375	No data	No data	No data	No data	No data	No data	No data	No data	No data	No data	No data	No data	No data	No data	No data	No data	No data	No data	No data	No data	0.06079307976116211	No data	No data
papillary thyroid carcinoma	0.007206807166351686	No data	No data	No data	No data	No data	No data	No data	No data	No data	No data	No data	No data	No data	No data	No data	No data	No data	No data	No data	No data	0.05927325276713306	No data	No data
cholangiocarcinoma	0.007022017239009335	No data	No data	No data	No data	No data	No data	No data	No data	No data	No data	No data	No data	No data	No data	No data	No data	No data	No data	No data	No data	0.057753425773104	No data	No data
type 2 diabetes mellitus	0.005913277674955229	No data	No data	No data	No data	No data	No data	No data	No data	No data	No data	No data	No data	No data	No data	No data	No data	No data	No data	No data	No data	0.04863446380892969	No data	No data
nephrosclerosis	0.005913277674955229	No data	No data	No data	No data	No data	No data	No data	No data	No data	No data	No data	No data	No data	No data	No data	No data	No data	No data	No data	No data	0.04863446380892969	No data	No data
proliferative diabetic retinopathy	0.005913277674955229	No data	No data	No data	No data	No data	No data	No data	No data	No data	No data	No data	No data	No data	No data	No data	No data	No data	No data	No data	No data	0.04863446380892969	No data	No data
colorectal cancer	0.005756822203138704	No data	No data	No data	No data	No data	No data	No data	No data	No data	No data	No data	No data	No data	No data	No data	No data	No data	No data	No data	No data	0.04734767695398508	No data	No data
prostate neoplasm	0.005605294462717976	No data	No data	No data	No data	No data	No data	No data	No data	No data	No data	No data	No data	No data	No data	No data	No data	No data	No data	No data	No data	0.04610141881888126	No data	No data
influenza	0.005543697820270528	No data	No data	No data	No data	No data	No data	No data	No data	No data	No data	No data	No data	No data	No data	No data	No data	No data	No data	No data	No data	0.045594809820871586	No data	No data
chronic myelogenous leukemia	0.004989328038243475	No data	No data	No data	No data	No data	No data	No data	No data	No data	No data	No data	No data	No data	No data	No data	No data	No data	No data	No data	No data	0.04103532883878443	No data	No data
insulin resistance	0.004989328038243475	No data	No data	No data	No data	No data	No data	No data	No data	No data	No data	No data	No data	No data	No data	No data	No data	No data	No data	No data	No data	0.04103532883878443	No data	No data
breast neoplasm	0.004989328038243475	No data	No data	No data	No data	No data	No data	No data	No data	No data	No data	No data	No data	No data	No data	No data	No data	No data	No data	No data	No data	0.04103532883878443	No data	No data
legionellosis	0.004619748183558772	No data	No data	No data	No data	No data	No data	No data	No data	No data	No data	No data	No data	No data	No data	No data	No data	No data	No data	No data	No data	0.037995674850726316	No data	No data
reading	0.004619748183558772	No data	No data	No data	No data	No data	No data	No data	No data	No data	No data	No data	No data	No data	No data	No data	No data	No data	No data	No data	No data	0.037995674850726316	No data	No data
adrenal cortex carcinoma	0.004619748183558772	No data	No data	No data	No data	No data	No data	No data	No data	No data	No data	No data	No data	No data	No data	No data	No data	No data	No data	No data	No data	0.037995674850726316	No data	No data
colon adenocarcinoma	0.004619748183558772	No data	No data	No data	No data	No data	No data	No data	No data	No data	No data	No data	No data	No data	No data	No data	No data	No data	No data	No data	No data	0.037995674850726316	No data	No data
fibrosarcoma	0.004434958256216422	No data	No data	No data	No data	No data	No data	No data	No data	No data	No data	No data	No data	No data	No data	No data	No data	No data	No data	No data	No data	0.03647584785669727	No data	No data
prostate adenocarcinoma	0.004434958256216422	No data	No data	No data	No data	No data	No data	No data	No data	No data	No data	No data	No data	No data	No data	No data	No data	No data	No data	No data	No data	0.03647584785669727	No data	No data
endothelial dysfunction	0.0044349582562164215	No data	No data	No data	No data	No data	No data	No data	No data	No data	No data	No data	No data	No data	No data	No data	No data	No data	No data	No data	No data	0.03647584785669726	No data	No data
bipolar disorder	0.0044349582562164215	No data	No data	No data	No data	No data	No data	No data	No data	No data	No data	No data	No data	No data	No data	No data	No data	No data	No data	No data	No data	0.03647584785669726	No data	No data
kidney cancer	0.0044349582562164215	No data	No data	No data	No data	No data	No data	No data	No data	No data	No data	No data	No data	No data	No data	No data	No data	No data	No data	No data	No data	0.03647584785669726	No data	No data
invasive carcinoma	0.0044349582562164215	No data	No data	No data	No data	No data	No data	No data	No data	No data	No data	No data	No data	No data	No data	No data	No data	No data	No data	No data	No data	0.03647584785669726	No data	No data
Rheumatoid arthritis	0.0044349582562164215	No data	No data	No data	No data	No data	No data	No data	No data	No data	No data	No data	No data	No data	No data	No data	No data	No data	No data	No data	No data	0.03647584785669726	No data	No data
allergic rhinitis	0.0044349582562164215	No data	No data	No data	No data	No data	No data	No data	No data	No data	No data	No data	No data	No data	No data	No data	No data	No data	No data	No data	No data	0.03647584785669726	No data	No data
age	0.0044349582562164215	No data	No data	No data	No data	No data	No data	No data	No data	No data	No data	No data	No data	No data	No data	No data	No data	No data	No data	No data	No data	0.03647584785669726	No data	No data
nasopharyngeal carcinoma	0.0044349582562164215	No data	No data	No data	No data	No data	No data	No data	No data	No data	No data	No data	No data	No data	No data	No data	No data	No data	No data	No data	No data	0.03647584785669726	No data	No data
aging	0.0044349582562164215	No data	No data	No data	No data	No data	No data	No data	No data	No data	No data	No data	No data	No data	No data	No data	No data	No data	No data	No data	No data	0.03647584785669726	No data	No data
tuberculosis	0.0044349582562164215	No data	No data	No data	No data	No data	No data	No data	No data	No data	No data	No data	No data	No data	No data	No data	No data	No data	No data	No data	No data	0.03647584785669726	No data	No data
polygenic risk score	0.0044349582562164215	No data	No data	No data	No data	No data	No data	No data	No data	No data	No data	No data	No data	No data	No data	No data	No data	No data	No data	No data	No data	0.03647584785669726	No data	No data
leukemia	0.0044144260420672715	No data	No data	No data	No data	No data	No data	No data	No data	No data	No data	No data	No data	No data	No data	No data	No data	No data	No data	No data	No data	0.03630697819069404	No data	No data
acute myeloid leukemia	0.0042501683288740716	No data	No data	No data	No data	No data	No data	No data	No data	No data	No data	No data	No data	No data	No data	No data	No data	No data	No data	No data	No data	0.03495602086266821	No data	No data
pachyonychia congenita	0.0042501683288740716	No data	No data	No data	No data	No data	No data	No data	No data	No data	No data	No data	No data	No data	No data	No data	No data	No data	No data	No data	No data	0.03495602086266821	No data	No data
gastric ulcer	0.0042501683288740716	No data	No data	No data	No data	No data	No data	No data	No data	No data	No data	No data	No data	No data	No data	No data	No data	No data	No data	No data	No data	0.03495602086266821	No data	No data
interstitial lung disease	0.00406537840153172	No data	No data	No data	No data	No data	No data	No data	No data	No data	No data	No data	No data	No data	No data	No data	No data	No data	No data	No data	No data	0.03343619386863916	No data	No data
rectal adenocarcinoma	0.0036957985468470188	No data	No data	No data	No data	No data	No data	No data	No data	No data	No data	No data	No data	No data	No data	No data	No data	No data	No data	No data	No data	0.030396539880581056	No data	No data
thyroid carcinoma	0.0036957985468470188	No data	No data	No data	No data	No data	No data	No data	No data	No data	No data	No data	No data	No data	No data	No data	No data	No data	No data	No data	No data	0.030396539880581056	No data	No data
normal pressure hydrocephalus	0.0036957985468470188	No data	No data	No data	No data	No data	No data	No data	No data	No data	No data	No data	No data	No data	No data	No data	No data	No data	No data	No data	No data	0.030396539880581056	No data	No data
uterine corpus endometrial carcinoma	0.0036957985468470188	No data	No data	No data	No data	No data	No data	No data	No data	No data	No data	No data	No data	No data	No data	No data	No data	No data	No data	No data	No data	0.030396539880581056	No data	No data
Tremor	0.0036957985468470188	No data	No data	No data	No data	No data	No data	No data	No data	No data	No data	No data	No data	No data	No data	No data	No data	No data	No data	No data	No data	0.030396539880581056	No data	No data
Lentivirus Infections	0.0036957985468470188	No data	No data	No data	No data	No data	No data	No data	No data	No data	No data	No data	No data	No data	No data	No data	No data	No data	No data	No data	No data	0.030396539880581056	No data	No data
diffuse large B-cell lymphoma	0.0036957985468470188	No data	No data	No data	No data	No data	No data	No data	No data	No data	No data	No data	No data	No data	No data	No data	No data	No data	No data	No data	No data	0.030396539880581056	No data	No data
Herpes Zoster	0.0036957985468470188	No data	No data	No data	No data	No data	No data	No data	No data	No data	No data	No data	No data	No data	No data	No data	No data	No data	No data	No data	No data	0.030396539880581056	No data	No data
squamous cell lung carcinoma	0.0036957985468470188	No data	No data	No data	No data	No data	No data	No data	No data	No data	No data	No data	No data	No data	No data	No data	No data	No data	No data	No data	No data	0.030396539880581056	No data	No data
lymphoma	0.0036957985468470188	No data	No data	No data	No data	No data	No data	No data	No data	No data	No data	No data	No data	No data	No data	No data	No data	No data	No data	No data	No data	0.030396539880581056	No data	No data
brain cancer	0.0036957985468470188	No data	No data	No data	No data	No data	No data	No data	No data	No data	No data	No data	No data	No data	No data	No data	No data	No data	No data	No data	No data	0.030396539880581056	No data	No data
mucous membrane pemphigoid	0.0036957985468470188	No data	No data	No data	No data	No data	No data	No data	No data	No data	No data	No data	No data	No data	No data	No data	No data	No data	No data	No data	No data	0.030396539880581056	No data	No data
Mental deterioration	0.0036957985468470188	No data	No data	No data	No data	No data	No data	No data	No data	No data	No data	No data	No data	No data	No data	No data	No data	No data	No data	No data	No data	0.030396539880581056	No data	No data
major depressive disorder	0.0036957985468470188	No data	No data	No data	No data	No data	No data	No data	No data	No data	No data	No data	No data	No data	No data	No data	No data	No data	No data	No data	No data	0.030396539880581056	No data	No data
esophageal carcinoma	0.0036957985468470188	No data	No data	No data	No data	No data	No data	No data	No data	No data	No data	No data	No data	No data	No data	No data	No data	No data	No data	No data	No data	0.030396539880581056	No data	No data
hereditary sensory and autonomic neuropathy	0.0036957985468470188	No data	No data	No data	No data	No data	No data	No data	No data	No data	No data	No data	No data	No data	No data	No data	No data	No data	No data	No data	No data	0.030396539880581056	No data	No data
pulmonary fibrosis	0.0036957985468470188	No data	No data	No data	No data	No data	No data	No data	No data	No data	No data	No data	No data	No data	No data	No data	No data	No data	No data	No data	No data	0.030396539880581056	No data	No data
multiple myeloma	0.003546136652472621	No data	No data	No data	No data	No data	No data	No data	No data	No data	No data	No data	No data	No data	No data	No data	No data	No data	No data	No data	No data	No data	0.029165627620810913	No data
COVID-19	0.003326218692162316	No data	No data	No data	No data	No data	No data	No data	No data	No data	No data	No data	No data	No data	No data	No data	No data	No data	No data	No data	No data	0.02735688589252295	No data	No data
irritable bowel syndrome	0.0029566388374776143	No data	No data	No data	No data	No data	No data	No data	No data	No data	No data	No data	No data	No data	No data	No data	No data	No data	No data	No data	No data	0.024317231904464845	No data	No data
early myoclonic encephalopathy	0.0029566388374776143	No data	No data	No data	No data	No data	No data	No data	No data	No data	No data	No data	No data	No data	No data	No data	No data	No data	No data	No data	No data	0.024317231904464845	No data	No data
heart failure	0.0029566388374776143	No data	No data	No data	No data	No data	No data	No data	No data	No data	No data	No data	No data	No data	No data	No data	No data	No data	No data	No data	No data	0.024317231904464845	No data	No data
squamous cell carcinoma	0.0022174791281082107	No data	No data	No data	No data	No data	No data	No data	No data	No data	No data	No data	No data	No data	No data	No data	No data	No data	No data	No data	No data	0.01823792392834863	No data	No data
obstructive sleep apnea	0.0022174791281082107	No data	No data	No data	No data	No data	No data	No data	No data	No data	No data	No data	No data	No data	No data	No data	No data	No data	No data	No data	No data	0.01823792392834863	No data	No data
gastric cancer	0.0022174791281082107	No data	No data	No data	No data	No data	No data	No data	No data	No data	No data	No data	No data	No data	No data	No data	No data	No data	No data	No data	No data	0.01823792392834863	No data	No data
Fulminant hepatitis	0.0022174791281082107	No data	No data	No data	No data	No data	No data	No data	No data	No data	No data	No data	No data	No data	No data	No data	No data	No data	No data	No data	No data	0.01823792392834863	No data	No data
calf circumference measurement	0.0022174791281082107	No data	No data	No data	No data	No data	No data	No data	No data	No data	No data	No data	No data	No data	No data	No data	No data	No data	No data	No data	No data	0.01823792392834863	No data	No data
endometrium adenocarcinoma	0.0022174791281082107	No data	No data	No data	No data	No data	No data	No data	No data	No data	No data	No data	No data	No data	No data	No data	No data	No data	No data	No data	No data	0.01823792392834863	No data	No data
schizoaffective disorder	0.0022174791281082107	No data	No data	No data	No data	No data	No data	No data	No data	No data	No data	No data	No data	No data	No data	No data	No data	No data	No data	No data	No data	0.01823792392834863	No data	No data
gastritis	0.0022174791281082107	No data	No data	No data	No data	No data	No data	No data	No data	No data	No data	No data	No data	No data	No data	No data	No data	No data	No data	No data	No data	0.01823792392834863	No data	No data
common variable immunodeficiency	0.0022174791281082107	No data	No data	No data	No data	No data	No data	No data	No data	No data	No data	No data	No data	No data	No data	No data	No data	No data	No data	No data	No data	0.01823792392834863	No data	No data
SATB2 associated disorder	0.0022174791281082107	No data	No data	No data	No data	No data	No data	No data	No data	No data	No data	No data	No data	No data	No data	No data	No data	No data	No data	No data	No data	0.01823792392834863	No data	No data
Miyoshi myopathy	0.0022174791281082107	No data	No data	No data	No data	No data	No data	No data	No data	No data	No data	No data	No data	No data	No data	No data	No data	No data	No data	No data	No data	0.01823792392834863	No data	No data
ulcer disease	0.0022174791281082107	No data	No data	No data	No data	No data	No data	No data	No data	No data	No data	No data	No data	No data	No data	No data	No data	No data	No data	No data	No data	0.01823792392834863	No data	No data
Infertility	0.0022174791281082107	No data	No data	No data	No data	No data	No data	No data	No data	No data	No data	No data	No data	No data	No data	No data	No data	No data	No data	No data	No data	0.01823792392834863	No data	No data
Fabry disease	0.0022174791281082107	No data	No data	No data	No data	No data	No data	No data	No data	No data	No data	No data	No data	No data	No data	No data	No data	No data	No data	No data	No data	0.01823792392834863	No data	No data
kidney oncocytoma	0.0022174791281082107	No data	No data	No data	No data	No data	No data	No data	No data	No data	No data	No data	No data	No data	No data	No data	No data	No data	No data	No data	No data	0.01823792392834863	No data	No data
polycystic ovary syndrome	0.0022174791281082107	No data	No data	No data	No data	No data	No data	No data	No data	No data	No data	No data	No data	No data	No data	No data	No data	No data	No data	No data	No data	0.01823792392834863	No data	No data
melanoma	0.0022174791281082107	No data	No data	No data	No data	No data	No data	No data	No data	No data	No data	No data	No data	No data	No data	No data	No data	No data	No data	No data	No data	0.01823792392834863	No data	No data
chronic hepatitis	0.0022174791281082107	No data	No data	No data	No data	No data	No data	No data	No data	No data	No data	No data	No data	No data	No data	No data	No data	No data	No data	No data	No data	0.01823792392834863	No data	No data
Endometritis	0.0022174791281082107	No data	No data	No data	No data	No data	No data	No data	No data	No data	No data	No data	No data	No data	No data	No data	No data	No data	No data	No data	No data	0.01823792392834863	No data	No data
Human T-lymphotropic virus 1 infectious disease	0.0022174791281082107	No data	No data	No data	No data	No data	No data	No data	No data	No data	No data	No data	No data	No data	No data	No data	No data	No data	No data	No data	No data	0.01823792392834863	No data	No data
hematopoietic and lymphoid cell neoplasm	0.0022174791281082107	No data	No data	No data	No data	No data	No data	No data	No data	No data	No data	No data	No data	No data	No data	No data	No data	No data	No data	No data	No data	0.01823792392834863	No data	No data
lung carcinoma	0.0022174791281082107	No data	No data	No data	No data	No data	No data	No data	No data	No data	No data	No data	No data	No data	No data	No data	No data	No data	No data	No data	No data	0.01823792392834863	No data	No data
prostate intraepithelial neoplasia	0.0022174791281082107	No data	No data	No data	No data	No data	No data	No data	No data	No data	No data	No data	No data	No data	No data	No data	No data	No data	No data	No data	No data	0.01823792392834863	No data	No data
Ataxia	0.0022174791281082107	No data	No data	No data	No data	No data	No data	No data	No data	No data	No data	No data	No data	No data	No data	No data	No data	No data	No data	No data	No data	0.01823792392834863	No data	No data
myelodysplastic syndrome	0.0022174791281082107	No data	No data	No data	No data	No data	No data	No data	No data	No data	No data	No data	No data	No data	No data	No data	No data	No data	No data	No data	No data	0.01823792392834863	No data	No data
cervical cancer	0.0021045519502878854	No data	No data	No data	No data	No data	No data	No data	No data	No data	No data	No data	No data	No data	No data	No data	No data	No data	No data	No data	No data	0.01730914076533088	No data	No data
endometriosis	0.0018478992734235094	No data	No data	No data	No data	No data	No data	No data	No data	No data	No data	No data	No data	No data	No data	No data	No data	No data	No data	No data	No data	0.015198269940290528	No data	No data
invasive breast ductal carcinoma	0.001731090879137546	No data	No data	No data	No data	No data	No data	No data	No data	No data	No data	No data	No data	No data	No data	No data	No data	No data	No data	No data	No data	No data	0.014237565245406928	No data
macroglobulinemia	0.0016495367690656697	No data	No data	No data	No data	No data	No data	No data	No data	No data	No data	No data	No data	No data	No data	No data	No data	No data	No data	No data	No data	No data	0.013566813653348442	No data
ischemia	0.0014783194187388072	No data	No data	No data	No data	No data	No data	No data	No data	No data	No data	No data	No data	No data	No data	No data	No data	No data	No data	No data	No data	0.012158615952232422	No data	No data
urogenital neoplasm	0.0014783194187388072	No data	No data	No data	No data	No data	No data	No data	No data	No data	No data	No data	No data	No data	No data	No data	No data	No data	No data	No data	No data	0.012158615952232422	No data	No data
Huntington disease	0.0014783194187388072	No data	No data	No data	No data	No data	No data	No data	No data	No data	No data	No data	No data	No data	No data	No data	No data	No data	No data	No data	No data	0.012158615952232422	No data	No data
tauopathy	0.0014783194187388072	No data	No data	No data	No data	No data	No data	No data	No data	No data	No data	No data	No data	No data	No data	No data	No data	No data	No data	No data	No data	0.012158615952232422	No data	No data
Hydrocephalus	0.0014783194187388072	No data	No data	No data	No data	No data	No data	No data	No data	No data	No data	No data	No data	No data	No data	No data	No data	No data	No data	No data	No data	0.012158615952232422	No data	No data
inflammatory bowel disease	0.0014783194187388072	No data	No data	No data	No data	No data	No data	No data	No data	No data	No data	No data	No data	No data	No data	No data	No data	No data	No data	No data	No data	0.012158615952232422	No data	No data
Arrhythmia	0.0014783194187388072	No data	No data	No data	No data	No data	No data	No data	No data	No data	No data	No data	No data	No data	No data	No data	No data	No data	No data	No data	No data	0.012158615952232422	No data	No data
Epstein-Barr virus infection	0.0014783194187388072	No data	No data	No data	No data	No data	No data	No data	No data	No data	No data	No data	No data	No data	No data	No data	No data	No data	No data	No data	No data	0.012158615952232422	No data	No data
Burkitts lymphoma	0.0014783194187388072	No data	No data	No data	No data	No data	No data	No data	No data	No data	No data	No data	No data	No data	No data	No data	No data	No data	No data	No data	No data	0.012158615952232422	No data	No data
breast carcinoma	0.0014783194187388072	No data	No data	No data	No data	No data	No data	No data	No data	No data	No data	No data	No data	No data	No data	No data	No data	No data	No data	No data	No data	0.012158615952232422	No data	No data
exstrophy-epispadias complex	0.0014783194187388072	No data	No data	No data	No data	No data	No data	No data	No data	No data	No data	No data	No data	No data	No data	No data	No data	No data	No data	No data	No data	0.012158615952232422	No data	No data
colorectal neoplasm	0.0014783194187388072	No data	No data	No data	No data	No data	No data	No data	No data	No data	No data	No data	No data	No data	No data	No data	No data	No data	No data	No data	No data	0.012158615952232422	No data	No data
dyspepsia	0.0014783194187388072	No data	No data	No data	No data	No data	No data	No data	No data	No data	No data	No data	No data	No data	No data	No data	No data	No data	No data	No data	No data	0.012158615952232422	No data	No data
pancreatic neoplasm	0.0014783194187388072	No data	No data	No data	No data	No data	No data	No data	No data	No data	No data	No data	No data	No data	No data	No data	No data	No data	No data	No data	No data	0.012158615952232422	No data	No data
