# Supplementary material for: Conserved Blood Transcriptome Patterns Highlight microRNA and Hub Gene Drivers of Neurodegeneration
Source: Genes (Basel). 2025 Oct 10;16(10):1178. doi: 10.3390/genes16101178 (PMC12562450; doi:10.3390/genes16101178)
Supplement: Supplementary file 1 [file genes-16-01178-s001.zip › Dataset S1. Summary of Preserved Modules in Different Permutations.xlsx]

## Sheet: 1000 Permutations
Module	Zsummary.pres	TestSet	moduleSize
red	13.0327	HD	206
turquoise	15.8673	HD	1000
red	10.634	PD	206
red	12.0647	ALS	206
turquoise	11.9455	ALS	1000

## Sheet: 100 permutations
Module	Zsummary.pres	TestSet	moduleSize
red	12.8491	HD	206
turquoise	16.5001	HD	1000
red	10.8447	PD	206
red	11.8015	ALS	206
turquoise	12.6956	ALS	1000
