# Supplementary material for: Conserved Blood Transcriptome Patterns Highlight microRNA and Hub Gene Drivers of Neurodegeneration
Source: Genes (Basel). 2025 Oct 10;16(10):1178. doi: 10.3390/genes16101178 (PMC12562450; doi:10.3390/genes16101178)
Supplement: Supplementary file 1 [file genes-16-01178-s001.zip › Dataset S2. miRNA_Regulation_Red.csv]

miRNA	targets	upregulated	downregulated	avg_log2FC	min_pvalue	validation_status	databases	miRNA_clean
hsa-miR-335-3p	14	7	19	-0.8851954737919536	0.0010884404482785612	Validated	tarbase;diana_microt;elmmo;miranda;mirdb	miR-335-3p
hsa-miR-34a-5p	14	3	17	-1.4550686178924945	0.005429346001707018	Validated	mirtarbase;tarbase;diana_microt;elmmo;mirdb;pita;targetscan	miR-34a-5p
hsa-let-7d-5p	13	1	15	-1.8329740714232052	0.0022567092834506184	Validated	mirtarbase;tarbase;pita	let-7d-5p
hsa-miR-106b-5p	13	5	17	-1.306960257419943	0.0020181637161877006	Validated	mirtarbase;tarbase;diana_microt;elmmo	miR-106b-5p
hsa-miR-139-5p	13	2	18	-1.1793113621102749	0.0025267018869053574	Validated	mirtarbase;tarbase;diana_microt;elmmo;miranda;mirdb;targetscan	miR-139-5p
hsa-miR-15a-5p	13	6	28	-0.7859360501531596	0.001303117403294891	Validated	mirtarbase;tarbase;diana_microt;elmmo;miranda;mirdb;pictar;pita;targetscan	miR-15a-5p
hsa-miR-16-5p	13	9	24	-1.0319057346369755	0.004862707706401124	Validated	mirtarbase;tarbase;diana_microt;elmmo;miranda;mirdb;pictar;pita;targetscan	miR-16-5p
hsa-miR-181b-5p	13	2	16	-1.2854396225596554	0.005808163790497929	Validated	tarbase;elmmo;miranda	miR-181b-5p
hsa-miR-20a-5p	13	2	20	-1.0912701268630305	0.0020127568244934085	Validated	mirtarbase;tarbase;diana_microt;elmmo	miR-20a-5p
hsa-miR-20b-5p	13	2	17	-1.402873850866918	0.0021838997260201724	Validated	mirtarbase;tarbase;diana_microt;elmmo	miR-20b-5p
hsa-miR-26a-5p	13	5	12	-1.3517334524171523	0.003082080809166655	Validated	mirtarbase;tarbase;diana_microt;elmmo;miranda;pita	miR-26a-5p
hsa-miR-26b-5p	13	3	15	-1.5175637451380972	0.006018297161674127	Validated	mirtarbase;tarbase;diana_microt;elmmo;microcosm;miranda	miR-26b-5p
hsa-miR-30a-5p	13	5	15	-0.8188859947480703	0.001920966861303896	Validated	tarbase;diana_microt;elmmo;miranda;mirdb;targetscan	miR-30a-5p
hsa-let-7b-5p	12	3	15	-1.3447173863261521	0.004288354299496859	Validated	mirtarbase;tarbase;elmmo;pita	let-7b-5p
hsa-let-7f-5p	12	2	11	-1.119253834420441	0.003275112799135968	Validated	tarbase;elmmo	let-7f-5p
hsa-let-7i-5p	12	3	11	-1.4039494912845303	0.006006774886511267	Validated	tarbase;elmmo;pita	let-7i-5p
hsa-miR-101-3p	12	3	15	-1.4383725988704272	0.0035384996503125877	Validated	tarbase;diana_microt;elmmo;miranda;pita	miR-101-3p
hsa-miR-103a-3p	12	8	19	-0.7338107486399775	0.0012520189015194773	Validated	mirtarbase;tarbase;diana_microt;elmmo;miranda;pita;targetscan	miR-103a-3p
hsa-miR-106a-5p	12	6	13	-0.839081476940101	0.001281915666302666	Validated	mirtarbase;tarbase;diana_microt;elmmo	miR-106a-5p
hsa-miR-1271-5p	12	4	17	-0.8344172211427591	0.0015275806740392	Validated	tarbase;diana_microt;elmmo;mirdb;pita;targetscan	miR-1271-5p
hsa-miR-15b-5p	12	7	26	-0.9030610368763936	0.001544642775086686	Validated	mirtarbase;tarbase;diana_microt;elmmo;miranda;mirdb;pictar;pita;targetscan	miR-15b-5p
hsa-miR-17-5p	12	4	14	-1.2583938006172657	0.004748003537300974	Validated	mirtarbase;tarbase;diana_microt;elmmo	miR-17-5p
hsa-miR-196a-5p	12	3	10	-1.1673402095812737	0.008976778850192206	Validated	tarbase;pita	miR-196a-5p
hsa-miR-19a-3p	12	4	19	-1.1076423075438133	0.0011374605128075927	Validated	tarbase;diana_microt;elmmo;miranda;mirdb;targetscan	miR-19a-3p
hsa-miR-19b-3p	12	6	17	-1.2234636957853855	0.0028312611789442603	Validated	tarbase;diana_microt;elmmo;miranda;mirdb;targetscan	miR-19b-3p
hsa-miR-210-3p	12	1	14	-1.941041818112664	0.001801481328206137	Validated	mirtarbase;tarbase;miranda;pita	miR-210-3p
hsa-miR-25-3p	12	0	13	-1.6564173179931412	0.0033927596146240834	Validated	tarbase;miranda	miR-25-3p
hsa-miR-27a-3p	12	6	23	-1.1880374608685749	0.0018665777249261737	Validated	mirtarbase;tarbase;diana_microt;elmmo;microcosm;miranda;mirdb;pita;targetscan	miR-27a-3p
hsa-miR-30d-5p	12	4	16	-1.106192679441856	0.0021769071731250734	Validated	tarbase;diana_microt;elmmo;miranda;mirdb;pita;targetscan	miR-30d-5p
hsa-miR-30e-3p	12	4	17	-0.9926666407839425	0.0027193183035124097	Validated	mirtarbase;tarbase;diana_microt;elmmo;miranda;mirdb	miR-30e-3p
hsa-miR-374a-5p	12	2	18	-1.3275627877747427	0.0030763095349539073	Validated	mirtarbase;tarbase;diana_microt;elmmo;miranda;mirdb	miR-374a-5p
hsa-miR-424-5p	12	6	24	-1.1896832266358788	0.0015007083218079062	Validated	mirtarbase;tarbase;diana_microt;elmmo;miranda;mirdb;pictar;pita;targetscan	miR-424-5p
hsa-let-7a-5p	11	1	13	-1.0576614016516195	0.0024090626467950646	Validated	mirecords;mirtarbase;tarbase;elmmo	let-7a-5p
hsa-let-7e-5p	11	1	12	-1.6638711734636922	0.0064402762132231145	Validated	tarbase;elmmo;pita	let-7e-5p
hsa-miR-15b-3p	11	2	9	-1.4786760766412281	0.0029377269078977404	Validated	tarbase	miR-15b-3p
hsa-miR-181a-5p	11	4	14	-0.6440336225315414	0.0021763395559974016	Validated	mirtarbase;tarbase;diana_microt;elmmo;miranda;pita	miR-181a-5p
hsa-miR-182-5p	11	4	15	-0.7330849928036525	0.0021929043859709053	Validated	tarbase;diana_microt;elmmo;miranda;mirdb;pita;targetscan	miR-182-5p
hsa-miR-183-5p	11	4	17	-0.8099449097927928	0.003043134936131537	Validated	mirtarbase;tarbase;diana_microt;elmmo;miranda;mirdb;pita	miR-183-5p
hsa-miR-186-5p	11	4	22	-1.1312112385635684	0.0018611281760968269	Validated	mirtarbase;tarbase;diana_microt;elmmo;miranda;mirdb	miR-186-5p
hsa-miR-21-5p	11	2	10	-0.9340767211078445	0.004488284138729795	Validated	mirtarbase;tarbase	miR-21-5p
hsa-miR-221-3p	11	5	10	-1.2010334202025896	0.0010119315395131707	Validated	mirecords;mirtarbase;tarbase;elmmo;miranda;pita	miR-221-3p
hsa-miR-30e-5p	11	5	13	-0.8002031607872855	0.0021064337184652686	Validated	tarbase;diana_microt;elmmo;microcosm;miranda;mirdb;targetscan	miR-30e-5p
hsa-miR-33a-3p	11	5	18	-0.6147298059162564	0.0010600422392599285	Validated	mirtarbase;tarbase;diana_microt;elmmo;microcosm;miranda;mirdb;pictar	miR-33a-3p
hsa-miR-33a-5p	11	2	13	-1.2289837701153399	0.0022657286720350386	Validated	mirtarbase;tarbase;elmmo;miranda;mirdb;pita;targetscan	miR-33a-5p
hsa-miR-361-5p	11	3	8	-0.6940299054200428	0.0013673541429452599	Validated	tarbase;elmmo	miR-361-5p
hsa-miR-3662	11	6	10	-0.23583271995206248	0.0025795764497015625	Validated	tarbase;diana_microt;elmmo;mirdb	miR-3662
hsa-miR-374b-5p	11	4	13	-1.2374923811813205	0.001374641633592546	Validated	tarbase;diana_microt;elmmo;miranda;mirdb	miR-374b-5p
hsa-miR-548c-3p	11	9	18	-0.7223144036986008	0.006583601756952703	Validated	mirtarbase;diana_microt;elmmo;miranda;mirdb	miR-548c-3p
hsa-miR-7-5p	11	4	17	-1.4375697144399944	0.0010643436620011925	Validated	mirtarbase;tarbase;diana_microt;elmmo;miranda;pita;targetscan	miR-7-5p
hsa-miR-92a-3p	11	0	11	-1.9347968718752098	0.005292459186865017	Validated	mirtarbase;tarbase	miR-92a-3p
hsa-miR-93-5p	11	4	16	-1.1751964210228723	0.0011778633226640523	Validated	mirtarbase;tarbase;diana_microt;elmmo;pita	miR-93-5p
hsa-miR-107	10	4	22	-0.9139316619631039	0.00483968856325373	Validated	mirtarbase;tarbase;diana_microt;elmmo;miranda;pita;targetscan	miR-107
hsa-miR-142-5p	10	5	14	-0.9541110846113434	0.0014543184193316848	Validated	mirtarbase;tarbase;diana_microt;elmmo;miranda;pita	miR-142-5p
hsa-miR-155-5p	10	5	17	-0.8067637981504869	0.0036253182946238667	Validated	mirtarbase;tarbase;diana_microt;elmmo;miranda;mirdb	miR-155-5p
hsa-miR-18a-5p	10	3	8	-0.7769148008454696	0.0026434284993447363	Validated	tarbase;elmmo	miR-18a-5p
hsa-miR-18b-5p	10	2	9	-0.8697164776995798	0.004344383687712252	Validated	tarbase;elmmo	miR-18b-5p
hsa-miR-191-5p	10	4	9	-1.1789471639570122	0.007885758937802165	Validated	mirtarbase;tarbase;miranda	miR-191-5p
hsa-miR-195-5p	10	3	24	-1.1250562357579452	0.007481010573683307	Validated	mirtarbase;tarbase;diana_microt;elmmo;miranda;mirdb;pictar;pita;targetscan	miR-195-5p
hsa-miR-23a-3p	10	3	13	-0.9586136066917095	0.01124747342430055	Validated	mirtarbase;tarbase;diana_microt;elmmo;miranda;pita	miR-23a-3p
hsa-miR-23b-3p	10	3	12	-0.8133610832223924	0.0012275554623920471	Validated	tarbase;diana_microt;elmmo;miranda;pita	miR-23b-3p
hsa-miR-27b-3p	10	7	18	-0.7243872923909342	0.0019371852432377638	Validated	mirtarbase;tarbase;diana_microt;elmmo;microcosm;miranda;mirdb;pita;targetscan	miR-27b-3p
hsa-miR-29a-3p	10	7	10	-0.6496519510552372	0.0025022201254032554	Validated	mirtarbase;tarbase;elmmo;pita;targetscan	miR-29a-3p
hsa-miR-29b-3p	10	4	13	-1.4591438930984904	0.0021150605792645367	Validated	mirtarbase;tarbase;elmmo;pita;targetscan	miR-29b-3p
hsa-miR-29c-3p	10	3	15	-0.9524935172283701	0.0016775588027667255	Validated	mirtarbase;tarbase;elmmo;miranda;pita;targetscan	miR-29c-3p
hsa-miR-30d-3p	10	3	14	-0.8445103170427194	0.0016816315152682363	Validated	mirtarbase;tarbase;diana_microt;elmmo;miranda;mirdb;pictar	miR-30d-3p
hsa-miR-32-5p	10	1	9	-1.745353609698838	0.008159781391266734	Validated	mirtarbase;tarbase;miranda	miR-32-5p
hsa-miR-320a-3p	10	1	18	-1.1869053034734935	0.007926901795901359	Validated	tarbase;diana_microt;elmmo;pita	miR-320a-3p
hsa-miR-320b	10	1	17	-1.3757308698049187	0.009015540141845121	Validated	tarbase;diana_microt;elmmo;pita	miR-320b
hsa-miR-320c	10	3	14	-1.0587004291541018	0.003698969791410491	Validated	mirtarbase;tarbase;diana_microt;elmmo;pita	miR-320c
hsa-miR-340-5p	10	3	18	-0.9819039990475689	0.0012430323015432806	Validated	mirtarbase;tarbase;diana_microt;elmmo;miranda;mirdb;targetscan	miR-340-5p
hsa-miR-3671	10	5	12	-0.8942410058427573	0.00172384798922576	Validated	mirtarbase;diana_microt;elmmo	miR-3671
hsa-miR-590-3p	10	5	17	-0.9660371473565315	0.00426831516623497	Validated	tarbase;diana_microt;elmmo;miranda;mirdb	miR-590-3p
hsa-miR-877-5p	10	2	13	-0.9695358678204561	0.0039792808922939	Validated	mirtarbase;tarbase;diana_microt;pita;targetscan	miR-877-5p
hsa-miR-92b-3p	10	1	9	-1.162351834931816	0.0011143693465273828	Validated	mirtarbase;tarbase	miR-92b-3p
hsa-miR-98-5p	10	0	13	-2.1700697585810946	0.00443936730013229	Validated	mirtarbase;tarbase;elmmo;pita	miR-98-5p
hsa-let-7c-5p	9	2	11	-0.8055057393744058	0.002058132094098255	Validated	mirtarbase;tarbase;elmmo;pita	let-7c-5p
hsa-let-7g-5p	9	1	10	-1.3569334718346011	0.018736996728461238	Validated	mirtarbase;tarbase;elmmo	let-7g-5p
hsa-miR-130b-5p	9	6	5	-0.3559745329540696	0.007710468106204644	Validated	tarbase;diana_microt;miranda	miR-130b-5p
hsa-miR-181c-5p	9	6	9	-0.6225494869927314	0.0023008394530043006	Validated	mirecords;mirtarbase;tarbase;diana_microt;elmmo;miranda	miR-181c-5p
hsa-miR-194-5p	9	2	9	-1.5589634521077453	0.003202255872776732	Validated	mirtarbase;tarbase;miranda	miR-194-5p
hsa-miR-200b-3p	9	7	11	-0.5611671993174582	0.006018606417346746	Validated	mirtarbase;tarbase;diana_microt;elmmo;miranda;mirdb;targetscan	miR-200b-3p
hsa-miR-203a-3p	9	1	13	-1.415957680371487	0.006011132656829432	Validated	mirtarbase;tarbase;diana_microt;elmmo;miranda	miR-203a-3p
hsa-miR-2110	9	1	10	-1.3651480150142716	0.0014290766215417534	Validated	tarbase;diana_microt;miranda	miR-2110
hsa-miR-30a-3p	9	1	15	-1.7875924681619069	0.0019993341790977867	Validated	mirtarbase;tarbase;diana_microt;elmmo;miranda;mirdb	miR-30a-3p
hsa-miR-3133	9	3	17	-1.1356652916141765	0.004708320000441745	Validated	mirtarbase;diana_microt;elmmo;miranda	miR-3133
hsa-miR-33b-5p	9	2	10	-0.7791956978194939	0.0015762824357952922	Validated	tarbase;elmmo;miranda;mirdb;pita;targetscan	miR-33b-5p
hsa-miR-376a-5p	9	0	9	-2.0270035346802864	0.005607118921820075	Validated	tarbase;elmmo	miR-376a-5p
hsa-miR-429	9	3	16	-1.0609586011014815	0.0012022801800630988	Validated	mirtarbase;tarbase;diana_microt;elmmo;miranda;mirdb;pita;targetscan	miR-429
hsa-miR-452-5p	9	4	11	-0.9108637163101097	0.007858092779526487	Validated	mirtarbase;tarbase;microcosm;miranda;mirdb;pita;targetscan	miR-452-5p
hsa-miR-454-3p	9	2	12	-1.1823475948140865	0.004979958514450118	Validated	tarbase;elmmo;miranda;pita	miR-454-3p
hsa-miR-495-3p	9	7	12	-0.47042048304943845	0.0021460772450082005	Predicted Only	diana_microt;elmmo;miranda;pita	miR-495-3p
hsa-miR-513a-3p	9	2	14	-0.8758057577539363	0.0037721124372910707	Validated	mirtarbase;diana_microt;elmmo	miR-513a-3p
hsa-miR-5692a	9	2	8	-0.45511191577768817	0.001555098427925259	Predicted Only	diana_microt;mirdb	miR-5692a
hsa-miR-641	9	4	11	-1.040745125263689	0.005629298498621211	Validated	tarbase;diana_microt;elmmo;miranda;pita	miR-641
hsa-miR-9-5p	9	1	20	-1.3781041457718832	0.0017394212775398046	Validated	mirtarbase;tarbase;diana_microt;elmmo;miranda;mirdb;pita;targetscan	miR-9-5p
hsa-miR-1-3p	8	4	16	-1.05404858702598	0.005223467539995909	Validated	mirtarbase;tarbase;diana_microt;elmmo;miranda;targetscan	miR-1-3p
hsa-miR-124-3p	8	2	8	-1.347873510086796	0.005813752856338397	Validated	tarbase;elmmo;miranda	miR-124-3p
hsa-miR-130b-3p	8	3	10	-0.9456413655166225	0.007810852654976771	Validated	tarbase;diana_microt;elmmo;miranda;pita	miR-130b-3p
hsa-miR-143-3p	8	3	13	-0.8211509392227639	0.007054779019905254	Validated	mirecords;mirtarbase;tarbase;diana_microt;miranda;mirdb;pita;targetscan	miR-143-3p
hsa-miR-148b-5p	8	2	14	-1.0168319040953453	0.0017176240405533463	Validated	tarbase;diana_microt;elmmo;miranda	miR-148b-5p
hsa-miR-181d-5p	8	3	11	-1.3873515304012445	0.006554035970009864	Validated	tarbase;elmmo;miranda	miR-181d-5p
hsa-miR-200c-3p	8	4	15	-0.8708558165663	0.001152056235121563	Validated	mirtarbase;tarbase;diana_microt;elmmo;miranda;mirdb;pita;targetscan	miR-200c-3p
hsa-miR-222-3p	8	1	7	-1.1778916192597477	0.006758254499873146	Validated	tarbase;elmmo	miR-222-3p
hsa-miR-302c-5p	8	5	11	-0.42693902552159574	0.003833927018335089	Validated	mirtarbase;diana_microt;elmmo;miranda	miR-302c-5p
hsa-miR-30c-5p	8	5	12	-0.6974018103329394	0.004956772747216747	Validated	mirtarbase;tarbase;diana_microt;elmmo;microcosm;miranda;mirdb;targetscan	miR-30c-5p
hsa-miR-3148	8	4	9	-0.45927347484450765	0.001871604410232976	Validated	mirtarbase;diana_microt;miranda	miR-3148
hsa-miR-338-5p	8	5	10	-0.6677700891222844	0.012716155389789492	Predicted Only	diana_microt;elmmo;miranda;pita	miR-338-5p
hsa-miR-3613-3p	8	3	12	-0.6883535933556284	0.008794840898364784	Validated	mirtarbase;tarbase;diana_microt;elmmo;mirdb	miR-3613-3p
hsa-miR-423-5p	8	1	8	-1.157795015010173	0.025757711638230832	Validated	tarbase;miranda	miR-423-5p
hsa-miR-4282	8	7	13	-0.2367800525136992	0.008648667286382989	Validated	mirtarbase;diana_microt;elmmo;miranda;mirdb	miR-4282
hsa-miR-450b-5p	8	4	8	-1.152001015349007	0.0012287132174242288	Validated	tarbase;diana_microt;elmmo;miranda	miR-450b-5p
hsa-miR-497-5p	8	7	16	-0.700741451663336	0.0012962277454789729	Validated	mirtarbase;tarbase;diana_microt;elmmo;miranda;mirdb;pictar;pita;targetscan	miR-497-5p
hsa-miR-513c-3p	8	3	6	-0.23158047487229527	0.0011108642739709467	Validated	mirtarbase;diana_microt	miR-513c-3p
hsa-miR-548aj-3p	8	3	8	-0.8061859935764266	0.004437832293566316	Validated	mirtarbase;diana_microt;mirdb	miR-548aj-3p
hsa-miR-548e-3p	8	7	5	-0.16487265449360564	0.0037993022138252857	Validated	mirtarbase;tarbase;diana_microt;elmmo;miranda	miR-548e-3p
hsa-miR-548f-3p	8	2	11	-0.7998909187384533	0.001016387744108215	Validated	mirtarbase;diana_microt;elmmo;miranda	miR-548f-3p
hsa-miR-548x-3p	8	5	11	-0.9243931857864635	0.002473295598756522	Validated	mirtarbase;diana_microt;elmmo;miranda;mirdb	miR-548x-3p
hsa-miR-5688	8	4	4	-0.5027897794620588	0.007980231235036626	Predicted Only	diana_microt	miR-5688
hsa-miR-944	8	8	6	-0.052239381676026035	0.0028206593350041656	Validated	tarbase;diana_microt;elmmo;miranda;pita	miR-944
hsa-let-7a-3p	7	3	14	-0.9384848874175149	0.0026996746414806694	Validated	tarbase;diana_microt;elmmo;miranda;mirdb	let-7a-3p
hsa-let-7b-3p	7	6	12	-0.5483242217432615	0.002038831377634779	Validated	tarbase;diana_microt;elmmo;miranda;mirdb	let-7b-3p
hsa-let-7f-1-3p	7	6	11	-0.9950760170067593	0.0036548559933435175	Validated	tarbase;diana_microt;elmmo;miranda;mirdb	let-7f-1-3p
hsa-miR-1179	7	2	8	-1.2315143808877718	0.007070302098523826	Validated	tarbase;diana_microt;elmmo;miranda;mirdb	miR-1179
hsa-miR-125a-3p	7	2	7	-1.2178780218114225	0.010999963869107888	Validated	tarbase;diana_microt;miranda;pita	miR-125a-3p
hsa-miR-125b-5p	7	4	11	-1.1558192917679788	0.01444893390755169	Validated	mirecords;mirtarbase;tarbase;diana_microt;elmmo;miranda;pita;targetscan	miR-125b-5p
hsa-miR-126-5p	7	2	9	-1.027931599443698	0.014120522157987581	Validated	tarbase;diana_microt;elmmo;miranda;mirdb	miR-126-5p
hsa-miR-1264	7	2	8	-0.8356581023320998	0.0056865970820654185	Validated	mirtarbase;tarbase;diana_microt;elmmo	miR-1264
hsa-miR-1277-5p	7	2	5	-0.9198628689997949	0.012646905826404691	Predicted Only	diana_microt	miR-1277-5p
hsa-miR-1290	7	6	9	-0.7230864312749938	0.0021215490272734313	Validated	mirtarbase;tarbase;diana_microt;elmmo;miranda;pita	miR-1290
hsa-miR-1301-3p	7	1	8	-0.7723006067035721	0.0011738731178920717	Validated	tarbase;miranda;pita	miR-1301-3p
hsa-miR-1305	7	3	7	-0.8424012298842642	0.0012291768898721786	Predicted Only	diana_microt;miranda;mirdb;pita	miR-1305
hsa-miR-130a-3p	7	3	8	-0.5608984657154766	0.005702170860953629	Validated	tarbase;diana_microt;elmmo;miranda	miR-130a-3p
hsa-miR-1323	7	3	10	-0.3917330991851536	0.01255691898567602	Predicted Only	diana_microt;elmmo;miranda;mirdb	miR-1323
hsa-miR-154-3p	7	1	7	-1.4990125769874272	0.003871759002795443	Validated	mirtarbase;tarbase;diana_microt;elmmo;miranda	miR-154-3p
hsa-miR-16-2-3p	7	1	8	-1.4386351967616897	0.01890766984247603	Validated	mirtarbase;tarbase;diana_microt;miranda;mirdb	miR-16-2-3p
hsa-miR-17-3p	7	4	5	-0.6836114436461816	0.016369693726068363	Validated	tarbase;diana_microt;miranda	miR-17-3p
hsa-miR-183-3p	7	3	8	-1.0076646091146555	0.008400468109408393	Validated	mirtarbase;tarbase;elmmo;miranda	miR-183-3p
hsa-miR-195-3p	7	4	6	-0.3785276823557653	0.004285886506084352	Validated	mirtarbase;tarbase;diana_microt;miranda;mirdb	miR-195-3p
hsa-miR-196b-5p	7	0	8	-1.7144562642909764	0.002927028398029506	Validated	tarbase;pita	miR-196b-5p
hsa-miR-197-3p	7	4	7	-0.7472530471133392	0.0029244596604257826	Validated	mirtarbase;tarbase;diana_microt;miranda	miR-197-3p
hsa-miR-204-5p	7	4	8	-0.52535200080901	0.014525337285827847	Validated	tarbase;diana_microt;elmmo;miranda;mirdb;targetscan	miR-204-5p
hsa-miR-205-5p	7	4	4	-0.9391092879267646	0.00935336703644134	Validated	tarbase;elmmo;miranda	miR-205-5p
hsa-miR-218-5p	7	0	12	-1.5904095854475881	0.0016801412878558039	Validated	mirtarbase;tarbase;diana_microt;elmmo;miranda;mirdb	miR-218-5p
hsa-miR-224-3p	7	2	7	-1.0534037449895557	0.0010238882466219366	Validated	mirtarbase;diana_microt;elmmo;miranda	miR-224-3p
hsa-miR-301a-3p	7	3	11	-0.9971054738824369	0.007865326090250164	Validated	tarbase;diana_microt;elmmo;miranda;pita	miR-301a-3p
hsa-miR-301b-3p	7	3	8	-1.012364832656556	0.001668388009304181	Validated	tarbase;diana_microt;elmmo;miranda;pita	miR-301b-3p
hsa-miR-302a-5p	7	3	7	-0.6461660519915919	0.0021129789361730216	Validated	mirtarbase;diana_microt;elmmo;miranda	miR-302a-5p
hsa-miR-3065-5p	7	2	6	-1.1725721880961548	0.012293484035413714	Validated	tarbase;diana_microt;miranda	miR-3065-5p
hsa-miR-30b-3p	7	1	6	-1.1807348436616618	0.004376240239245818	Validated	tarbase	miR-30b-3p
hsa-miR-30b-5p	7	3	11	-1.1165167922692465	0.0014924198316875845	Validated	tarbase;diana_microt;elmmo;miranda;mirdb;targetscan	miR-30b-5p
hsa-miR-320d	7	0	12	-1.3256537250849443	0.003542772117769346	Validated	tarbase;diana_microt;elmmo;pita	miR-320d
hsa-miR-335-5p	7	1	10	-1.5618412037458183	0.001392327379900962	Validated	mirtarbase;tarbase;diana_microt;miranda;mirdb	miR-335-5p
hsa-miR-3646	7	2	8	-1.0025852565123592	0.012849783491576092	Validated	mirtarbase;diana_microt;elmmo	miR-3646
hsa-miR-3658	7	2	8	-0.4749116007402182	0.009977961455704645	Predicted Only	diana_microt;elmmo;mirdb	miR-3658
hsa-miR-4275	7	3	7	-0.8834760773634943	0.001249194631818682	Predicted Only	diana_microt;elmmo;miranda;mirdb	miR-4275
hsa-miR-4307	7	3	7	-0.8457602255630016	0.002192402072250843	Predicted Only	diana_microt;elmmo;miranda	miR-4307
hsa-miR-4495	7	1	9	-1.0633619128374954	0.005906754320953041	Validated	mirtarbase;diana_microt;mirdb;pictar	miR-4495
hsa-miR-4698	7	2	7	-0.7562331405328053	0.018632915726164358	Validated	mirtarbase;diana_microt;mirdb	miR-4698
hsa-miR-498-5p	7	6	9	-0.5084658010681959	0.004517082485137507	Predicted Only	diana_microt;elmmo;miranda;mirdb;pita	miR-498-5p
hsa-miR-499a-5p	7	4	5	-0.31263158348203396	0.0058478479092009365	Validated	tarbase;diana_microt;miranda;pictar	miR-499a-5p
hsa-miR-500a-3p	7	0	8	-2.1881061221061415	0.012598557426361366	Validated	tarbase;elmmo	miR-500a-3p
hsa-miR-548ae-3p	7	4	6	-0.515836017664151	0.0022041282893624156	Validated	mirtarbase;diana_microt;mirdb	miR-548ae-3p
hsa-miR-548ah-3p	7	2	8	-1.3823160768941452	0.0011675281000789255	Validated	mirtarbase;diana_microt;mirdb	miR-548ah-3p
hsa-miR-548aq-3p	7	1	9	-1.1557156243951203	0.002229589579161257	Validated	mirtarbase;diana_microt;mirdb	miR-548aq-3p
hsa-miR-548j-5p	7	6	7	-0.30106170621615713	0.0021700185649096964	Validated	mirtarbase;tarbase;diana_microt;elmmo;miranda;pita	miR-548j-5p
hsa-miR-548k	7	5	8	-0.43612470285030075	0.0018563812891952696	Validated	mirtarbase;tarbase;diana_microt;elmmo;miranda;mirdb	miR-548k
hsa-miR-548l	7	3	11	-0.7294243156662167	0.002760014031780884	Validated	mirtarbase;diana_microt;elmmo;miranda	miR-548l
hsa-miR-548o-3p	7	3	9	-0.7933478772793775	0.00848389601917006	Validated	tarbase;diana_microt;miranda;mirdb;pita	miR-548o-3p
hsa-miR-551b-5p	7	4	9	-0.735043598276425	0.005008969359332696	Predicted Only	diana_microt;elmmo;microcosm;miranda;mirdb	miR-551b-5p
hsa-miR-559	7	3	8	-0.738326268186607	0.0053599091074429455	Validated	mirtarbase;diana_microt;elmmo;miranda	miR-559
hsa-miR-582-5p	7	4	11	-0.8594104212392124	0.0014074404982384295	Validated	tarbase;diana_microt;elmmo;miranda;mirdb	miR-582-5p
hsa-miR-587	7	5	10	-0.5844961726283837	0.009264078351203353	Predicted Only	diana_microt;elmmo;miranda;mirdb;pita	miR-587
hsa-miR-607	7	5	8	-0.43701657294601814	0.001806599693838507	Predicted Only	diana_microt;elmmo;miranda;mirdb	miR-607
hsa-miR-664a-3p	7	5	6	0.07218803919195202	0.0035371283472049983	Validated	tarbase;diana_microt;elmmo;miranda	miR-664a-3p
hsa-miR-7-1-3p	7	3	9	-0.5594632029012385	0.007887159002246336	Predicted Only	diana_microt;elmmo;miranda;mirdb	miR-7-1-3p
hsa-miR-7-2-3p	7	4	8	-0.4863182289527233	0.00260082268062979	Predicted Only	diana_microt;elmmo;miranda;mirdb	miR-7-2-3p
hsa-miR-766-5p	7	0	7	-2.1511810335616937	0.009820311340270563	Validated	tarbase;diana_microt	miR-766-5p
hsa-miR-767-5p	7	1	7	-1.5351815130228608	0.0026542728238273415	Validated	tarbase;diana_microt;elmmo;pita	miR-767-5p
hsa-miR-93-3p	7	3	5	-0.9868361060375058	0.003851987346541137	Validated	tarbase;diana_microt;miranda	miR-93-3p
hsa-let-7f-2-3p	6	3	9	-0.8456117119731303	0.0026120331902056934	Validated	mirtarbase;tarbase;diana_microt;elmmo;miranda	let-7f-2-3p
hsa-miR-125a-5p	6	3	10	-1.0716170830655878	0.003477107042912394	Validated	mirtarbase;tarbase;diana_microt;elmmo;miranda;pita;targetscan	miR-125a-5p
hsa-miR-128-3p	6	0	8	-1.7416940629006823	0.004909100004704669	Validated	tarbase;diana_microt;elmmo	miR-128-3p
hsa-miR-1299	6	1	5	-0.5628003536835604	0.005514832645887509	Validated	tarbase;diana_microt;miranda;pita	miR-1299
hsa-miR-133a-3p	6	5	6	-0.7889564530065625	0.0039340096814557916	Validated	mirtarbase;tarbase;diana_microt;elmmo;miranda;mirdb	miR-133a-3p
hsa-miR-135b-5p	6	1	11	-0.7523836007249904	0.0025713417972438035	Validated	mirtarbase;tarbase;diana_microt;elmmo;miranda;mirdb	miR-135b-5p
hsa-miR-138-5p	6	1	5	-1.3748543750328743	0.002367030400549993	Validated	mirtarbase;tarbase	miR-138-5p
hsa-miR-141-3p	6	6	5	-0.3353537768290339	0.0021115593400318176	Validated	tarbase;diana_microt;elmmo	miR-141-3p
hsa-miR-141-5p	6	0	6	-1.6687786819673902	0.003417437719879672	Validated	tarbase;diana_microt	miR-141-5p
hsa-miR-145-3p	6	2	5	-1.5204277368819084	0.00447495679021813	Validated	mirtarbase;tarbase;miranda	miR-145-3p
hsa-miR-148a-5p	6	4	6	-1.1553187891114969	0.010656648670323194	Validated	tarbase;diana_microt;elmmo	miR-148a-5p
hsa-miR-148b-3p	6	0	9	-1.271358654779502	0.0019040298794861883	Validated	tarbase;elmmo;miranda;targetscan	miR-148b-3p
hsa-miR-151a-3p	6	1	8	-1.4178323849487555	0.012865167771931738	Validated	tarbase;miranda;pita	miR-151a-3p
hsa-miR-16-1-3p	6	1	7	-1.3977220413832028	0.01650692127319053	Validated	tarbase;diana_microt;miranda	miR-16-1-3p
hsa-miR-181a-2-3p	6	2	6	-1.0887919223118268	0.006854978441260756	Validated	tarbase;diana_microt;miranda;mirdb	miR-181a-2-3p
hsa-miR-185-5p	6	0	6	-1.5654280068953277	0.01042515803873539	Validated	tarbase;pita	miR-185-5p
hsa-miR-192-5p	6	0	7	-1.4470644528109657	0.005004481518408284	Validated	mirtarbase;tarbase	miR-192-5p
hsa-miR-193a-3p	6	2	7	-0.6238155493829017	0.0027220521364361046	Validated	mirtarbase;tarbase;diana_microt;mirdb;pita	miR-193a-3p
hsa-miR-22-5p	6	1	7	-0.9191713762412097	0.005740342516684905	Validated	tarbase;diana_microt;elmmo;miranda	miR-22-5p
hsa-miR-222-5p	6	0	6	-1.712231292682643	0.010409984374418854	Validated	tarbase;miranda	miR-222-5p
hsa-miR-26b-3p	6	1	6	-1.031293724857979	0.0024677513462956994	Validated	tarbase;miranda	miR-26b-3p
hsa-miR-300	6	5	7	-0.15495202625069485	0.016188656160375105	Validated	tarbase;diana_microt;elmmo;microcosm;miranda;mirdb;pita	miR-300
hsa-miR-302b-3p	6	2	6	-0.7912161860992628	0.005724076069891453	Validated	mirtarbase;tarbase;elmmo;pita	miR-302b-3p
hsa-miR-302b-5p	6	2	5	-0.43362461571571065	0.016149705666815863	Predicted Only	diana_microt;elmmo	miR-302b-5p
hsa-miR-302d-5p	6	2	5	-0.8592978013586015	0.010407341331942006	Predicted Only	diana_microt;elmmo	miR-302d-5p
hsa-miR-3163	6	6	6	0.012258970487689971	0.0034827878118958325	Predicted Only	diana_microt;elmmo;miranda;mirdb	miR-3163
hsa-miR-32-3p	6	5	11	-0.400459796258714	0.005197356091113761	Validated	mirtarbase;diana_microt;elmmo;miranda;mirdb;pictar	miR-32-3p
hsa-miR-330-5p	6	1	8	-0.8967579747516209	0.015067868675338107	Validated	mirtarbase;tarbase;diana_microt;pita	miR-330-5p
hsa-miR-363-3p	6	0	6	-1.9721038137726712	0.0019666544783394782	Validated	tarbase	miR-363-3p
hsa-miR-375-3p	6	0	6	-1.5626874830960227	0.0060935550036374485	Validated	tarbase	miR-375-3p
hsa-miR-378a-3p	6	1	7	-1.1055583388326073	0.006082973706768826	Validated	mirtarbase;tarbase;mirdb	miR-378a-3p
hsa-miR-380-3p	6	2	6	-0.25445946571159034	0.011492708609206603	Validated	mirtarbase;diana_microt;miranda;pita	miR-380-3p
hsa-miR-409-3p	6	5	6	-0.46637449015150484	0.0013944667053874583	Validated	tarbase;diana_microt;elmmo;miranda;pita	miR-409-3p
hsa-miR-421	6	3	8	-0.9579927953146029	0.0016397715175990016	Validated	tarbase;diana_microt;elmmo;miranda;mirdb	miR-421
hsa-miR-4263	6	4	7	-0.2796170671547499	0.0043210010975599285	Validated	mirtarbase;diana_microt;elmmo;miranda;mirdb	miR-4263
hsa-miR-4422	6	3	5	-0.76338337995991	0.007422099803807214	Validated	mirtarbase;tarbase;diana_microt;mirdb	miR-4422
hsa-miR-4517	6	3	4	-0.6652709537022745	0.005171302746748552	Validated	mirtarbase;tarbase;diana_microt	miR-4517
hsa-miR-488-3p	6	2	5	-0.9950699566600026	0.0098442425748799	Validated	tarbase;diana_microt;mirdb	miR-488-3p
hsa-miR-493-5p	6	5	13	-0.42960499400452423	0.00155738241574727	Validated	mirtarbase;tarbase;diana_microt;elmmo;miranda;mirdb	miR-493-5p
hsa-miR-502-3p	6	3	7	-0.6451448638110785	0.00404180563078262	Validated	mirtarbase;tarbase;diana_microt;elmmo;pita;targetscan	miR-502-3p
hsa-miR-503-5p	6	3	7	-1.123949884253668	0.010851873344276102	Validated	mirtarbase;tarbase;diana_microt;elmmo;microcosm;pita	miR-503-5p
hsa-miR-513a-5p	6	2	13	-0.8428743602472429	0.00377272710390389	Validated	tarbase;diana_microt;elmmo;miranda;mirdb;pictar;pita	miR-513a-5p
hsa-miR-519d-3p	6	1	7	-0.966968133890604	0.003919792328728363	Validated	mirtarbase;diana_microt;elmmo	miR-519d-3p
hsa-miR-522-3p	6	4	6	-0.2819708046715822	0.003681407624157146	Validated	mirtarbase;diana_microt;elmmo;miranda;pita	miR-522-3p
hsa-miR-524-5p	6	4	5	-0.5365997716970426	0.001268246672814712	Predicted Only	diana_microt;elmmo;miranda	miR-524-5p
hsa-miR-543	6	2	11	-0.730452732593873	0.007267916210927069	Validated	mirtarbase;tarbase;diana_microt;elmmo;microcosm;miranda	miR-543
hsa-miR-544a	6	0	6	-1.7303981905938772	0.011863424930721522	Validated	tarbase;diana_microt;elmmo;miranda;pita	miR-544a
hsa-miR-548a-3p	6	3	9	-1.084648258292658	0.00499335603788495	Validated	mirtarbase;tarbase;diana_microt;elmmo;miranda	miR-548a-3p
hsa-miR-548am-3p	6	2	7	-1.2441007468264578	0.0066108666483778505	Validated	mirtarbase;diana_microt;mirdb	miR-548am-3p
hsa-miR-548av-5p	6	3	3	-0.32532783449473757	0.004411383021622896	Validated	mirtarbase;diana_microt;mirdb	miR-548av-5p
hsa-miR-548i	6	2	10	-1.0914305953680146	0.01324323545000516	Validated	mirtarbase;tarbase;diana_microt;elmmo;miranda;pita	miR-548i
hsa-miR-548p	6	7	4	0.32194870798703956	0.006192307594697923	Predicted Only	diana_microt;elmmo;miranda	miR-548p
hsa-miR-548t-5p	6	4	7	-0.3931336577736033	0.001956266821362078	Predicted Only	diana_microt;elmmo;miranda;mirdb;pictar	miR-548t-5p
hsa-miR-5582-3p	6	3	7	-0.246265712358907	0.0077622629608958965	Validated	mirtarbase;diana_microt;mirdb	miR-5582-3p
hsa-miR-5590-3p	6	2	5	-0.34367369439094503	0.012320658307522537	Validated	mirtarbase;diana_microt	miR-5590-3p
hsa-miR-577	6	3	8	-1.0112819950538545	0.0019324691826477648	Validated	mirtarbase;diana_microt;elmmo;miranda;pita	miR-577
hsa-miR-589-5p	6	0	6	-1.2266826608768273	0.004373734409222379	Validated	tarbase;diana_microt	miR-589-5p
hsa-miR-605-5p	6	1	5	-1.0741836857332707	0.0027360873150173576	Validated	mirtarbase;diana_microt;miranda	miR-605-5p
hsa-miR-616-5p	6	5	9	-0.48349179126692854	0.002041831774869934	Predicted Only	diana_microt;elmmo;miranda;mirdb;pita	miR-616-5p
hsa-miR-625-5p	6	0	7	-1.2655764412117394	0.001070001716259867	Validated	tarbase;diana_microt	miR-625-5p
hsa-miR-628-5p	6	1	5	-0.8858576666668169	0.010627041138941421	Validated	tarbase;diana_microt;miranda	miR-628-5p
hsa-miR-642a-5p	6	2	4	-0.5153409272178271	0.001676832627505064	Validated	mirtarbase;tarbase;miranda;pita	miR-642a-5p
hsa-miR-671-5p	6	1	11	-0.7479322831836961	0.007490564802195877	Validated	mirtarbase;tarbase;diana_microt;miranda;mirdb;pita	miR-671-5p
hsa-miR-876-3p	6	0	6	-2.0830170968184403	0.012521895218873397	Validated	tarbase	miR-876-3p
hsa-miR-885-5p	6	4	3	-0.22143106928364603	0.008694881494855509	Validated	tarbase;diana_microt;elmmo	miR-885-5p
hsa-miR-96-5p	6	2	13	-1.3205670665908757	0.005939514133613557	Validated	mirtarbase;tarbase;diana_microt;elmmo;miranda;mirdb;pita;targetscan	miR-96-5p
hsa-miR-100-3p	5	2	3	-0.6559646087217653	0.017543822549516336	Validated	tarbase;diana_microt;elmmo	miR-100-3p
hsa-miR-1180-3p	5	0	5	-1.1590327525374409	0.005480581898475066	Validated	tarbase;miranda	miR-1180-3p
hsa-miR-129-5p	5	2	4	-0.4638065157203428	0.007061586124356836	Validated	tarbase;diana_microt;pita	miR-129-5p
hsa-miR-1304-3p	5	1	6	-1.3334561958941895	0.0044960051600355655	Validated	mirtarbase;tarbase;diana_microt	miR-1304-3p
hsa-miR-132-3p	5	1	9	-0.9786379078783299	0.0011806777010206133	Validated	mirtarbase;tarbase;diana_microt;pita	miR-132-3p
hsa-miR-142-3p	5	2	5	-0.7170508375835436	0.0028145464386325333	Validated	tarbase;pita	miR-142-3p
hsa-miR-146a-5p	5	0	5	-1.924779299714198	0.0026934357245918363	Validated	tarbase;diana_microt;pita	miR-146a-5p
hsa-miR-146b-5p	5	1	5	-1.0302715448737478	0.005331465320661664	Validated	tarbase;diana_microt;pita	miR-146b-5p
hsa-miR-147a	5	2	4	-0.9809020288766421	0.02365318232635036	Validated	tarbase;diana_microt;pita	miR-147a
hsa-miR-148a-3p	5	2	5	-0.44227509406630805	0.01758663991978392	Validated	tarbase;elmmo;miranda;targetscan	miR-148a-3p
hsa-miR-150-5p	5	0	5	-1.467461266685863	0.011356999172363432	Validated	mirtarbase;tarbase;diana_microt	miR-150-5p
hsa-miR-151a-5p	5	1	4	-2.030049062149668	0.008844173184828833	Validated	tarbase	miR-151a-5p
hsa-miR-152-3p	5	1	6	-1.0220279366921727	0.005973503188230097	Validated	mirtarbase;tarbase;elmmo;miranda;targetscan	miR-152-3p
hsa-miR-153-3p	5	3	3	-0.4433236749445731	0.0033814370487816633	Validated	tarbase;diana_microt;miranda	miR-153-3p
hsa-miR-154-5p	5	1	7	-1.7240507285462259	0.0038076636625919494	Validated	tarbase;diana_microt;miranda;pita	miR-154-5p
hsa-miR-182-3p	5	1	4	-0.5014558055235814	0.006703297529602424	Validated	tarbase;diana_microt	miR-182-3p
hsa-miR-193b-3p	5	1	8	-1.659719139816815	0.00527825570711866	Validated	mirtarbase;tarbase;diana_microt;mirdb	miR-193b-3p
hsa-miR-199b-5p	5	0	5	-1.0937307009122292	0.006262796211522073	Validated	tarbase;diana_microt;miranda;pita	miR-199b-5p
hsa-miR-200a-3p	5	3	6	-0.7492906478400586	0.006066891191061586	Validated	tarbase;diana_microt;elmmo	miR-200a-3p
hsa-miR-203b-5p	5	2	4	-1.9980832753431035	0.004078984102001413	Validated	tarbase;diana_microt;mirdb	miR-203b-5p
hsa-miR-20a-3p	5	0	8	-0.8945943973018314	0.008584148363908754	Validated	tarbase;diana_microt;elmmo;miranda	miR-20a-3p
hsa-miR-219a-1-3p	5	0	5	-1.7125287960264486	0.019489896542625503	Validated	mirtarbase;tarbase	miR-219a-1-3p
hsa-miR-22-3p	5	1	5	-1.0453413366309463	0.008402197451796382	Validated	tarbase;elmmo	miR-22-3p
hsa-miR-224-5p	5	2	8	-1.1320490831317334	0.011949902865570038	Validated	mirtarbase;tarbase;diana_microt;elmmo;pita	miR-224-5p
hsa-miR-24-3p	5	0	7	-1.2176655345790046	0.004211063335649669	Validated	mirtarbase;tarbase;diana_microt;pita	miR-24-3p
hsa-miR-29a-5p	5	3	6	-0.5348261073703844	0.004126933094812557	Validated	tarbase;elmmo;miranda;mirdb	miR-29a-5p
hsa-miR-302c-3p	5	0	7	-1.3376377515216151	0.0033301870280411094	Validated	mirtarbase;tarbase;elmmo;pita	miR-302c-3p
hsa-miR-3065-3p	5	2	8	-1.0569471999846434	0.008252186123747379	Predicted Only	diana_microt;elmmo;miranda;mirdb	miR-3065-3p
hsa-miR-30c-1-3p	5	1	4	-1.7520926635972018	0.025900068993913013	Validated	tarbase;diana_microt	miR-30c-1-3p
hsa-miR-30c-2-3p	5	0	5	-1.6735125305258798	0.012200674225576223	Validated	tarbase;diana_microt;microcosm	miR-30c-2-3p
hsa-miR-3146	5	4	3	-0.12705940274951114	0.006184517653426156	Predicted Only	diana_microt;elmmo;miranda;mirdb	miR-3146
hsa-miR-3609	5	3	4	-0.5551361863019131	0.009387031901394949	Validated	mirtarbase;elmmo;mirdb	miR-3609
hsa-miR-3613-5p	5	1	4	-1.4328790412528363	0.004145106106763706	Validated	tarbase	miR-3613-5p
hsa-miR-3647-3p	5	2	3	-0.4302510869624885	0.0013623251302633435	Predicted Only	elmmo	miR-3647-3p
hsa-miR-365a-3p	5	2	8	-0.9090461247448213	0.0038535255817696455	Validated	mirtarbase;tarbase;diana_microt;miranda;mirdb;targetscan	miR-365a-3p
hsa-miR-365b-3p	5	2	6	-0.815931124489251	0.001234376622363925	Validated	tarbase;diana_microt;mirdb;targetscan	miR-365b-3p
hsa-miR-3688-3p	5	1	5	-0.9468379738332491	0.002835771472193301	Validated	mirtarbase;diana_microt;elmmo	miR-3688-3p
hsa-miR-373-5p	5	4	8	-0.5282211599610097	0.0016074872994795444	Predicted Only	diana_microt;elmmo;miranda;mirdb	miR-373-5p
hsa-miR-378a-5p	5	1	6	-1.0261499872574318	0.003618449731497094	Validated	mirtarbase;tarbase;diana_microt;miranda	miR-378a-5p
hsa-miR-378c	5	0	7	-1.1342248355930145	0.0013372034546919168	Validated	tarbase;miranda;mirdb	miR-378c
hsa-miR-381-3p	5	3	7	-0.7980467583088546	0.006907747964141891	Validated	tarbase;diana_microt;elmmo;miranda;mirdb	miR-381-3p
hsa-miR-425-5p	5	3	4	-0.5188427719494042	0.0036715877782553434	Validated	mirtarbase;tarbase;diana_microt;elmmo;miranda	miR-425-5p
hsa-miR-4291	5	3	5	-0.12429090475383653	0.002406083207344636	Predicted Only	elmmo;miranda;mirdb	miR-4291
hsa-miR-449a	5	3	7	-0.843781728160107	0.0019512422466650605	Validated	mirtarbase;tarbase;diana_microt;elmmo;mirdb;pita;targetscan	miR-449a
hsa-miR-455-3p	5	1	4	-1.0273639852243304	0.010948132632067429	Validated	mirtarbase;tarbase;miranda	miR-455-3p
hsa-miR-4699-3p	5	2	4	-0.351757616500812	0.013444166539702564	Predicted Only	diana_microt;mirdb	miR-4699-3p
hsa-miR-4709-5p	5	2	6	-0.9287521281671505	0.007356031032046304	Validated	mirtarbase;diana_microt;mirdb	miR-4709-5p
hsa-miR-4775	5	3	3	-0.4727912438140657	0.008021652773488312	Predicted Only	diana_microt;mirdb	miR-4775
hsa-miR-4799-5p	5	2	5	-0.5496001429714	0.007565728499554098	Validated	mirtarbase;diana_microt;mirdb	miR-4799-5p
hsa-miR-485-5p	5	1	4	-1.7811512296640373	0.001094860546756536	Validated	tarbase;pita	miR-485-5p
hsa-miR-500a-5p	5	3	4	-0.459554740518126	0.005741321029607207	Validated	tarbase;diana_microt;elmmo;pita	miR-500a-5p
hsa-miR-501-3p	5	2	5	-0.780656411420303	0.028484266198240224	Validated	mirtarbase;diana_microt;elmmo;pita;targetscan	miR-501-3p
hsa-miR-505-3p	5	1	4	-0.6298621074027313	0.004327456768369303	Validated	tarbase;miranda	miR-505-3p
hsa-miR-513b-5p	5	5	6	-0.018667059536141964	0.002028482418972999	Predicted Only	diana_microt;elmmo;miranda;pita	miR-513b-5p
hsa-miR-520c-3p	5	3	4	-0.16505188847433627	0.001871443296549842	Validated	mirtarbase;diana_microt;elmmo;miranda;pita	miR-520c-3p
hsa-miR-520d-5p	5	2	6	-0.31963347139424775	0.0016378596017602833	Predicted Only	diana_microt;elmmo;miranda	miR-520d-5p
hsa-miR-526b-3p	5	0	5	-2.515492242799198	0.0038116693261545155	Validated	mirtarbase;diana_microt;elmmo	miR-526b-3p
hsa-miR-539-5p	5	3	6	-0.6272453053686081	0.0018264287016354502	Validated	mirtarbase;diana_microt;elmmo;miranda;mirdb;pita	miR-539-5p
hsa-miR-545-5p	5	4	9	-0.36818448662881675	0.005928899877006189	Validated	mirtarbase;tarbase;diana_microt;elmmo;microcosm;miranda;mirdb	miR-545-5p
hsa-miR-548a-5p	5	4	5	-0.18390433258189515	0.0020550933293998243	Validated	mirtarbase;diana_microt;elmmo;miranda	miR-548a-5p
hsa-miR-548ab	5	2	3	-0.6787161735063384	0.005088311299681664	Validated	mirtarbase;diana_microt	miR-548ab
hsa-miR-548am-5p	5	2	4	-0.3920293889811323	0.008573522424791008	Validated	mirtarbase;tarbase;diana_microt	miR-548am-5p
hsa-miR-548ap-5p	5	0	5	-0.8489477597500771	0.002096462490502745	Validated	mirtarbase;diana_microt	miR-548ap-5p
hsa-miR-548ar-5p	5	2	3	-0.5094261156573139	0.006268315125256777	Validated	mirtarbase;diana_microt	miR-548ar-5p
hsa-miR-548as-5p	5	1	4	-0.7730819994423541	0.014014892835170031	Validated	mirtarbase;diana_microt	miR-548as-5p
hsa-miR-548au-5p	5	0	5	-1.605318367683744	0.009094498624326663	Validated	mirtarbase;diana_microt	miR-548au-5p
hsa-miR-548b-5p	5	3	7	-1.004308315026059	0.0024740809281356634	Validated	mirtarbase;tarbase;diana_microt;elmmo;miranda	miR-548b-5p
hsa-miR-548c-5p	5	6	5	-0.31326781970500783	0.00448874413757585	Validated	mirtarbase;tarbase;diana_microt;elmmo;miranda	miR-548c-5p
hsa-miR-548d-5p	5	4	6	-0.3115732823800195	0.005437782131833956	Validated	mirtarbase;tarbase;diana_microt;elmmo;miranda	miR-548d-5p
hsa-miR-548g-3p	5	4	5	-0.7923359205560785	0.003929199476260692	Validated	mirtarbase;diana_microt;elmmo;miranda;mirdb	miR-548g-3p
hsa-miR-548h-5p	5	3	6	-0.6785271822106909	0.0022953759741503746	Validated	mirtarbase;diana_microt;elmmo;miranda	miR-548h-5p
hsa-miR-548n	5	5	7	-0.7061817640793369	0.009073745249304922	Predicted Only	diana_microt;elmmo;miranda;mirdb;pictar	miR-548n
hsa-miR-548o-5p	5	2	4	-0.6138159425063417	0.006522228475892917	Validated	mirtarbase;tarbase;diana_microt	miR-548o-5p
hsa-miR-548w	5	5	3	-0.2691859376978609	0.0022503802720457316	Validated	mirtarbase;diana_microt;elmmo;miranda	miR-548w
hsa-miR-548y	5	4	5	0.02222418435438341	0.0032773647855501623	Validated	mirtarbase;tarbase;diana_microt;elmmo	miR-548y
hsa-miR-568	5	3	3	0.41623935269902806	0.006467033291934058	Validated	mirtarbase;diana_microt;elmmo;microcosm;miranda	miR-568
hsa-miR-570-3p	5	2	9	-0.7917064217915011	0.004605637864675373	Predicted Only	diana_microt;elmmo;miranda;mirdb;pita	miR-570-3p
hsa-miR-5700	5	2	4	-0.8761899994862082	0.0019361164760775865	Predicted Only	diana_microt;mirdb	miR-5700
hsa-miR-574-5p	5	3	4	-0.3733427706895242	0.004481043218402193	Validated	tarbase;microcosm;pita	miR-574-5p
hsa-miR-576-5p	5	2	12	-0.9969515713312651	0.009126431899378076	Validated	mirtarbase;tarbase;diana_microt;elmmo;miranda;mirdb	miR-576-5p
hsa-miR-578	5	1	8	-1.3850837546321708	0.005485004105139524	Predicted Only	diana_microt;miranda;pita	miR-578
hsa-miR-584-5p	5	1	8	-1.7251653718711575	0.0018159759580157696	Validated	mirtarbase;tarbase;diana_microt;miranda;pita	miR-584-5p
hsa-miR-650	5	1	4	-0.9868160629620377	0.001290020031388849	Predicted Only	microcosm;miranda;pita	miR-650
hsa-miR-656-3p	5	1	7	-0.7214798013421607	0.0010952854866627603	Predicted Only	diana_microt;elmmo;miranda	miR-656-3p
hsa-miR-758-3p	5	1	4	-1.4999537292112004	0.00306854835501872	Validated	tarbase;diana_microt;elmmo	miR-758-3p
hsa-miR-942-5p	5	0	5	-1.3437704247486213	0.015599357092054563	Validated	tarbase;diana_microt	miR-942-5p
hsa-let-7a-2-3p	4	3	5	-0.4871408913564316	0.006406010029837489	Validated	tarbase;diana_microt;elmmo;miranda	let-7a-2-3p
hsa-let-7c-3p	4	0	6	-1.2315842079421244	0.002063316424842924	Validated	mirtarbase;tarbase;mirdb	let-7c-3p
hsa-let-7g-3p	4	1	6	-0.5278946633023275	0.0021298315278254452	Validated	tarbase;diana_microt;elmmo;miranda	let-7g-3p
hsa-let-7i-3p	4	0	4	-1.6544847272723768	0.012795557203004137	Validated	tarbase	let-7i-3p
hsa-miR-10399-5p	4	1	3	-1.2110715300896078	0.0349586828162428	Validated	tarbase;mirdb	miR-10399-5p
hsa-miR-105-5p	4	3	4	-0.10443621771431658	0.007498788639204577	Validated	tarbase;diana_microt;elmmo;miranda	miR-105-5p
hsa-miR-106a-3p	4	0	7	-1.2974773787314087	0.01599547391780652	Predicted Only	diana_microt;microcosm;miranda;mirdb	miR-106a-3p
hsa-miR-10a-3p	4	0	5	-1.1293622289905476	0.002544850872131065	Predicted Only	diana_microt;elmmo	miR-10a-3p
hsa-miR-10a-5p	4	0	4	-1.5641781154877261	0.009649505622917786	Validated	mirtarbase;tarbase	miR-10a-5p
hsa-miR-10b-5p	4	0	4	-1.9723012580255193	0.005388745113974437	Validated	mirtarbase;tarbase	miR-10b-5p
hsa-miR-1185-1-3p	4	2	4	-0.5618469210602266	0.0017248194401618094	Validated	mirtarbase;tarbase;diana_microt	miR-1185-1-3p
hsa-miR-1185-2-3p	4	2	3	-0.3832068432384666	0.008927915449952709	Validated	mirtarbase;diana_microt	miR-1185-2-3p
hsa-miR-1206	4	6	4	-0.577366280625559	0.0027751814441289756	Validated	mirtarbase;diana_microt;miranda;mirdb;pita	miR-1206
hsa-miR-1244	4	0	5	-0.9514542498378217	0.011637692453339697	Predicted Only	miranda;pita	miR-1244
hsa-miR-1252-5p	4	1	3	-0.5711139869296811	0.009541235105833039	Validated	mirtarbase;pita	miR-1252-5p
hsa-miR-1254	4	3	3	0.19201532738348026	0.005543168791569769	Predicted Only	diana_microt;miranda;pita	miR-1254
hsa-miR-125b-2-3p	4	1	8	-1.3368443101984635	0.0020628723183181135	Validated	tarbase;diana_microt;elmmo;miranda;mirdb	miR-125b-2-3p
hsa-miR-1283	4	4	5	0.05396425281840455	0.0021639231694862244	Predicted Only	diana_microt;elmmo;miranda;mirdb;pita	miR-1283
hsa-miR-1284	4	2	8	-0.8578155980674479	0.0031313759945333004	Predicted Only	diana_microt;elmmo;miranda;mirdb	miR-1284
hsa-miR-1285-3p	4	3	3	-0.3987904452760299	0.0015408141289371996	Validated	tarbase;diana_microt;miranda;pita	miR-1285-3p
hsa-miR-1287-5p	4	1	4	-0.6882227279185735	0.005448987039737403	Validated	tarbase;pita	miR-1287-5p
hsa-miR-1296-5p	4	1	5	-1.2106915112474481	0.02674373691668734	Validated	tarbase;diana_microt;pita	miR-1296-5p
hsa-miR-1297	4	1	6	-1.6108168383039079	0.00439225154183805	Validated	mirtarbase;tarbase;diana_microt;elmmo;miranda;mirdb	miR-1297
hsa-miR-133b	4	3	5	-0.07529756764254886	0.0072674279299099	Validated	tarbase;diana_microt;elmmo;miranda;mirdb;targetscan	miR-133b
hsa-miR-135a-5p	4	2	6	-0.9734978296714221	0.016440303651615976	Validated	mirtarbase;diana_microt;elmmo;mirdb	miR-135a-5p
hsa-miR-135b-3p	4	1	4	-1.4502809566484556	0.005403142085298896	Validated	mirtarbase;tarbase;diana_microt	miR-135b-3p
hsa-miR-136-3p	4	0	4	-2.5059743306991518	0.005583772291895002	Validated	tarbase	miR-136-3p
hsa-miR-138-2-3p	4	1	3	-0.6987612617109076	0.0065474364468827845	Validated	tarbase;microcosm;miranda	miR-138-2-3p
hsa-miR-140-3p	4	1	4	-0.8059959060393725	0.016911855644779282	Validated	mirtarbase;tarbase;diana_microt	miR-140-3p
hsa-miR-144-3p	4	2	4	-0.8596481734095299	0.005025860044639558	Predicted Only	diana_microt;elmmo;miranda	miR-144-3p
hsa-miR-149-5p	4	0	5	-2.1833863284920687	0.010989736789604649	Validated	mirtarbase;tarbase	miR-149-5p
hsa-miR-1843	4	1	3	-1.3248708926632873	0.0014286564961075783	Validated	tarbase	miR-1843
hsa-miR-188-5p	4	1	4	-0.896642668773859	0.0030142092343885454	Validated	mirtarbase;tarbase;pita	miR-188-5p
hsa-miR-192-3p	4	2	3	-0.4972830321666876	0.005257958680158481	Predicted Only	diana_microt;elmmo;miranda	miR-192-3p
hsa-miR-193b-5p	4	1	3	-1.7516239715786357	0.006992044372716919	Validated	tarbase;diana_microt	miR-193b-5p
hsa-miR-199a-3p	4	0	4	-1.5374194492768978	0.0027866544793359936	Validated	tarbase;diana_microt	miR-199a-3p
hsa-miR-199a-5p	4	2	3	-0.7127078639740787	0.013454560003709048	Validated	mirtarbase;tarbase;diana_microt;pita	miR-199a-5p
hsa-miR-19a-5p	4	1	3	-0.6673127821502957	0.0035184946975205093	Validated	tarbase;diana_microt;miranda	miR-19a-5p
hsa-miR-200a-5p	4	0	5	-1.7416609765644406	0.010187152741942554	Validated	tarbase;miranda	miR-200a-5p
hsa-miR-206	4	5	8	-0.5504198467345737	0.0021282419306226075	Validated	mirtarbase;tarbase;diana_microt;elmmo;miranda;pita;targetscan	miR-206
hsa-miR-211-5p	4	0	8	-1.5104325104094243	0.004133371698204429	Validated	tarbase;diana_microt;elmmo;miranda;mirdb;targetscan	miR-211-5p
hsa-miR-214-3p	4	3	3	-0.12921230612434653	0.004216013571247458	Validated	tarbase;diana_microt;elmmo;pita	miR-214-3p
hsa-miR-216a-5p	4	1	6	-1.4365601731476771	0.002502109449589625	Validated	mirtarbase;tarbase;diana_microt;miranda;mirdb;pita	miR-216a-5p
hsa-miR-216b-5p	4	1	6	-1.4525938621332333	0.01130777117284015	Validated	mirtarbase;diana_microt;elmmo;microcosm;pita	miR-216b-5p
hsa-miR-221-5p	4	1	4	-1.5672522629233738	0.020805502654518932	Validated	tarbase;miranda	miR-221-5p
hsa-miR-2278	4	0	7	-1.83603299699367	0.0021126932851038872	Validated	mirtarbase;tarbase;diana_microt;miranda;mirdb	miR-2278
hsa-miR-27a-5p	4	0	4	-1.4048663218429187	0.011350130381062626	Validated	tarbase;diana_microt	miR-27a-5p
hsa-miR-28-5p	4	0	4	-1.3362117956319106	0.011051750863203778	Validated	tarbase	miR-28-5p
hsa-miR-296-3p	4	2	2	-0.8526777163780563	0.0039963958726730205	Validated	tarbase;diana_microt	miR-296-3p
hsa-miR-298	4	1	3	-0.4159671883800049	0.0023421126098837706	Predicted Only	diana_microt;pita	miR-298
hsa-miR-302a-3p	4	2	4	-1.4125587646476712	0.00492285970877856	Validated	mirtarbase;tarbase;elmmo;pita	miR-302a-3p
hsa-miR-3117-5p	4	1	5	-1.2481862301081672	0.004089568867115304	Validated	tarbase;diana_microt;mirdb	miR-3117-5p
hsa-miR-3121-3p	4	2	5	-0.6059274748175169	0.005535128258168698	Predicted Only	diana_microt;elmmo;miranda;mirdb	miR-3121-3p
hsa-miR-3158-3p	4	0	4	-2.2501984676112396	0.0028409036537632346	Validated	tarbase;diana_microt	miR-3158-3p
hsa-miR-3167	4	1	5	-1.7878036902930698	0.0012241688235662877	Validated	mirtarbase;elmmo;miranda;targetscan	miR-3167
hsa-miR-3168	4	2	4	-1.0930640868219452	0.011545123618096113	Predicted Only	diana_microt;elmmo;miranda	miR-3168
hsa-miR-3184-3p	4	0	4	-1.8771883627583537	0.020699783761985602	Validated	tarbase	miR-3184-3p
hsa-miR-3184-5p	4	1	3	-1.0227653533704726	0.004606521936366335	Validated	tarbase;miranda	miR-3184-5p
hsa-miR-323a-3p	4	5	5	0.14924398850320544	0.0071446258416399365	Validated	tarbase;diana_microt;elmmo;miranda;mirdb;pita;targetscan	miR-323a-3p
hsa-miR-324-3p	4	0	4	-1.395906165428348	0.0060222905380651354	Validated	tarbase;mirdb	miR-324-3p
hsa-miR-330-3p	4	5	5	0.03356014176150684	0.024094094928121194	Validated	mirtarbase;tarbase;diana_microt;elmmo;miranda	miR-330-3p
hsa-miR-342-5p	4	0	4	-1.656270672610019	0.024672904368489984	Validated	tarbase	miR-342-5p
hsa-miR-34a-3p	4	1	5	-0.509382849170579	0.017824427105020732	Validated	mirtarbase;tarbase;diana_microt;miranda	miR-34a-3p
hsa-miR-34b-3p	4	2	3	-0.316578835988181	0.003546320520574227	Validated	mirtarbase;diana_microt;mirdb	miR-34b-3p
hsa-miR-3617-5p	4	2	3	-0.6361120346165362	0.013029990891693162	Predicted Only	diana_microt;elmmo	miR-3617-5p
hsa-miR-362-3p	4	2	4	-0.915926003702006	0.007110979219200089	Validated	mirtarbase;diana_microt;miranda;targetscan	miR-362-3p
hsa-miR-362-5p	4	2	6	-0.9921674810281735	0.015987557077547537	Validated	tarbase;diana_microt;elmmo;miranda;pita	miR-362-5p
hsa-miR-365a-5p	4	0	5	-1.8831976653339977	0.003867518468294293	Validated	mirtarbase;diana_microt;miranda	miR-365a-5p
hsa-miR-365b-5p	4	1	3	-1.031917734917853	0.018932377062737944	Validated	mirtarbase;diana_microt	miR-365b-5p
hsa-miR-3668	4	3	4	-0.25064677497929844	0.00754762383713387	Validated	mirtarbase;diana_microt;pictar	miR-3668
hsa-miR-3673	4	2	4	-0.711090821305291	0.00622111999662593	Predicted Only	diana_microt;elmmo	miR-3673
hsa-miR-3679-5p	4	2	2	-0.9326300127614309	0.0028265392200555652	Validated	tarbase	miR-3679-5p
hsa-miR-369-3p	4	4	6	-0.44626686706260865	0.004558627511374653	Predicted Only	diana_microt;elmmo;microcosm;miranda;mirdb	miR-369-3p
hsa-miR-370-5p	4	1	3	-1.5808091102772326	0.002214703573845327	Validated	tarbase	miR-370-5p
hsa-miR-371a-5p	4	1	3	-0.5042854919329596	0.03432592098740861	Predicted Only	elmmo	miR-371a-5p
hsa-miR-371b-5p	4	2	2	0.46402180000750093	0.025024805687600748	Predicted Only	diana_microt;mirdb	miR-371b-5p
hsa-miR-372-3p	4	0	5	-0.7966633146864252	0.007664873869391159	Validated	mirtarbase;elmmo;miranda;pita	miR-372-3p
hsa-miR-374b-3p	4	1	5	-1.6409915492174256	0.0017930349074304105	Validated	mirtarbase;tarbase;elmmo;miranda	miR-374b-3p
hsa-miR-378f	4	0	4	-1.269586131729051	0.0034224420327227563	Validated	tarbase;mirdb	miR-378f
hsa-miR-379-3p	4	1	3	-0.6901233274514863	0.012060204142937438	Validated	mirtarbase;diana_microt	miR-379-3p
hsa-miR-379-5p	4	3	1	0.658989995968249	0.01784178137150593	Validated	mirtarbase;tarbase;miranda;pita	miR-379-5p
hsa-miR-3934-5p	4	1	3	-1.124519482321178	0.023392196002881976	Validated	tarbase;diana_microt	miR-3934-5p
hsa-miR-3942-5p	4	1	4	-0.5274863434892306	0.0028675054714549335	Predicted Only	diana_microt;elmmo	miR-3942-5p
hsa-miR-410-3p	4	3	5	-0.036771327097947865	0.007156990044750273	Validated	mirtarbase;diana_microt;elmmo;miranda	miR-410-3p
hsa-miR-411-3p	4	0	4	-1.730548275486703	0.003393411747412756	Validated	mirtarbase;diana_microt	miR-411-3p
hsa-miR-422a	4	2	4	-1.7582704547287427	0.004168625350343064	Validated	tarbase;miranda;mirdb;pita	miR-422a
hsa-miR-425-3p	4	2	2	-0.6216238961199861	0.01041616296209395	Validated	tarbase;miranda	miR-425-3p
hsa-miR-4256	4	1	4	-0.8269951246291073	0.014939915238879622	Predicted Only	diana_microt;miranda	miR-4256
hsa-miR-4262	4	1	6	-1.2697128417126191	0.005849662565859035	Predicted Only	elmmo;miranda;mirdb	miR-4262
hsa-miR-4266	4	2	4	-0.031041489193937188	0.005843572829151526	Predicted Only	diana_microt;miranda;mirdb	miR-4266
hsa-miR-4272	4	1	3	-0.6559354631025633	0.014941682937322186	Predicted Only	elmmo;miranda	miR-4272
hsa-miR-448	4	4	4	-0.13001512086360262	0.010862251201178879	Predicted Only	diana_microt;elmmo;miranda;mirdb;pita	miR-448
hsa-miR-4482-3p	4	1	4	-1.8872283953563316	0.005269958557793871	Validated	tarbase;diana_microt;mirdb	miR-4482-3p
hsa-miR-449b-5p	4	0	8	-1.1193621330018093	0.0029520704180467875	Validated	mirtarbase;tarbase;elmmo;pita;targetscan	miR-449b-5p
hsa-miR-449c-5p	4	1	3	0.09673709309275863	0.008136784015921876	Validated	tarbase	miR-449c-5p
hsa-miR-4519	4	3	2	-0.026859576616920965	0.006662433876655996	Validated	mirtarbase;diana_microt;mirdb	miR-4519
hsa-miR-4521	4	1	3	-2.3736128445424853	0.0034138629401568323	Validated	tarbase	miR-4521
hsa-miR-4666a-3p	4	0	7	-1.3032055886757203	0.02416880216333084	Predicted Only	diana_microt;mirdb;pictar	miR-4666a-3p
hsa-miR-4668-3p	4	0	5	-0.48853839677066474	0.005890573872951791	Predicted Only	diana_microt;mirdb	miR-4668-3p
hsa-miR-4672	4	2	2	-0.40516215542718303	0.027008937739999968	Predicted Only	diana_microt	miR-4672
hsa-miR-4729	4	2	2	-0.006720899620249993	0.004046042491681874	Predicted Only	diana_microt	miR-4729
hsa-miR-4745-5p	4	1	3	-1.546421949402973	0.003942002902971581	Validated	tarbase	miR-4745-5p
hsa-miR-4778-3p	4	0	4	-0.5015970702761293	0.020526066486956554	Predicted Only	diana_microt;mirdb	miR-4778-3p
hsa-miR-4781-3p	4	2	2	-0.23383566256591803	0.010391907343873755	Predicted Only	diana_microt	miR-4781-3p
hsa-miR-4796-3p	4	1	3	-1.298326162716568	0.006933260536054149	Validated	mirtarbase;diana_microt	miR-4796-3p
hsa-miR-484	4	0	5	-1.619041732058773	0.00888010267703794	Validated	tarbase;diana_microt;pita	miR-484
hsa-miR-486-5p	4	1	4	-0.6361122983021602	0.013393719919724389	Validated	tarbase;pita	miR-486-5p
hsa-miR-488-5p	4	2	4	-0.36389827656654733	0.0036709578924346716	Predicted Only	diana_microt;elmmo;miranda	miR-488-5p
hsa-miR-491-3p	4	2	5	-1.287119361824465	0.00213169893831946	Validated	mirtarbase;tarbase;diana_microt;elmmo;microcosm;miranda;pita	miR-491-3p
hsa-miR-5003-3p	4	2	3	-0.6769219663484016	0.008690210852306337	Predicted Only	diana_microt;mirdb	miR-5003-3p
hsa-miR-501-5p	4	1	7	-1.1932586746880498	0.013705111757619307	Validated	tarbase;diana_microt;elmmo;miranda;pita	miR-501-5p
hsa-miR-5010-3p	4	1	4	-1.1124766660985421	0.010907003943575546	Validated	mirtarbase;diana_microt	miR-5010-3p
hsa-miR-510-5p	4	3	3	0.03329734103759698	0.007672112713335082	Predicted Only	diana_microt;miranda;pita	miR-510-5p
hsa-miR-512-3p	4	1	5	-1.4024075388991672	0.018179402487352492	Validated	mirtarbase;tarbase;elmmo;pita	miR-512-3p
hsa-miR-520a-3p	4	1	4	-0.5961892253099138	0.025665348787093537	Validated	mirtarbase;tarbase;elmmo;pita	miR-520a-3p
hsa-miR-520a-5p	4	0	4	-1.654549179378209	0.023574596132617445	Predicted Only	diana_microt;elmmo;pita	miR-520a-5p
hsa-miR-522-5p	4	2	2	-1.0291937684325918	0.006192090361611917	Validated	mirtarbase;tarbase;miranda	miR-522-5p
hsa-miR-525-5p	4	2	3	-0.2788788983482089	0.006838330647209659	Validated	tarbase;diana_microt;elmmo;pita	miR-525-5p
hsa-miR-541-5p	4	1	4	-0.9083934718714723	0.0026816786127164963	Predicted Only	diana_microt;elmmo	miR-541-5p
hsa-miR-548ac	4	3	3	0.04916703997458769	0.009492278793128209	Validated	mirtarbase;diana_microt;mirdb	miR-548ac
hsa-miR-548ah-5p	4	4	3	0.35276697789504996	0.005427254581358284	Validated	mirtarbase;tarbase;diana_microt;mirdb	miR-548ah-5p
hsa-miR-548ak	4	2	2	-0.25798166674686474	0.009569364890921861	Validated	mirtarbase;diana_microt	miR-548ak
hsa-miR-548ao-5p	4	0	4	-0.6478371981884898	0.015742245260393247	Validated	mirtarbase;diana_microt;mirdb	miR-548ao-5p
hsa-miR-548ar-3p	4	3	2	0.15130300882839418	0.01584593059751205	Validated	mirtarbase;diana_microt	miR-548ar-3p
hsa-miR-548as-3p	4	1	4	-0.3533583802518756	0.015806006451137364	Validated	mirtarbase;diana_microt	miR-548as-3p
hsa-miR-548at-3p	4	2	2	-0.17701532915296234	0.008062326551415026	Predicted Only	diana_microt	miR-548at-3p
hsa-miR-548av-3p	4	1	4	-0.6833228255874593	0.015808691215235742	Validated	mirtarbase;diana_microt	miR-548av-3p
hsa-miR-548ax	4	1	3	-1.0925035984077878	0.020927085312316195	Validated	mirtarbase;diana_microt;mirdb	miR-548ax
hsa-miR-548d-3p	4	2	5	-0.41695592151154526	0.018836364385439085	Validated	mirtarbase;diana_microt;miranda;mirdb	miR-548d-3p
hsa-miR-548h-3p	4	1	5	-0.7363710416256155	0.002704802191117779	Validated	mirtarbase;diana_microt;mirdb	miR-548h-3p
hsa-miR-548z	4	0	6	-1.2347872880908164	0.00446231718105264	Validated	mirtarbase;diana_microt;mirdb	miR-548z
hsa-miR-550a-3p	4	1	4	-0.6871612382124237	0.008364893792895602	Validated	tarbase;diana_microt	miR-550a-3p
hsa-miR-552-3p	4	1	4	-0.5009457549847116	0.003454994731815532	Predicted Only	diana_microt;miranda;pita	miR-552-3p
hsa-miR-561-3p	4	4	4	-0.24874987293160242	0.014485121852485464	Predicted Only	elmmo;microcosm;miranda;mirdb	miR-561-3p
hsa-miR-5683	4	1	3	-0.5087732419265749	0.008199579345993697	Validated	mirtarbase;diana_microt	miR-5683
hsa-miR-569	4	2	5	-0.43577866903908224	0.012337268418632447	Predicted Only	diana_microt;elmmo;miranda	miR-569
hsa-miR-573	4	1	4	-0.8085018588868809	0.006601497240830213	Validated	mirtarbase;tarbase;pita	miR-573
hsa-miR-576-3p	4	1	4	-0.7459303403878781	0.0033319876291789115	Validated	mirtarbase;tarbase;diana_microt;pita	miR-576-3p
hsa-miR-579-3p	4	2	9	-1.146159548424172	0.005101705160923302	Validated	tarbase;diana_microt;elmmo;miranda;mirdb	miR-579-3p
hsa-miR-613	4	3	8	-0.78885999127976425	0.006363984594587237	Validated	mirtarbase;diana_microt;elmmo;miranda;pita;targetscan	miR-613
hsa-miR-617	4	2	3	-0.9075302170734288	0.002452432072721422	Predicted Only	diana_microt;miranda;pita	miR-617
hsa-miR-619-5p	4	1	3	-0.8977617866132717	0.016425896492321044	Validated	mirtarbase;tarbase	miR-619-5p
hsa-miR-628-3p	4	0	6	-1.658019129217473	0.004642675050534308	Validated	tarbase;diana_microt;pita	miR-628-3p
hsa-miR-629-5p	4	0	4	-2.7678905102146345	0.011573316344991327	Validated	tarbase;pita	miR-629-5p
hsa-miR-630	4	1	5	-0.892801346350746	0.001702311018947512	Validated	mirtarbase;tarbase;diana_microt;miranda;pita	miR-630
hsa-miR-651-3p	4	3	1	0.47242059031422096	0.002609225132269785	Predicted Only	mirdb	miR-651-3p
hsa-miR-652-3p	4	1	4	-1.2380552842988812	0.012482284024590628	Validated	tarbase;pita	miR-652-3p
hsa-miR-655-3p	4	6	5	-0.15745025173349705	0.0016364421276375651	Predicted Only	diana_microt;elmmo;microcosm;miranda;mirdb	miR-655-3p
hsa-miR-664b-3p	4	2	6	-1.1391884205711842	0.005755073226755485	Validated	tarbase;diana_microt;mirdb	miR-664b-3p
hsa-miR-670-5p	4	1	7	-1.0231088643422195	0.009908538742456587	Validated	mirtarbase;tarbase;diana_microt;elmmo;miranda;mirdb	miR-670-5p
hsa-miR-676-5p	4	3	2	0.005242950725194473	0.0010347840471658855	Predicted Only	diana_microt;elmmo	miR-676-5p
hsa-miR-744-5p	4	2	3	-0.4457583385814223	0.0012566264083143323	Validated	mirtarbase;tarbase;pita	miR-744-5p
hsa-miR-758-5p	4	0	4	-1.5804419907362637	0.015358970137545839	Validated	mirtarbase;tarbase	miR-758-5p
hsa-miR-769-5p	4	0	4	-1.2285092181757862	0.014227105750236661	Validated	tarbase	miR-769-5p
hsa-miR-875-3p	4	2	5	-0.4291785205543577	0.02801773637253791	Predicted Only	diana_microt;elmmo;miranda;pita	miR-875-3p
hsa-miR-876-5p	4	1	7	-1.1371775321901456	0.0026725572417490183	Validated	mirtarbase;tarbase;diana_microt;elmmo;miranda	miR-876-5p
hsa-miR-888-5p	4	4	6	-0.40805738141637465	0.00854826055909507	Validated	mirtarbase;diana_microt;elmmo;miranda;mirdb;pita	miR-888-5p
hsa-miR-889-3p	4	2	3	0.06573065487918454	0.019954329346306622	Validated	mirtarbase;diana_microt;elmmo	miR-889-3p
hsa-miR-9-3p	4	1	9	-1.3717050169953449	0.009300152254756541	Validated	mirtarbase;tarbase;diana_microt;elmmo;miranda;mirdb	miR-9-3p
hsa-miR-92a-1-5p	4	0	4	-2.1331831006399105	0.013187515442958101	Validated	mirtarbase;tarbase	miR-92a-1-5p
hsa-miR-936	4	2	4	-0.24468907757193442	0.001766395908780396	Predicted Only	diana_microt;miranda;pita	miR-936
hsa-let-7d-3p	3	2	1	0.2270306373738488	0.008249163422500715	Validated	tarbase;miranda	let-7d-3p
hsa-miR-101-5p	3	0	3	-1.8261187802156085	0.007549875800730661	Validated	tarbase	miR-101-5p
hsa-miR-103b	3	1	3	-0.4128919982699562	0.010707411163020878	Validated	tarbase;diana_microt	miR-103b
hsa-miR-10b-3p	3	2	2	-0.42092821997815855	0.003949531345395371	Predicted Only	diana_microt;elmmo;miranda	miR-10b-3p
hsa-miR-1183	3	1	3	-1.257882934138129	0.021166118898196147	Predicted Only	miranda;mirdb;pita	miR-1183
hsa-miR-1184	3	1	2	-0.48423632583386733	0.01512887032935396	Validated	mirtarbase;diana_microt;miranda	miR-1184
hsa-miR-1193	3	0	3	-1.1078687092052006	0.010646365094929933	Validated	mirtarbase;diana_microt;miranda	miR-1193
hsa-miR-1200	3	1	2	-0.6535660395436194	0.010609604935161769	Validated	mirtarbase;diana_microt;pita	miR-1200
hsa-miR-122-5p	3	1	3	-0.15340432134853882	0.010824999360600485	Validated	tarbase;pita	miR-122-5p
hsa-miR-124-5p	3	0	3	-1.3941892190701972	0.001339255115715787	Validated	mirtarbase;tarbase;miranda	miR-124-5p
hsa-miR-1243	3	1	3	-1.024760152498449	0.0023961297769565133	Predicted Only	diana_microt;miranda;pita	miR-1243
hsa-miR-1248	3	1	2	-0.44388691626318	0.012404196893097835	Predicted Only	diana_microt;pita	miR-1248
hsa-miR-1253	3	0	3	-1.2195624324803431	0.01974304523644969	Predicted Only	diana_microt;miranda	miR-1253
hsa-miR-1255a	3	1	2	-0.5151122410657186	0.004071766432607546	Predicted Only	pita	miR-1255a
hsa-miR-1256	3	3	2	0.018108412154261642	0.0038290151844266804	Predicted Only	diana_microt;elmmo;miranda	miR-1256
hsa-miR-126-3p	3	0	3	-2.130697972736304	0.011019588900730015	Validated	mirtarbase;tarbase	miR-126-3p
hsa-miR-1267	3	0	3	-1.8652373065852614	0.008920155365252869	Predicted Only	diana_microt;pita	miR-1267
hsa-miR-127-5p	3	0	4	-1.0512998298888399	0.017322278765495868	Validated	mirtarbase;tarbase;diana_microt	miR-127-5p
hsa-miR-1278	3	1	2	0.37927491971209487	0.024356706980150196	Predicted Only	diana_microt;miranda;pita	miR-1278
hsa-miR-129-2-3p	3	1	2	-0.259986082145037	0.014234263193095103	Validated	tarbase;elmmo	miR-129-2-3p
hsa-miR-1303	3	1	3	-0.16684373755013798	0.004790896284859628	Predicted Only	diana_microt;pita	miR-1303
hsa-miR-136-5p	3	0	6	-2.063051977805262	0.001091722206911072	Validated	mirtarbase;tarbase;diana_microt;miranda;pita	miR-136-5p
hsa-miR-139-3p	3	1	2	-0.9910609218928577	0.03872842096816748	Validated	mirtarbase;tarbase	miR-139-3p
hsa-miR-140-5p	3	0	3	-1.7995072616230707	0.019080099405953663	Validated	tarbase	miR-140-5p
hsa-miR-151b	3	2	1	0.2659558706230986	0.021271313994424418	Validated	tarbase	miR-151b
hsa-miR-181c-3p	3	1	2	-0.9624950337606126	0.013021203647367658	Validated	tarbase	miR-181c-3p
hsa-miR-186-3p	3	2	2	-1.0654614387658128	0.0029127460613381116	Validated	mirtarbase;elmmo	miR-186-3p
hsa-miR-190a-5p	3	0	3	-3.0576312580660705	0.001088390558026731	Validated	mirtarbase;tarbase	miR-190a-5p
hsa-miR-193a-5p	3	2	2	-0.37291342048306836	0.0023094017405528577	Validated	tarbase;pita	miR-193a-5p
hsa-miR-199b-3p	3	2	1	-0.7206427578477715	0.005833105151541531	Validated	tarbase;diana_microt	miR-199b-3p
hsa-miR-202-3p	3	2	1	0.31477723250512973	0.023699151955079288	Validated	tarbase;pita	miR-202-3p
hsa-miR-202-5p	3	2	4	-0.3717039704643665	0.007353735213400796	Validated	tarbase;diana_microt;miranda;mirdb;targetscan	miR-202-5p
hsa-miR-204-3p	3	2	1	-0.14121857039226052	0.004142462790478021	Validated	mirtarbase;diana_microt	miR-204-3p
hsa-miR-2052	3	1	3	-0.7908754218807883	0.007168748149182648	Predicted Only	diana_microt;miranda	miR-2052
hsa-miR-2053	3	2	2	0.017517118207711735	0.002503391810460016	Predicted Only	diana_microt;elmmo;miranda	miR-2053
hsa-miR-2054	3	2	2	-0.750979879836819	0.0038717917229514572	Predicted Only	diana_microt;miranda	miR-2054
hsa-miR-21-3p	3	0	3	-2.116549957593442	0.012648122975137087	Validated	tarbase	miR-21-3p
hsa-miR-2113	3	2	5	-0.6597155580776168	0.009690467812819407	Validated	mirtarbase;diana_microt;elmmo;miranda;mirdb	miR-2113
hsa-miR-2115-3p	3	0	3	-0.4469257032364067	0.03485465389466845	Predicted Only	diana_microt;elmmo	miR-2115-3p
hsa-miR-212-3p	3	0	5	-1.0283429674238374	0.01620914168190211	Validated	tarbase;diana_microt	miR-212-3p
hsa-miR-215-5p	3	0	4	-1.4615015962746059	0.016498020147206263	Validated	mirtarbase;tarbase	miR-215-5p
hsa-miR-218-1-3p	3	2	3	-1.0159627622341414	0.020822508613346145	Validated	tarbase;diana_microt;miranda;mirdb	miR-218-1-3p
hsa-miR-219a-2-3p	3	2	8	-0.8505499024877754	0.00394335907814093	Validated	mirtarbase;tarbase;diana_microt;miranda;mirdb;pita;targetscan	miR-219a-2-3p
hsa-miR-219a-5p	3	0	6	-0.9796355589095873	0.00445009616855532	Validated	tarbase;diana_microt;elmmo;miranda	miR-219a-5p
hsa-miR-223-3p	3	0	4	-1.513601572355527	0.006106972218491137	Validated	tarbase;diana_microt;elmmo	miR-223-3p
hsa-miR-23b-5p	3	1	3	-2.1364502885193826	0.010482524481136353	Validated	tarbase;miranda;mirdb	miR-23b-5p
hsa-miR-2467-5p	3	0	3	-1.1443775254136295	0.016957236128160733	Validated	tarbase;diana_microt	miR-2467-5p
hsa-miR-2682-5p	3	1	2	-1.4740664009327298	0.014617862425744536	Validated	tarbase	miR-2682-5p
hsa-miR-26a-2-3p	3	2	1	0.32900115652991024	0.02078659386117943	Validated	tarbase;miranda	miR-26a-2-3p
hsa-miR-28-3p	3	0	3	-1.0689783651102829	0.004251978692831472	Validated	tarbase;diana_microt;miranda	miR-28-3p
hsa-miR-29b-1-5p	3	2	2	-0.4875930831173516	0.007245274444809184	Validated	tarbase;diana_microt;elmmo;miranda	miR-29b-1-5p
hsa-miR-29b-2-5p	3	1	4	-0.8932504524222361	0.005598009347449988	Validated	tarbase;diana_microt;elmmo;miranda	miR-29b-2-5p
hsa-miR-3074-5p	3	0	3	-2.5878147478261138	0.0019382051241118462	Validated	mirtarbase;tarbase	miR-3074-5p
hsa-miR-31-3p	3	0	4	-0.7349930257553079	0.003069585348945111	Validated	tarbase;diana_microt;miranda	miR-31-3p
hsa-miR-31-5p	3	0	4	-1.0704030143643433	0.0010128711943980307	Validated	tarbase;pita	miR-31-5p
hsa-miR-3119	3	1	5	-0.7262689305805385	0.0018552389815449715	Validated	mirtarbase;diana_microt;elmmo;mirdb	miR-3119
hsa-miR-3120-3p	3	1	3	-0.2883720896216764	0.007631010880926624	Predicted Only	diana_microt;elmmo;miranda	miR-3120-3p
hsa-miR-3123	3	1	2	-0.4505446210094754	0.02718169731157832	Predicted Only	diana_microt;miranda	miR-3123
hsa-miR-3140-3p	3	1	2	-0.5849021071705285	0.002112850725185126	Validated	mirtarbase;tarbase;elmmo	miR-3140-3p
hsa-miR-3143	3	1	2	-0.24519974474888792	0.010040432824287564	Validated	mirtarbase;diana_microt;miranda	miR-3143
hsa-miR-3149	3	1	2	-0.6657242284139896	0.017553662143880502	Validated	tarbase;diana_microt	miR-3149
hsa-miR-3156-5p	3	1	2	0.2096709663325155	0.0030963818333111705	Predicted Only	diana_microt;miranda	miR-3156-5p
hsa-miR-3160-5p	3	1	2	-0.08413397504242259	0.007446745348628611	Validated	mirtarbase;diana_microt	miR-3160-5p
hsa-miR-3171	3	1	3	-0.42061884480328576	0.02696833215188235	Predicted Only	diana_microt;miranda;mirdb	miR-3171
hsa-miR-3179	3	0	3	-1.075078197433301	0.01768461479106918	Predicted Only	diana_microt;miranda	miR-3179
hsa-miR-3180-5p	3	1	3	-1.1095426192980082	0.0013590464747976513	Predicted Only	diana_microt;miranda	miR-3180-5p
hsa-miR-3192-5p	3	2	1	0.45920165287422854	0.001903108204714954	Validated	mirtarbase;diana_microt	miR-3192-5p
hsa-miR-3200-3p	3	2	1	-0.8151102820010451	0.005715099612250924	Validated	tarbase;miranda	miR-3200-3p
hsa-miR-320e	3	1	4	-1.1416670448261141	0.006868048637639732	Validated	mirtarbase;diana_microt;elmmo	miR-320e
hsa-miR-323a-5p	3	1	2	-1.0747905428933733	0.01851875049271621	Validated	mirtarbase;pita	miR-323a-5p
hsa-miR-329-3p	3	1	4	-1.0969371873764884	0.005217836056603119	Validated	mirtarbase;diana_microt;miranda;targetscan	miR-329-3p
hsa-miR-331-5p	3	1	2	-0.9474956078790718	0.019610625692643227	Validated	tarbase;pita	miR-331-5p
hsa-miR-337-3p	3	0	3	-1.3513149603152674	0.01186285568214953	Validated	tarbase;diana_microt;miranda	miR-337-3p
hsa-miR-340-3p	3	0	3	-0.5322230573631235	0.022828591064549986	Validated	mirtarbase;tarbase	miR-340-3p
hsa-miR-345-5p	3	0	3	-1.695842131033945	0.019105322253890337	Validated	tarbase;pita	miR-345-5p
hsa-miR-34c-5p	3	2	4	-1.0080567746002527	0.008410687145777047	Validated	mirtarbase;tarbase;elmmo;pita;targetscan	miR-34c-5p
hsa-miR-3682-5p	3	1	2	-0.26728627813766176	0.039647058241069316	Validated	mirtarbase;diana_microt	miR-3682-5p
hsa-miR-3691-5p	3	0	3	-1.7141600690748038	0.015391709368908778	Validated	tarbase	miR-3691-5p
hsa-miR-374a-3p	3	0	3	-1.7261442215887028	0.0029893439237494023	Validated	tarbase;miranda	miR-374a-3p
hsa-miR-374c-5p	3	1	7	-0.6058387079114064	0.002963976105442271	Predicted Only	diana_microt;elmmo;mirdb	miR-374c-5p
hsa-miR-378d	3	2	1	-0.03145994319479983	0.01242336610145867	Validated	tarbase;mirdb	miR-378d
hsa-miR-378i	3	1	4	-1.6860170919981445	0.016411053703166544	Validated	tarbase;diana_microt;mirdb	miR-378i
hsa-miR-380-5p	3	0	4	-1.0737591235036437	0.014345180152449757	Validated	mirtarbase;tarbase;diana_microt	miR-380-5p
hsa-miR-382-5p	3	2	2	0.07495744044023195	0.004155952690169215	Validated	mirtarbase;tarbase;pita	miR-382-5p
hsa-miR-3910	3	1	3	-0.9156903516789316	0.028561438340460883	Predicted Only	diana_microt;elmmo	miR-3910
hsa-miR-3913-3p	3	1	3	-1.172738445963553	0.009371613109717146	Validated	mirtarbase;diana_microt	miR-3913-3p
hsa-miR-3913-5p	3	1	2	-0.49423896764294617	0.018341663566417993	Validated	tarbase;diana_microt	miR-3913-5p
hsa-miR-3916	3	0	4	-1.0263960464461095	0.005723419076995924	Validated	mirtarbase;diana_microt	miR-3916
hsa-miR-3919	3	2	2	-0.1698413509328727	0.005029361888533458	Validated	mirtarbase;diana_microt	miR-3919
hsa-miR-3924	3	1	4	-0.7720034071506947	0.012143282170640306	Validated	tarbase;diana_microt;mirdb	miR-3924
hsa-miR-3978	3	2	2	0.41423769000308786	0.006902375652221963	Predicted Only	diana_microt;mirdb	miR-3978
hsa-miR-409-5p	3	2	1	0.8073005004894215	0.006052660843823106	Validated	tarbase;diana_microt	miR-409-5p
hsa-miR-4259	3	1	2	-0.38881288308692125	0.03614117412664928	Predicted Only	diana_microt;miranda	miR-4259
hsa-miR-4269	3	2	2	-0.36169180272809043	0.00822971706255339	Validated	mirtarbase;diana_microt;miranda	miR-4269
hsa-miR-4274	3	0	7	-1.1019636402704722	0.003437718078726903	Validated	mirtarbase;diana_microt;elmmo;miranda	miR-4274
hsa-miR-4277	3	1	5	-0.8334856675320574	0.006276950907660649	Predicted Only	diana_microt;miranda;mirdb	miR-4277
hsa-miR-4284	3	1	3	-1.298116534438517	0.01257935914862901	Validated	mirtarbase;diana_microt	miR-4284
hsa-miR-4295	3	1	4	-0.763839486581538	0.005134706587065011	Predicted Only	diana_microt;elmmo;miranda	miR-4295
hsa-miR-4319	3	1	4	-0.8755186792298991	0.012442735053366051	Validated	mirtarbase;diana_microt;elmmo;miranda	miR-4319
hsa-miR-432-5p	3	1	2	-0.9361374470695121	0.00222170379338786	Predicted Only	pita	miR-432-5p
hsa-miR-4418	3	1	2	0.06910242498842262	0.0052528542787767946	Predicted Only	diana_microt	miR-4418
hsa-miR-4423-5p	3	1	2	-1.5650728878799112	0.009710690717445687	Validated	tarbase;diana_microt	miR-4423-5p
hsa-miR-4438	3	2	1	-0.8478476628030298	0.02804315420659259	Validated	mirtarbase;diana_microt	miR-4438
hsa-miR-4457	3	2	1	0.060805142891738585	0.007601332330377773	Predicted Only	diana_microt;mirdb	miR-4457
hsa-miR-4474-3p	3	0	4	-1.827931530953887	0.0160637329549063	Validated	tarbase;diana_microt;mirdb	miR-4474-3p
hsa-miR-4496	3	1	2	-0.44166797379842	0.02943677325919271	Validated	tarbase;diana_microt	miR-4496
hsa-miR-4503	3	1	3	-0.5616587642813171	0.02427698709233664	Predicted Only	diana_microt;mirdb	miR-4503
hsa-miR-4510	3	1	2	-0.8795664292004249	0.00222432995098643	Validated	mirtarbase;tarbase	miR-4510
hsa-miR-4524a-3p	3	0	4	-2.0576455212738542	0.023784185468452054	Validated	mirtarbase;tarbase;diana_microt	miR-4524a-3p
hsa-miR-4528	3	1	2	-0.6867596073656141	0.003782299917191267	Predicted Only	diana_microt	miR-4528
hsa-miR-455-5p	3	0	3	-1.696563640028686	0.01339521628501825	Validated	tarbase	miR-455-5p
hsa-miR-4633-5p	3	2	1	-0.06918081678164194	0.004574829042656348	Predicted Only	diana_microt	miR-4633-5p
hsa-miR-4635	3	1	2	0.11379431880990006	0.011944545430596917	Validated	mirtarbase;diana_microt	miR-4635
hsa-miR-4662a-5p	3	2	2	-0.16089160791508422	0.009492448029806838	Validated	tarbase;diana_microt;mirdb	miR-4662a-5p
hsa-miR-4663	3	1	2	-0.32397440059305915	0.00711817067139782	Predicted Only	diana_microt	miR-4663
hsa-miR-4670-3p	3	2	2	-1.0864864594355017	0.019308856558287516	Validated	mirtarbase;diana_microt	miR-4670-3p
hsa-miR-4677-3p	3	0	3	-2.1410707775830624	0.0033110142601653933	Validated	tarbase	miR-4677-3p
hsa-miR-4694-3p	3	3	2	-0.36269665374256693	0.005949156460119412	Validated	mirtarbase;diana_microt;mirdb	miR-4694-3p
hsa-miR-4703-3p	3	1	2	-0.4474057912613946	0.008075959345092996	Predicted Only	diana_microt	miR-4703-3p
hsa-miR-4704-5p	3	1	2	-0.4510070077741493	0.029332741234451534	Predicted Only	diana_microt	miR-4704-5p
hsa-miR-4722-3p	3	0	4	-1.4353540715020787	0.009639898127177731	Validated	mirtarbase;mirdb	miR-4722-3p
hsa-miR-4733-5p	3	1	2	-0.5185839806912712	0.0060459426473826175	Predicted Only	diana_microt	miR-4733-5p
hsa-miR-4753-3p	3	0	3	-1.6528846383387672	0.0022819201750680805	Predicted Only	diana_microt	miR-4753-3p
hsa-miR-4760-3p	3	0	3	-0.9523839152598574	0.01945729560754262	Predicted Only	diana_microt	miR-4760-3p
hsa-miR-4770	3	1	4	-0.979810222083187	0.011837949368637055	Predicted Only	diana_microt;mirdb;targetscan	miR-4770
hsa-miR-4772-3p	3	1	2	-1.4915890649852366	0.00199891745345667	Validated	mirtarbase;diana_microt	miR-4772-3p
hsa-miR-4801	3	0	4	-1.3481287182243176	0.006266817562049255	Predicted Only	diana_microt;mirdb	miR-4801
hsa-miR-4802-3p	3	1	2	-0.2801637968109769	0.013745303038740532	Validated	mirtarbase;diana_microt	miR-4802-3p
hsa-miR-4803	3	2	3	-1.0350817993801216	0.003799206152558327	Validated	mirtarbase;diana_microt;mirdb	miR-4803
hsa-miR-486-3p	3	1	2	-0.4003652864946632	0.014521887568291276	Validated	tarbase;pita	miR-486-3p
hsa-miR-487a-3p	3	0	3	-1.3757190729736348	0.00398304922063835	Validated	mirtarbase;tarbase;elmmo	miR-487a-3p
hsa-miR-489-3p	3	1	5	-1.323256595515065	0.008598813143093138	Validated	mirtarbase;tarbase;miranda;pita	miR-489-3p
hsa-miR-490-3p	3	0	4	-1.2057292467125655	0.010298958461964502	Validated	tarbase;diana_microt;miranda	miR-490-3p
hsa-miR-490-5p	3	1	3	-0.9915220924305596	0.018733842256711798	Validated	tarbase;miranda;pita	miR-490-5p
hsa-miR-491-5p	3	1	3	-0.41373698921808005	0.007430990753229708	Validated	tarbase;diana_microt;pita	miR-491-5p
hsa-miR-499a-3p	3	2	5	-1.059443086146538	0.001346505482448265	Validated	tarbase;elmmo;microcosm;miranda;pita	miR-499a-3p
hsa-miR-5004-3p	3	2	4	-0.74785837045184	0.00361068901931867	Validated	mirtarbase;diana_microt;mirdb	miR-5004-3p
hsa-miR-500b-5p	3	3	3	-0.1939294129815005	0.00413071263791062	Validated	tarbase;diana_microt;elmmo;miranda	miR-500b-5p
hsa-miR-502-5p	3	0	4	-0.6843675505698275	0.0034947880317922684	Validated	tarbase;diana_microt;pita	miR-502-5p
hsa-miR-504-5p	3	0	3	-1.821501865961998	0.006099654072662815	Validated	mirtarbase;tarbase	miR-504-5p
hsa-miR-5093	3	2	1	0.3788336270237676	0.0010012275991030037	Predicted Only	diana_microt	miR-5093
hsa-miR-5096	3	1	2	-0.24976199619617837	0.0019175840786192567	Predicted Only	diana_microt	miR-5096
hsa-miR-5100	3	0	3	-1.6744630476993265	0.016435953228501603	Validated	tarbase;diana_microt	miR-5100
hsa-miR-511-5p	3	0	4	-1.048780106021572	0.03089870960172266	Predicted Only	diana_microt;miranda;pita	miR-511-5p
hsa-miR-516b-5p	3	1	4	-1.3100377462185078	0.013610447771381588	Validated	tarbase;diana_microt;miranda;mirdb	miR-516b-5p
hsa-miR-519b-3p	3	1	4	-0.3417316191374848	0.004679062054492533	Predicted Only	diana_microt;elmmo;miranda;pita	miR-519b-3p
hsa-miR-519c-3p	3	2	3	-0.5969931211391726	0.013876131274038927	Predicted Only	diana_microt;elmmo;miranda;pita	miR-519c-3p
hsa-miR-520b-3p	3	2	3	-0.09195384595383875	0.0046744348790962245	Predicted Only	diana_microt;elmmo;pita	miR-520b-3p
hsa-miR-520d-3p	3	2	3	-0.6565484730235944	0.010859462446765975	Validated	mirtarbase;diana_microt;elmmo;pita	miR-520d-3p
hsa-miR-520e-3p	3	2	3	-0.4380745635061885	0.0024181882047560064	Predicted Only	diana_microt;elmmo;pita	miR-520e-3p
hsa-miR-520g-3p	3	0	3	-1.6431218827181335	0.007675122317392379	Validated	mirtarbase;pita	miR-520g-3p
hsa-miR-520h	3	1	3	-1.164909651307342	0.004465090807527303	Validated	mirtarbase;tarbase;pita	miR-520h
hsa-miR-526b-5p	3	2	1	0.17815659944187198	0.029601510197622704	Predicted Only	miranda;pita	miR-526b-5p
hsa-miR-532-5p	3	4	4	-0.14051239140630029	0.011682574559003116	Validated	tarbase;diana_microt;miranda;mirdb;pita;targetscan	miR-532-5p
hsa-miR-539-3p	3	0	3	-1.4043953935756956	0.009423154634190724	Validated	tarbase	miR-539-3p
hsa-miR-542-3p	3	0	3	-2.326635173154702	0.019267716073198247	Validated	tarbase;pita	miR-542-3p
hsa-miR-545-3p	3	2	2	-0.11142735989363939	0.006169594227569178	Validated	mirtarbase;tarbase;miranda	miR-545-3p
hsa-miR-548aa	3	2	2	-0.34892983970235497	0.006525826130062342	Predicted Only	diana_microt;mirdb	miR-548aa
hsa-miR-548an	3	0	3	-1.3791516479779062	0.0025470280745066706	Predicted Only	diana_microt	miR-548an
hsa-miR-548ap-3p	3	3	1	0.4312998820122555	0.0036013729588594287	Predicted Only	diana_microt;mirdb	miR-548ap-3p
hsa-miR-548t-3p	3	1	3	-0.6423967215249273	0.01975282466132194	Predicted Only	diana_microt;mirdb	miR-548t-3p
hsa-miR-548u	3	0	3	-1.9678469048417562	0.004737274360843003	Validated	mirtarbase;diana_microt	miR-548u
hsa-miR-550a-5p	3	0	3	-1.2854776341220044	0.009763469949131832	Validated	tarbase	miR-550a-5p
hsa-miR-5582-5p	3	0	3	-2.183852318453316	0.015044510796433316	Validated	mirtarbase;diana_microt	miR-5582-5p
hsa-miR-5583-3p	3	3	0	1.0564844085206633	0.0054826942081563175	Validated	mirtarbase;diana_microt	miR-5583-3p
hsa-miR-5584-5p	3	1	2	-0.18048861089092735	0.009557606410002337	Validated	mirtarbase;diana_microt	miR-5584-5p
hsa-miR-5680	3	1	2	-0.8053965533523738	0.0017551468720193952	Predicted Only	diana_microt	miR-5680
hsa-miR-582-3p	3	3	3	-0.5196399888519317	0.004959660323802382	Validated	tarbase;diana_microt;miranda	miR-582-3p
hsa-miR-586	3	3	1	-0.5160400732247944	0.005340634117601439	Predicted Only	diana_microt;miranda	miR-586
hsa-miR-589-3p	3	2	1	0.37351551350289763	0.009447537071537226	Predicted Only	diana_microt;miranda	miR-589-3p
hsa-miR-591	3	1	2	-1.0853667236328344	0.012170999645255507	Validated	tarbase	miR-591
hsa-miR-612	3	2	1	0.3549359503995309	0.017087318314239385	Predicted Only	miranda;pita	miR-612
hsa-miR-619-3p	3	1	3	-1.3252781912516183	0.01903220647550188	Predicted Only	diana_microt;miranda;pita	miR-619-3p
hsa-miR-620	3	2	3	-0.45917126552647936	0.02089504811540246	Predicted Only	diana_microt;microcosm;miranda;pita	miR-620
hsa-miR-623	3	0	3	-1.5923213453948166	0.016528434981126338	Predicted Only	mirdb;pita	miR-623
hsa-miR-625-3p	3	1	2	-0.6084588168075248	0.007872200654353947	Validated	tarbase;diana_microt	miR-625-3p
hsa-miR-627-5p	3	0	3	-1.1804501795811453	0.007368077183375135	Validated	tarbase;miranda	miR-627-5p
hsa-miR-646	3	1	5	-0.7809373022588613	0.0019142575978767127	Validated	mirtarbase;diana_microt;elmmo;pictar;pita	miR-646
hsa-miR-648	3	0	4	-0.8000071200491844	0.012659767095232383	Predicted Only	miranda;pita	miR-648
hsa-miR-6504-3p	3	1	3	-1.0188792633018504	0.0019274823821615428	Validated	mirtarbase;mirdb	miR-6504-3p
hsa-miR-651-5p	3	3	2	-0.07808233034111027	0.010967785101616754	Validated	tarbase;elmmo;miranda	miR-651-5p
hsa-miR-659-3p	3	6	2	0.3991248043832343	0.019632925231941045	Predicted Only	diana_microt;miranda;mirdb;pita	miR-659-3p
hsa-miR-671-3p	3	0	3	-1.4002788495967764	0.012331226016627624	Validated	tarbase	miR-671-3p
hsa-miR-6727-3p	3	0	4	-1.6197187579803125	0.0071856725015677515	Validated	mirtarbase;mirdb	miR-6727-3p
hsa-miR-6747-3p	3	1	2	-0.4105713510228761	0.0010268792430870235	Validated	mirtarbase	miR-6747-3p
hsa-miR-675-5p	3	0	3	-0.9413700321597911	0.00965134448884055	Validated	mirtarbase;diana_microt	miR-675-5p
hsa-miR-6770-5p	3	1	2	-1.2328189141322654	0.01767189695243724	Validated	mirtarbase;tarbase	miR-6770-5p
hsa-miR-6890-3p	3	1	2	-1.0281252958122105	0.003382439599838108	Validated	mirtarbase	miR-6890-3p
hsa-miR-708-3p	3	2	6	-0.7869336877800375	0.0019851175565272572	Validated	tarbase;diana_microt;elmmo;miranda;mirdb	miR-708-3p
hsa-miR-708-5p	3	0	3	-1.8349749046297477	0.010998819907195867	Validated	tarbase;pita	miR-708-5p
hsa-miR-744-3p	3	0	3	-1.449419291128993	0.0033255385069642217	Validated	tarbase;diana_microt	miR-744-3p
hsa-miR-770-5p	3	0	3	-1.4349677510153824	0.010400286373449488	Validated	tarbase;diana_microt	miR-770-5p
hsa-miR-892b	3	2	2	0.0022346728540993677	0.0025627981172874573	Validated	mirtarbase;diana_microt;pita	miR-892b
hsa-miR-921	3	0	3	-1.0213912464614447	0.0024127855000551793	Predicted Only	pita	miR-921
hsa-miR-935	3	1	2	-0.586074990093696	0.0016031813132576646	Validated	mirtarbase;miranda;pita	miR-935
hsa-miR-940	3	2	2	0.4117310476910788	0.02145187734602951	Validated	tarbase;pita	miR-940
hsa-miR-95-3p	3	1	2	-0.3447879035095904	0.0015727051917929203	Validated	tarbase	miR-95-3p
hsa-miR-98-3p	3	1	2	-0.10767269395343686	0.0020625945734791457	Predicted Only	mirdb	miR-98-3p
hsa-miR-9985	3	0	3	-1.715025058261399	0.007450799487764016	Validated	tarbase;mirdb	miR-9985
hsa-miR-103a-2-5p	2	0	2	-1.765629612226168	0.040557453160639856	Validated	tarbase	miR-103a-2-5p
hsa-miR-1178-3p	2	1	2	-0.4596549093553064	0.005524629263672978	Predicted Only	miranda;pita	miR-1178-3p
hsa-miR-1185-5p	2	0	2	-0.8872557390436417	0.003943000217434019	Validated	tarbase;pita	miR-1185-5p
hsa-miR-1197	2	2	2	-0.9514789803483399	0.004331435906700791	Predicted Only	diana_microt;miranda;mirdb	miR-1197
hsa-miR-1202	2	1	1	-0.22399231397529495	0.023482303958386186	Predicted Only	miranda;pita	miR-1202
hsa-miR-1205	2	1	2	-0.5163896939613152	0.004329438688000665	Predicted Only	diana_microt;miranda;pictar	miR-1205
hsa-miR-1207-5p	2	0	2	-0.6526224595586738	0.0035457542154472325	Predicted Only	pita	miR-1207-5p
hsa-miR-1208	2	1	2	-0.4086661183041777	0.012703098153695466	Predicted Only	diana_microt;miranda;mirdb	miR-1208
hsa-miR-1224-5p	2	0	2	-1.962659936676509	0.01210078132338822	Validated	tarbase;pita	miR-1224-5p
hsa-miR-1225-5p	2	0	2	-1.7720356842740996	0.008171596333850176	Validated	tarbase	miR-1225-5p
hsa-miR-1226-3p	2	1	1	0.11839128909716112	0.01389145258977078	Validated	tarbase;diana_microt	miR-1226-3p
hsa-miR-1227-3p	2	0	2	-0.4718835420202596	0.01852633036556654	Predicted Only	miranda;pita	miR-1227-3p
hsa-miR-1236-3p	2	3	1	0.2583381994483181	0.0033141751550138	Predicted Only	diana_microt;miranda;pita	miR-1236-3p
hsa-miR-1245a	2	1	2	-0.3113492695974219	0.02582579526654445	Predicted Only	diana_microt;miranda;pita	miR-1245a
hsa-miR-1246	2	0	4	-1.3137325084019964	0.003769674671581015	Validated	tarbase;diana_microt;pita	miR-1246
hsa-miR-1255b-5p	2	2	0	0.5383111710031999	0.031121116876136515	Predicted Only	pita	miR-1255b-5p
hsa-miR-125b-1-3p	2	1	1	-0.2740452856044985	0.0030347486734390258	Validated	tarbase	miR-125b-1-3p
hsa-miR-1261	2	0	2	-1.177208072952145	0.008942912564612927	Predicted Only	diana_microt;miranda	miR-1261
hsa-miR-1262	2	1	1	-0.8057902150850909	0.01685100893233903	Validated	tarbase;pita	miR-1262
hsa-miR-1266-5p	2	1	2	-1.2381661473747303	0.007909361099824309	Validated	tarbase;miranda;pita	miR-1266-5p
hsa-miR-1270	2	2	3	-0.3474918500560228	0.005547921919031069	Validated	tarbase;diana_microt;miranda;pita	miR-1270
hsa-miR-1272	2	0	3	-0.8577789930135589	0.02744819051260129	Validated	mirtarbase;miranda	miR-1272
hsa-miR-1273f	2	0	2	-2.348964392169756	0.013532219685381278	Predicted Only	diana_microt;pictar	miR-1273f
hsa-miR-1273g-3p	2	0	2	-1.80882750339882	0.03397029498964548	Predicted Only	diana_microt	miR-1273g-3p
hsa-miR-1273h-5p	2	0	2	-0.6813491129585937	0.02739475833810866	Validated	tarbase	miR-1273h-5p
hsa-miR-1276	2	0	2	-1.534533506879324	0.025266902874922382	Predicted Only	diana_microt	miR-1276
hsa-miR-1279	2	1	1	-1.2160791607525834	0.011430307883303611	Predicted Only	diana_microt	miR-1279
hsa-miR-129-1-3p	2	1	1	-0.711351464397703	0.02247060156031512	Validated	tarbase;elmmo	miR-129-1-3p
hsa-miR-1293	2	0	2	-2.3028875417696812	0.00919771231431514	Validated	mirtarbase;tarbase	miR-1293
hsa-miR-1294	2	1	1	0.6242820205695115	0.00808437274908647	Predicted Only	pita	miR-1294
hsa-miR-1298-5p	2	1	3	-0.18950774233667655	0.014460770218633116	Validated	tarbase;diana_microt;elmmo;pita	miR-1298-5p
hsa-miR-1302	2	0	2	-1.4857729793846584	0.01804855092125945	Predicted Only	miranda;pita	miR-1302
hsa-miR-1307-3p	2	0	2	-3.0418423781495285	0.0012386508809868247	Validated	mirtarbase	miR-1307-3p
hsa-miR-130a-5p	2	2	2	-0.40245719889717657	0.0027762165099848063	Predicted Only	diana_microt;elmmo;miranda	miR-130a-5p
hsa-miR-1321	2	0	3	-1.377260443015985	0.006302353454055265	Validated	mirtarbase;miranda;pita	miR-1321
hsa-miR-1322	2	3	1	0.02042403573369339	0.0010545683556701989	Predicted Only	miranda;mirdb;pita	miR-1322
hsa-miR-134-5p	2	0	6	-1.2250180518490954	0.014546031963080169	Validated	mirtarbase;tarbase;diana_microt;mirdb;pita	miR-134-5p
hsa-miR-143-5p	2	1	3	-0.3295212795669613	0.020500236650463195	Validated	mirtarbase;diana_microt;miranda;mirdb	miR-143-5p
hsa-miR-145-5p	2	1	1	-0.11214787521815939	0.043010366557398816	Validated	tarbase;elmmo	miR-145-5p
hsa-miR-147b-3p	2	0	2	-2.7480229411508637	0.01596881663100794	Validated	tarbase	miR-147b-3p
hsa-miR-150-3p	2	2	1	0.45034580152255194	0.03086598869273439	Validated	tarbase;diana_microt;miranda	miR-150-3p
hsa-miR-153-5p	2	0	2	-1.1171076896652665	0.003945282197324559	Validated	mirtarbase;mirdb	miR-153-5p
hsa-miR-15a-3p	2	0	2	-0.6367293661489389	0.0064775298791937535	Validated	tarbase	miR-15a-3p
hsa-miR-181a-3p	2	0	2	-1.15728234613977	0.04343304742663168	Validated	tarbase	miR-181a-3p
hsa-miR-187-5p	2	1	2	-1.3734141290300654	0.017024509213864805	Validated	mirtarbase;miranda	miR-187-5p
hsa-miR-18a-3p	2	0	3	-2.1797975800002556	0.010000047971727329	Validated	mirecords;mirtarbase;tarbase	miR-18a-3p
hsa-miR-18b-3p	2	1	2	-0.7560284318221522	0.014184639733750375	Predicted Only	diana_microt;miranda	miR-18b-3p
hsa-miR-190a-3p	2	0	2	-0.6747153272038351	0.0021608167968224738	Validated	mirtarbase;mirdb	miR-190a-3p
hsa-miR-1910-5p	2	0	2	-2.9719056190398403	0.04253606717777439	Validated	tarbase	miR-1910-5p
hsa-miR-1912-3p	2	2	2	-1.0940402001851006	0.008149628799175843	Validated	tarbase;diana_microt;miranda	miR-1912-3p
hsa-miR-1976	2	0	2	-0.6958414665534663	0.030654343371978032	Validated	mirtarbase;diana_microt	miR-1976
hsa-miR-1979	2	0	2	-0.6005920045421012	0.02534135757852346	Predicted Only	miranda	miR-1979
hsa-miR-19b-1-5p	2	1	2	-0.6959211220371156	0.00267893602931872	Validated	tarbase;diana_microt	miR-19b-1-5p
hsa-miR-19b-2-5p	2	1	1	0.07788404528216958	0.022066948499996217	Predicted Only	diana_microt;miranda	miR-19b-2-5p
hsa-miR-200b-5p	2	1	2	-0.5798753656905834	0.01750570805137977	Validated	tarbase;diana_microt;miranda	miR-200b-5p
hsa-miR-203b-3p	2	0	2	-1.3552138514636058	0.004111493630567566	Validated	tarbase;diana_microt	miR-203b-3p
hsa-miR-20b-3p	2	1	4	-0.9704304415504609	0.00753854537429288	Validated	tarbase;diana_microt;miranda;mirdb	miR-20b-3p
hsa-miR-2115-5p	2	0	3	-1.8944852340954097	0.008777679997961968	Validated	tarbase;diana_microt	miR-2115-5p
hsa-miR-2117	2	1	1	-0.15817924559256602	0.01822702342295088	Predicted Only	diana_microt;miranda	miR-2117
hsa-miR-217-5p	2	3	2	-0.34801022472897397	0.0019040052709169686	Validated	mirecords;diana_microt;elmmo;miranda;mirdb	miR-217-5p
hsa-miR-218-2-3p	2	2	2	-0.5656671359423323	0.026582429502392188	Validated	mirtarbase;diana_microt;miranda	miR-218-2-3p
hsa-miR-220c	2	0	2	-0.6147035711478384	0.00835937453689985	Predicted Only	miranda;pita	miR-220c
hsa-miR-2277-3p	2	0	2	-0.5615057017167498	0.0133908793812152	Validated	tarbase;diana_microt	miR-2277-3p
hsa-miR-23c	2	1	2	-0.7913982099000705	0.017980943343834953	Validated	tarbase;diana_microt;elmmo	miR-23c
hsa-miR-24-1-5p	2	2	2	0.3084031476486671	0.001999330824939534	Validated	tarbase;diana_microt;miranda;mirdb	miR-24-1-5p
hsa-miR-24-2-5p	2	1	4	-0.7275523876682854	0.007817285188939423	Validated	tarbase;diana_microt;miranda;mirdb	miR-24-2-5p
hsa-miR-2467-3p	2	1	1	-0.8656599388328107	0.024239020097302274	Predicted Only	diana_microt	miR-2467-3p
hsa-miR-27b-5p	2	0	3	-1.9398588044445726	0.027780130631290378	Validated	tarbase;miranda	miR-27b-5p
hsa-miR-297	2	0	2	-1.5530319223515443	0.002130660803522915	Validated	tarbase;pita	miR-297
hsa-miR-29c-5p	2	0	2	-0.9658933360152053	0.03629336850973778	Validated	tarbase	miR-29c-5p
hsa-miR-302d-3p	2	1	3	-0.5247330472037379	0.004037002156721428	Validated	mirtarbase;tarbase;elmmo;pita	miR-302d-3p
hsa-miR-302e	2	0	4	-1.9588338732780488	0.009105803187238054	Validated	mirtarbase;tarbase;elmmo;pita	miR-302e
hsa-miR-3074-3p	2	1	1	-0.8968696430126415	0.013283001334872098	Validated	mirtarbase;miranda	miR-3074-3p
hsa-miR-3116	2	2	1	0.6940524907404307	0.0046222950709052385	Predicted Only	diana_microt;miranda	miR-3116
hsa-miR-3118	2	0	3	-1.2599062191351866	0.012477930452674629	Predicted Only	diana_microt;mirdb	miR-3118
hsa-miR-3125	2	1	3	-0.9502538847763442	0.007125411374960095	Validated	mirtarbase;diana_microt;miranda	miR-3125
hsa-miR-3137	2	1	1	-0.1999660797018606	0.028459359348518776	Predicted Only	diana_microt;miranda	miR-3137
hsa-miR-3144-3p	2	1	3	-0.3720667362582779	0.00857176189101301	Validated	tarbase;diana_microt;miranda	miR-3144-3p
hsa-miR-3145-3p	2	2	1	0.592241919568411	0.021608126039383935	Predicted Only	diana_microt;miranda	miR-3145-3p
hsa-miR-3152-3p	2	2	0	0.325668324093482	0.025846931095467884	Validated	mirtarbase	miR-3152-3p
hsa-miR-3152-5p	2	1	1	0.5455760723834249	0.0061948467381298545	Predicted Only	diana_microt	miR-3152-5p
hsa-miR-3153	2	1	1	0.7315724918332915	0.01196257355203852	Predicted Only	diana_microt;miranda	miR-3153
hsa-miR-3154	2	0	2	-0.9367575564461637	0.007804368804674596	Predicted Only	miranda	miR-3154
hsa-miR-3159	2	1	2	-0.4254878222431011	0.010736491543939339	Predicted Only	elmmo;miranda	miR-3159
hsa-miR-3164	2	1	3	-0.026203822951980496	0.010813255676766859	Predicted Only	diana_microt;miranda;mirdb	miR-3164
hsa-miR-3166	2	2	2	0.12931102787674104	0.007818565142573789	Predicted Only	diana_microt;miranda;mirdb	miR-3166
hsa-miR-3176	2	0	2	-0.3127148956066729	0.0015440446054562928	Validated	tarbase	miR-3176
hsa-miR-3194-5p	2	0	2	-1.8383929814876383	0.034132105139782654	Validated	tarbase	miR-3194-5p
hsa-miR-3199	2	0	2	-1.6145911483042317	0.012982376002706589	Validated	mirtarbase	miR-3199
hsa-miR-324-5p	2	0	2	-0.920341434914335	0.018773266325471924	Validated	mirtarbase;tarbase	miR-324-5p
hsa-miR-325	2	0	2	-1.8432669295144786	0.012204594289651143	Validated	mirtarbase	miR-325
hsa-miR-326	2	0	4	-1.5096922384009972	0.0023768942954484375	Validated	mirtarbase;tarbase;diana_microt;pita	miR-326
hsa-miR-331-3p	2	1	2	-0.7874603664840882	0.007046968349022791	Validated	mirtarbase;tarbase;pita	miR-331-3p
hsa-miR-337-5p	2	0	2	-1.0822827396511119	0.009808824603212998	Predicted Only	pita	miR-337-5p
hsa-miR-338-3p	2	0	3	-1.3694604690784058	0.026789254635339606	Validated	tarbase;microcosm	miR-338-3p
hsa-miR-33b-3p	2	1	1	-1.1344012795415865	0.002664287564577535	Validated	tarbase	miR-33b-3p
hsa-miR-342-3p	2	0	2	-1.0238469444706135	0.025686342144152153	Validated	tarbase	miR-342-3p
hsa-miR-34b-5p	2	2	3	-0.5756518699169397	0.008355509884888306	Predicted Only	elmmo;miranda;pita	miR-34b-5p
hsa-miR-34c-3p	2	4	2	-0.18596726788514845	0.017923101249849426	Predicted Only	diana_microt;elmmo;miranda;mirdb;pita	miR-34c-3p
hsa-miR-3529-5p	2	1	1	-0.8888164909977071	0.04104144145990722	Validated	mirtarbase;diana_microt	miR-3529-5p
hsa-miR-3619-5p	2	1	1	0.09593117980310212	0.01474437770410441	Predicted Only	elmmo	miR-3619-5p
hsa-miR-3622a-5p	2	1	2	-0.19842022626082023	0.00779015792068094	Predicted Only	diana_microt;elmmo	miR-3622a-5p
hsa-miR-3653-5p	2	1	1	-0.46475152030276123	0.014529275569599123	Validated	mirtarbase	miR-3653-5p
hsa-miR-3660	2	2	0	1.3953405253844147	0.03653886118903756	Predicted Only	diana_microt;mirdb	miR-3660
hsa-miR-367-5p	2	2	1	-0.0660347182731011	0.004863017623778432	Predicted Only	diana_microt;miranda	miR-367-5p
hsa-miR-3674	2	1	2	-0.2709670409085892	0.0016439501941204072	Validated	mirtarbase;diana_microt	miR-3674
hsa-miR-3677-3p	2	2	1	-0.2638424835890868	0.02379242033767514	Validated	tarbase;diana_microt;mirdb	miR-3677-3p
hsa-miR-3678-3p	2	0	2	-0.7993738930198779	0.03053482973924838	Predicted Only	diana_microt	miR-3678-3p
hsa-miR-3690	2	1	2	0.25438438177371864	0.007683589695952833	Validated	mirtarbase;diana_microt;mirdb	miR-3690
hsa-miR-3714	2	0	2	-1.7055577017158459	0.005915527498349548	Predicted Only	elmmo	miR-3714
hsa-miR-373-3p	2	1	3	-1.0596224995602095	0.013100145302014424	Validated	mirtarbase;tarbase;diana_microt;pita	miR-373-3p
hsa-miR-376b-3p	2	0	2	-2.126985527699774	0.005144015163416043	Predicted Only	pita	miR-376b-3p
hsa-miR-376c-3p	2	1	2	-0.44338257496708827	0.00740962746902369	Predicted Only	miranda;mirdb;pita	miR-376c-3p
hsa-miR-377-3p	2	0	3	-0.880826712096861	0.02757897772220895	Predicted Only	diana_microt;elmmo;miranda	miR-377-3p
hsa-miR-378b	2	0	4	-1.9028736575015168	0.011120621691923589	Validated	tarbase;miranda;mirdb	miR-378b
hsa-miR-378g	2	1	1	-0.9006030849372226	0.007564462373265997	Validated	tarbase	miR-378g
hsa-miR-383-5p	2	0	2	-0.8776598583143961	0.04392378082405776	Validated	mirtarbase;miranda	miR-383-5p
hsa-miR-3915	2	0	2	-1.3279828440552428	0.0037466772734187546	Predicted Only	diana_microt	miR-3915
hsa-miR-3936	2	2	0	0.8145395286304203	0.014166117889340968	Predicted Only	diana_microt	miR-3936
hsa-miR-3941	2	3	0	0.29317930844463946	0.004852722457144409	Predicted Only	diana_microt;mirdb	miR-3941
hsa-miR-3942-3p	2	1	1	-0.6915318261180272	0.02706286170938984	Predicted Only	diana_microt	miR-3942-3p
hsa-miR-3944-5p	2	1	1	-0.6140541187781916	0.011419095285935328	Validated	mirtarbase;diana_microt	miR-3944-5p
hsa-miR-3973	2	1	1	-0.23575003996020505	0.009218051142757758	Validated	mirtarbase;diana_microt	miR-3973
hsa-miR-411-5p	2	0	2	-1.1915398906036256	0.003179261851590127	Validated	tarbase;diana_microt	miR-411-5p
hsa-miR-423-3p	2	0	2	-1.588486820931833	0.009933106479933486	Validated	mirtarbase;tarbase	miR-423-3p
hsa-miR-424-3p	2	1	1	-0.3924701110512232	0.03232558271475137	Predicted Only	diana_microt;miranda	miR-424-3p
hsa-miR-4257	2	0	2	-1.0567185528428236	0.019686176270479337	Validated	mirtarbase	miR-4257
hsa-miR-4261	2	0	2	-0.9207687648345393	0.003717416098807007	Validated	mirtarbase;miranda	miR-4261
hsa-miR-4279	2	0	2	-1.9376788345909353	0.01057508350489661	Validated	mirtarbase;diana_microt	miR-4279
hsa-miR-4286	2	1	3	-0.576423643224076	0.012467731221811846	Predicted Only	diana_microt;miranda;mirdb	miR-4286
hsa-miR-4303	2	1	1	0.09469691621900289	0.002910912123974413	Predicted Only	elmmo;miranda	miR-4303
hsa-miR-4305	2	0	2	-1.8755364700308843	0.018871504829032347	Validated	mirtarbase	miR-4305
hsa-miR-431-5p	2	1	1	0.01614850521293193	0.01848757092212327	Predicted Only	pita	miR-431-5p
hsa-miR-4310	2	2	2	-0.5661202186972936	0.011425819951109587	Validated	mirtarbase;elmmo;miranda	miR-4310
hsa-miR-4312	2	1	3	-1.1078980057245351	0.016901218342594802	Predicted Only	diana_microt;miranda;mirdb	miR-4312
hsa-miR-4314	2	1	3	-0.5369030486149416	0.011322366906562822	Validated	mirtarbase;diana_microt;miranda	miR-4314
hsa-miR-4323	2	1	2	-0.6123498444460885	0.0013809150846209378	Predicted Only	diana_microt;miranda;mirdb	miR-4323
hsa-miR-4324	2	1	2	-1.977400482317445	0.0035707919457927347	Validated	mirtarbase;tarbase;miranda	miR-4324
hsa-miR-4329	2	0	3	-0.7342347601181564	0.014127079708501696	Predicted Only	diana_microt;miranda;mirdb	miR-4329
hsa-miR-433-3p	2	0	2	-1.8147815379802226	0.0038453525705263018	Validated	mirtarbase;tarbase	miR-433-3p
hsa-miR-4419a	2	0	2	-1.2880018747419368	0.030371285968460143	Validated	mirtarbase	miR-4419a
hsa-miR-4419b	2	1	1	-0.8689849094418547	0.007729521493427456	Predicted Only	diana_microt	miR-4419b
hsa-miR-4429	2	1	2	0.36303284419002685	0.004784821584820747	Validated	tarbase;diana_microt	miR-4429
hsa-miR-4445-5p	2	1	1	0.0777471689108552	0.007317594249499962	Predicted Only	diana_microt	miR-4445-5p
hsa-miR-4446-3p	2	0	2	-1.9602763933946852	0.0027831460183952005	Validated	tarbase	miR-4446-3p
hsa-miR-4448	2	1	1	0.2629669270680692	0.010357075813692062	Validated	tarbase	miR-4448
hsa-miR-4452	2	1	1	-1.5136501129605562	0.007713393514044583	Validated	mirtarbase;mirdb	miR-4452
hsa-miR-4454	2	0	2	-3.2824076181484143	0.017541545235784727	Validated	tarbase	miR-4454
hsa-miR-4475	2	0	2	-1.4726906903408121	0.01623679553018883	Predicted Only	diana_microt	miR-4475
hsa-miR-4477a	2	1	1	-0.8021273039757958	0.0021571210620459167	Validated	mirtarbase;diana_microt	miR-4477a
hsa-miR-4490	2	1	1	-0.14801842822522882	0.0015693299616687	Predicted Only	diana_microt	miR-4490
hsa-miR-4506	2	1	1	0.7605591370525149	0.007702176672639325	Predicted Only	diana_microt	miR-4506
hsa-miR-450a-1-3p	2	0	2	-1.2281785334035669	0.01845074889296666	Predicted Only	diana_microt;mirdb	miR-450a-1-3p
hsa-miR-450b-3p	2	0	2	-1.8462834668495745	0.025060987106757242	Validated	mirtarbase;miranda	miR-450b-3p
hsa-miR-4514	2	0	2	-1.4323635127252152	0.009981309145223351	Predicted Only	diana_microt	miR-4514
hsa-miR-4516	2	0	2	-0.8660129350673763	0.022611054450040684	Validated	mirtarbase;mirdb	miR-4516
hsa-miR-451a	2	0	2	-1.0468922137482681	0.009313336834777149	Validated	tarbase	miR-451a
hsa-miR-4524a-5p	2	0	6	-1.5808615691552383	0.0020924501870758835	Validated	mirtarbase;diana_microt;mirdb	miR-4524a-5p
hsa-miR-4524b-3p	2	0	2	-2.698122193337282	0.0186321458555758	Validated	mirtarbase;diana_microt	miR-4524b-3p
hsa-miR-4524b-5p	2	2	4	-0.7558420743737253	0.008094388779019936	Validated	mirtarbase;diana_microt;mirdb	miR-4524b-5p
hsa-miR-4526	2	2	0	0.2562506167810815	0.019939033129718155	Predicted Only	diana_microt;mirdb	miR-4526
hsa-miR-4638-5p	2	0	2	-2.3672648141525423	0.006539218097459525	Validated	mirtarbase	miR-4638-5p
hsa-miR-4639-5p	2	0	3	-0.5936145912881632	0.024264719395432625	Validated	mirtarbase;diana_microt	miR-4639-5p
hsa-miR-4641	2	1	1	0.17448768577523222	0.029102571696275847	Predicted Only	diana_microt	miR-4641
hsa-miR-4646-5p	2	1	1	-0.6701161058008043	0.0017238998303655535	Validated	mirtarbase;diana_microt	miR-4646-5p
hsa-miR-4653-3p	2	0	3	-1.1813709272846915	0.010182749930070713	Validated	mirtarbase;diana_microt;mirdb	miR-4653-3p
hsa-miR-4657	2	0	2	-0.6764927012688162	0.0026896545842755586	Predicted Only	diana_microt	miR-4657
hsa-miR-4659a-3p	2	0	2	-1.7860803354517982	0.013118478115648032	Predicted Only	diana_microt;mirdb	miR-4659a-3p
hsa-miR-4659b-3p	2	0	2	-0.8340235660187838	0.010851451530354099	Predicted Only	diana_microt;mirdb	miR-4659b-3p
hsa-miR-466	2	2	1	0.31536101830357527	0.005628902388503775	Predicted Only	miranda;mirdb	miR-466
hsa-miR-4661-5p	2	1	2	-0.0849687660949968	0.0026818331207614393	Validated	tarbase;diana_microt;mirdb	miR-4661-5p
hsa-miR-4664-3p	2	0	2	-0.8923169285296616	0.0018704577900934966	Validated	tarbase	miR-4664-3p
hsa-miR-4667-5p	2	0	2	-1.3232253878726974	0.014485500062350186	Predicted Only	diana_microt	miR-4667-5p
hsa-miR-4668-5p	2	1	1	-0.30715223326343166	0.01451994392485358	Predicted Only	diana_microt	miR-4668-5p
hsa-miR-4686	2	0	2	-1.6060886904392124	0.03268325292365626	Predicted Only	diana_microt	miR-4686
hsa-miR-4689	2	0	2	-0.9178164693365626	0.00678728391812183	Validated	mirtarbase;diana_microt	miR-4689
hsa-miR-4693-5p	2	1	1	-0.8193625761425077	0.004922456867527217	Predicted Only	diana_microt	miR-4693-5p
hsa-miR-4703-5p	2	1	1	-0.5876011121934372	0.0036496682628057897	Predicted Only	diana_microt;mirdb	miR-4703-5p
hsa-miR-4704-3p	2	1	2	0.22329483382694304	0.005315769388806075	Predicted Only	diana_microt;mirdb	miR-4704-3p
hsa-miR-4705	2	1	1	0.5278668950519594	0.008992499664425849	Predicted Only	diana_microt	miR-4705
hsa-miR-4708-5p	2	1	2	-0.2941238122671859	0.015148071835748851	Predicted Only	diana_microt;mirdb	miR-4708-5p
hsa-miR-4709-3p	2	2	0	1.7313144710352664	0.03894144011335448	Predicted Only	diana_microt	miR-4709-3p
hsa-miR-4715-5p	2	0	2	-0.9934754479388574	0.007762551361462102	Predicted Only	diana_microt	miR-4715-5p
hsa-miR-4728-3p	2	0	2	-0.9057284300050953	0.0012543267677538098	Predicted Only	diana_microt	miR-4728-3p
hsa-miR-4731-3p	2	1	2	-0.08785521721470047	0.005465926839504391	Predicted Only	diana_microt;mirdb	miR-4731-3p
hsa-miR-4735-5p	2	0	3	-0.8553182967723075	0.006583891640650109	Validated	mirtarbase;diana_microt	miR-4735-5p
hsa-miR-4744	2	1	1	0.37940379580599126	0.02290999775170349	Predicted Only	diana_microt	miR-4744
hsa-miR-4755-5p	2	0	2	-1.257426352581058	0.014959264602046461	Validated	tarbase;diana_microt	miR-4755-5p
hsa-miR-4760-5p	2	1	1	-0.4845073135818097	0.0027581711728125813	Predicted Only	diana_microt;mirdb	miR-4760-5p
hsa-miR-4762-5p	2	0	2	-1.3371610841396042	0.02613798396801576	Predicted Only	diana_microt;mirdb	miR-4762-5p
hsa-miR-4764-3p	2	0	2	-0.7753828643744056	0.031593410297995436	Predicted Only	diana_microt	miR-4764-3p
hsa-miR-4766-5p	2	0	2	-1.3900438758038045	0.018124721721746027	Predicted Only	diana_microt	miR-4766-5p
hsa-miR-4768-5p	2	1	1	-0.47513836497826106	0.01565290631982498	Predicted Only	diana_microt;mirdb	miR-4768-5p
hsa-miR-4774-3p	2	1	1	-0.6056238665467104	0.02073120328038931	Predicted Only	diana_microt	miR-4774-3p
hsa-miR-4778-5p	2	1	1	-0.4264048605566033	0.03092866686685011	Predicted Only	diana_microt	miR-4778-5p
hsa-miR-4786-3p	2	1	1	-0.47149458029986263	0.036538730513770136	Predicted Only	diana_microt	miR-4786-3p
hsa-miR-4799-3p	2	0	2	-2.133428313722255	0.0369302580638323	Predicted Only	diana_microt	miR-4799-3p
hsa-miR-494-3p	2	0	3	-2.494807380456311	0.008043914082227276	Validated	tarbase;diana_microt;miranda	miR-494-3p
hsa-miR-495-5p	2	0	2	-1.182275670355586	0.004585146547527984	Validated	mirtarbase;tarbase	miR-495-5p
hsa-miR-496	2	0	2	-2.0265386738704865	0.01409777568280697	Validated	tarbase;pita	miR-496
hsa-miR-498	2	0	2	-1.46614289523215	0.02377264285157435	Validated	mirtarbase	miR-498
hsa-miR-5007-3p	2	1	1	-0.04534414810346865	0.005965658930130303	Validated	mirtarbase;diana_microt	miR-5007-3p
hsa-miR-5011-5p	2	1	2	-0.24830773100719278	0.003404359480366111	Predicted Only	diana_microt;mirdb	miR-5011-5p
hsa-miR-508-3p	2	1	1	-0.2520459013666063	0.01271133906953037	Predicted Only	diana_microt;miranda	miR-508-3p
hsa-miR-508-5p	2	1	1	0.32585180432993144	0.001443692902335897	Predicted Only	diana_microt	miR-508-5p
hsa-miR-509-3-5p	2	3	2	-0.09600742396706338	0.005957263700198383	Predicted Only	diana_microt;miranda;pita	miR-509-3-5p
hsa-miR-509-3p	2	0	2	-1.3524205485089074	0.005048174609197304	Validated	tarbase;pita	miR-509-3p
hsa-miR-509-5p	2	1	4	-0.7005256739480317	0.013928063945844772	Predicted Only	diana_microt;miranda;pita	miR-509-5p
hsa-miR-5095	2	1	1	-0.27856531320004135	0.009264179603429512	Validated	mirtarbase;diana_microt	miR-5095
hsa-miR-513c-5p	2	2	0	0.3566452304276472	0.026311411644564943	Validated	mirtarbase;mirdb	miR-513c-5p
hsa-miR-514a-3p	2	0	2	-0.7200195992497737	0.019254715515533465	Predicted Only	miranda;pita	miR-514a-3p
hsa-miR-5186	2	1	1	-0.15421756373798667	0.009310884146485478	Validated	mirtarbase;diana_microt	miR-5186
hsa-miR-518a-5p	2	1	2	-0.735424711229169	0.016868450669338928	Predicted Only	diana_microt;elmmo;pita	miR-518a-5p
hsa-miR-518d-5p	2	1	2	-0.028920923000046266	0.004095644160406664	Validated	mirtarbase;miranda	miR-518d-5p
hsa-miR-518e-5p	2	1	1	-0.5541351538651221	0.003890225092880428	Validated	mirtarbase;miranda	miR-518e-5p
hsa-miR-518f-5p	2	0	4	-2.1162787223515025	0.010103081084787847	Validated	mirtarbase;tarbase;miranda	miR-518f-5p
hsa-miR-5197-3p	2	0	2	-0.6961763624381984	0.006634376000612974	Predicted Only	diana_microt	miR-5197-3p
hsa-miR-519a-3p	2	0	4	-1.2838342791300232	0.007664541168836877	Predicted Only	diana_microt;elmmo;miranda	miR-519a-3p
hsa-miR-519a-5p	2	0	2	-0.9226530703158438	0.031730944933136926	Validated	mirtarbase;miranda	miR-519a-5p
hsa-miR-519b-5p	2	1	2	-0.6162884902967684	0.007043787557398901	Validated	mirtarbase;miranda;pita	miR-519b-5p
hsa-miR-519c-5p	2	1	2	-1.3266130806754495	0.007811450847424567	Validated	mirtarbase;miranda;pita	miR-519c-5p
hsa-miR-520c-5p	2	0	3	-1.6485660524337182	0.009897017676616087	Validated	mirtarbase;miranda	miR-520c-5p
hsa-miR-520f-3p	2	0	3	-1.1508732563550415	0.011934919772204011	Validated	tarbase;elmmo;pita	miR-520f-3p
hsa-miR-523-5p	2	1	1	-1.5520606243346902	0.004723752596648411	Validated	mirtarbase;miranda	miR-523-5p
hsa-miR-526a-5p	2	0	2	-1.1377980039201314	0.03236069902894087	Predicted Only	miranda	miR-526a-5p
hsa-miR-527	2	1	2	-0.29102793067891247	0.0037700638566166163	Predicted Only	diana_microt;elmmo;pita	miR-527
hsa-miR-544b	2	1	1	-0.16886796378580998	0.035801042332081125	Validated	mirtarbase;diana_microt	miR-544b
hsa-miR-548aj-5p	2	0	2	-2.409379273092421	0.017743064729264006	Predicted Only	diana_microt	miR-548aj-5p
hsa-miR-548aq-5p	2	1	1	-0.05660317100422185	0.01479680079035461	Validated	mirtarbase;diana_microt	miR-548aq-5p
hsa-miR-548at-5p	2	2	1	-0.13028483970215413	0.009375792607665061	Predicted Only	diana_microt;mirdb	miR-548at-5p
hsa-miR-548aw	2	1	1	-0.4883279053131624	0.01690834851865657	Predicted Only	diana_microt	miR-548aw
hsa-miR-548az-5p	2	1	2	-0.6558916800321016	0.003937169686425478	Predicted Only	mirdb;pictar	miR-548az-5p
hsa-miR-548b-3p	2	2	0	0.44794789668986396	0.0018396128823515029	Predicted Only	diana_microt	miR-548b-3p
hsa-miR-548bb-3p	2	0	2	-2.077625505255423	0.0037426833950448784	Validated	mirtarbase;mirdb	miR-548bb-3p
hsa-miR-548g-5p	2	1	1	-0.5993154584397989	0.014698461741907521	Predicted Only	diana_microt	miR-548g-5p
hsa-miR-548j-3p	2	1	2	0.018198910254484908	0.02516667868685909	Validated	mirtarbase;mirdb	miR-548j-3p
hsa-miR-548x-5p	2	0	2	-1.5965829164113976	0.029713850027415903	Predicted Only	diana_microt	miR-548x-5p
hsa-miR-550a-3-5p	2	0	2	-2.5594750742473042	0.03426247528148815	Validated	tarbase	miR-550a-3-5p
hsa-miR-553	2	1	3	-1.3506896916329154	0.028987222000025216	Validated	mirtarbase;miranda;pita	miR-553
hsa-miR-556-3p	2	1	2	-0.4784558853257626	0.004808067430276424	Predicted Only	diana_microt;elmmo	miR-556-3p
hsa-miR-557	2	1	2	-0.3003299887996206	0.019023263776209207	Predicted Only	diana_microt;miranda;pita	miR-557
hsa-miR-5584-3p	2	1	1	-0.37434120897479195	0.014406074496218935	Predicted Only	diana_microt	miR-5584-3p
hsa-miR-5585-5p	2	0	2	-1.341421999125208	0.03151799705810845	Validated	mirtarbase;diana_microt	miR-5585-5p
hsa-miR-5588-5p	2	1	1	0.35952681203054426	0.016565872144652532	Predicted Only	diana_microt	miR-5588-5p
hsa-miR-5589-3p	2	0	3	-1.528873016055336	0.019976977364392953	Predicted Only	diana_microt;mirdb	miR-5589-3p
hsa-miR-5590-5p	2	0	2	-1.1232193585984778	0.0020112945255823435	Validated	mirtarbase;diana_microt	miR-5590-5p
hsa-miR-562	2	2	5	-0.5500562778649262	0.015096224466804416	Predicted Only	diana_microt;microcosm;miranda;mirdb;pita	miR-562
hsa-miR-5681a	2	1	2	-0.3759935257914119	0.023164247761713344	Predicted Only	diana_microt;mirdb	miR-5681a
hsa-miR-5687	2	1	2	-0.020318969775250495	0.011846426661359148	Predicted Only	diana_microt;mirdb	miR-5687
hsa-miR-5691	2	0	2	-0.6983782101278796	0.0011382642216049136	Predicted Only	diana_microt	miR-5691
hsa-miR-5692b	2	1	2	-0.48666589660913434	0.01555142493848689	Predicted Only	diana_microt;mirdb	miR-5692b
hsa-miR-5692c	2	1	2	-0.17244136095742071	0.008907551602227615	Predicted Only	diana_microt;mirdb	miR-5692c
hsa-miR-5696	2	1	1	0.41426437484069534	0.03724268696410582	Predicted Only	diana_microt;mirdb	miR-5696
hsa-miR-5703	2	0	2	-1.3712251101711002	0.009114531448576598	Validated	mirtarbase;diana_microt	miR-5703
hsa-miR-580-3p	2	1	2	-0.9466944046391318	0.01714303562883288	Predicted Only	diana_microt;elmmo	miR-580-3p
hsa-miR-581	2	2	1	0.7650616950651234	0.007117282321443781	Predicted Only	diana_microt;mirdb	miR-581
hsa-miR-583	2	1	1	-2.0881956688660406	0.02374791405745782	Predicted Only	diana_microt;pita	miR-583
hsa-miR-588	2	0	2	-0.5310202595453966	0.020791889586485923	Predicted Only	diana_microt;pita	miR-588
hsa-miR-592	2	1	2	-0.6733182780157746	0.012359814477153123	Validated	tarbase;miranda	miR-592
hsa-miR-598-5p	2	0	2	-1.7611643775409016	0.03766787062864751	Validated	tarbase	miR-598-5p
hsa-miR-600	2	4	2	0.6755792637460473	0.015147775814170018	Predicted Only	diana_microt;elmmo;miranda;mirdb	miR-600
hsa-miR-603	2	2	1	-0.26949580145818103	0.0061198513419367375	Predicted Only	elmmo;miranda	miR-603
hsa-miR-606	2	0	2	-1.18589089163169	0.006040437332820147	Predicted Only	diana_microt	miR-606
hsa-miR-6079	2	0	2	-3.3953533137296064	0.005460224759066478	Validated	mirtarbase	miR-6079
hsa-miR-6083	2	2	1	-0.5400925620095183	0.002950802238192409	Validated	mirtarbase;mirdb	miR-6083
hsa-miR-6127	2	0	2	-1.53202534798976	0.02178858923399821	Validated	mirtarbase	miR-6127
hsa-miR-6129	2	0	2	-1.427850367622252	0.012751760555431247	Validated	mirtarbase	miR-6129
hsa-miR-6130	2	0	2	-1.0740846648337916	0.006561958332080394	Validated	mirtarbase	miR-6130
hsa-miR-6133	2	0	2	-1.3253404019150343	0.014431931314291432	Validated	mirtarbase	miR-6133
hsa-miR-615-3p	2	0	2	-2.8128583868515795	0.026533708608243615	Validated	mirtarbase	miR-615-3p
hsa-miR-618	2	0	2	-2.047258982902447	0.03430651193391532	Validated	tarbase;pita	miR-618
hsa-miR-621	2	0	3	-0.4704173172474171	0.0071491135798860345	Predicted Only	diana_microt;miranda;pita	miR-621
hsa-miR-622	2	0	5	-1.4757298206778788	0.006419049012009055	Validated	mirtarbase;tarbase;diana_microt;miranda;pita	miR-622
hsa-miR-624-3p	2	1	1	0.4103957151696288	0.017176826970651746	Validated	mirtarbase;tarbase	miR-624-3p
hsa-miR-627-3p	2	0	2	-2.725434004901726	0.015125577253289522	Validated	mirtarbase;mirdb	miR-627-3p
hsa-miR-636	2	1	2	-0.5783130547537917	0.03146341627836227	Validated	mirtarbase;diana_microt;mirdb	miR-636
hsa-miR-640	2	1	2	-0.5607885387788413	0.02819893817789853	Predicted Only	miranda;mirdb	miR-640
hsa-miR-642b-5p	2	1	1	-0.465588057098104	0.012768249392043799	Validated	mirtarbase;mirdb	miR-642b-5p
hsa-miR-643	2	1	1	0.5857836476677637	0.04353483683150262	Validated	tarbase;miranda	miR-643
hsa-miR-649	2	1	1	-0.030498601322882013	0.0038654538355767727	Predicted Only	diana_microt;elmmo	miR-649
hsa-miR-6506-5p	2	0	2	-0.7305010557214948	0.042086229617241774	Validated	mirtarbase	miR-6506-5p
hsa-miR-6509-3p	2	1	1	-0.5014688896781099	0.001599179323296994	Predicted Only	mirdb	miR-6509-3p
hsa-miR-6511a-3p	2	0	2	-1.5288788536326	0.005679853318724781	Validated	tarbase;mirdb	miR-6511a-3p
hsa-miR-6516-3p	2	0	2	-0.8707744582172222	0.029850534999510275	Validated	mirtarbase;tarbase	miR-6516-3p
hsa-miR-6516-5p	2	1	1	-0.8158292321051855	0.00848924372252077	Validated	tarbase	miR-6516-5p
hsa-miR-661	2	1	1	0.262272967861809	0.023887796443654227	Predicted Only	pita	miR-661
hsa-miR-665	2	0	2	-1.1539266242986173	0.01084373142174445	Validated	tarbase;miranda	miR-665
hsa-miR-668-3p	2	1	1	-0.8576935668756436	0.01579256147891283	Predicted Only	pita	miR-668-3p
hsa-miR-6715b-5p	2	0	2	-1.2715060531286693	0.012934626137372108	Validated	mirtarbase;pictar	miR-6715b-5p
hsa-miR-6716-5p	2	0	2	-1.820519744782099	0.022587020879378545	Validated	mirtarbase	miR-6716-5p
hsa-miR-6741-3p	2	0	2	-0.3369605608884603	0.015086146088317036	Validated	mirtarbase	miR-6741-3p
hsa-miR-6750-5p	2	0	2	-2.155397681728298	0.040303133648820225	Validated	mirtarbase	miR-6750-5p
hsa-miR-6760-3p	2	1	1	-0.22128360441181893	0.018909651511115955	Predicted Only	mirdb	miR-6760-3p
hsa-miR-6760-5p	2	0	2	-2.466771095579066	0.02978914015600458	Validated	mirtarbase	miR-6760-5p
hsa-miR-6778-3p	2	0	2	-1.9907433689977019	0.029832144537707793	Validated	mirtarbase	miR-6778-3p
hsa-miR-6792-5p	2	0	2	-2.001606399774209	0.010469011296285316	Validated	mirtarbase	miR-6792-5p
hsa-miR-6822-5p	2	0	2	-2.556084327627738	0.01017860061954707	Validated	mirtarbase	miR-6822-5p
hsa-miR-6828-5p	2	0	2	-1.5490918898828028	0.006171227485872805	Validated	mirtarbase	miR-6828-5p
hsa-miR-6833-3p	2	0	2	-1.943778143913946	0.01595843262481503	Validated	tarbase;mirdb	miR-6833-3p
hsa-miR-6838-5p	2	2	3	-0.864843925568121	0.023080559128895405	Validated	mirtarbase;mirdb;targetscan	miR-6838-5p
hsa-miR-6847-5p	2	0	2	-1.224622341820171	0.01831735784118064	Validated	mirtarbase	miR-6847-5p
hsa-miR-6853-3p	2	1	1	-0.8696254255726815	0.016734206657391042	Validated	mirtarbase;mirdb	miR-6853-3p
hsa-miR-760	2	1	2	-0.9704089588034572	0.003678282883483917	Validated	tarbase;miranda;pictar	miR-760
hsa-miR-761	2	2	2	0.0013029769804324687	0.0029520392380654814	Predicted Only	diana_microt;elmmo;miranda	miR-761
hsa-miR-766-3p	2	0	2	-0.7306995961083298	0.011876137281768024	Validated	tarbase;diana_microt	miR-766-3p
hsa-miR-769-3p	2	1	3	-0.7844673093093741	0.02636108437809162	Validated	mirtarbase;diana_microt;microcosm;miranda	miR-769-3p
hsa-miR-7843-3p	2	0	2	-2.313999180986362	0.019264336028601975	Validated	mirtarbase;mirdb	miR-7843-3p
hsa-miR-7844-5p	2	0	2	-0.5244873044110793	0.007099520741496236	Predicted Only	mirdb	miR-7844-5p
hsa-miR-7977	2	0	2	-2.8563056818778736	0.022814031610498206	Validated	mirtarbase	miR-7977
hsa-miR-802	2	1	2	-0.7631160262394636	0.02222788378526457	Validated	mirtarbase;tarbase;miranda	miR-802
hsa-miR-8052	2	0	2	-1.5638955787455764	0.006178290213691071	Validated	mirtarbase	miR-8052
hsa-miR-8054	2	1	1	-0.5273545089945079	0.03357193150534295	Validated	mirtarbase;mirdb	miR-8054
hsa-miR-8076	2	0	2	-2.614398350229987	0.024643595539731906	Validated	mirtarbase	miR-8076
hsa-miR-873-3p	2	0	2	-1.077892837135971	0.004713684303453192	Validated	tarbase	miR-873-3p
hsa-miR-873-5p	2	0	3	-2.1311588606002365	0.006788484969176352	Validated	mirtarbase;tarbase;pita	miR-873-5p
hsa-miR-875-5p	2	1	1	-0.25410882796371237	0.003911865346133709	Predicted Only	diana_microt	miR-875-5p
hsa-miR-887-3p	2	1	1	0.015102980897322815	0.02634678354789503	Validated	tarbase;pita	miR-887-3p
hsa-miR-890	2	0	2	-1.2779602726107402	0.01085115645569749	Predicted Only	diana_microt;miranda	miR-890
hsa-miR-922	2	1	3	-0.38011247809278026	0.015152127709006893	Predicted Only	diana_microt;elmmo;miranda	miR-922
hsa-miR-924	2	3	1	0.6003001371136322	0.003347928528673947	Predicted Only	diana_microt;miranda;pita	miR-924
hsa-miR-939-5p	2	0	3	-1.7198003336081207	0.01489660404296592	Validated	tarbase;diana_microt;miranda	miR-939-5p
hsa-miR-943	2	0	2	-0.7824861082496366	0.03163935805624351	Predicted Only	diana_microt;pita	miR-943
hsa-miR-95-5p	2	0	2	-1.9060280229032274	0.001014156989287585	Validated	mirtarbase;tarbase	miR-95-5p
hsa-miR-9500	2	1	1	-0.713837200250351	0.004833538132254034	Validated	mirtarbase	miR-9500
hsa-miR-96-3p	2	1	2	-0.4801676812517279	0.015910355865955354	Validated	mirtarbase;microcosm	miR-96-3p
hsa-miR-99b-3p	2	1	1	-1.2506398790479025	0.01026111439568922	Validated	tarbase	miR-99b-3p
hsa-miR-99b-5p	2	0	2	-1.8244955517476207	0.03931256687431597	Validated	tarbase	miR-99b-5p
hsa-let-71f1	1	0	1	-2.1725707758626553	0.009131052457727492	Validated	mirecords	let-71f1
hsa-let-7a3b	1	0	1	-2.333648374704615	0.024379639576887713	Validated	mirecords	let-7a3b
hsa-let-7e-3p	1	0	1	-1.1386159653999428	0.002329593499423936	Validated	tarbase	let-7e-3p
hsa-miR-100-5p	1	0	1	-1.2425534080449405	0.0341569104178343	Validated	tarbase	miR-100-5p
hsa-miR-10393-5p	1	1	0	0.41821052537499104	0.015296506492653864	Validated	tarbase	miR-10393-5p
hsa-miR-10395-3p	1	0	1	-0.6062781345666608	0.020721593548543752	Predicted Only	mirdb	miR-10395-3p
hsa-miR-10399-3p	1	0	1	-0.2030406046181794	0.04502041326998733	Validated	tarbase	miR-10399-3p
hsa-miR-106b-3p	1	1	0	0.259552855637741	0.025854756164131687	Predicted Only	miranda	miR-106b-3p
hsa-miR-1182	1	0	1	-0.17859798160198026	0.011858090153429656	Predicted Only	pita	miR-1182
hsa-miR-12123	1	1	0	0.12220451906589724	0.01738252134155482	Predicted Only	mirdb	miR-12123
hsa-miR-12124	1	0	1	-0.968821974366775	0.040559786491096025	Predicted Only	mirdb	miR-12124
hsa-miR-12132	1	0	1	-1.811344650921807	0.037480153952725234	Predicted Only	mirdb	miR-12132
hsa-miR-12133	1	1	0	0.9520126125283177	0.04036893469258212	Predicted Only	mirdb	miR-12133
hsa-miR-1224-3p	1	1	0	1.8705028648228939	0.0221935149691999	Predicted Only	miranda	miR-1224-3p
hsa-miR-1229-3p	1	0	1	-0.7732208778746373	0.025731157406233253	Predicted Only	diana_microt	miR-1229-3p
hsa-miR-122b-5p	1	0	1	-0.47545914976996095	0.013639192348578945	Predicted Only	mirdb	miR-122b-5p
hsa-miR-1233-3p	1	0	1	-0.12313080379248531	0.011849603391485289	Predicted Only	pita	miR-1233-3p
hsa-miR-1234-3p	1	1	0	0.09385763524438384	0.008567516576265918	Validated	mirtarbase	miR-1234-3p
hsa-miR-1237-3p	1	0	1	-1.18927346262126	0.025246545541565867	Predicted Only	diana_microt	miR-1237-3p
hsa-miR-1238-3p	1	1	0	1.4522574570336122	0.013727372085209938	Predicted Only	diana_microt	miR-1238-3p
hsa-miR-124-3p.1	1	1	0	0.16258925706226945	0.015575981963193045	Predicted Only	targetscan	miR-124-3p.1
hsa-miR-1245b-5p	1	0	1	-1.3817591023055373	0.013370835604611785	Predicted Only	diana_microt	miR-1245b-5p
hsa-miR-1247-3p	1	0	1	-0.3392792877985036	0.04073679062444717	Validated	mirtarbase	miR-1247-3p
hsa-miR-1247-5p	1	0	1	-1.6299361094813833	0.02824472816521302	Validated	tarbase	miR-1247-5p
hsa-miR-1249-3p	1	0	1	-0.8399472465430368	0.01566376224695705	Validated	tarbase	miR-1249-3p
hsa-miR-1252-3p	1	0	1	-0.015989039902073676	0.004750785686075688	Validated	mirtarbase	miR-1252-3p
hsa-miR-1255b-2-3p	1	0	1	-1.936836202838494	0.01557260083477013	Predicted Only	diana_microt	miR-1255b-2-3p
hsa-miR-1257	1	1	1	-0.3028942564499614	0.00685862501594238	Predicted Only	diana_microt;miranda	miR-1257
hsa-miR-1260b	1	0	1	-4.622039604309182	0.024246892318129543	Validated	mirtarbase	miR-1260b
hsa-miR-1263	1	0	1	-2.1983383037233883	0.008436236328212544	Predicted Only	diana_microt	miR-1263
hsa-miR-1268a	1	0	1	-0.13272444994869326	0.012385756563860924	Validated	tarbase	miR-1268a
hsa-miR-1268b	1	0	1	-0.7366511577814218	0.009821186307817698	Validated	tarbase	miR-1268b
hsa-miR-1269a	1	0	1	-2.091524908994373	0.030882948332233356	Validated	tarbase	miR-1269a
hsa-miR-1269b	1	0	1	-2.5010258779012533	0.019363022871315482	Validated	tarbase	miR-1269b
hsa-miR-1271-3p	1	0	1	-3.826205641744055	0.030904664795612918	Validated	tarbase	miR-1271-3p
hsa-miR-1273g-5p	1	0	1	-2.3319654335167987	0.04038074006326497	Validated	mirtarbase	miR-1273g-5p
hsa-miR-1277-3p	1	1	3	-1.3635067359002435	0.0068236195258796215	Validated	mirtarbase;tarbase;diana_microt;pita	miR-1277-3p
hsa-miR-128-1-5p	1	0	1	-2.373862933429545	0.0024452176433987917	Validated	tarbase	miR-128-1-5p
hsa-miR-1281	1	0	1	-0.6023026050073879	0.01585311655071564	Validated	mirtarbase	miR-1281
hsa-miR-1285-5p	1	2	0	0.18816850911421013	0.0325932809712831	Predicted Only	diana_microt;mirdb	miR-1285-5p
hsa-miR-1288-5p	1	1	0	1.3595120342763929	0.018771410643123092	Validated	mirtarbase	miR-1288-5p
hsa-miR-1289	1	1	1	0.023078212647636265	0.018594717796193438	Predicted Only	diana_microt;pita	miR-1289
hsa-miR-1292-3p	1	0	1	-2.02419597229575	0.020192793911788614	Validated	mirtarbase	miR-1292-3p
hsa-miR-1292-5p	1	1	0	0.04895449522894557	0.018852081879740582	Predicted Only	diana_microt	miR-1292-5p
hsa-miR-1295a	1	0	1	-1.8341448299563035	0.044045217039762066	Validated	tarbase	miR-1295a
hsa-miR-1295b-5p	1	1	0	0.06989405684086503	0.025855539816431704	Predicted Only	diana_microt	miR-1295b-5p
hsa-miR-1304-5p	1	0	1	-0.8212477058685017	0.0043272974800784144	Predicted Only	pita	miR-1304-5p
hsa-miR-1306-5p	1	0	1	-1.1593453123771784	0.03489216122170911	Validated	tarbase	miR-1306-5p
hsa-miR-1308	1	0	1	-0.43254218074059364	0.030737738048192114	Predicted Only	pita	miR-1308
hsa-miR-1324	1	0	1	-0.13842361793791452	0.005050544801168144	Predicted Only	diana_microt	miR-1324
hsa-miR-133a-3p.1	1	0	1	-0.9968190356507636	0.01504271728009917	Predicted Only	targetscan	miR-133a-3p.1
hsa-miR-133a-3p.2	1	0	1	-0.7545806384983393	0.03887994797644206	Predicted Only	targetscan	miR-133a-3p.2
hsa-miR-1343-3p	1	0	1	-1.3241787829312408	0.024527068602386865	Predicted Only	diana_microt	miR-1343-3p
hsa-miR-135a-2-3p	1	0	1	-2.3649283581841463	0.02229200031142682	Validated	tarbase	miR-135a-2-3p
hsa-miR-135a-3p	1	0	1	-0.757405418479729	0.031504539410816504	Predicted Only	diana_microt	miR-135a-3p
hsa-miR-137-3p	1	1	1	-0.5674590716179214	0.01206413099518977	Predicted Only	diana_microt;elmmo	miR-137-3p
hsa-miR-137-5p	1	0	1	-2.459416744291837	0.048035106441006066	Validated	tarbase	miR-137-5p
hsa-miR-138-1-3p	1	0	1	-0.40415141759113676	0.039779085953021424	Predicted Only	miranda	miR-138-1-3p
hsa-miR-144-5p	1	0	1	-2.043240775809876	0.0026981305193621665	Validated	tarbase	miR-144-5p
hsa-miR-1468-5p	1	0	1	-0.9190807344569736	0.016427116265054793	Validated	tarbase	miR-1468-5p
hsa-miR-146a-3p	1	2	1	0.0886922541429811	0.003154627327574417	Predicted Only	diana_microt;mirdb;pictar	miR-146a-3p
hsa-miR-146b-3p	1	0	1	-0.39928318458196055	0.015712588500464336	Predicted Only	miranda	miR-146b-3p
hsa-miR-152-5p	1	0	1	-2.4090121928350188	0.0434716723500751	Validated	tarbase	miR-152-5p
hsa-miR-155-3p	1	0	1	-1.8245025631985947	0.009252695102477445	Predicted Only	miranda	miR-155-3p
hsa-miR-181b-3p	1	0	1	-4.73439524294942	0.020517040207516404	Validated	tarbase	miR-181b-3p
hsa-miR-1825	1	1	0	0.5857106724343719	0.002484534276416525	Predicted Only	pictar	miR-1825
hsa-miR-1827	1	0	1	-0.785898435083392	0.04885127123584971	Predicted Only	pita	miR-1827
hsa-miR-183-5p.1	1	1	0	1.1735957586502912	0.021756318010389807	Predicted Only	targetscan	miR-183-5p.1
hsa-miR-183-5p.2	1	0	1	-0.3025590588732986	0.03215960730472579	Predicted Only	targetscan	miR-183-5p.2
hsa-miR-185-3p	1	0	3	-1.1903461008192688	0.002791306172031909	Validated	mirtarbase;miranda;mirdb	miR-185-3p
hsa-miR-187-3p	1	1	0	0.6232391004324134	0.0025898320737760515	Validated	tarbase	miR-187-3p
hsa-miR-188-3p	1	0	1	-1.0421755235086698	0.020975552089046688	Predicted Only	pita	miR-188-3p
hsa-miR-1909-3p	1	0	1	-0.9616714827519287	0.0010029497311916202	Validated	mirtarbase	miR-1909-3p
hsa-miR-1909-5p	1	1	0	1.511826774337952	0.029451562644215303	Predicted Only	diana_microt	miR-1909-5p
hsa-miR-190b	1	0	1	-0.16396473917148113	0.009271627933951095	Validated	mirtarbase	miR-190b
hsa-miR-190b-3p	1	0	1	-0.6973437059363087	0.027411494948901237	Predicted Only	mirdb	miR-190b-3p
hsa-miR-190b-5p	1	0	1	-1.9684488984080901	0.0025005231495015324	Validated	tarbase	miR-190b-5p
hsa-miR-1911-5p	1	0	1	-1.7162249852597544	0.005615691112121567	Validated	tarbase	miR-1911-5p
hsa-miR-1915-5p	1	0	1	-1.4918566707641459	0.0018717816444113852	Predicted Only	miranda	miR-1915-5p
hsa-miR-1972	1	1	0	1.2081509543802993	0.035810765831498434	Predicted Only	miranda	miR-1972
hsa-miR-198	1	0	1	-0.19212862285370036	0.04139718796778471	Predicted Only	pita	miR-198
hsa-miR-200c-5p	1	0	1	-2.5637616133335084	0.03894210915383883	Validated	tarbase	miR-200c-5p
hsa-miR-203a-5p	1	0	1	-0.08689870343067851	0.007543549344874919	Validated	mirtarbase	miR-203a-5p
hsa-miR-205-3p	1	0	3	-0.47671408105422497	0.01045188016118482	Predicted Only	diana_microt;elmmo;miranda	miR-205-3p
hsa-miR-208a-3p	1	1	0	0.6106134833394836	0.018857873290311546	Predicted Only	diana_microt	miR-208a-3p
hsa-miR-208a-5p	1	0	1	-1.2038409457548025	0.031638525494839996	Validated	mirtarbase	miR-208a-5p
hsa-miR-208b-3p	1	0	1	-1.3841258472217404	0.040909108382649724	Predicted Only	diana_microt	miR-208b-3p
hsa-miR-208b-5p	1	0	1	-3.0360107266675858	0.01768056796491146	Validated	mirtarbase	miR-208b-5p
hsa-miR-211-3p	1	0	2	-1.7214696131131433	0.012871780129848048	Predicted Only	diana_microt;mirdb	miR-211-3p
hsa-miR-2116-5p	1	0	1	-0.16577526727750486	0.0048812036188319325	Predicted Only	miranda	miR-2116-5p
hsa-miR-214-5p	1	0	1	-1.0573782758099664	0.04654031215957366	Predicted Only	diana_microt	miR-214-5p
hsa-miR-216a-3p	1	0	1	-2.2419258330655825	0.027624080209759996	Validated	tarbase	miR-216a-3p
hsa-miR-217	1	0	1	-1.1001540299306647	0.03811011169385165	Validated	mirtarbase	miR-217
hsa-miR-219b-3p	1	0	2	-0.37908978672146254	0.017474076673388482	Validated	mirtarbase;diana_microt	miR-219b-3p
hsa-miR-223-5p	1	0	2	-1.4144872461822025	0.0020513090973254293	Predicted Only	diana_microt;miranda	miR-223-5p
hsa-miR-2276-3p	1	0	2	-0.9168327097169278	0.03845302175823599	Validated	mirtarbase;miranda	miR-2276-3p
hsa-miR-2355-3p	1	0	1	-1.1102140182469338	0.012378130907891319	Predicted Only	diana_microt	miR-2355-3p
hsa-miR-2355-5p	1	0	2	-0.827976134195836	0.012334542263764889	Validated	mirtarbase;diana_microt	miR-2355-5p
hsa-miR-23a-5p	1	0	2	-0.23432444076966563	0.03176879672310315	Predicted Only	diana_microt;miranda	miR-23a-5p
hsa-miR-25-5p	1	0	1	-1.014371212514902	0.04295978156127967	Validated	tarbase	miR-25-5p
hsa-miR-2682-3p	1	1	0	0.4598975279693396	0.008387158912140875	Predicted Only	diana_microt	miR-2682-3p
hsa-miR-26a-1-3p	1	0	1	-0.378969601267485	0.03472814758354798	Predicted Only	miranda	miR-26a-1-3p
hsa-miR-2861	1	2	0	1.1011502579813035	0.041751395407598466	Predicted Only	diana_microt;miranda	miR-2861
hsa-miR-2909	1	0	2	-0.7673792190124415	0.009589251387165858	Predicted Only	diana_microt;miranda	miR-2909
hsa-miR-299-3p	1	1	0	0.7936808055415054	0.03508972545526922	Predicted Only	pita	miR-299-3p
hsa-miR-299-5p	1	0	1	-1.819502999430697	0.003106946325162426	Predicted Only	pita	miR-299-5p
hsa-miR-301a-5p	1	1	0	0.34241130765833117	0.04099626623047516	Predicted Only	diana_microt	miR-301a-5p
hsa-miR-3059-5p	1	0	1	-2.4590723094150753	0.015502915744204076	Validated	tarbase	miR-3059-5p
hsa-miR-3064-3p	1	0	1	-0.13544509133196914	0.03040663266996853	Validated	mirtarbase	miR-3064-3p
hsa-miR-3115	1	0	1	-0.40832194400494987	0.02700903539848514	Predicted Only	diana_microt	miR-3115
hsa-miR-3124-3p	1	0	1	-3.4155396954027166	0.0364427877147682	Validated	mirtarbase	miR-3124-3p
hsa-miR-3126-3p	1	0	1	-0.8523360644142728	0.023261020783334974	Predicted Only	diana_microt	miR-3126-3p
hsa-miR-3126-5p	1	2	0	0.6724405756796085	0.017215277945622803	Validated	mirtarbase;diana_microt	miR-3126-5p
hsa-miR-3127-3p	1	0	1	-1.7044876534390998	0.023836303132353354	Predicted Only	diana_microt	miR-3127-3p
hsa-miR-3127-5p	1	0	1	-2.1692203793794707	0.001809151797555387	Predicted Only	miranda	miR-3127-5p
hsa-miR-3129-3p	1	1	0	0.8023550571158373	0.01915872087539174	Predicted Only	diana_microt	miR-3129-3p
hsa-miR-3129-5p	1	1	0	0.17273416722081103	0.004424964556004852	Predicted Only	diana_microt	miR-3129-5p
hsa-miR-3130-3p	1	0	1	-1.1131771821076564	0.03882979066972621	Predicted Only	miranda	miR-3130-3p
hsa-miR-3132	1	0	1	-0.024257641314683387	0.033891449635848406	Predicted Only	miranda	miR-3132
hsa-miR-3134	1	0	1	-0.862488201364654	0.031186508176382632	Predicted Only	miranda	miR-3134
hsa-miR-3135a	1	1	2	-1.4064489011520502	0.020332292600534856	Predicted Only	diana_microt;miranda;mirdb	miR-3135a
hsa-miR-3136-3p	1	0	1	-0.689670724883862	0.044524651783984154	Predicted Only	diana_microt	miR-3136-3p
hsa-miR-3150a-3p	1	0	1	-0.7074042840644885	0.008487920084968209	Predicted Only	diana_microt	miR-3150a-3p
hsa-miR-3155a	1	0	1	-0.6116013063082255	0.008479884000960738	Predicted Only	diana_microt	miR-3155a
hsa-miR-3155b	1	1	0	0.38783132589500224	0.044175249746302145	Predicted Only	diana_microt	miR-3155b
hsa-miR-3161	1	0	2	-1.5655534537822726	0.010357901860727	Predicted Only	diana_microt;miranda	miR-3161
hsa-miR-3162-5p	1	0	1	-2.336741501461946	0.0312737048023846	Validated	mirtarbase	miR-3162-5p
hsa-miR-3169	1	0	1	-2.4143498114794557	0.02339572212449275	Predicted Only	diana_microt	miR-3169
hsa-miR-3173-3p	1	1	0	6.882687736032844e-4	0.020827133050654086	Predicted Only	diana_microt	miR-3173-3p
hsa-miR-3175	1	1	0	0.252201036016923	0.03184043890796602	Predicted Only	diana_microt	miR-3175
hsa-miR-3187-3p	1	0	1	-1.6665155284108826	0.03559498948836699	Validated	tarbase	miR-3187-3p
hsa-miR-3188	1	0	2	-1.8004549978063564	0.018877018586033956	Predicted Only	diana_microt;miranda	miR-3188
hsa-miR-3189-5p	1	0	1	-1.2118028454949175	0.022869051328627394	Predicted Only	mirdb	miR-3189-5p
hsa-miR-3190-5p	1	1	0	2.1827233222955686	0.005829107314348221	Predicted Only	diana_microt	miR-3190-5p
hsa-miR-3191-5p	1	0	1	-4.001571456660027	0.049866100165760145	Predicted Only	diana_microt	miR-3191-5p
hsa-miR-3198	1	0	1	-0.17324231906205934	0.008926473287399858	Validated	tarbase	miR-3198
hsa-miR-3200-5p	1	0	1	-2.9742450848876443	0.00932436795393005	Validated	tarbase	miR-3200-5p
hsa-miR-3202	1	0	1	-0.5863412263781681	0.011474651258671656	Predicted Only	miranda	miR-3202
hsa-miR-320a-5p	1	0	1	-0.1192017862420055	0.01983559654792771	Predicted Only	mirdb	miR-320a-5p
hsa-miR-323b-3p	1	0	1	-1.0494570281516609	0.013925915573257952	Predicted Only	diana_microt	miR-323b-3p
hsa-miR-328-3p	1	1	0	0.172710534332009	0.03246260863589123	Validated	tarbase	miR-328-3p
hsa-miR-339-3p	1	0	1	-0.700235325193063	0.02138371765590273	Validated	tarbase	miR-339-3p
hsa-miR-339-5p	1	0	1	-0.4325997632732197	0.010558059976669028	Validated	tarbase	miR-339-5p
hsa-miR-345-3p	1	2	1	0.2984507148628022	0.005959345388924704	Validated	mirtarbase;diana_microt;mirdb	miR-345-3p
hsa-miR-3529-3p	1	0	1	-3.691603255683075	0.03706945118191652	Predicted Only	diana_microt	miR-3529-3p
hsa-miR-3605-3p	1	0	1	-1.53000966971575	0.03389623403456062	Validated	tarbase	miR-3605-3p
hsa-miR-3606-3p	1	0	1	-4.159360146856198	0.008763050665613264	Validated	mirtarbase	miR-3606-3p
hsa-miR-3606-5p	1	0	2	-0.5850081119406483	0.02044671012600884	Predicted Only	diana_microt;elmmo	miR-3606-5p
hsa-miR-3607-3p	1	0	1	-0.0513326133213613	0.009490447491174565	Predicted Only	diana_microt	miR-3607-3p
hsa-miR-3607-5p	1	0	1	-1.7294618404279452	0.009088036770001053	Validated	mirtarbase	miR-3607-5p
hsa-miR-361-3p	1	0	1	-1.9295667381667918	0.03127035995363258	Validated	tarbase	miR-361-3p
hsa-miR-3612	1	1	0	0.231642632371173	0.0061570716032292696	Predicted Only	diana_microt	miR-3612
hsa-miR-3615	1	0	1	-2.464317438189696	0.003568972406210378	Validated	tarbase	miR-3615
hsa-miR-3616-5p	1	0	1	-2.938090275093666	0.048284930935828016	Validated	mirtarbase	miR-3616-5p
hsa-miR-3622a-3p	1	1	0	0.016513366229504056	0.01098787794704549	Predicted Only	diana_microt	miR-3622a-3p
hsa-miR-3622b-3p	1	0	1	-1.8986573789487922	0.02473078906256706	Predicted Only	diana_microt	miR-3622b-3p
hsa-miR-3622b-5p	1	1	0	1.3238587515404883	0.040186319406144325	Predicted Only	diana_microt	miR-3622b-5p
hsa-miR-3650	1	1	1	-0.07461607540055826	0.0034825646234676244	Predicted Only	diana_microt;mirdb	miR-3650
hsa-miR-3652	1	0	1	-3.152836634030357	0.012387940189335495	Validated	tarbase	miR-3652
hsa-miR-3666	1	0	2	-0.22990044791503736	0.02344600255391561	Predicted Only	diana_microt;elmmo	miR-3666
hsa-miR-3667-3p	1	0	1	-2.5912023674286395	0.040392286536283795	Validated	mirtarbase	miR-3667-3p
hsa-miR-3669	1	1	0	0.937451269496334	0.04025309573416598	Predicted Only	diana_microt	miR-3669
hsa-miR-367-3p	1	0	1	-1.221836239869706	0.007578047113493085	Validated	tarbase	miR-367-3p
hsa-miR-3675-3p	1	0	1	-3.135794457324752	0.04438902637222782	Predicted Only	diana_microt	miR-3675-3p
hsa-miR-3675-5p	1	0	2	-0.7860465251474642	0.008560572772752493	Validated	mirtarbase;diana_microt	miR-3675-5p
hsa-miR-3679-3p	1	0	1	-1.06049027745903	0.01312442752532661	Predicted Only	mirdb	miR-3679-3p
hsa-miR-3680-3p	1	1	2	-1.4299031977186931	0.019202032698784025	Predicted Only	diana_microt;elmmo;mirdb	miR-3680-3p
hsa-miR-3680-5p	1	0	1	-0.36773389877834856	0.003700133821228519	Predicted Only	diana_microt	miR-3680-5p
hsa-miR-3682-3p	1	1	1	-0.7467861043756779	0.005608218709239736	Validated	mirtarbase;diana_microt	miR-3682-3p
hsa-miR-3684	1	0	1	-1.008954954642668	0.01915165221504867	Predicted Only	diana_microt	miR-3684
hsa-miR-3688-5p	1	0	1	-3.281137807352697	0.009603731801733375	Validated	mirtarbase	miR-3688-5p
hsa-miR-3689f	1	0	1	-1.1906670202950125	0.007462425855919719	Validated	tarbase	miR-3689f
hsa-miR-3692-3p	1	0	1	-0.5772263297637804	0.0043434926795307555	Predicted Only	diana_microt	miR-3692-3p
hsa-miR-3692-5p	1	0	1	-0.8901551799946313	0.025850516348378736	Predicted Only	diana_microt	miR-3692-5p
hsa-miR-370-3p	1	0	1	-1.3124276783390743	0.04919730313168839	Predicted Only	pita	miR-370-3p
hsa-miR-371a-3p	1	0	1	-0.26856351570723375	0.028360526440199468	Predicted Only	miranda	miR-371a-3p
hsa-miR-372-5p	1	1	0	0.5231028982251715	0.001546440683770925	Predicted Only	mirdb	miR-372-5p
hsa-miR-374c-3p	1	0	1	-2.6535011712172265	0.03111285008536652	Predicted Only	diana_microt	miR-374c-3p
hsa-miR-376a-3p	1	0	1	-1.0130861864217606	0.028688655676087367	Predicted Only	pita	miR-376a-3p
hsa-miR-376c-5p	1	0	1	-2.5292622741002235	0.044983745372388514	Validated	tarbase	miR-376c-5p
hsa-miR-377-5p	1	0	1	-1.2579364809989448	0.012389550230931492	Validated	tarbase	miR-377-5p
hsa-miR-378e	1	0	1	-1.5014273909022764	0.0018581506761256605	Predicted Only	mirdb	miR-378e
hsa-miR-378h	1	1	0	0.16353718144937424	0.036739158582407984	Predicted Only	mirdb	miR-378h
hsa-miR-383-3p	1	0	1	-3.2786787032747373	0.009890893805073575	Validated	mirtarbase	miR-383-3p
hsa-miR-383-5p.1	1	0	1	-1.4200750980041361	0.0378400330003351	Predicted Only	targetscan	miR-383-5p.1
hsa-miR-384	1	0	2	-1.425501886529965	0.008825153727084398	Validated	mirtarbase;pictar	miR-384
hsa-miR-3908	1	0	1	-0.23630308438446196	0.02966167568508536	Predicted Only	diana_microt	miR-3908
hsa-miR-3909	1	0	1	-3.64179386786626	0.04830168743198738	Validated	tarbase	miR-3909
hsa-miR-3912-3p	1	0	1	-0.4489840288329766	0.02390180377359502	Predicted Only	diana_microt	miR-3912-3p
hsa-miR-3921	1	0	2	-0.5090026161681047	0.008016353249084205	Predicted Only	diana_microt;pictar	miR-3921
hsa-miR-3922-5p	1	1	0	0.614239241371183	0.0159694152912125	Predicted Only	diana_microt	miR-3922-5p
hsa-miR-3923	1	0	1	-0.031308693478196814	0.036348302388796584	Predicted Only	diana_microt	miR-3923
hsa-miR-3925-3p	1	1	0	0.7043901660092775	0.04287960707093589	Predicted Only	diana_microt	miR-3925-3p
hsa-miR-3925-5p	1	0	1	-1.522390265754447	0.030332927392562853	Predicted Only	diana_microt	miR-3925-5p
hsa-miR-3926	1	0	1	-2.5632509635558156	0.037121432340703905	Predicted Only	diana_microt	miR-3926
hsa-miR-3927-3p	1	0	1	-1.0936388423657246	0.04725343171390705	Predicted Only	elmmo	miR-3927-3p
hsa-miR-3935	1	0	1	-1.4436870548738052	0.034482407609233635	Validated	mirtarbase	miR-3935
hsa-miR-3972	1	0	1	-2.661019096972103	0.03794573900103569	Predicted Only	diana_microt	miR-3972
hsa-miR-3974	1	1	0	0.8684279207828591	0.014543279191711916	Predicted Only	diana_microt	miR-3974
hsa-miR-3975	1	1	0	0.24886416456737692	0.02649209604249336	Predicted Only	diana_microt	miR-3975
hsa-miR-412-3p	1	1	0	2.9738252689656073	0.013914964474737643	Predicted Only	diana_microt	miR-412-3p
hsa-miR-4251	1	0	1	-2.3295614475557986	0.015617810963420197	Predicted Only	diana_microt	miR-4251
hsa-miR-4253	1	0	1	-0.7943037549797775	0.016422069443389774	Predicted Only	miranda	miR-4253
hsa-miR-4254	1	0	4	-2.0296225231642664	0.018092716263839976	Validated	mirtarbase;diana_microt;miranda;mirdb	miR-4254
hsa-miR-4264	1	1	1	-0.8993057009859062	0.0028615333014167846	Predicted Only	miranda;pictar	miR-4264
hsa-miR-4270	1	1	0	0.17178852818053691	0.04565509617584758	Predicted Only	miranda	miR-4270
hsa-miR-4271	1	0	1	-2.5221151348490114	0.04897727906657383	Predicted Only	diana_microt	miR-4271
hsa-miR-4273	1	1	0	1.2844324412492087	0.03176422097813338	Predicted Only	miranda	miR-4273
hsa-miR-4276	1	0	1	-2.435515330758398	0.027878569665597753	Validated	mirtarbase	miR-4276
hsa-miR-4283	1	0	1	-2.4629035300188793	0.010309835609281438	Validated	mirtarbase	miR-4283
hsa-miR-4290	1	1	0	0.6960411445478241	0.004193167247110978	Predicted Only	diana_microt	miR-4290
hsa-miR-4294	1	0	1	-2.255564032550573	0.023381337565835568	Validated	mirtarbase	miR-4294
hsa-miR-4297	1	0	1	-1.0912731251524057	0.01199015830922872	Predicted Only	diana_microt	miR-4297
hsa-miR-4298	1	1	0	0.35237765321433734	0.02328159733489156	Predicted Only	miranda	miR-4298
hsa-miR-4302	1	1	0	0.3648761606408789	0.011037071606377138	Predicted Only	diana_microt	miR-4302
hsa-miR-4306	1	0	1	-1.4107207785697735	0.0215368258417584	Validated	tarbase	miR-4306
hsa-miR-4308	1	0	1	-0.07423470125024961	0.030834922113921494	Predicted Only	mirdb	miR-4308
hsa-miR-4311	1	0	1	-1.8515860808850617	0.02394284980604425	Predicted Only	diana_microt	miR-4311
hsa-miR-432-3p	1	1	2	-0.5260744294955308	0.0041545734123792505	Validated	mirtarbase;diana_microt;miranda	miR-432-3p
hsa-miR-4325	1	0	1	-0.11713364489802086	0.03809402715880424	Predicted Only	miranda	miR-4325
hsa-miR-4326	1	0	1	-0.9369996677424892	0.0480110000371933	Predicted Only	diana_microt	miR-4326
hsa-miR-4328	1	0	2	-0.8763664250634249	0.028821978754829617	Validated	mirtarbase;mirdb	miR-4328
hsa-miR-4330	1	1	1	0.0021303493260689532	0.014612060747342184	Predicted Only	diana_microt;miranda	miR-4330
hsa-miR-4425	1	0	1	-0.22203719978534298	0.0077437252469826495	Validated	tarbase	miR-4425
hsa-miR-4428	1	0	2	-1.9953569512274516	0.004418425989570096	Predicted Only	diana_microt;mirdb	miR-4428
hsa-miR-4433a-5p	1	0	1	-0.08766845283838531	0.025442771157948303	Predicted Only	diana_microt	miR-4433a-5p
hsa-miR-4434	1	0	1	-1.9237112884335568	0.03555665293126367	Validated	mirtarbase	miR-4434
hsa-miR-4435	1	0	1	-2.252621459873819	0.033442901247181	Validated	tarbase	miR-4435
hsa-miR-4436b-5p	1	1	0	1.5215304079643985	0.04210583916725591	Predicted Only	mirdb	miR-4436b-5p
hsa-miR-4446-5p	1	0	1	-0.034845915300249	0.020733407544204968	Predicted Only	diana_microt	miR-4446-5p
hsa-miR-4450	1	1	0	1.577857634958503	0.004032859805505723	Predicted Only	diana_microt	miR-4450
hsa-miR-4451	1	0	1	-1.3742751478426105	0.005545288870576769	Predicted Only	diana_microt	miR-4451
hsa-miR-4461	1	1	0	1.219809689521301	0.043909778844797985	Predicted Only	diana_microt	miR-4461
hsa-miR-4463	1	1	0	0.5952938591927213	0.012703697384335102	Predicted Only	diana_microt	miR-4463
hsa-miR-4465	1	0	1	-1.0412040226717225	0.04933805966400542	Validated	mirtarbase	miR-4465
hsa-miR-4466	1	0	1	-0.8375776636456386	0.011284914284246043	Validated	mirtarbase	miR-4466
hsa-miR-4468	1	1	1	0.611931362538034	0.02748458466981538	Predicted Only	diana_microt;mirdb	miR-4468
hsa-miR-4470	1	0	1	-0.43713274105748967	0.023296621659304947	Predicted Only	diana_microt	miR-4470
hsa-miR-4471	1	1	0	0.46857259832277265	0.007625975467963144	Predicted Only	diana_microt	miR-4471
hsa-miR-4476	1	0	1	-1.7881402491403784	0.044511261767474934	Validated	mirtarbase	miR-4476
hsa-miR-4477b	1	0	1	-1.2970141317769937	0.02236976081179455	Predicted Only	diana_microt	miR-4477b
hsa-miR-4478	1	0	1	-2.8676164529899735	0.03308561738254503	Predicted Only	mirdb	miR-4478
hsa-miR-4483	1	0	1	-3.5474249994509766	0.011684307757532226	Validated	mirtarbase	miR-4483
hsa-miR-4484	1	0	1	-0.1306760724619716	0.010247181382030249	Predicted Only	diana_microt	miR-4484
hsa-miR-4485-5p	1	0	1	-0.43351865133994005	0.010780314351664856	Validated	mirtarbase	miR-4485-5p
hsa-miR-4489	1	0	1	-1.9571227073165698	0.007199551563477144	Validated	mirtarbase	miR-4489
hsa-miR-4491	1	0	1	-0.7000349751296819	0.031682056684745476	Predicted Only	diana_microt	miR-4491
hsa-miR-449c-3p	1	0	2	-0.9514114404821671	0.013134524865075946	Predicted Only	diana_microt;mirdb	miR-449c-3p
hsa-miR-4501	1	0	1	-0.5035918546081548	0.004776074168272316	Predicted Only	diana_microt	miR-4501
hsa-miR-4504	1	1	1	-0.13583717638712633	0.04018108326848597	Predicted Only	diana_microt;mirdb	miR-4504
hsa-miR-4509	1	0	1	-0.12980564891827556	0.021176972292596477	Predicted Only	diana_microt	miR-4509
hsa-miR-450a-5p	1	0	1	-2.361483722591565	0.004339956826297566	Validated	tarbase	miR-450a-5p
hsa-miR-4511	1	0	1	-0.8386439735984526	0.047007623720914125	Predicted Only	diana_microt	miR-4511
hsa-miR-4515	1	1	0	2.061105526489949	0.006966278219595552	Predicted Only	diana_microt	miR-4515
hsa-miR-452-3p	1	2	1	0.25615880792502793	0.005442363718058914	Predicted Only	diana_microt;miranda;mirdb	miR-452-3p
hsa-miR-4525	1	0	1	-0.46238637923097364	0.03494258152181283	Predicted Only	diana_microt	miR-4525
hsa-miR-4530	1	0	1	-0.5741459385246029	0.028762973943026737	Predicted Only	diana_microt	miR-4530
hsa-miR-4532	1	0	1	-2.2393241574803024	0.01718272601091303	Validated	mirtarbase	miR-4532
hsa-miR-4533	1	0	1	-2.065795164353157	0.014640158702153714	Predicted Only	diana_microt	miR-4533
hsa-miR-4534	1	1	1	-1.1388248771855158	0.004941385318059474	Validated	mirtarbase;diana_microt	miR-4534
hsa-miR-4536-5p	1	0	1	-2.060656384443085	0.01021112735243514	Predicted Only	diana_microt	miR-4536-5p
hsa-miR-4540	1	1	1	-0.2533862843786487	0.026603673417354003	Predicted Only	diana_microt;mirdb	miR-4540
hsa-miR-4639-3p	1	1	0	0.033083180848280325	0.010557085445383564	Predicted Only	mirdb	miR-4639-3p
hsa-miR-4645-5p	1	0	1	-0.6195125775647116	0.0020038210730999708	Validated	mirtarbase	miR-4645-5p
hsa-miR-4649-3p	1	0	1	-1.9775193120431525	0.003220014360966161	Predicted Only	diana_microt	miR-4649-3p
hsa-miR-4652-3p	1	1	0	0.2278834168469991	0.0179520824206993	Predicted Only	diana_microt	miR-4652-3p
hsa-miR-4653-5p	1	1	0	0.1499690945510077	0.026314159179339186	Predicted Only	diana_microt	miR-4653-5p
hsa-miR-4654	1	1	0	2.089830392797596	0.04571422907314263	Validated	mirtarbase	miR-4654
hsa-miR-4656	1	2	0	0.512539580834386	0.005151192012475804	Validated	mirtarbase;diana_microt	miR-4656
hsa-miR-4659b-5p	1	0	1	-0.6075563790467424	0.01770942019461654	Predicted Only	diana_microt	miR-4659b-5p
hsa-miR-4662a-3p	1	0	1	-0.40912114367044183	0.04709173930156976	Predicted Only	diana_microt	miR-4662a-3p
hsa-miR-4662b	1	0	1	-1.9197317420891493	0.03709394492255524	Predicted Only	diana_microt	miR-4662b
hsa-miR-4666a-5p	1	0	1	-0.2782827968748026	0.03985307458834723	Predicted Only	diana_microt	miR-4666a-5p
hsa-miR-4666b	1	1	1	-0.7711933416454848	0.021181244486244397	Validated	mirtarbase;diana_microt	miR-4666b
hsa-miR-4673	1	1	0	0.268518933722091	0.04108929533837363	Validated	mirtarbase	miR-4673
hsa-miR-4676-3p	1	2	0	0.7677351138530395	0.029159686451312155	Predicted Only	mirdb;targetscan	miR-4676-3p
hsa-miR-4676-5p	1	0	1	-3.1493924700677596	0.020510374262928965	Predicted Only	diana_microt	miR-4676-5p
hsa-miR-4678	1	0	1	-1.1622493946011443	0.04270740365074016	Predicted Only	diana_microt	miR-4678
hsa-miR-4680-3p	1	1	0	0.16106669597358825	0.03903493495867588	Validated	mirtarbase	miR-4680-3p
hsa-miR-4682	1	0	1	-0.3602070515323576	0.003198359824018553	Predicted Only	diana_microt	miR-4682
hsa-miR-4684-3p	1	0	1	-0.44561854582019567	0.021738387558842078	Predicted Only	diana_microt	miR-4684-3p
hsa-miR-4687-3p	1	0	1	-2.756688758034047	0.027554573551286012	Predicted Only	diana_microt	miR-4687-3p
hsa-miR-4691-5p	1	0	1	-2.082733737383573	0.04219175099092536	Predicted Only	diana_microt	miR-4691-5p
hsa-miR-4694-5p	1	1	0	1.000186066701465	0.007950991725549101	Predicted Only	diana_microt	miR-4694-5p
hsa-miR-4697-3p	1	0	1	-2.0328320640882565	0.007621846168302	Predicted Only	diana_microt	miR-4697-3p
hsa-miR-4699-5p	1	1	0	0.24017666187988407	0.026128039299510422	Predicted Only	mirdb	miR-4699-5p
hsa-miR-4711-3p	1	0	1	-0.45314643036383573	0.028626525564584882	Predicted Only	diana_microt	miR-4711-3p
hsa-miR-4712-5p	1	0	1	-0.6484753875602164	0.015605414313962684	Predicted Only	diana_microt	miR-4712-5p
hsa-miR-4713-3p	1	0	1	-1.3799405013048265	0.04204422679403797	Validated	mirtarbase	miR-4713-3p
hsa-miR-4715-3p	1	0	1	-3.3134801028148306	0.017589168898062783	Validated	mirtarbase	miR-4715-3p
hsa-miR-4716-3p	1	1	0	0.18372804163229084	0.04367774355039001	Predicted Only	diana_microt	miR-4716-3p
hsa-miR-4717-3p	1	0	1	-0.2511480363548575	0.027315896977903324	Predicted Only	diana_microt	miR-4717-3p
hsa-miR-4719	1	0	1	-2.4103109667055924	0.03775753404409625	Validated	mirtarbase	miR-4719
hsa-miR-4720-5p	1	1	0	0.5188166138904435	0.021551674974150958	Predicted Only	diana_microt	miR-4720-5p
hsa-miR-4723-3p	1	0	1	-1.2297782374760953	0.04826120081380941	Predicted Only	diana_microt	miR-4723-3p
hsa-miR-4723-5p	1	1	0	0.003836349673980277	0.026695341843646022	Predicted Only	diana_microt	miR-4723-5p
hsa-miR-4724-3p	1	1	1	0.23320403942248036	0.0013992222400847822	Predicted Only	diana_microt;mirdb	miR-4724-3p
hsa-miR-4724-5p	1	0	1	-2.1418131964836093	0.04529981330619194	Validated	mirtarbase	miR-4724-5p
hsa-miR-4725-3p	1	1	0	0.8556544111621884	0.019295826223911718	Predicted Only	diana_microt	miR-4725-3p
hsa-miR-4727-5p	1	1	0	0.7382675582157789	0.00859038842166774	Predicted Only	diana_microt	miR-4727-5p
hsa-miR-4731-5p	1	0	1	-2.8239812961090305	0.01720894443918951	Validated	mirtarbase	miR-4731-5p
hsa-miR-4732-3p	1	0	1	-3.2192189116772267	0.03189498477708548	Validated	mirtarbase	miR-4732-3p
hsa-miR-4733-3p	1	0	3	-0.8124895031194189	0.018161556984996424	Predicted Only	diana_microt;mirdb;pictar	miR-4733-3p
hsa-miR-4736	1	0	1	-1.4915760137342553	0.041815415393328295	Predicted Only	pictar	miR-4736
hsa-miR-4738-3p	1	0	1	-1.0114391859234022	0.009426014886936174	Predicted Only	diana_microt	miR-4738-3p
hsa-miR-4739	1	0	1	-2.8940362420096895	0.04952379682753236	Validated	mirtarbase	miR-4739
hsa-miR-4740-3p	1	0	1	-0.9636156332007886	0.007740756326355041	Validated	mirtarbase	miR-4740-3p
hsa-miR-4746-5p	1	0	1	-0.7399448539289005	0.02426731911906973	Validated	tarbase	miR-4746-5p
hsa-miR-4747-5p	1	1	1	0.7436090266986436	0.0067024798679631205	Predicted Only	diana_microt;mirdb	miR-4747-5p
hsa-miR-4751	1	1	0	1.510467479732053	0.0027604784914292396	Predicted Only	diana_microt	miR-4751
hsa-miR-4752	1	0	1	-2.2511652336822827	0.022753870150307196	Predicted Only	diana_microt	miR-4752
hsa-miR-4755-3p	1	0	1	-0.20209232702336077	0.02290367652103305	Predicted Only	diana_microt	miR-4755-3p
hsa-miR-4756-5p	1	0	1	-1.1380794661587106	0.005372643465874717	Validated	mirtarbase	miR-4756-5p
hsa-miR-4757-5p	1	0	1	-1.3734025138114487	0.0013206551559269428	Predicted Only	diana_microt	miR-4757-5p
hsa-miR-4758-3p	1	0	1	-0.20070335733947708	0.04871909999102354	Predicted Only	mirdb	miR-4758-3p
hsa-miR-4761-3p	1	0	1	-1.0930182126524777	0.02077062373259105	Predicted Only	diana_microt	miR-4761-3p
hsa-miR-4766-3p	1	0	1	-2.3749306145537097	0.04816187752527185	Validated	mirtarbase	miR-4766-3p
hsa-miR-4768-3p	1	2	0	1.2753639610902847	0.01518281266675331	Predicted Only	diana_microt;mirdb	miR-4768-3p
hsa-miR-4769-3p	1	1	1	-0.2814860292423505	0.032470900183543566	Validated	mirtarbase;mirdb	miR-4769-3p
hsa-miR-4769-5p	1	0	1	-1.9669979809021103	0.028323909505270424	Validated	mirtarbase	miR-4769-5p
hsa-miR-4771	1	1	0	0.004835150424468138	0.041244828854454685	Predicted Only	diana_microt	miR-4771
hsa-miR-4776-3p	1	1	0	1.4373729626110128	0.015398775564972312	Predicted Only	diana_microt	miR-4776-3p
hsa-miR-4777-5p	1	0	1	-1.6964719987026233	0.018547365854959936	Validated	mirtarbase	miR-4777-5p
hsa-miR-4779	1	1	0	0.2755946619262778	0.015306701810332016	Predicted Only	diana_microt	miR-4779
hsa-miR-4782-3p	1	0	1	-0.24559775176682996	0.017244455699808897	Predicted Only	diana_microt	miR-4782-3p
hsa-miR-4789-5p	1	0	1	-1.4387523038494088	0.04078307838481851	Predicted Only	diana_microt	miR-4789-5p
hsa-miR-4790-3p	1	0	1	-1.1554436604445515	0.048927180913975465	Predicted Only	diana_microt	miR-4790-3p
hsa-miR-4793-5p	1	0	1	-0.2564963444697401	0.015136243020184337	Validated	mirtarbase	miR-4793-5p
hsa-miR-4794	1	1	0	0.8089319860391513	0.03595879747602158	Predicted Only	mirdb	miR-4794
hsa-miR-4795-3p	1	1	0	1.365846877728094	0.04058586389641278	Predicted Only	diana_microt	miR-4795-3p
hsa-miR-4795-5p	1	0	1	-0.5743966465944654	0.006485919883940369	Predicted Only	diana_microt	miR-4795-5p
hsa-miR-4798-3p	1	1	0	0.2239084237468112	0.0017252568155527114	Predicted Only	diana_microt	miR-4798-3p
hsa-miR-4802-5p	1	0	1	-1.2562403478595274	0.0023658472953829914	Predicted Only	diana_microt	miR-4802-5p
hsa-miR-4804-3p	1	0	1	-0.9293670009052658	0.01901894512632862	Validated	mirtarbase	miR-4804-3p
hsa-miR-483-5p	1	0	1	-1.9677465007238295	0.02224960439000279	Predicted Only	pita	miR-483-5p
hsa-miR-485-3p	1	0	1	-1.8347106977902912	0.0266568429635372	Validated	tarbase	miR-485-3p
hsa-miR-487b-3p	1	0	1	-0.5099091296057072	0.026358457889640707	Validated	mirtarbase	miR-487b-3p
hsa-miR-493-3p	1	0	1	-0.018915046945545022	0.02211649222392589	Predicted Only	diana_microt	miR-493-3p
hsa-miR-496.2	1	0	1	-0.3050959782815765	0.023505016618175435	Predicted Only	targetscan	miR-496.2
hsa-miR-4999-3p	1	0	1	-3.3553716628925416	0.020203458423726263	Predicted Only	diana_microt	miR-4999-3p
hsa-miR-499b-5p	1	0	1	-3.19568068328033	0.02676401501661167	Predicted Only	diana_microt	miR-499b-5p
hsa-miR-5000-5p	1	0	1	-0.7022199579059082	0.04548382477811538	Predicted Only	diana_microt	miR-5000-5p
hsa-miR-5001-3p	1	0	1	-2.259939953018872	0.02295607231766917	Predicted Only	diana_microt	miR-5001-3p
hsa-miR-5001-5p	1	0	1	-0.5888699568129566	0.01984045509179123	Validated	tarbase	miR-5001-5p
hsa-miR-5003-5p	1	1	0	1.2538263462622385	0.005781296058790759	Predicted Only	diana_microt	miR-5003-5p
hsa-miR-5004-5p	1	0	1	-1.2455102577177852	0.0023439882916864007	Predicted Only	diana_microt	miR-5004-5p
hsa-miR-5006-3p	1	0	1	-0.093154315335435	0.006769002055749297	Predicted Only	diana_microt	miR-5006-3p
hsa-miR-5007-5p	1	0	1	-1.0392052220908865	0.038174915776820854	Predicted Only	diana_microt	miR-5007-5p
hsa-miR-5008-5p	1	0	1	-4.264861433594452	0.02380479900701903	Predicted Only	diana_microt	miR-5008-5p
hsa-miR-5009-3p	1	1	0	0.09995465089130318	0.001546138877980411	Predicted Only	diana_microt	miR-5009-3p
hsa-miR-5010-5p	1	1	0	0.5297773481843608	0.00827837269892916	Predicted Only	diana_microt	miR-5010-5p
hsa-miR-5011-3p	1	0	1	-2.186513508071269	0.04769835430313833	Predicted Only	diana_microt	miR-5011-3p
hsa-miR-503-3p	1	0	1	-4.314027857223066	0.04688116466463544	Validated	tarbase	miR-503-3p
hsa-miR-505-5p	1	1	1	-0.3842273625743281	0.008185083096148446	Validated	mirtarbase;microcosm	miR-505-5p
hsa-miR-506-3p	1	0	2	-0.8350640173263062	0.00949047111859545	Predicted Only	elmmo;miranda	miR-506-3p
hsa-miR-506-5p	1	1	1	-0.04733824592822919	0.02562785318819806	Predicted Only	diana_microt;mirdb	miR-506-5p
hsa-miR-507	1	1	2	-0.5149783685925635	0.01796112047391944	Predicted Only	diana_microt;elmmo;miranda	miR-507
hsa-miR-5089-5p	1	0	1	-0.648732209381013	0.026581656927941368	Validated	mirtarbase	miR-5089-5p
hsa-miR-5094	1	1	0	0.13911775388587622	0.003270127641502768	Predicted Only	diana_microt	miR-5094
hsa-miR-512-5p	1	1	0	0.061606108505818935	0.034124009046005085	Predicted Only	pita	miR-512-5p
hsa-miR-514a-5p	1	0	1	-1.6749797137553915	0.03410320618003607	Validated	mirtarbase	miR-514a-5p
hsa-miR-514b-5p	1	0	1	-0.8966605702160511	0.013832802006741987	Validated	mirtarbase	miR-514b-5p
hsa-miR-515-3p	1	0	1	-1.5556330927396795	0.01964869994088076	Validated	tarbase	miR-515-3p
hsa-miR-515-5p	1	1	0	0.06440158391009909	0.04324932761816308	Predicted Only	diana_microt	miR-515-5p
hsa-miR-516a-3p	1	0	1	-0.640374924896619	0.02252785598067567	Predicted Only	miranda	miR-516a-3p
hsa-miR-516a-5p	1	1	0	0.646770883122272	0.04742067029536702	Predicted Only	miranda	miR-516a-5p
hsa-miR-516b-3p	1	0	1	-0.12419966812647798	0.016335681192344055	Predicted Only	miranda	miR-516b-3p
hsa-miR-517-5p	1	0	1	-2.9539939612422517	0.0366436446022708	Predicted Only	miranda	miR-517-5p
hsa-miR-5187-3p	1	1	0	0.043492427340045325	0.014465482080820949	Predicted Only	mirdb	miR-5187-3p
hsa-miR-5189-5p	1	1	0	1.123339180617822	0.00566065278206952	Predicted Only	diana_microt	miR-5189-5p
hsa-miR-518a-3p	1	0	1	-0.4176531747540002	0.025840426755137744	Validated	tarbase	miR-518a-3p
hsa-miR-518c-5p	1	1	0	0.8261050696544843	0.03172463554469868	Predicted Only	diana_microt	miR-518c-5p
hsa-miR-5190	1	0	1	-4.701549883910628	0.025659184585791084	Validated	mirtarbase	miR-5190
hsa-miR-5195-3p	1	0	1	-1.502276749253103	0.03928237027744763	Predicted Only	diana_microt	miR-5195-3p
hsa-miR-5196-3p	1	1	0	1.4367503029521616	0.026655654861358926	Predicted Only	diana_microt	miR-5196-3p
hsa-miR-5196-5p	1	0	1	-1.9505346680868585	0.0399995652937796	Predicted Only	mirdb	miR-5196-5p
hsa-miR-5197-5p	1	0	1	-0.4780207978890251	0.007217762018786744	Predicted Only	diana_microt	miR-5197-5p
hsa-miR-519e-3p	1	0	1	-2.2585007230889653	0.017875631684903057	Validated	tarbase	miR-519e-3p
hsa-miR-519e-5p	1	0	1	-0.6476809688208491	0.042583954027388245	Predicted Only	diana_microt	miR-519e-5p
hsa-miR-520b	1	1	0	0.0033441708549557525	0.0359002293094527	Validated	mirtarbase	miR-520b
hsa-miR-520e	1	0	1	-1.6317201330276603	0.019831766669638456	Validated	mirtarbase	miR-520e
hsa-miR-526a	1	0	1	-1.6811205151915993	0.010874201553640887	Validated	mirtarbase	miR-526a
hsa-miR-548ad-3p	1	1	0	2.2703615634755496	0.020054509622277693	Predicted Only	diana_microt	miR-548ad-3p
hsa-miR-548ad-5p	1	0	1	-2.6103125632452855	0.012455445761559533	Validated	mirtarbase	miR-548ad-5p
hsa-miR-548ae-5p	1	0	1	-1.366153243824468	0.01044903815095313	Validated	mirtarbase	miR-548ae-5p
hsa-miR-548ag	1	0	1	-1.4961519667562646	0.010561684087617325	Predicted Only	diana_microt	miR-548ag
hsa-miR-548ai	1	0	1	-0.29459249046363367	0.03004745148122311	Predicted Only	diana_microt	miR-548ai
hsa-miR-548au-3p	1	0	1	-0.629021482461245	0.04799440276087262	Validated	mirtarbase	miR-548au-3p
hsa-miR-548ay-5p	1	0	2	-1.3423369745229845	0.010772381984163075	Validated	mirtarbase;tarbase	miR-548ay-5p
hsa-miR-548az-3p	1	1	0	0.17925072811575227	0.02796315033338033	Validated	mirtarbase	miR-548az-3p
hsa-miR-548bb-5p	1	0	1	-3.428388568084018	0.007702072340063751	Validated	mirtarbase	miR-548bb-5p
hsa-miR-548m	1	1	0	0.3933985451002948	0.007740379496943206	Predicted Only	elmmo	miR-548m
hsa-miR-548q	1	0	1	-1.3974720545127648	0.020989894401282072	Predicted Only	miranda	miR-548q
hsa-miR-548s	1	2	0	0.45571244758482365	0.003681670332327485	Predicted Only	diana_microt;miranda	miR-548s
hsa-miR-548v	1	0	1	-0.9354615474996516	0.037869720871793106	Predicted Only	diana_microt	miR-548v
hsa-miR-549a-3p	1	0	1	-0.6250336983329464	0.034280178962275386	Predicted Only	diana_microt	miR-549a-3p
hsa-miR-552-5p	1	1	0	0.03495229973846814	0.031147545464104042	Predicted Only	mirdb	miR-552-5p
hsa-miR-5571-3p	1	0	1	-1.5611665188213233	0.03465171672170982	Predicted Only	diana_microt	miR-5571-3p
hsa-miR-5579-5p	1	1	0	0.19743378025504965	0.030297853997908533	Predicted Only	diana_microt	miR-5579-5p
hsa-miR-5581-3p	1	0	1	-1.4562241079924965	0.04858435801207088	Predicted Only	diana_microt	miR-5581-3p
hsa-miR-5583-5p	1	0	1	-2.4443926803705596	0.04205028362805024	Predicted Only	diana_microt	miR-5583-5p
hsa-miR-5586-3p	1	1	0	0.4179309502587921	0.013696144164539875	Predicted Only	diana_microt	miR-5586-3p
hsa-miR-5586-5p	1	1	0	0.4837165856221688	0.04320788602321409	Predicted Only	diana_microt	miR-5586-5p
hsa-miR-5587-5p	1	1	0	0.5846124068983984	0.016519833139609547	Predicted Only	diana_microt	miR-5587-5p
hsa-miR-5589-5p	1	0	1	-0.11903443273673431	0.04915031500253827	Validated	mirtarbase	miR-5589-5p
hsa-miR-5591-3p	1	1	0	0.5180266904437933	0.036573898646282035	Predicted Only	mirdb	miR-5591-3p
hsa-miR-5591-5p	1	0	1	-2.116377450046085	0.045323156559141355	Predicted Only	diana_microt	miR-5591-5p
hsa-miR-563	1	0	1	-1.461867752019683	0.027172646982595326	Validated	mirtarbase	miR-563
hsa-miR-5685	1	0	1	-1.229653980031357	0.039729993865359574	Predicted Only	diana_microt	miR-5685
hsa-miR-5689	1	0	1	-0.8823338839594985	0.04363786454824731	Predicted Only	diana_microt	miR-5689
hsa-miR-5690	1	1	1	0.0371421891339867	0.008252392826601864	Predicted Only	diana_microt;mirdb	miR-5690
hsa-miR-5693	1	0	1	-1.3494914366467088	0.011861485805129631	Predicted Only	diana_microt	miR-5693
hsa-miR-5694	1	0	1	-1.2742734163718958	0.020563141230260956	Validated	mirtarbase	miR-5694
hsa-miR-5697	1	0	1	-0.6148586578198928	0.02567590979929082	Predicted Only	diana_microt	miR-5697
hsa-miR-5698	1	0	1	-0.25391311414504325	0.04100343738659285	Predicted Only	diana_microt	miR-5698
hsa-miR-570-5p	1	1	0	1.4246605969375143	0.001868905887240544	Predicted Only	diana_microt	miR-570-5p
hsa-miR-571	1	0	1	-1.875822799733406	0.04947234138171189	Validated	tarbase	miR-571
hsa-miR-575	1	0	1	-3.160106161926969	0.03599022512882948	Predicted Only	diana_microt	miR-575
hsa-miR-584-3p	1	0	1	-0.24428763256016922	0.015044415978714823	Predicted Only	diana_microt	miR-584-3p
hsa-miR-595	1	0	1	-1.2090957504990743	0.039245398760074754	Validated	mirtarbase	miR-595
hsa-miR-596	1	0	1	-2.0540392411960533	0.011039039310766385	Predicted Only	pita	miR-596
hsa-miR-597-5p	1	0	1	-0.6009100179306112	0.03320052677136846	Validated	tarbase	miR-597-5p
hsa-miR-598-3p	1	0	1	-0.09761353616244262	0.02187227645213716	Validated	tarbase	miR-598-3p
hsa-miR-601	1	1	0	0.9500011979372043	0.04390985803259537	Predicted Only	miranda	miR-601
hsa-miR-6088	1	1	1	-0.42282649193993005	0.030846864970866594	Predicted Only	mirdb;targetscan	miR-6088
hsa-miR-609	1	1	0	0.7668738926609255	0.03051938996696845	Predicted Only	pita	miR-609
hsa-miR-610	1	1	0	1.2252821811665047	0.032912503045983615	Predicted Only	pita	miR-610
hsa-miR-6132	1	1	0	1.3742415903038574	0.013435705196345224	Validated	mirtarbase	miR-6132
hsa-miR-6134	1	0	1	-3.5771016463649135	0.006729542642831802	Validated	mirtarbase	miR-6134
hsa-miR-6165	1	0	1	-0.2576025138878108	0.046116167542524636	Predicted Only	mirdb	miR-6165
hsa-miR-624-5p	1	0	1	-2.0706612282123036	0.04112539534503594	Predicted Only	miranda	miR-624-5p
hsa-miR-634	1	2	0	1.1285022366699748	0.024708277252968404	Predicted Only	diana_microt;pita	miR-634
hsa-miR-637	1	0	1	-0.7979918196769359	0.03818728943774477	Predicted Only	diana_microt	miR-637
hsa-miR-638	1	0	1	-1.5532866879473548	0.007218950166599825	Validated	mirtarbase	miR-638
hsa-miR-642a-3p	1	0	1	-3.016875152941122	0.03641894964361563	Validated	tarbase	miR-642a-3p
hsa-miR-642b-3p	1	0	1	-3.3009980819187517	0.02718728555599228	Validated	tarbase	miR-642b-3p
hsa-miR-644a	1	0	1	-0.24144937664513083	0.03192502934159711	Predicted Only	pita	miR-644a
hsa-miR-645	1	0	1	-0.2989364024204103	0.04652080258401111	Predicted Only	miranda	miR-645
hsa-miR-6499-3p	1	1	0	1.3702448846085287	0.048176612627692524	Predicted Only	pictar	miR-6499-3p
hsa-miR-6505-3p	1	1	0	0.8479629255682919	0.028128887392813343	Predicted Only	mirdb	miR-6505-3p
hsa-miR-6509-5p	1	1	0	0.9620813027514024	0.02398526118625887	Predicted Only	mirdb	miR-6509-5p
hsa-miR-6511b-3p	1	0	1	-2.0001077658930537	0.01230561414337717	Predicted Only	mirdb	miR-6511b-3p
hsa-miR-6514-5p	1	0	1	-1.1367635500589826	0.025969502419931817	Validated	mirtarbase	miR-6514-5p
hsa-miR-6515-5p	1	0	1	-1.6732027638878957	0.01006037919339724	Validated	tarbase	miR-6515-5p
hsa-miR-652-5p	1	0	1	-0.8278603465152654	0.019489529456244784	Predicted Only	diana_microt	miR-652-5p
hsa-miR-653-3p	1	0	1	-0.9144002963457467	0.018646923683583738	Predicted Only	mirdb	miR-653-3p
hsa-miR-653-5p	1	0	1	-0.46064627770816985	0.034316167711280286	Predicted Only	diana_microt	miR-653-5p
hsa-miR-656-5p	1	1	0	0.6569922566691111	0.04918846439989284	Validated	tarbase	miR-656-5p
hsa-miR-657	1	1	0	1.3753761158836784	0.04221955122426153	Predicted Only	pita	miR-657
hsa-miR-660-5p	1	0	1	-2.715138115525357	0.033106551859295	Validated	tarbase	miR-660-5p
hsa-miR-662	1	0	1	-0.9326703431959178	0.014884460963308813	Predicted Only	pita	miR-662
hsa-miR-663a	1	0	1	-0.886115069653174	0.009783697006525472	Validated	tarbase	miR-663a
hsa-miR-664a-5p	1	0	2	-1.0430917710888825	0.006698961709626019	Predicted Only	diana_microt;mirdb	miR-664a-5p
hsa-miR-6718-5p	1	1	0	1.3577273782589745	0.04804281867761165	Predicted Only	mirdb	miR-6718-5p
hsa-miR-6719-3p	1	0	1	-1.771764767899624	0.011122464619344102	Predicted Only	mirdb	miR-6719-3p
hsa-miR-6720-3p	1	0	1	-0.04487438137283983	0.045889169246889655	Validated	mirtarbase	miR-6720-3p
hsa-miR-6720-5p	1	0	1	-1.512534947557105	0.01753503015986644	Validated	tarbase	miR-6720-5p
hsa-miR-6721-5p	1	0	1	-3.924668469268964	0.02211272167088464	Validated	tarbase	miR-6721-5p
hsa-miR-6722-3p	1	0	1	-2.1538513188599184	0.011107594380853698	Validated	mirtarbase	miR-6722-3p
hsa-miR-6730-3p	1	0	1	-0.40274347302153013	0.04533724224404432	Predicted Only	mirdb	miR-6730-3p
hsa-miR-6730-5p	1	1	0	0.7284656336096629	0.04082035568961874	Predicted Only	mirdb	miR-6730-5p
hsa-miR-6734-3p	1	0	1	-1.7462856222548533	0.04901742950454355	Validated	mirtarbase	miR-6734-3p
hsa-miR-6736-3p	1	0	1	-0.3516018973488433	0.020624357573222372	Validated	mirtarbase	miR-6736-3p
hsa-miR-6750-3p	1	0	1	-1.5805714237277562	0.03589877051301301	Predicted Only	mirdb	miR-6750-3p
hsa-miR-6751-5p	1	0	2	-1.4834251478693925	0.020970716271316633	Validated	tarbase;mirdb	miR-6751-5p
hsa-miR-6757-5p	1	0	1	-0.56660308235963	0.027889281398151073	Predicted Only	mirdb	miR-6757-5p
hsa-miR-6758-5p	1	0	1	-1.453758423261501	0.013884244651999327	Predicted Only	mirdb	miR-6758-5p
hsa-miR-6759-3p	1	0	1	-4.1811899978245	0.041653447278309615	Validated	mirtarbase	miR-6759-3p
hsa-miR-6766-3p	1	0	1	-1.6791712756986432	0.048333860301179817	Validated	tarbase	miR-6766-3p
hsa-miR-6773-3p	1	0	1	-2.7067435093878367	0.04024199713254348	Predicted Only	mirdb	miR-6773-3p
hsa-miR-6776-3p	1	0	1	-0.3029190424619175	0.0035511349926237016	Predicted Only	mirdb	miR-6776-3p
hsa-miR-6777-3p	1	1	0	0.24268716900079257	0.038507872102782136	Predicted Only	mirdb	miR-6777-3p
hsa-miR-6803-5p	1	0	1	-0.12233073179437892	0.03373390956874937	Predicted Only	mirdb	miR-6803-5p
hsa-miR-6807-3p	1	1	0	0.714864874017276	0.022738396288827064	Predicted Only	mirdb	miR-6807-3p
hsa-miR-6807-5p	1	0	1	-1.6972884058056918	0.009133642552420496	Validated	mirtarbase	miR-6807-5p
hsa-miR-6815-5p	1	0	1	-1.9659498284513381	0.02232880475977436	Validated	mirtarbase	miR-6815-5p
hsa-miR-6817-5p	1	1	1	-0.9179339626452057	0.017187040199991316	Validated	mirtarbase;mirdb	miR-6817-5p
hsa-miR-6819-3p	1	0	1	-2.027538205055814	0.016867191251367333	Predicted Only	mirdb	miR-6819-3p
hsa-miR-6820-3p	1	0	1	-1.5108214969449045	0.03789051587716676	Predicted Only	mirdb	miR-6820-3p
hsa-miR-6823-5p	1	0	1	-1.5453625540733888	0.021948832570109517	Validated	mirtarbase	miR-6823-5p
hsa-miR-6832-5p	1	0	1	-3.695125069406581	0.008745683872373775	Validated	tarbase	miR-6832-5p
hsa-miR-6834-3p	1	0	1	-0.16903274009985142	0.04108043412002735	Predicted Only	mirdb	miR-6834-3p
hsa-miR-6834-5p	1	0	1	-1.2744423068434338	0.04050935339042917	Validated	mirtarbase	miR-6834-5p
hsa-miR-6835-3p	1	1	2	-0.8260030214105692	0.023577129024080934	Validated	mirtarbase;mirdb;targetscan	miR-6835-3p
hsa-miR-6836-5p	1	0	1	-1.9190754730789439	0.026934634429868314	Validated	mirtarbase	miR-6836-5p
hsa-miR-6843-3p	1	0	1	-0.46447923440247685	0.003850125400815159	Validated	mirtarbase	miR-6843-3p
hsa-miR-6844	1	0	1	-1.7541743269074679	0.04175526820542291	Predicted Only	mirdb	miR-6844
hsa-miR-6848-3p	1	0	1	-2.132593247242467	0.021409557703183965	Validated	mirtarbase	miR-6848-3p
hsa-miR-6856-5p	1	1	0	1.1022037758593863	0.013928743436699732	Predicted Only	mirdb	miR-6856-5p
hsa-miR-6859-3p	1	0	1	-1.6809728900536063	0.01798980895453133	Predicted Only	mirdb	miR-6859-3p
hsa-miR-6859-5p	1	0	1	-0.6081802482840523	0.010902937254868447	Validated	mirtarbase	miR-6859-5p
hsa-miR-6865-5p	1	0	1	-1.5343740733035518	0.02824222973943688	Validated	mirtarbase	miR-6865-5p
hsa-miR-6866-3p	1	1	0	0.20530642826407774	0.0473451455696486	Validated	mirtarbase	miR-6866-3p
hsa-miR-6866-5p	1	0	1	-0.3472812964765577	0.043758392323274165	Validated	mirtarbase	miR-6866-5p
hsa-miR-6868-3p	1	0	1	-1.5556939270126526	0.02306303551164456	Validated	mirtarbase	miR-6868-3p
hsa-miR-6869-5p	1	0	1	-2.405688289965747	0.04630764845106751	Validated	mirtarbase	miR-6869-5p
hsa-miR-6873-5p	1	0	1	-3.057947315697385	0.04882060873042792	Validated	mirtarbase	miR-6873-5p
hsa-miR-6875-3p	1	0	1	-1.7119376080146675	0.03929882157943212	Predicted Only	mirdb	miR-6875-3p
hsa-miR-6875-5p	1	0	1	-2.030706427947728	0.008079717051936313	Validated	mirtarbase	miR-6875-5p
hsa-miR-6876-5p	1	0	1	-2.9490792720079395	0.024497659000568092	Validated	mirtarbase	miR-6876-5p
hsa-miR-6877-3p	1	0	1	-0.6721379905287749	0.03578992294380442	Predicted Only	mirdb	miR-6877-3p
hsa-miR-6878-5p	1	0	1	-2.1428905153145417	0.0321568541454617	Validated	mirtarbase	miR-6878-5p
hsa-miR-6882-5p	1	1	0	0.8736787345627004	0.006956610223511234	Validated	mirtarbase	miR-6882-5p
hsa-miR-6884-3p	1	0	1	-0.1803043921402283	0.0018915218468755484	Validated	mirtarbase	miR-6884-3p
hsa-miR-6885-3p	1	0	1	-0.8900645923808743	0.010177020297618584	Validated	mirtarbase	miR-6885-3p
hsa-miR-7107-5p	1	0	1	-0.966187177113638	0.0023905312418937685	Validated	mirtarbase	miR-7107-5p
hsa-miR-7112-3p	1	0	1	-1.69395663594345	0.036401513964636256	Predicted Only	mirdb	miR-7112-3p
hsa-miR-7150	1	0	1	-1.4797285414633823	0.04602101443102583	Validated	mirtarbase	miR-7150
hsa-miR-7151-3p	1	0	1	-1.5089094968184764	0.01583803164609708	Validated	mirtarbase	miR-7151-3p
hsa-miR-7151-5p	1	0	1	-2.787322366392698	0.030271477924194188	Validated	mirtarbase	miR-7151-5p
hsa-miR-7152-5p	1	0	1	-1.0444647534931044	0.04701852592173964	Validated	mirtarbase	miR-7152-5p
hsa-miR-7154-5p	1	1	0	3.4310899587626538	0.03668828097591177	Predicted Only	mirdb	miR-7154-5p
hsa-miR-7157-5p	1	0	1	-1.4755712391075946	0.039931425842689355	Validated	mirtarbase	miR-7157-5p
hsa-miR-7161-5p	1	0	1	-1.9994632844586124	0.024487264772178607	Validated	mirtarbase	miR-7161-5p
hsa-miR-759	1	0	1	-2.714638863398499	0.046561493292450906	Predicted Only	diana_microt	miR-759
hsa-miR-765	1	0	1	-0.12729021409215674	0.011794085044646636	Predicted Only	pita	miR-765
hsa-miR-768-5p	1	1	0	0.20535407703899022	0.011738339310977609	Predicted Only	pita	miR-768-5p
hsa-miR-7705	1	0	1	-1.4342265673500754	0.03173755859164521	Validated	mirtarbase	miR-7705
hsa-miR-7845-5p	1	0	1	-2.013825359937841	0.04206254533538595	Predicted Only	mirdb	miR-7845-5p
hsa-miR-7851-3p	1	0	1	-0.861723032118187	0.009139460796257482	Predicted Only	mirdb	miR-7851-3p
hsa-miR-7852-3p	1	0	1	-1.2720593373897524	0.01343011073418893	Validated	mirtarbase	miR-7852-3p
hsa-miR-7854-3p	1	0	1	-2.6465232202006503	0.022504177174996587	Validated	tarbase	miR-7854-3p
hsa-miR-7856-5p	1	0	1	-0.4744109556693261	0.03617886682227254	Predicted Only	mirdb	miR-7856-5p
hsa-miR-8055	1	1	0	2.2105498673799064	0.02487118048220873	Predicted Only	mirdb	miR-8055
hsa-miR-8057	1	0	1	-2.1948187271162385	0.04199640927510336	Validated	mirtarbase	miR-8057
hsa-miR-8060	1	1	0	0.5136797362179912	0.011246039350517094	Predicted Only	mirdb	miR-8060
hsa-miR-8061	1	1	0	0.8419499141338214	0.011399417785694824	Predicted Only	mirdb	miR-8061
hsa-miR-8062	1	0	1	-0.0126175088753131	0.04266900861263275	Predicted Only	mirdb	miR-8062
hsa-miR-8064	1	1	0	0.0644187947218019	0.01564930138690397	Predicted Only	mirdb	miR-8064
hsa-miR-8066	1	1	0	0.9714165486514701	0.01957058911351487	Predicted Only	mirdb	miR-8066
hsa-miR-8080	1	0	1	-0.9633017095395058	0.023419853342231366	Validated	mirtarbase	miR-8080
hsa-miR-8081	1	0	1	-3.045318870947118	0.009564408711390571	Validated	mirtarbase	miR-8081
hsa-miR-8082	1	0	1	-2.234606096048868	0.038090144674992193	Validated	mirtarbase	miR-8082
hsa-miR-8087	1	0	1	-1.787421928215722	0.03375117989000864	Validated	mirtarbase	miR-8087
hsa-miR-8485	1	0	1	-4.046534520548102	0.02401919666561298	Validated	mirtarbase	miR-8485
hsa-miR-877-3p	1	0	1	-2.3042317798220715	0.005112893788609654	Predicted Only	diana_microt	miR-877-3p
hsa-miR-885-3p	1	0	1	-2.1610287859284405	0.02373852423974313	Validated	tarbase	miR-885-3p
hsa-miR-888-3p	1	1	1	-0.027611465739248553	0.01867989406664856	Predicted Only	diana_microt;miranda	miR-888-3p
hsa-miR-889-5p	1	0	1	-1.3388709260147365	0.002481075295014307	Validated	mirtarbase	miR-889-5p
hsa-miR-891a-3p	1	0	1	-3.520885058456278	0.04607059344206937	Validated	mirtarbase	miR-891a-3p
hsa-miR-891a-5p	1	0	1	-0.7245755938970171	0.03989379459433258	Predicted Only	pita	miR-891a-5p
hsa-miR-891b	1	0	1	-0.746333642525856	0.0401379146471154	Predicted Only	miranda	miR-891b
hsa-miR-892a	1	0	2	-1.4712817106025708	0.03144720556307584	Predicted Only	microcosm;miranda	miR-892a
hsa-miR-892c-3p	1	0	2	-0.46212301993111127	0.004196131855249405	Predicted Only	mirdb;targetscan	miR-892c-3p
hsa-miR-892c-5p	1	1	0	2.108654040355058	0.04170374815212563	Predicted Only	mirdb	miR-892c-5p
hsa-miR-920	1	0	1	-0.47094278978582094	0.01501680864370428	Validated	tarbase	miR-920
hsa-miR-934	1	0	1	-0.8935203959251529	0.004898232246749103	Validated	tarbase	miR-934
hsa-miR-937-5p	1	0	1	-2.38542744623064	0.0497466784757562	Validated	mirtarbase	miR-937-5p
hsa-miR-941	1	0	1	-3.2036486169566913	0.010112436117371545	Validated	tarbase	miR-941
hsa-miR-942-3p	1	0	1	-0.46876744154758754	0.008896428243722766	Validated	mirtarbase	miR-942-3p
hsa-miR-9903	1	0	1	-1.0445499035489398	0.0166838988927193	Validated	tarbase	miR-9903
hsa-miR-99a-3p	1	1	0	0.5128872634537465	0.022595334377372638	Validated	tarbase	miR-99a-3p
hsa-miR-99a-5p	1	0	1	-1.8005784223204184	0.041438166027190165	Validated	tarbase	miR-99a-5p
hsa-mir-1258	1	0	1	-0.09095365273438932	0.038968678536592055	Predicted Only	pita	mir-1258
