# Supplementary material for: Conserved Blood Transcriptome Patterns Highlight microRNA and Hub Gene Drivers of Neurodegeneration
Source: Genes (Basel). 2025 Oct 10;16(10):1178. doi: 10.3390/genes16101178 (PMC12562450; doi:10.3390/genes16101178)
Supplement: Supplementary file 1 [file genes-16-01178-s001.zip › Dataset S3. miRNA Regulation Turquoise.csv]

miRNA	targets	upregulated	downregulated	avg_log2FC	min_pvalue	validation_status	databases	miRNA_clean
hsa-miR-34a-5p	15	0	24	-1.6866230233504886	0.001871443296549842	Validated	mirtarbase;tarbase;diana_microt;pita	miR-34a-5p
hsa-miR-18a-5p	14	7	20	-0.983183809441669	0.0010884404482785612	Validated	mirtarbase;tarbase;diana_microt;elmmo;miranda;mirdb;pita;targetscan	miR-18a-5p
hsa-let-7b-5p	13	1	16	-1.6402630276694592	0.0014286564961075783	Validated	mirtarbase;tarbase;diana_microt	let-7b-5p
hsa-miR-130b-3p	13	4	26	-1.3338953643295524	0.0018665777249261737	Validated	mirtarbase;tarbase;diana_microt;elmmo;microcosm;miranda;pictar;pita;targetscan	miR-130b-3p
hsa-miR-155-5p	13	3	22	-1.2817855691565667	0.001809151797555387	Validated	mirecords;mirtarbase;tarbase;diana_microt;elmmo;miranda	miR-155-5p
hsa-miR-15a-5p	13	7	15	-0.8190510683790622	0.002112850725185126	Validated	mirtarbase;tarbase;diana_microt;elmmo;miranda;pictar;pita	miR-15a-5p
hsa-miR-191-5p	13	3	12	-1.5911012602484702	0.0022657286720350386	Validated	tarbase;miranda;pita	miR-191-5p
hsa-miR-24-3p	13	2	14	-1.0283042751541096	0.003437718078726903	Validated	mirtarbase;tarbase;diana_microt;miranda;pita	miR-24-3p
hsa-miR-26a-5p	13	3	20	-1.6307492623530129	0.0012022801800630988	Validated	mirtarbase;tarbase;diana_microt;elmmo;miranda;mirdb;pita	miR-26a-5p
hsa-miR-26b-5p	13	4	20	-1.306117194194424	0.002192402072250843	Validated	mirtarbase;tarbase;diana_microt;elmmo;miranda;mirdb;pita	miR-26b-5p
hsa-miR-27a-3p	13	4	16	-1.1741933906436066	0.011322366906562822	Validated	mirtarbase;tarbase;elmmo;pita;targetscan	miR-27a-3p
hsa-miR-423-5p	13	3	15	-1.410569677961776	0.0032773647855501623	Validated	tarbase;diana_microt;pita	miR-423-5p
hsa-miR-877-5p	13	1	13	-2.1828234432320075	0.01171982079790905	Validated	mirtarbase;tarbase;pita	miR-877-5p
hsa-let-7a-5p	12	2	13	-1.339885103208665	0.002484534276416525	Validated	mirtarbase;tarbase;diana_microt	let-7a-5p
hsa-let-7d-5p	12	0	13	-1.9580875228090466	0.0025898320737760515	Validated	tarbase;diana_microt	let-7d-5p
hsa-let-7g-5p	12	2	11	-1.4998042622735042	0.0018717816444113852	Validated	tarbase;diana_microt	let-7g-5p
hsa-let-7i-5p	12	3	10	-1.35669252540475	0.0023094017405528577	Validated	tarbase;diana_microt	let-7i-5p
hsa-miR-101-3p	12	3	16	-1.331312292777359	0.007481010573683307	Validated	mirtarbase;tarbase;elmmo;miranda;pita	miR-101-3p
hsa-miR-130a-3p	12	5	22	-1.0230042563557875	0.0026480432848911733	Validated	mirtarbase;tarbase;diana_microt;elmmo;miranda;pictar;pita;targetscan	miR-130a-3p
hsa-miR-15b-5p	12	7	12	-0.5351537646073626	0.001871604410232976	Validated	tarbase;diana_microt;elmmo;miranda;pictar;pita	miR-15b-5p
hsa-miR-181b-5p	12	3	15	-1.0046167787163254	0.0053988908608444035	Validated	mirtarbase;tarbase;diana_microt;elmmo;miranda	miR-181b-5p
hsa-miR-183-5p	12	2	13	-1.7947538302524386	0.003542772117769346	Validated	mirtarbase;tarbase;diana_microt	miR-183-5p
hsa-miR-196a-5p	12	3	11	-1.0156025707755925	0.008410687145777047	Validated	mirtarbase;tarbase;diana_microt	miR-196a-5p
hsa-miR-19a-3p	12	3	19	-1.0921000897885538	0.0019666544783394782	Validated	mirecords;mirtarbase;tarbase;diana_microt;elmmo;miranda;mirdb;pita;targetscan	miR-19a-3p
hsa-miR-20a-5p	12	3	24	-1.6271892239397592	0.0029893439237494023	Validated	mirtarbase;tarbase;diana_microt;elmmo;miranda;mirdb;pictar;pita;targetscan	miR-20a-5p
hsa-miR-21-5p	12	2	17	-1.1390571621395662	0.005144015163416043	Validated	mirecords;mirtarbase;tarbase;elmmo;miranda	miR-21-5p
hsa-let-7c-5p	11	1	13	-1.0297404750012977	0.0031530797372106463	Validated	mirtarbase;tarbase;diana_microt	let-7c-5p
hsa-let-7e-5p	11	0	12	-1.9004891378148714	0.0030142092343885454	Validated	tarbase;diana_microt	let-7e-5p
hsa-miR-1-3p	11	3	18	-1.2793482033244274	0.003202255872776732	Validated	mirtarbase;tarbase;diana_microt;elmmo;mirdb;pita;targetscan	miR-1-3p
hsa-miR-103a-3p	11	3	17	-1.0479363268453326	0.002927028398029506	Validated	mirtarbase;tarbase;diana_microt;elmmo;miranda;pita;targetscan	miR-103a-3p
hsa-miR-106a-5p	11	7	20	-0.8614625539782029	0.0027866544793359936	Validated	mirtarbase;tarbase;diana_microt;elmmo;miranda;mirdb;pictar;pita;targetscan	miR-106a-5p
hsa-miR-128-3p	11	6	9	-0.6867978590077966	0.0030670602838508785	Validated	mirtarbase;tarbase;diana_microt;elmmo;mirdb;targetscan	miR-128-3p
hsa-miR-148a-3p	11	3	17	-1.3064177715881724	0.004587935233488679	Validated	mirtarbase;tarbase;diana_microt;elmmo;microcosm;miranda;pita;targetscan	miR-148a-3p
hsa-miR-148b-3p	11	4	13	-1.1908067667891127	0.0016816315152682363	Validated	tarbase;diana_microt;elmmo;miranda;pita;targetscan	miR-148b-3p
hsa-miR-16-5p	11	4	17	-0.9145638373997806	0.0034827878118958325	Validated	mirtarbase;tarbase;diana_microt;elmmo;miranda;pictar;pita	miR-16-5p
hsa-miR-17-5p	11	4	20	-1.2088363821936856	0.0012241688235662877	Validated	mirtarbase;tarbase;diana_microt;elmmo;miranda;mirdb;pictar;pita;targetscan	miR-17-5p
hsa-miR-181a-5p	11	2	15	-1.3419075127372888	0.001903108204714954	Validated	mirtarbase;tarbase;diana_microt;elmmo;miranda	miR-181a-5p
hsa-miR-182-5p	11	5	12	-1.3600373679196254	0.007926901795901359	Validated	mirtarbase;tarbase;diana_microt;elmmo;miranda	miR-182-5p
hsa-miR-186-5p	11	6	17	-0.7649756960664127	0.007046968349022791	Validated	mirtarbase;tarbase;diana_microt;elmmo;microcosm;miranda;pita	miR-186-5p
hsa-miR-18b-5p	11	2	20	-1.067579489570308	0.006703866082243622	Validated	mirtarbase;tarbase;diana_microt;elmmo;miranda;mirdb;pita;targetscan	miR-18b-5p
hsa-miR-19b-3p	11	3	19	-0.9889635996307213	0.0034825646234676244	Validated	mirtarbase;tarbase;diana_microt;elmmo;miranda;mirdb;pictar;pita;targetscan	miR-19b-3p
hsa-miR-210-3p	11	2	12	-1.317062172946215	0.006082973706768826	Validated	mirtarbase;tarbase;miranda	miR-210-3p
hsa-miR-23a-3p	11	2	15	-1.158457391946185	0.003717416098807007	Validated	mirtarbase;tarbase;diana_microt;elmmo;miranda;mirdb;pita	miR-23a-3p
hsa-miR-31-5p	11	3	16	-1.3974734076551019	0.0012543267677538098	Validated	mirecords;mirtarbase;tarbase;miranda;pita	miR-31-5p
hsa-miR-320b	11	8	16	-0.7888494157977893	0.001346505482448265	Validated	mirtarbase;tarbase;diana_microt;elmmo;miranda;pictar;pita	miR-320b
hsa-miR-33a-5p	11	3	15	-1.333590833193891	0.002028482418972999	Validated	mirtarbase;tarbase;diana_microt;elmmo;miranda;pita	miR-33a-5p
hsa-miR-423-3p	11	4	8	-0.8623996407797354	0.002473295598756522	Validated	mirtarbase;tarbase;pita	miR-423-3p
hsa-miR-424-5p	11	7	13	-0.742128532441056	0.003454994731815532	Validated	mirtarbase;tarbase;diana_microt;elmmo;miranda;pictar;pita	miR-424-5p
hsa-miR-454-3p	11	6	17	-0.885585423609706	0.001070001716259867	Validated	mirtarbase;tarbase;diana_microt;elmmo;microcosm;miranda;pictar;pita;targetscan	miR-454-3p
hsa-miR-7-5p	11	2	13	-1.141358737072058	0.0010220101119484753	Validated	tarbase;diana_microt;elmmo;miranda;pita	miR-7-5p
hsa-miR-9-5p	11	1	20	-1.2264421092786326	0.0014304168017115445	Validated	mirecords;mirtarbase;tarbase;diana_microt;elmmo;pita;targetscan	miR-9-5p
hsa-miR-92a-3p	11	5	18	-0.9309998329741656	0.0012461968814022838	Validated	mirtarbase;tarbase;diana_microt;elmmo;miranda;mirdb;pita	miR-92a-3p
hsa-miR-92b-3p	11	7	12	-0.8675930755926677	0.002407893368974328	Validated	mirtarbase;tarbase;diana_microt;elmmo;miranda;mirdb;pita	miR-92b-3p
hsa-let-7f-5p	10	1	10	-1.259730410357647	0.001088390558026731	Validated	tarbase;diana_microt	let-7f-5p
hsa-miR-106b-5p	10	4	23	-1.2036850869026703	0.0011374605128075927	Validated	mirtarbase;tarbase;diana_microt;elmmo;miranda;mirdb;pictar;pita;targetscan	miR-106b-5p
hsa-miR-107	10	2	19	-1.061801951799439	0.006066891191061586	Validated	mirtarbase;tarbase;diana_microt;elmmo;miranda;pita;targetscan	miR-107
hsa-miR-139-5p	10	1	14	-1.3300105434009215	0.007865326090250164	Validated	mirtarbase;tarbase;elmmo;miranda	miR-139-5p
hsa-miR-146a-5p	10	2	9	-0.8543661597959267	0.001920966861303896	Validated	mirtarbase;tarbase;diana_microt;pita	miR-146a-5p
hsa-miR-15b-3p	10	0	12	-2.1638021942244707	0.006184517653426156	Validated	tarbase;diana_microt;miranda	miR-15b-3p
hsa-miR-185-5p	10	5	17	-1.1326632513259467	0.0023768942954484375	Validated	mirtarbase;tarbase;diana_microt;microcosm;miranda;mirdb;pita;targetscan	miR-185-5p
hsa-miR-195-5p	10	3	17	-1.3673233407825818	0.003546320520574227	Validated	mirtarbase;tarbase;diana_microt;elmmo;miranda;pictar;pita	miR-195-5p
hsa-miR-196b-5p	10	3	9	-1.1258415825859822	0.008763050665613264	Validated	tarbase;diana_microt;pita	miR-196b-5p
hsa-miR-20b-5p	10	3	20	-1.3024462217350696	0.001374641633592546	Validated	mirtarbase;tarbase;diana_microt;elmmo;miranda;mirdb;pictar;pita;targetscan	miR-20b-5p
hsa-miR-25-3p	10	2	19	-1.027302065136682	0.006276950907660649	Validated	mirtarbase;tarbase;diana_microt;elmmo;miranda;mirdb;pita;targetscan	miR-25-3p
hsa-miR-27a-5p	10	2	8	-1.5157209919388757	0.00222170379338786	Validated	tarbase	miR-27a-5p
hsa-miR-301a-3p	10	6	15	-1.0203640140690164	0.005171302746748552	Validated	mirtarbase;tarbase;diana_microt;elmmo;microcosm;miranda;pita;targetscan	miR-301a-3p
hsa-miR-301b-3p	10	8	14	-0.5859961935067083	0.0034138629401568323	Validated	mirtarbase;tarbase;diana_microt;elmmo;microcosm;miranda;pita;targetscan	miR-301b-3p
hsa-miR-320a-3p	10	6	15	-0.7564614438794259	0.0012962277454789729	Validated	tarbase;diana_microt;elmmo;miranda;pita	miR-320a-3p
hsa-miR-335-3p	10	5	10	-1.3260507848759922	0.0010012275991030037	Validated	tarbase;diana_microt;elmmo;mirdb	miR-335-3p
hsa-miR-340-5p	10	5	20	-1.1904703106828727	0.003890225092880428	Validated	mirtarbase;tarbase;diana_microt;elmmo;miranda;mirdb;pita	miR-340-5p
hsa-miR-484	10	1	11	-1.6806101792273525	0.002329062549863011	Validated	mirtarbase;tarbase	miR-484
hsa-miR-548aj-3p	10	2	9	-0.4552134878498112	0.005318145307945088	Predicted Only	diana_microt;mirdb	miR-548aj-3p
hsa-miR-548x-3p	10	13	6	0.19751312353040526	0.004261253921547905	Predicted Only	diana_microt;elmmo;miranda;mirdb	miR-548x-3p
hsa-miR-98-5p	10	3	8	-0.9299344940241506	0.0014951986833475531	Validated	tarbase;diana_microt	miR-98-5p
hsa-miR-10b-5p	9	0	11	-1.6225701749665904	0.006018606417346746	Validated	mirtarbase;tarbase;targetscan	miR-10b-5p
hsa-miR-124-3p	9	2	12	-1.3401659611756713	0.0020127568244934085	Validated	mirtarbase;tarbase;pita	miR-124-3p
hsa-miR-125a-3p	9	3	12	-1.3218544487705197	0.001801481328206137	Validated	mirtarbase;tarbase;diana_microt;miranda;pictar;pita	miR-125a-3p
hsa-miR-1285-3p	9	4	10	-1.0253383661040179	0.0020513090973254293	Validated	tarbase;diana_microt;miranda;pita	miR-1285-3p
hsa-miR-1287-5p	9	1	10	-1.709588229243313	0.011949902865570038	Validated	mirtarbase;tarbase;diana_microt;pita	miR-1287-5p
hsa-miR-132-3p	9	5	14	-0.9437819713685595	0.0039963958726730205	Validated	tarbase;diana_microt;elmmo;miranda;mirdb;pita;targetscan	miR-132-3p
hsa-miR-138-5p	9	3	9	-1.1650867257041189	0.016188656160375105	Validated	mirtarbase;tarbase;pita;targetscan	miR-138-5p
hsa-miR-141-5p	9	1	9	-1.3327836795314747	0.0033301870280411094	Validated	mirtarbase;tarbase;diana_microt;miranda	miR-141-5p
hsa-miR-149-5p	9	1	10	-1.7618450439464277	0.0021769071731250734	Validated	mirtarbase;tarbase;pita	miR-149-5p
hsa-miR-200a-5p	9	0	10	-1.678885056943774	0.0018121529477648436	Validated	mirtarbase;tarbase;diana_microt	miR-200a-5p
hsa-miR-205-5p	9	1	15	-1.1408027056226666	0.004558627511374653	Validated	mirtarbase;tarbase;diana_microt;elmmo;pita	miR-205-5p
hsa-miR-206	9	3	14	-0.728991690560749	0.001546440683770925	Validated	mirtarbase;tarbase;diana_microt;elmmo;mirdb;pita;targetscan	miR-206
hsa-miR-214-3p	9	3	14	-1.164675951129086	0.004155952690169215	Validated	mirecords;mirtarbase;tarbase;diana_microt;miranda;pita	miR-214-3p
hsa-miR-22-3p	9	4	18	-1.0332318840214039	0.0013944667053874583	Validated	mirecords;mirtarbase;tarbase;diana_microt;elmmo;miranda;mirdb;pita;targetscan	miR-22-3p
hsa-miR-221-3p	9	6	15	-0.9962618174948485	0.0016397715175990016	Validated	mirecords;mirtarbase;tarbase;diana_microt;elmmo;pita	miR-221-3p
hsa-miR-23b-3p	9	3	13	-1.4970737955175744	0.0028615333014167846	Validated	mirtarbase;tarbase;diana_microt;elmmo;miranda;mirdb;pita	miR-23b-3p
hsa-miR-27b-3p	9	2	11	-1.2077803652614574	0.0013809150846209378	Validated	mirtarbase;tarbase;elmmo;pita;targetscan	miR-27b-3p
hsa-miR-29a-3p	9	5	18	-1.0629922272876946	0.0021571210620459167	Validated	mirecords;mirtarbase;tarbase;diana_microt;elmmo;miranda;mirdb;pita;targetscan	miR-29a-3p
hsa-miR-29c-3p	9	4	18	-1.209269027595938	0.0012287132174242288	Validated	mirecords;mirtarbase;tarbase;diana_microt;elmmo;miranda;mirdb;pita;targetscan	miR-29c-3p
hsa-miR-30c-1-3p	9	0	10	-1.5241274360719377	0.003198359824018553	Validated	tarbase;microcosm;miranda	miR-30c-1-3p
hsa-miR-3184-5p	9	1	9	-1.2817256938953505	0.00213169893831946	Validated	tarbase;diana_microt	miR-3184-5p
hsa-miR-32-5p	9	6	13	-0.9409609011376867	0.0021460772450082005	Validated	mirtarbase;tarbase;diana_microt;elmmo;microcosm;miranda;mirdb;pita;targetscan	miR-32-5p
hsa-miR-320c	9	5	16	-1.0109712078816715	0.00361068901931867	Validated	mirtarbase;tarbase;diana_microt;elmmo;miranda;pictar;pita	miR-320c
hsa-miR-33b-5p	9	2	12	-0.8627653832951291	0.007989819415844977	Validated	mirtarbase;tarbase;diana_microt;elmmo;pita	miR-33b-5p
hsa-miR-378a-3p	9	1	9	-1.4841278569487284	0.001016387744108215	Validated	mirtarbase;tarbase;diana_microt	miR-378a-3p
hsa-miR-4282	9	10	13	-0.437509031572491	0.0020112945255823435	Validated	mirtarbase;diana_microt;elmmo;miranda;mirdb	miR-4282
hsa-miR-449a	9	1	10	-1.1344572894963754	0.011039039310766385	Validated	tarbase;pita	miR-449a
hsa-miR-500a-3p	9	1	8	-1.7808077811850038	0.014363298425450921	Validated	mirtarbase;tarbase	miR-500a-3p
hsa-miR-548a-5p	9	5	12	-0.5833579479217382	0.001554107536561787	Validated	tarbase;diana_microt;elmmo;miranda;mirdb;pita	miR-548a-5p
hsa-miR-548ah-3p	9	4	6	-0.6194275272293372	0.006418434778926894	Predicted Only	diana_microt;mirdb	miR-548ah-3p
hsa-miR-548am-3p	9	3	7	-0.5470206763728694	0.002488417638698593	Predicted Only	diana_microt;mirdb	miR-548am-3p
hsa-miR-744-5p	9	0	12	-1.6810341533746338	0.0019413651518989355	Validated	mirtarbase;tarbase;pita	miR-744-5p
hsa-miR-93-5p	9	3	20	-1.3842950333351571	0.003929128651041537	Validated	mirtarbase;tarbase;diana_microt;elmmo;miranda;mirdb;pita;targetscan	miR-93-5p
hsa-let-7f-2-3p	8	2	10	-1.5219895344844645	0.0010029497311916202	Validated	tarbase;diana_microt;elmmo;miranda	let-7f-2-3p
hsa-miR-10a-5p	8	1	10	-1.775921883632564	0.010685611222172157	Validated	mirtarbase;tarbase;targetscan	miR-10a-5p
hsa-miR-1301-3p	8	0	13	-1.1475508006024042	0.008387158912140875	Validated	tarbase;diana_microt;miranda;pita	miR-1301-3p
hsa-miR-151a-3p	8	2	9	-1.1305016367137946	0.004360707223648206	Validated	mirtarbase;tarbase;miranda;pita	miR-151a-3p
hsa-miR-183-3p	8	6	9	-0.3993551637118368	0.003698969791410491	Validated	mirtarbase;tarbase;diana_microt;elmmo;microcosm;miranda;mirdb	miR-183-3p
hsa-miR-29b-3p	8	5	16	-1.1341197660947797	0.0029520704180467875	Validated	mirecords;mirtarbase;tarbase;diana_microt;elmmo;miranda;mirdb;pita;targetscan	miR-29b-3p
hsa-miR-30a-5p	8	0	12	-1.7012804205236436	0.005890573872951791	Validated	mirtarbase;tarbase;diana_microt;pita	miR-30a-5p
hsa-miR-30d-3p	8	2	15	-1.5062453305863692	0.008075959345092996	Validated	tarbase;diana_microt;elmmo;miranda;mirdb;pictar	miR-30d-3p
hsa-miR-331-5p	8	4	9	-0.6790937628828003	0.001443692902335897	Validated	mirtarbase;tarbase;miranda;pita	miR-331-5p
hsa-miR-3652	8	2	7	-1.1405004487206003	0.00499335603788495	Validated	mirtarbase;tarbase;diana_microt;pictar	miR-3652
hsa-miR-374a-3p	8	4	8	-0.5505205197149823	0.0037426833950448784	Validated	mirtarbase;tarbase;diana_microt;miranda;mirdb	miR-374a-3p
hsa-miR-378c	8	1	8	-1.4148233805628119	0.002704802191117779	Validated	tarbase;diana_microt	miR-378c
hsa-miR-486-3p	8	0	8	-1.2097901155480333	0.0019851175565272572	Validated	tarbase;mirdb;pita	miR-486-3p
hsa-miR-497-5p	8	3	11	-0.9908304716180774	0.003911865346133709	Validated	mirtarbase;tarbase;diana_microt;elmmo;miranda;pictar;pita	miR-497-5p
hsa-miR-512-3p	8	0	8	-2.0108114546158053	0.0076297734132967894	Validated	tarbase;pita	miR-512-3p
hsa-miR-516b-5p	8	5	7	-0.9956014051064954	0.005939514133613557	Validated	tarbase;diana_microt;miranda;pita	miR-516b-5p
hsa-miR-548ae-3p	8	3	6	-0.5337669424800126	0.02464338874560781	Predicted Only	diana_microt;mirdb	miR-548ae-3p
hsa-miR-548aq-3p	8	3	6	-0.24547134278865199	0.017666304851882163	Predicted Only	diana_microt;mirdb	miR-548aq-3p
hsa-miR-548c-3p	8	5	8	-0.684025551084068	0.004338872280903161	Predicted Only	diana_microt;elmmo;miranda	miR-548c-3p
hsa-miR-548i	8	4	13	-0.8642792291090956	0.003146644910098985	Validated	tarbase;diana_microt;elmmo;miranda;mirdb;pita	miR-548i
hsa-miR-548n	8	5	13	-1.1008296569515292	0.00854359110305086	Validated	mirtarbase;tarbase;diana_microt;elmmo;miranda;mirdb;pita	miR-548n
hsa-miR-625-5p	8	4	11	-1.0077915809448212	0.0012019491223618389	Validated	tarbase;diana_microt;microcosm;miranda;mirdb;pita	miR-625-5p
hsa-miR-652-3p	8	1	8	-2.084508654125591	0.0012014273568056524	Validated	mirtarbase;tarbase	miR-652-3p
hsa-miR-671-5p	8	3	8	-0.5519040970308182	0.009114304301328958	Validated	tarbase;diana_microt;miranda;mirdb;pita	miR-671-5p
hsa-miR-93-3p	8	3	8	-1.262018223721008	0.005393162506166845	Validated	mirtarbase;tarbase;diana_microt;miranda	miR-93-3p
hsa-let-7a-3p	7	4	14	-0.9850031403989198	0.0021929043859709053	Validated	tarbase;diana_microt;elmmo;miranda;mirdb	let-7a-3p
hsa-let-7f-1-3p	7	6	11	-0.6286156718775975	0.0026434284993447363	Validated	tarbase;diana_microt;elmmo;miranda;mirdb	let-7f-1-3p
hsa-let-7i-3p	7	2	8	-1.1530227076444135	0.0027220521364361046	Validated	mirtarbase;tarbase;diana_microt;miranda	let-7i-3p
hsa-miR-125b-5p	7	1	6	-1.3952204320875141	0.0014290766215417534	Validated	mirtarbase;tarbase;microcosm;pita	miR-125b-5p
hsa-miR-126-5p	7	3	8	-1.2097546135999269	0.008777679997961968	Validated	tarbase;diana_microt;elmmo;miranda	miR-126-5p
hsa-miR-1266-5p	7	2	6	-1.2766025468884898	0.002502109449589625	Validated	tarbase;diana_microt;pita	miR-1266-5p
hsa-miR-129-2-3p	7	2	12	-0.8654192153842177	0.00617346376250498	Validated	mirtarbase;tarbase;diana_microt;elmmo;mirdb;pita;targetscan	miR-129-2-3p
hsa-miR-140-3p	7	3	10	-1.1078383113956831	0.001668388009304181	Validated	mirtarbase;tarbase;diana_microt;elmmo;miranda	miR-140-3p
hsa-miR-141-3p	7	3	14	-0.8066581391436047	0.0021129789361730216	Validated	mirtarbase;tarbase;diana_microt;elmmo;miranda;mirdb;pita	miR-141-3p
hsa-miR-142-5p	7	4	14	-1.076727178957416	0.004037002156721428	Validated	mirtarbase;tarbase;diana_microt;elmmo;miranda;targetscan	miR-142-5p
hsa-miR-145-3p	7	0	7	-1.9580841701527874	0.013283001334872098	Validated	tarbase	miR-145-3p
hsa-miR-148b-5p	7	3	6	-0.6408387908498916	0.0062359578001778574	Validated	tarbase;diana_microt;elmmo	miR-148b-5p
hsa-miR-152-3p	7	7	8	-1.3206699484812596	0.0021064337184652686	Validated	mirtarbase;tarbase;diana_microt;elmmo;microcosm;miranda;pita;targetscan	miR-152-3p
hsa-miR-16-1-3p	7	4	10	-0.8228337611245732	0.0030963818333111705	Validated	tarbase;diana_microt;elmmo;miranda	miR-16-1-3p
hsa-miR-181d-5p	7	2	10	-0.9849566029341182	0.01115954097127542	Validated	mirtarbase;tarbase;diana_microt;elmmo;miranda	miR-181d-5p
hsa-miR-194-5p	7	4	6	-1.1568745554126514	0.017824427105020732	Validated	mirtarbase;tarbase;elmmo;pita	miR-194-5p
hsa-miR-199a-3p	7	2	7	-1.0129043903538968	0.009473786611342804	Validated	tarbase;elmmo;mirdb;pita	miR-199a-3p
hsa-miR-200a-3p	7	0	18	-1.8024109952994574	0.001234376622363925	Validated	mirtarbase;tarbase;diana_microt;elmmo;miranda;mirdb	miR-200a-3p
hsa-miR-203a-3p	7	3	11	-1.1913248202929712	0.0016439501941204072	Validated	mirtarbase;tarbase;diana_microt;elmmo;miranda;mirdb	miR-203a-3p
hsa-miR-21-3p	7	1	8	-1.3055224510868664	0.005901188848307357	Validated	mirtarbase;tarbase	miR-21-3p
hsa-miR-2110	7	0	7	-2.2280713698052206	0.0013372034546919168	Validated	tarbase;miranda	miR-2110
hsa-miR-218-5p	7	2	8	-0.9803369707018473	0.012143282170640306	Validated	mirtarbase;tarbase;elmmo	miR-218-5p
hsa-miR-222-3p	7	2	12	-1.0091032900366705	0.009933106479933486	Validated	mirecords;mirtarbase;tarbase;diana_microt;elmmo;pita	miR-222-3p
hsa-miR-28-5p	7	1	8	-1.041148104900142	0.007729521493427456	Validated	tarbase;pita	miR-28-5p
hsa-miR-296-3p	7	0	12	-1.3315252175519783	0.004418425989570096	Validated	mirtarbase;tarbase;miranda;pita	miR-296-3p
hsa-miR-29b-2-5p	7	4	7	-0.9522174187785343	0.0019512422466650605	Validated	tarbase;diana_microt;elmmo;mirdb	miR-29b-2-5p
hsa-miR-30c-2-3p	7	0	7	-1.761774862727637	0.004922456867527217	Validated	tarbase;microcosm	miR-30c-2-3p
hsa-miR-30c-5p	7	0	9	-1.5412575716034844	0.005949156460119412	Validated	mirtarbase;tarbase;diana_microt	miR-30c-5p
hsa-miR-30e-3p	7	2	13	-1.2415306397375532	0.007356031032046304	Validated	tarbase;diana_microt;elmmo;miranda;mirdb	miR-30e-3p
hsa-miR-30e-5p	7	0	9	-1.667657466495271	0.007762551361462102	Validated	tarbase;diana_microt;pita	miR-30e-5p
hsa-miR-3121-3p	7	3	11	-0.4855502341263642	0.0013206551559269428	Validated	mirtarbase;diana_microt;elmmo;miranda	miR-3121-3p
hsa-miR-320d	7	5	13	-0.9074101654892937	0.001546138877980411	Validated	tarbase;diana_microt;elmmo;miranda;pictar;pita	miR-320d
hsa-miR-324-5p	7	3	6	-0.5059949744549888	0.01378579939994961	Validated	mirtarbase;tarbase;diana_microt;pita	miR-324-5p
hsa-miR-330-5p	7	3	5	-0.7514067430569948	0.004327456768369303	Validated	tarbase;pita	miR-330-5p
hsa-miR-335-5p	7	0	7	-1.8812692316868345	0.007672112713335082	Validated	tarbase	miR-335-5p
hsa-miR-340-3p	7	1	6	-1.2816853859125967	0.009310884146485478	Validated	tarbase	miR-340-3p
hsa-miR-342-3p	7	1	10	-1.3770223263226242	0.004679062054492533	Validated	tarbase;diana_microt;miranda;mirdb;pita	miR-342-3p
hsa-miR-34b-5p	7	2	9	-1.1519503977236376	0.009897017676616087	Validated	mirtarbase;tarbase;diana_microt;elmmo;miranda	miR-34b-5p
hsa-miR-34c-5p	7	0	8	-1.3423866426485807	0.006169290858786553	Validated	tarbase;pita	miR-34c-5p
hsa-miR-3613-3p	7	6	14	-0.6164177443789466	0.0037700638566166163	Validated	mirtarbase;tarbase;diana_microt;elmmo;mirdb	miR-3613-3p
hsa-miR-3691-5p	7	1	7	-1.2393469481235262	0.006268315125256777	Validated	mirtarbase;tarbase;diana_microt	miR-3691-5p
hsa-miR-374a-5p	7	1	13	-1.243108399187994	0.006583601756952703	Validated	mirtarbase;tarbase;diana_microt;elmmo;miranda	miR-374a-5p
hsa-miR-374b-5p	7	0	12	-1.5763106346632754	0.00448874413757585	Validated	tarbase;diana_microt;elmmo;miranda	miR-374b-5p
hsa-miR-429	7	4	12	-0.7551531118495337	0.0017551468720193952	Validated	mirtarbase;tarbase;diana_microt;elmmo;miranda	miR-429
hsa-miR-450b-5p	7	2	12	-1.4154284243653927	0.006363984594587237	Validated	mirtarbase;tarbase;diana_microt;elmmo;microcosm;miranda	miR-450b-5p
hsa-miR-485-5p	7	1	7	-1.2940378293667973	0.0010643436620011925	Validated	tarbase;miranda;pita	miR-485-5p
hsa-miR-486-5p	7	2	10	-1.2232525350924954	0.0023905312418937685	Validated	mirtarbase;tarbase;diana_microt;miranda;mirdb;pita;targetscan	miR-486-5p
hsa-miR-503-5p	7	1	7	-0.9960981088456414	0.002431242600083351	Validated	tarbase;pita	miR-503-5p
hsa-miR-524-5p	7	5	9	-0.6150572033176492	0.0012067931543570012	Validated	mirtarbase;tarbase;diana_microt;elmmo;miranda;mirdb;pita	miR-524-5p
hsa-miR-532-5p	7	1	8	-1.5405982184585072	0.0011085007332731038	Validated	tarbase;diana_microt;miranda;pita	miR-532-5p
hsa-miR-543	7	5	7	-0.26555815537681426	0.0028781507140956822	Validated	mirtarbase;tarbase;diana_microt;elmmo;miranda	miR-543
hsa-miR-548ac	7	3	7	-0.45018390838906486	0.00128004868933931	Validated	mirtarbase;diana_microt	miR-548ac
hsa-miR-548ak	7	1	7	-0.5597388942928065	0.004030882369494066	Validated	tarbase;diana_microt;mirdb	miR-548ak
hsa-miR-548c-5p	7	7	10	-0.38198661964533304	0.001605736223515123	Validated	tarbase;diana_microt;elmmo;miranda;mirdb;pita	miR-548c-5p
hsa-miR-548d-3p	7	3	12	-1.0799648995439415	0.0011316616865806282	Validated	mirtarbase;diana_microt;microcosm;miranda;pita	miR-548d-3p
hsa-miR-548d-5p	7	5	13	-0.637883721896403	0.0044288803418166935	Validated	tarbase;diana_microt;elmmo;miranda;mirdb;pita	miR-548d-5p
hsa-miR-548h-3p	7	3	7	-0.635694550778673	0.003230921022593975	Validated	mirtarbase;diana_microt	miR-548h-3p
hsa-miR-548j-5p	7	4	12	-0.7828306747465934	0.003492206060094759	Validated	tarbase;diana_microt;elmmo;miranda;mirdb	miR-548j-5p
hsa-miR-548w	7	3	13	-0.9021880785099486	0.004441602116450668	Validated	tarbase;diana_microt;elmmo;miranda;mirdb	miR-548w
hsa-miR-548z	7	4	6	-0.8050019250371	0.009591184226563201	Validated	mirtarbase;diana_microt	miR-548z
hsa-miR-5692a	7	4	7	-0.6949067757793868	0.0019197326451539994	Validated	mirtarbase;diana_microt;mirdb	miR-5692a
hsa-miR-589-3p	7	1	11	-1.4600269729268465	0.004486683018738404	Validated	mirtarbase;tarbase;diana_microt;miranda;mirdb	miR-589-3p
hsa-miR-590-3p	7	3	17	-0.9536206693811604	0.0013025119206868112	Validated	tarbase;diana_microt;elmmo;miranda;mirdb;pictar	miR-590-3p
hsa-miR-641	7	1	11	-1.3669343735896198	0.013760160921607166	Validated	tarbase;diana_microt;elmmo;microcosm;miranda;pita	miR-641
hsa-miR-765	7	2	5	-0.5631108033270757	0.013586675825063139	Validated	tarbase;pita	miR-765
hsa-miR-9-3p	7	3	9	-0.5776763615273762	0.010577321390155704	Validated	mirtarbase;tarbase;diana_microt;elmmo;miranda	miR-9-3p
hsa-miR-940	7	6	9	-0.25476974309203154	0.005619177679764107	Validated	mirtarbase;tarbase;diana_microt;miranda;mirdb;pita	miR-940
hsa-miR-942-5p	7	0	8	-1.4540160610579067	0.0023602898430544884	Validated	tarbase;diana_microt;pita	miR-942-5p
hsa-miR-96-5p	7	1	9	-1.0956882986529233	0.003182245375355706	Validated	tarbase;diana_microt;elmmo;pita	miR-96-5p
hsa-let-7a-2-3p	6	2	6	-0.6444635634489333	0.006703297529602424	Validated	tarbase;diana_microt;elmmo	let-7a-2-3p
hsa-let-7b-3p	6	6	12	-0.4659534652260358	0.003043134936131537	Validated	tarbase;diana_microt;elmmo;miranda;mirdb	let-7b-3p
hsa-miR-1179	6	3	6	-0.7794634715444269	0.001152056235121563	Validated	tarbase;diana_microt;elmmo;miranda;pictar	miR-1179
hsa-miR-1180-3p	6	2	5	-0.8557513349286443	0.0034339420266915116	Validated	tarbase;diana_microt	miR-1180-3p
hsa-miR-1225-5p	6	1	5	-1.306068955315409	0.0038717917229514572	Validated	tarbase;pita	miR-1225-5p
hsa-miR-125a-5p	6	0	6	-1.9410364373833233	0.004133371698204429	Validated	tarbase;pita	miR-125a-5p
hsa-miR-133a-3p	6	2	7	-1.0107116847940187	0.006658421596046537	Validated	mirecords;mirtarbase;tarbase;pita	miR-133a-3p
hsa-miR-145-5p	6	2	11	-1.622770373968838	0.0019382051241118462	Validated	mirtarbase;tarbase;diana_microt;elmmo;miranda;pita;targetscan	miR-145-5p
hsa-miR-146b-5p	6	1	6	-1.1482679436598398	0.006800640324596316	Validated	mirtarbase;tarbase;pita	miR-146b-5p
hsa-miR-147a	6	1	8	-0.8418252686406588	0.004376240239245818	Validated	tarbase;diana_microt;pita	miR-147a
hsa-miR-147b-3p	6	2	5	-0.6404098867696162	0.0014924198316875845	Validated	tarbase;pita	miR-147b-3p
hsa-miR-17-3p	6	3	6	-0.9279113564417321	0.0057870122746098785	Validated	mirtarbase;tarbase;diana_microt	miR-17-3p
hsa-miR-199b-3p	6	2	6	-1.3634252824567432	0.013029990891693162	Validated	tarbase;elmmo;mirdb;pita	miR-199b-3p
hsa-miR-200c-3p	6	3	16	-1.0201975250020543	0.002993437092052773	Validated	mirtarbase;tarbase;diana_microt;elmmo;miranda;pita	miR-200c-3p
hsa-miR-204-5p	6	0	12	-1.583242261041879	0.003700133821228519	Validated	mirtarbase;tarbase;elmmo;microcosm;miranda;pita	miR-204-5p
hsa-miR-20a-3p	6	2	8	-1.1378328499899983	0.0016074872994795444	Validated	mirtarbase;tarbase;diana_microt;miranda	miR-20a-3p
hsa-miR-221-5p	6	1	5	-0.9858149080595142	0.004168625350343064	Validated	mirtarbase;tarbase	miR-221-5p
hsa-miR-224-5p	6	4	5	-0.6887545573817925	0.005264913823921234	Validated	mirtarbase;tarbase;diana_microt;elmmo;mirdb;targetscan	miR-224-5p
hsa-miR-298	6	2	5	-0.5152319368241005	0.0027831460183952005	Validated	tarbase;pita	miR-298
hsa-miR-299-5p	6	3	8	-0.94037688069786185	0.007601332330377773	Validated	mirtarbase;tarbase;diana_microt;elmmo;miranda;mirdb;targetscan	miR-299-5p
hsa-miR-302a-3p	6	5	6	-0.33547928809622013	0.0020924501870758835	Validated	mirtarbase;tarbase;diana_microt;elmmo;miranda;pita	miR-302a-3p
hsa-miR-302c-3p	6	1	7	-1.0250210812067606	0.004979958514450118	Validated	tarbase;diana_microt;elmmo;miranda	miR-302c-3p
hsa-miR-30a-3p	6	4	11	-0.49745876968582703	0.0018704577900934966	Validated	mirtarbase;tarbase;diana_microt;elmmo;miranda;mirdb	miR-30a-3p
hsa-miR-30d-5p	6	0	7	-1.4178811117184509	0.0036496682628057897	Validated	tarbase;diana_microt	miR-30d-5p
hsa-miR-3163	6	7	4	0.09779716823952017	0.00398304922063835	Validated	mirtarbase;diana_microt;elmmo;miranda;mirdb	miR-3163
hsa-miR-330-3p	6	8	7	-0.3053487901914177	0.0034947880317922684	Validated	mirtarbase;tarbase;diana_microt;elmmo;miranda;pita	miR-330-3p
hsa-miR-361-5p	6	6	5	-0.18529928546853058	0.001268246672814712	Validated	tarbase;diana_microt;elmmo;miranda;mirdb;targetscan	miR-361-5p
hsa-miR-362-3p	6	2	4	-1.1605521548485302	0.00893031434621662	Validated	mirtarbase;diana_microt;targetscan	miR-362-3p
hsa-miR-375	6	0	6	-0.5234180696256051	0.017130514670163393	Validated	mirtarbase	miR-375
hsa-miR-376a-5p	6	1	6	-1.4756598508394687	0.0037993022138252857	Validated	mirtarbase;tarbase;elmmo	miR-376a-5p
hsa-miR-4482-3p	6	3	4	-0.5077953105624674	0.004373734409222379	Validated	tarbase;diana_microt;mirdb	miR-4482-3p
hsa-miR-449b-5p	6	1	6	-1.093939688985012	0.0061198513419367375	Validated	tarbase;pita	miR-449b-5p
hsa-miR-449c-5p	6	1	8	-1.5828188865312178	0.001806599693838507	Validated	mirtarbase;tarbase;diana_microt;miranda	miR-449c-5p
hsa-miR-455-5p	6	0	6	-1.5665098404189766	0.001702311018947512	Validated	tarbase;miranda;pita	miR-455-5p
hsa-miR-491-5p	6	2	6	-0.7585105869033456	0.0029520392380654814	Validated	tarbase;diana_microt;pita	miR-491-5p
hsa-miR-505-3p	6	1	6	-1.8911688832822138	0.0024127855000551793	Validated	mirtarbase;tarbase;miranda;mirdb	miR-505-3p
hsa-miR-520a-5p	6	6	4	0.035374348414552205	0.001204226995119825	Validated	tarbase;diana_microt;elmmo;miranda;pictar;pita	miR-520a-5p
hsa-miR-520d-5p	6	4	8	-0.7947609508081942	0.0012738872603513301	Validated	mirtarbase;diana_microt;elmmo;miranda;mirdb	miR-520d-5p
hsa-miR-548ab	6	2	5	-0.993393269764535	0.017295558901969346	Predicted Only	diana_microt;mirdb	miR-548ab
hsa-miR-548aj-5p	6	2	5	-0.5596927120549119	0.006776325997198001	Validated	mirtarbase;diana_microt;mirdb	miR-548aj-5p
hsa-miR-548am-5p	6	1	7	-0.9999487771574312	0.005297787917545065	Validated	tarbase;diana_microt;mirdb	miR-548am-5p
hsa-miR-548ap-5p	6	3	4	-0.12074020069658971	0.0038317145744804293	Predicted Only	diana_microt;mirdb	miR-548ap-5p
hsa-miR-548ar-5p	6	1	6	-1.6107877800775994	0.01403808539058082	Predicted Only	diana_microt;mirdb	miR-548ar-5p
hsa-miR-548as-5p	6	3	4	-0.4265071551358403	0.014296569215366619	Predicted Only	diana_microt;mirdb	miR-548as-5p
hsa-miR-548au-5p	6	1	6	-0.9327145600287542	0.003020042412215844	Predicted Only	diana_microt;mirdb	miR-548au-5p
hsa-miR-548b-5p	6	6	9	-0.7436822156861037	0.0012607692044693977	Predicted Only	diana_microt;elmmo;miranda;mirdb;pita	miR-548b-5p
hsa-miR-548e-3p	6	10	6	0.007420213716063349	0.002295022281585261	Validated	tarbase;diana_microt;elmmo;miranda;mirdb;pictar;pita	miR-548e-3p
hsa-miR-548g-5p	6	5	2	0.14184474700664326	0.003934317396953702	Validated	mirtarbase;diana_microt;mirdb	miR-548g-5p
hsa-miR-548h-5p	6	5	9	-0.5482167054953128	0.003302822173573077	Predicted Only	diana_microt;elmmo;miranda;mirdb	miR-548h-5p
hsa-miR-548k	6	1	9	-1.145168794170294	0.0029832762400619686	Validated	tarbase;diana_microt;elmmo;miranda;pita	miR-548k
hsa-miR-548o-3p	6	4	7	-0.1473130638471144	0.0036550693360622973	Validated	tarbase;diana_microt;elmmo;miranda;pictar	miR-548o-3p
hsa-miR-548o-5p	6	1	7	-1.5683146172710944	0.010683464617934079	Validated	tarbase;diana_microt;mirdb	miR-548o-5p
hsa-miR-548t-5p	6	5	4	0.1002027522767607	0.003349537988426164	Predicted Only	diana_microt;elmmo;miranda;mirdb	miR-548t-5p
hsa-miR-548x-5p	6	1	6	-0.8775631185904402	0.002212564807385206	Validated	mirtarbase;diana_microt;mirdb	miR-548x-5p
hsa-miR-548y	6	5	7	-0.2541303104176005	0.003881082421867177	Validated	tarbase;diana_microt;elmmo;mirdb	miR-548y
hsa-miR-576-5p	6	1	5	-1.2192893282821413	0.001487308630719781	Validated	tarbase;elmmo;miranda	miR-576-5p
hsa-miR-587	6	5	5	0.12406619009818011	0.013629513057880103	Predicted Only	diana_microt;elmmo;microcosm;miranda;pita	miR-587
hsa-miR-589-5p	6	0	6	-0.8372088904916469	0.001220001635607332	Validated	tarbase	miR-589-5p
hsa-miR-597-5p	6	4	7	-0.8018916482799691	0.015127574848476797	Validated	mirtarbase;tarbase;diana_microt;pita	miR-597-5p
hsa-miR-603	6	1	9	-1.0334141582000733	0.0022686666522640734	Validated	mirtarbase;diana_microt;elmmo	miR-603
hsa-miR-613	6	5	6	-0.20783751164036135	0.002467120935674757	Validated	mirtarbase;diana_microt;elmmo;microcosm;miranda;mirdb;pita	miR-613
hsa-miR-616-5p	6	4	10	-0.40644841987695035	0.005890568237053231	Validated	tarbase;diana_microt;elmmo;microcosm;miranda;mirdb;pita	miR-616-5p
hsa-miR-629-5p	6	3	4	-0.1395837537478944	0.012490954774664716	Validated	tarbase;pita	miR-629-5p
hsa-miR-760	6	3	4	-0.7592511915695007	0.007256079728715122	Validated	tarbase;miranda;pita	miR-760
hsa-miR-876-3p	6	2	4	-1.019591345590992	0.005345999584300444	Validated	tarbase;diana_microt	miR-876-3p
hsa-miR-92a-1-5p	6	0	6	-1.911944217213141	0.0028874269353691487	Validated	mirtarbase;tarbase;microcosm	miR-92a-1-5p
hsa-miR-944	6	3	8	-0.4583103623542624	0.01070486113568768	Predicted Only	diana_microt;elmmo;microcosm;miranda	miR-944
hsa-miR-105-5p	5	3	5	0.15916912533720173	0.0029244596604257826	Validated	mirtarbase;tarbase;diana_microt;elmmo;miranda;pita	miR-105-5p
hsa-miR-127-5p	5	0	5	-1.6269690270036565	0.028045721734873953	Validated	mirtarbase;tarbase;microcosm;pita	miR-127-5p
hsa-miR-128-1-5p	5	1	6	-1.4035268582735172	0.005740342516684905	Validated	mirtarbase;tarbase;mirdb	miR-128-1-5p
hsa-miR-1283	5	3	5	0.0645518556748002	0.02015320351556875	Validated	tarbase;elmmo;miranda;mirdb;pita	miR-1283
hsa-miR-1286	5	3	4	-0.21991102321045117	0.0010238882466219366	Predicted Only	diana_microt;miranda;mirdb;pita	miR-1286
hsa-miR-1292-5p	5	1	4	-1.1306742235155633	0.003733840133994818	Validated	tarbase;miranda;pita	miR-1292-5p
hsa-miR-1296-5p	5	0	5	-1.4290923121697017	0.006263984541874379	Validated	tarbase	miR-1296-5p
hsa-miR-130b-5p	5	2	7	-0.9558761022655978	0.008538196224719286	Validated	mirtarbase;tarbase;diana_microt;miranda;mirdb	miR-130b-5p
hsa-miR-135a-5p	5	2	4	-0.9469741089245145	0.0021150605792645367	Validated	mirtarbase;tarbase;diana_microt;elmmo;miranda	miR-135a-5p
hsa-miR-135b-3p	5	2	4	-0.670593588565705	0.0041942549983505165	Validated	tarbase;diana_microt	miR-135b-3p
hsa-miR-135b-5p	5	2	6	-0.898515923114446	0.0033985917884856464	Validated	mirtarbase;tarbase;diana_microt;elmmo;miranda	miR-135b-5p
hsa-miR-142-3p	5	0	6	-1.9258662822944472	0.003912201355211437	Validated	mirtarbase;tarbase;diana_microt	miR-142-3p
hsa-miR-143-3p	5	3	3	-0.666155355532724	0.010407341331942006	Validated	tarbase;pita	miR-143-3p
hsa-miR-151a-5p	5	1	4	-1.0501139059713067	0.0322497611802537	Validated	tarbase	miR-151a-5p
hsa-miR-153-3p	5	5	6	-0.6851772325130159	0.004089568867115304	Validated	mirtarbase;tarbase;diana_microt;elmmo;miranda;pita	miR-153-3p
hsa-miR-181a-2-3p	5	0	5	-1.5982005273819928	0.020699783761985602	Validated	tarbase	miR-181a-2-3p
hsa-miR-181c-5p	5	4	4	-0.15226485167713705	0.005715099612250924	Validated	mirtarbase;tarbase;diana_microt;elmmo;miranda	miR-181c-5p
hsa-miR-1910-5p	5	1	4	-1.3978842091377766	0.002664287564577535	Validated	tarbase	miR-1910-5p
hsa-miR-192-5p	5	1	4	-0.7155029558746594	0.02298020091140643	Validated	tarbase;targetscan	miR-192-5p
hsa-miR-197-3p	5	0	5	-1.6010613377530487	0.014117567144567147	Validated	tarbase	miR-197-3p
hsa-miR-19b-1-5p	5	0	5	-1.573289857712681	0.015569009626517073	Validated	tarbase;miranda	miR-19b-1-5p
hsa-miR-200b-3p	5	1	14	-1.0023863054357012	0.0025795764497015625	Validated	mirtarbase;tarbase;diana_microt;elmmo;miranda;pita	miR-200b-3p
hsa-miR-219a-1-3p	5	2	5	-1.1144644577070961	0.023392196002881976	Validated	tarbase;pita	miR-219a-1-3p
hsa-miR-219a-5p	5	2	4	-0.6792777273059659	0.0028675054714549335	Validated	tarbase;diana_microt;elmmo	miR-219a-5p
hsa-miR-223-3p	5	1	4	-0.9961199366643106	0.012052434725919738	Validated	mirtarbase;tarbase;pita	miR-223-3p
hsa-miR-2278	5	1	7	-0.7711914059705129	0.01041616296209395	Validated	mirtarbase;tarbase;diana_microt;miranda;mirdb	miR-2278
hsa-miR-2682-5p	5	0	6	-1.7307292578494775	0.010309835609281438	Validated	mirtarbase;tarbase;diana_microt	miR-2682-5p
hsa-miR-27b-5p	5	1	4	-1.6436405086716679	0.0038453525705263018	Validated	tarbase;elmmo;miranda	miR-27b-5p
hsa-miR-29a-5p	5	5	5	-0.1634473281688048	0.0015693299616687	Validated	mirtarbase;tarbase;diana_microt;elmmo;miranda;mirdb	miR-29a-5p
hsa-miR-29b-1-5p	5	1	7	-1.119710276645686	0.005906754320953041	Validated	tarbase;diana_microt;elmmo;mirdb	miR-29b-1-5p
hsa-miR-302b-3p	5	1	7	-1.157157953945759	0.003782299917191267	Validated	tarbase;diana_microt;elmmo;miranda;pita	miR-302b-3p
hsa-miR-302c-5p	5	5	7	-0.15881303156374532	0.015193507925141604	Predicted Only	diana_microt;elmmo;miranda;mirdb	miR-302c-5p
hsa-miR-31-3p	5	1	4	-0.08475182598344337	0.009639898127177731	Validated	mirtarbase;tarbase	miR-31-3p
hsa-miR-3158-3p	5	2	4	-0.6910156818853619	0.014521887568291276	Validated	tarbase;diana_microt;miranda	miR-3158-3p
hsa-miR-320e	5	1	4	-0.8602683962146398	0.004487159457523376	Predicted Only	elmmo	miR-320e
hsa-miR-338-3p	5	5	7	-0.8326324707330098	0.0037721124372910707	Validated	mirtarbase;tarbase;diana_microt;miranda;mirdb;targetscan	miR-338-3p
hsa-miR-338-5p	5	4	6	-0.29987759811410725	0.007095195234986022	Predicted Only	diana_microt;elmmo;miranda;mirdb	miR-338-5p
hsa-miR-34a-3p	5	0	7	-2.484857510341861	0.003919792328728363	Validated	mirtarbase;tarbase;diana_microt;miranda	miR-34a-3p
hsa-miR-3529-3p	5	1	8	-1.3377348046543076	0.0024181882047560064	Validated	mirtarbase;tarbase;diana_microt;mirdb	miR-3529-3p
hsa-miR-361-3p	5	2	4	-0.9494520706976857	0.006837575710611418	Validated	mirtarbase;tarbase;microcosm;mirdb;pita	miR-361-3p
hsa-miR-3613-5p	5	0	6	-1.8846473861510982	0.0018264287016354502	Validated	tarbase;diana_microt	miR-3613-5p
hsa-miR-365a-3p	5	2	4	-0.21312501002243434	0.005088311299681664	Validated	tarbase;diana_microt;elmmo	miR-365a-3p
hsa-miR-3662	5	2	6	-0.5918209708349025	0.0022041282893624156	Validated	mirtarbase;diana_microt;elmmo	miR-3662
hsa-miR-370-5p	5	1	5	-1.4015846649374715	0.009094498624326663	Validated	mirtarbase;tarbase	miR-370-5p
hsa-miR-373-3p	5	2	4	-1.0306136275712334	0.0018396128823515029	Validated	mirtarbase;tarbase;diana_microt;miranda;pita	miR-373-3p
hsa-miR-378d	5	0	5	-1.5735736268235165	0.0022953759741503746	Validated	tarbase;diana_microt	miR-378d
hsa-miR-382-5p	5	1	9	-0.9314527680313439	0.0018563812891952696	Validated	mirtarbase;tarbase;diana_microt;miranda;pita	miR-382-5p
hsa-miR-383-5p	5	3	2	-0.4418759396824366	0.002760014031780884	Validated	tarbase;pita	miR-383-5p
hsa-miR-410-3p	5	4	3	0.3393944775717283	0.004737274360843003	Predicted Only	diana_microt;elmmo	miR-410-3p
hsa-miR-433-3p	5	3	5	-0.7610600061759394	0.009126431899378076	Validated	mirtarbase;tarbase;diana_microt;miranda;pita	miR-433-3p
hsa-miR-452-5p	5	0	7	-1.2412247830076135	0.011392528492957354	Validated	tarbase;diana_microt;miranda	miR-452-5p
hsa-miR-4698	5	1	5	-1.1751223416558036	0.0010952854866627603	Validated	mirtarbase;diana_microt	miR-4698
hsa-miR-4729	5	4	4	-0.29218527846030434	0.009068949670065194	Validated	mirtarbase;diana_microt;mirdb	miR-4729
hsa-miR-493-5p	5	3	7	-0.6041653064055943	0.0026542728238273415	Validated	mirtarbase;diana_microt;elmmo;miranda;mirdb;pita	miR-493-5p
hsa-miR-494-3p	5	5	10	-0.7441281157795218	0.007099520741496236	Validated	mirecords;mirtarbase;tarbase;diana_microt;elmmo;miranda;mirdb;targetscan	miR-494-3p
hsa-miR-495-3p	5	4	9	-0.5666474664579277	0.006178290213691071	Predicted Only	diana_microt;elmmo;miranda;mirdb	miR-495-3p
hsa-miR-496	5	2	5	-1.3133997384908027	0.011246039350517094	Validated	mirtarbase;tarbase;diana_microt;miranda;pita	miR-496
hsa-miR-497-3p	5	4	6	0.0210445919693169	0.004713684303453192	Validated	mirtarbase;diana_microt;elmmo;miranda;mirdb	miR-497-3p
hsa-miR-499a-5p	5	1	4	-1.1198427921214853	0.009981870533199981	Validated	tarbase;diana_microt;miranda;targetscan	miR-499a-5p
hsa-miR-509-5p	5	3	3	-0.706848927507476	0.003382223507622257	Validated	mirtarbase;diana_microt;mirdb;pictar;pita	miR-509-5p
hsa-miR-513a-3p	5	7	6	-0.12150031323389329	0.0016031813132576646	Validated	mirtarbase;diana_microt;elmmo;miranda;mirdb	miR-513a-3p
hsa-miR-513c-3p	5	2	5	-0.8356777496059267	0.014359126982046291	Validated	mirtarbase;diana_microt;mirdb	miR-513c-3p
hsa-miR-518a-5p	5	2	7	-1.1061510801868533	0.006624424213077873	Validated	mirtarbase;diana_microt;elmmo;miranda;pita	miR-518a-5p
hsa-miR-518d-5p	5	3	2	-0.10909303816774625	0.03407887975941412	Validated	mirtarbase;microcosm;pita	miR-518d-5p
hsa-miR-519d-3p	5	4	11	-0.839820377705654	0.0024662052732892332	Validated	mirtarbase;tarbase;diana_microt;elmmo;miranda;mirdb;pita;targetscan	miR-519d-3p
hsa-miR-520b-3p	5	3	7	-0.4957136492991588	0.0030662840586155654	Validated	tarbase;diana_microt;elmmo;miranda;pita	miR-520b-3p
hsa-miR-520c-3p	5	4	5	-0.30383558648956993	0.005280823874287307	Validated	tarbase;diana_microt;elmmo;miranda;pita	miR-520c-3p
hsa-miR-525-5p	5	2	6	-0.7353523168002916	0.006130965915741399	Predicted Only	diana_microt;elmmo;pita	miR-525-5p
hsa-miR-526b-3p	5	3	8	-1.08864822888718	0.004394923984538764	Validated	mirtarbase;tarbase;diana_microt;elmmo;miranda;mirdb;targetscan	miR-526b-3p
hsa-miR-527	5	4	5	0.13333529546549452	0.013343459261581304	Validated	mirtarbase;diana_microt;elmmo;miranda;pita	miR-527
hsa-miR-542-3p	5	2	6	-1.3429188638004792	0.00739468082645908	Validated	tarbase;diana_microt;pictar;pita	miR-542-3p
hsa-miR-548a-3p	5	4	5	-0.31591758557315025	0.0029279668207746	Predicted Only	diana_microt;elmmo;miranda;mirdb	miR-548a-3p
hsa-miR-548at-5p	5	0	5	-2.355124485625779	0.0033610117081552746	Validated	tarbase;diana_microt	miR-548at-5p
hsa-miR-548f-3p	5	5	8	-0.5470300941687757	0.0037055518592242153	Predicted Only	diana_microt;elmmo;miranda;mirdb;pictar	miR-548f-3p
hsa-miR-548g-3p	5	4	6	-1.0188080076243404	0.0012087074774317444	Validated	mirtarbase;diana_microt;elmmo;miranda	miR-548g-3p
hsa-miR-548l	5	5	10	-0.6744902417448957	0.001808889945037663	Validated	mirtarbase;tarbase;diana_microt;elmmo;miranda;mirdb;pita	miR-548l
hsa-miR-557	5	2	4	-0.8809640342937205	0.002424978025024757	Validated	mirtarbase;tarbase;diana_microt;pita	miR-557
hsa-miR-559	5	5	9	-0.5215004926883066	0.0012098407379817217	Predicted Only	diana_microt;elmmo;miranda;mirdb	miR-559
hsa-miR-561-3p	5	2	9	-0.9901850362260861	0.0028777420315891505	Validated	tarbase;diana_microt;elmmo;miranda;mirdb	miR-561-3p
hsa-miR-5681a	5	1	5	-0.8456528152637585	0.00596495402068831	Validated	mirtarbase;diana_microt;pictar	miR-5681a
hsa-miR-5688	5	0	7	-1.3547560774569636	0.00533103845268488	Predicted Only	diana_microt;mirdb	miR-5688
hsa-miR-574-5p	5	0	9	-1.600654951785349	0.001961363168200478	Validated	mirtarbase;tarbase;diana_microt;pita	miR-574-5p
hsa-miR-576-3p	5	1	5	-2.063637138422191	0.011052878852933646	Validated	mirtarbase;tarbase;diana_microt;pita	miR-576-3p
hsa-miR-578	5	2	8	-0.24441267633866118	0.0019224202728364617	Predicted Only	diana_microt;miranda;pita	miR-578
hsa-miR-582-3p	5	0	14	-1.1563345154663112	0.002797974135959521	Validated	tarbase;diana_microt;miranda;mirdb	miR-582-3p
hsa-miR-584-5p	5	0	6	-1.5209515208779765	0.007600041903555394	Validated	tarbase;diana_microt;pita	miR-584-5p
hsa-miR-588	5	2	3	-0.8532001464590254	0.011807662243722008	Predicted Only	diana_microt;pita	miR-588
hsa-miR-605-5p	5	1	4	-0.7983817910649064	0.013831262995721773	Validated	mirtarbase;diana_microt;miranda	miR-605-5p
hsa-miR-607	5	0	6	-1.8398473018089283	0.010610557584557683	Validated	mirtarbase;diana_microt;elmmo;microcosm	miR-607
hsa-miR-630	5	2	3	-0.8612154645571933	0.027323274654336274	Validated	mirtarbase;miranda;pita	miR-630
hsa-miR-653-5p	5	2	8	-1.3360459726841076	0.004176130838459358	Validated	mirtarbase;tarbase;diana_microt;microcosm;miranda;pita	miR-653-5p
hsa-miR-660-5p	5	0	6	-1.9755423518787887	0.015781283133197578	Validated	tarbase;diana_microt;miranda	miR-660-5p
hsa-miR-664a-3p	5	1	7	-0.6453086652895421	0.006286091662012041	Validated	tarbase;diana_microt;elmmo;miranda;pita	miR-664a-3p
hsa-miR-671-3p	5	0	5	-1.1545385493621447	0.003326625459594652	Validated	tarbase	miR-671-3p
hsa-miR-7-1-3p	5	2	9	-0.8266221128732136	0.004551675117108972	Validated	mirtarbase;diana_microt;elmmo;miranda	miR-7-1-3p
hsa-miR-7-2-3p	5	2	8	-1.144699644184938	0.00517059079813771	Validated	mirtarbase;diana_microt;elmmo;miranda	miR-7-2-3p
hsa-miR-708-5p	5	0	8	-1.3748252784710977	0.006134535846766084	Validated	tarbase;pita	miR-708-5p
hsa-miR-766-5p	5	2	3	-1.1114426619025382	0.004999901255592704	Validated	tarbase	miR-766-5p
hsa-miR-767-5p	5	3	6	-0.46521347932042095	0.01108085230458528	Validated	tarbase;diana_microt;elmmo;pita	miR-767-5p
hsa-miR-769-5p	5	2	3	-0.8410296363237236	0.001012033305130899	Validated	tarbase;pita	miR-769-5p
hsa-miR-875-3p	5	3	3	-0.33311943719612713	0.009574371702270584	Predicted Only	diana_microt;elmmo;miranda	miR-875-3p
hsa-let-7g-3p	4	1	8	-0.8463336583712122	0.009525916242972016	Validated	tarbase;diana_microt;elmmo	let-7g-3p
hsa-miR-103a-2-5p	4	2	2	-0.3048315106637097	0.023065239478833974	Validated	tarbase;elmmo	miR-103a-2-5p
hsa-miR-106b-3p	4	1	4	-1.347833288862438	0.01294235244090669	Validated	mirtarbase;tarbase	miR-106b-3p
hsa-miR-1197	4	1	3	-1.4125033272472267	0.006011132656829432	Validated	tarbase;pita	miR-1197
hsa-miR-122-5p	4	3	3	-0.5115179075919252	0.00935336703644134	Validated	mirtarbase;tarbase;microcosm;pita	miR-122-5p
hsa-miR-1233-3p	4	1	4	-0.794794052549444	0.0021282419306226075	Validated	mirtarbase;mirdb;pita	miR-1233-3p
hsa-miR-1236-3p	4	1	4	-0.9719250086229326	0.008584148363908754	Validated	mirtarbase;tarbase;diana_microt;pita	miR-1236-3p
hsa-miR-1244	4	2	7	-0.6581229351806603	0.0021838997260201724	Validated	tarbase;diana_microt;elmmo;miranda;pita	miR-1244
hsa-miR-1253	4	1	3	-0.7869617487446661	0.004448127049487084	Predicted Only	pita	miR-1253
hsa-miR-1259	4	1	4	-0.8759969061257243	0.010092594662681222	Predicted Only	miranda;pita	miR-1259
hsa-miR-125b-1-3p	4	0	4	-2.329036241926324	0.026396238911431284	Validated	tarbase	miR-125b-1-3p
hsa-miR-125b-2-3p	4	2	2	-0.9565502911742609	0.011254304966190832	Validated	tarbase;diana_microt;miranda	miR-125b-2-3p
hsa-miR-1270	4	0	5	-1.0204645511757409	0.01130777117284015	Validated	tarbase;pita	miR-1270
hsa-miR-1271-5p	4	0	4	-2.8288959477842877	0.020822508613346145	Validated	tarbase;elmmo	miR-1271-5p
hsa-miR-1279	4	4	5	-0.265069546709595	0.00445009616855532	Predicted Only	diana_microt;elmmo;miranda;mirdb	miR-1279
hsa-miR-129-1-3p	4	3	5	-0.29599571402327457	0.0021126932851038872	Validated	mirtarbase;diana_microt;elmmo;mirdb;targetscan	miR-129-1-3p
hsa-miR-1290	4	0	4	-2.4447430285985488	0.0012275554623920471	Validated	tarbase;diana_microt	miR-1290
hsa-miR-140-5p	4	0	4	-2.1690732056495508	0.00492285970877856	Validated	mirtarbase;tarbase	miR-140-5p
hsa-miR-144-3p	4	4	5	-0.5750014971987446	0.008252186123747379	Validated	mirtarbase;diana_microt;elmmo;miranda;mirdb	miR-144-3p
hsa-miR-146a-3p	4	1	5	-1.6361544443084857	0.001932344588218257	Validated	mirtarbase;tarbase;diana_microt;miranda;mirdb	miR-146a-3p
hsa-miR-148a-5p	4	0	9	-1.0612761055091575	0.004956772747216747	Validated	tarbase;diana_microt;elmmo	miR-148a-5p
hsa-miR-150-3p	4	1	4	-1.4353304749071778	0.006949816090753303	Validated	mirtarbase;tarbase;diana_microt;miranda	miR-150-3p
hsa-miR-151b	4	0	4	-1.1023196411006435	0.02013273570034653	Validated	tarbase	miR-151b
hsa-miR-15a-3p	4	0	4	-1.774674163196639	0.011679228090215474	Validated	tarbase	miR-15a-3p
hsa-miR-182-3p	4	0	4	-2.152264292574384	0.016189306638902053	Validated	tarbase	miR-182-3p
hsa-miR-1827	4	1	4	-0.8670588968603516	0.007903554264688865	Validated	tarbase;pictar;pita	miR-1827
hsa-miR-187-3p	4	1	3	-1.280614087087113	0.019610625692643227	Validated	tarbase	miR-187-3p
hsa-miR-188-5p	4	3	6	-0.7367021771172078	0.004283460799371823	Validated	tarbase;diana_microt;miranda;mirdb;pita;targetscan	miR-188-5p
hsa-miR-190b-5p	4	1	3	-1.3945740060043033	0.004242723303847016	Validated	tarbase;miranda;pita	miR-190b-5p
hsa-miR-193a-3p	4	2	6	-1.2015749002628673	0.0012430323015432806	Validated	mirtarbase;tarbase;diana_microt;pita	miR-193a-3p
hsa-miR-193b-3p	4	2	6	-1.0982756690666633	0.0093159732373897	Validated	mirtarbase;tarbase;diana_microt	miR-193b-3p
hsa-miR-19a-5p	4	1	3	-0.5573116233607015	0.012849783491576092	Validated	tarbase;miranda	miR-19a-5p
hsa-miR-200b-5p	4	1	3	-0.8453250564098586	0.011258767377119512	Validated	mirtarbase;tarbase;diana_microt	miR-200b-5p
hsa-miR-203b-5p	4	0	4	-1.8350418063337892	0.0028265392200555652	Validated	tarbase	miR-203b-5p
hsa-miR-2053	4	3	3	-0.06726109646418044	0.0043434926795307555	Validated	mirtarbase;diana_microt;elmmo;miranda	miR-2053
hsa-miR-211-5p	4	1	6	-0.7909911568241421	0.011120621691923589	Predicted Only	elmmo;microcosm;miranda;pictar;pita	miR-211-5p
hsa-miR-2113	4	3	3	-0.329003925145536	0.0018581506761256605	Validated	mirtarbase;tarbase;diana_microt;elmmo;miranda	miR-2113
hsa-miR-2115-3p	4	2	5	-0.23628996574341946	0.016411053703166544	Predicted Only	elmmo;miranda;mirdb	miR-2115-3p
hsa-miR-212-3p	4	4	8	-0.24743435370560193	0.011492708609206603	Validated	tarbase;diana_microt;elmmo;miranda;mirdb;pita;targetscan	miR-212-3p
hsa-miR-216a-5p	4	1	7	-2.033662709532021	0.009371613109717146	Validated	mirtarbase;tarbase;diana_microt;miranda	miR-216a-5p
hsa-miR-217-5p	4	1	5	-0.9119667450387059	0.005723419076995924	Predicted Only	diana_microt;mirdb;pita	miR-217-5p
hsa-miR-219a-2-3p	4	0	5	-0.9942378735458625	0.004852722457144409	Validated	tarbase;diana_microt;pita	miR-219a-2-3p
hsa-miR-22-5p	4	2	3	-0.9795826062565115	0.006052660843823106	Validated	tarbase;elmmo	miR-22-5p
hsa-miR-23a-5p	4	2	2	0.3054424436956832	0.005849662565859035	Validated	mirtarbase;tarbase	miR-23a-5p
hsa-miR-23c	4	2	4	-0.9919154711568321	0.00822971706255339	Validated	tarbase;diana_microt;elmmo;mirdb	miR-23c
hsa-miR-25-5p	4	0	4	-1.799940132654644	0.011078261491144076	Validated	tarbase	miR-25-5p
hsa-miR-26b-3p	4	0	4	-2.6314825155230146	0.002406083207344636	Validated	mirtarbase;tarbase;diana_microt	miR-26b-3p
hsa-miR-28-3p	4	1	3	-0.3191260360955583	0.0052528542787767946	Validated	tarbase;diana_microt	miR-28-3p
hsa-miR-302d-3p	4	2	6	-1.3822576469492187	0.004574829042656348	Validated	tarbase;diana_microt;elmmo;miranda;pita	miR-302d-3p
hsa-miR-302e	4	2	4	-1.9265036776687918	0.010557085445383564	Validated	tarbase;diana_microt;elmmo	miR-302e
hsa-miR-30b-3p	4	0	5	-1.8308150365127966	0.019308856558287516	Validated	tarbase;diana_microt	miR-30b-3p
hsa-miR-30b-5p	4	2	3	-0.3953015058037882	0.028819494236260654	Validated	tarbase;diana_microt	miR-30b-5p
hsa-miR-3119	4	4	3	0.42307817468075604	0.006583891640650109	Predicted Only	diana_microt;elmmo;miranda;mirdb	miR-3119
hsa-miR-3148	4	3	7	-0.289745909684893	0.007565728499554098	Predicted Only	diana_microt;miranda;mirdb	miR-3148
hsa-miR-32-3p	4	2	5	-0.42094207187160104	0.008043914082227276	Predicted Only	diana_microt;elmmo;miranda;pictar	miR-32-3p
hsa-miR-324-3p	4	0	5	-1.3751238583801995	0.013705111757619307	Validated	mirtarbase;tarbase;diana_microt;miranda	miR-324-3p
hsa-miR-326	4	0	4	-1.5635371932475142	0.003404359480366111	Validated	mirtarbase;tarbase;diana_microt	miR-326
hsa-miR-329-3p	4	1	4	-1.114056671244218	0.00404180563078262	Validated	tarbase;diana_microt;targetscan	miR-329-3p
hsa-miR-331-3p	4	0	4	-1.05914672619848	0.008185083096148446	Validated	mirtarbase;tarbase;pictar;pita	miR-331-3p
hsa-miR-339-5p	4	0	4	-1.9920666315694613	0.00750009088544175	Validated	tarbase	miR-339-5p
hsa-miR-33b-3p	4	0	4	-1.679242987470519	0.0011108642739709467	Validated	tarbase	miR-33b-3p
hsa-miR-345-5p	4	0	4	-0.9952971441826202	0.007811450847424567	Validated	tarbase;pita	miR-345-5p
hsa-miR-3609	4	2	4	-0.4771589271646903	0.0025633114860393108	Validated	mirtarbase;diana_microt;elmmo	miR-3609
hsa-miR-363-3p	4	3	10	-0.987152682361915	0.006169594227569178	Validated	mirtarbase;tarbase;diana_microt;elmmo;miranda;mirdb;pita;targetscan	miR-363-3p
hsa-miR-365b-3p	4	1	3	-1.265568222739721	0.009492278793128209	Validated	tarbase;diana_microt	miR-365b-3p
hsa-miR-367-3p	4	4	5	-0.44576920377377754	0.007146681712474674	Validated	mirtarbase;tarbase;diana_microt;elmmo;miranda;mirdb;pita;targetscan	miR-367-3p
hsa-miR-3673	4	1	4	-0.8404290162656274	0.013696431709453463	Predicted Only	diana_microt;elmmo	miR-3673
hsa-miR-369-3p	4	0	6	-0.8224828497319605	0.008708698322298005	Predicted Only	diana_microt;elmmo;miranda;targetscan	miR-369-3p
hsa-miR-3692-5p	4	1	4	-0.47356820442808223	0.008062326551415026	Predicted Only	diana_microt;mirdb	miR-3692-5p
hsa-miR-371a-5p	4	1	4	-1.1504820642685085	0.004411383021622896	Predicted Only	diana_microt;elmmo	miR-371a-5p
hsa-miR-377-3p	4	2	5	-1.5229411815633462	0.009630582933779806	Validated	mirtarbase;tarbase;diana_microt;miranda	miR-377-3p
hsa-miR-377-5p	4	1	3	-0.9678121714842105	0.006849711808143184	Validated	tarbase;miranda	miR-377-5p
hsa-miR-378b	4	1	3	-0.7869030486149416	0.021406507027801128	Validated	tarbase;diana_microt	miR-378b
hsa-miR-380-3p	4	2	3	-0.07373929490372116	0.0021700185649096964	Predicted Only	diana_microt;miranda	miR-380-3p
hsa-miR-380-5p	4	1	3	-0.8937066203052537	0.014467258312972263	Validated	tarbase;diana_microt	miR-380-5p
hsa-miR-3934-5p	4	1	3	-0.361035794130006	0.01580930202570744	Validated	mirtarbase;tarbase;diana_microt	miR-3934-5p
hsa-miR-3941	4	1	5	-1.8305944960387726	0.006690719447564334	Predicted Only	diana_microt;elmmo	miR-3941
hsa-miR-409-5p	4	1	3	-0.19053416643367654	0.0035128807036671787	Predicted Only	pita	miR-409-5p
hsa-miR-4303	4	1	6	-0.8554156518447996	0.0011382642216049136	Predicted Only	diana_microt;elmmo;miranda;mirdb	miR-4303
hsa-miR-4307	4	2	4	-0.13801968253990934	0.011861485805129631	Predicted Only	diana_microt;elmmo;miranda	miR-4307
hsa-miR-4326	4	2	2	-0.3758434988532277	0.0033319876291789115	Validated	tarbase;diana_microt	miR-4326
hsa-miR-4328	4	3	7	-0.8627180524759799	0.004259997024899349	Validated	mirtarbase;diana_microt;elmmo;miranda;mirdb	miR-4328
hsa-miR-4441	4	2	4	-0.4062585659071028	0.007117282321443781	Predicted Only	diana_microt;mirdb;pictar	miR-4441
hsa-miR-4446-3p	4	1	5	-1.1467725476166364	0.004959660323802382	Validated	mirtarbase;tarbase;diana_microt	miR-4446-3p
hsa-miR-4495	4	3	3	-0.6135299629374437	0.005396367187611759	Predicted Only	diana_microt;mirdb;pictar	miR-4495
hsa-miR-4496	4	2	5	-0.48562492861048306	0.00426831516623497	Validated	mirtarbase;tarbase;diana_microt;mirdb	miR-4496
hsa-miR-450a-5p	4	0	4	-1.7973215933386386	0.002950802238192409	Validated	tarbase	miR-450a-5p
hsa-miR-4510	4	1	3	-0.9657155942238608	0.03511260447674431	Validated	tarbase;diana_microt	miR-4510
hsa-miR-4517	4	1	3	-0.7455848642126222	0.006561958332080394	Validated	mirtarbase;tarbase;diana_microt	miR-4517
hsa-miR-4521	4	0	4	-1.7147725608749538	0.002452432072721422	Validated	tarbase	miR-4521
hsa-miR-466	4	1	5	-1.1066853726110857	0.012768249392043799	Validated	mirtarbase;diana_microt;elmmo;mirdb	miR-466
hsa-miR-4677-3p	4	0	4	-2.826682769467911	0.00848924372252077	Validated	tarbase	miR-4677-3p
hsa-miR-4731-3p	4	3	1	0.08051269347143458	0.007490564802195877	Predicted Only	diana_microt	miR-4731-3p
hsa-miR-4747-5p	4	1	4	-0.9179938710600563	0.020970716271316633	Predicted Only	diana_microt;mirdb	miR-4747-5p
hsa-miR-4775	4	3	3	-0.052840980667066086	0.008745683872373775	Predicted Only	diana_microt;mirdb	miR-4775
hsa-miR-4779	4	1	3	-0.3827857973602453	0.003850125400815159	Validated	mirtarbase;diana_microt	miR-4779
hsa-miR-498-5p	4	1	8	-0.7318189764570084	0.0026725572417490183	Predicted Only	diana_microt;elmmo;mirdb;pita	miR-498-5p
hsa-miR-501-3p	4	1	3	-0.5920902873483483	0.01085115645569749	Validated	tarbase;diana_microt;pita	miR-501-3p
hsa-miR-504-5p	4	1	4	-1.1503178730110952	0.017827852750197055	Validated	mirtarbase;tarbase;diana_microt;pita	miR-504-5p
hsa-miR-509-3-5p	4	3	1	0.3402294389749665	0.0011143693465273828	Validated	mirtarbase;diana_microt;mirdb	miR-509-3-5p
hsa-miR-513b-5p	4	2	3	-0.1533583802518756	0.008896428243722766	Predicted Only	elmmo;mirdb;pita	miR-513b-5p
hsa-miR-514b-5p	4	2	2	-0.4557277454818923	0.001014156989287585	Validated	tarbase;diana_microt;miranda	miR-514b-5p
hsa-miR-5196-5p	4	3	2	0.365186570949713	0.034131896930979566	Predicted Only	diana_microt;mirdb	miR-5196-5p
hsa-miR-519b-3p	4	10	4	0.13825847181088335	0.004740075995679945	Validated	mirtarbase;tarbase;diana_microt;elmmo;miranda;mirdb;pictar;pita	miR-519b-3p
hsa-miR-519c-3p	4	4	11	-0.8607593330092839	0.012302708392729983	Validated	mirtarbase;tarbase;diana_microt;elmmo;miranda;mirdb;pictar;pita	miR-519c-3p
hsa-miR-520a-3p	4	2	5	-0.6826728325647987	0.002073881315998733	Predicted Only	diana_microt;elmmo;miranda;pita	miR-520a-3p
hsa-miR-520c-5p	4	2	2	-0.4847416696855457	0.007757570618996397	Validated	mirtarbase;pita	miR-520c-5p
hsa-miR-520d-3p	4	1	7	-1.2538629290042052	0.0065683430065400904	Validated	tarbase;diana_microt;elmmo;pita	miR-520d-3p
hsa-miR-520e-3p	4	3	6	-0.21675751113365885	0.0042223758846521384	Validated	tarbase;diana_microt;elmmo;miranda;pita	miR-520e-3p
hsa-miR-520g-3p	4	2	5	-0.6264560969691807	0.015371331054950133	Validated	mirtarbase;elmmo;miranda;mirdb;pita	miR-520g-3p
hsa-miR-520h	4	4	4	-0.40761494886403876	0.004893358917208389	Validated	mirtarbase;tarbase;elmmo;miranda;mirdb;pita	miR-520h
hsa-miR-526b-5p	4	1	6	-1.0011894696638903	0.002830007944488898	Validated	tarbase;diana_microt;miranda;pita	miR-526b-5p
hsa-miR-539-3p	4	0	5	-1.1818114912579152	0.007296172164846212	Validated	tarbase;diana_microt	miR-539-3p
hsa-miR-539-5p	4	2	2	-0.6370911470000836	0.01252693754551001	Validated	tarbase;diana_microt;elmmo;miranda	miR-539-5p
hsa-miR-542-5p	4	0	4	-1.7989897509804444	0.004605933601036668	Validated	tarbase	miR-542-5p
hsa-miR-548aa	4	2	3	-0.24119060720350835	0.0016407780388835818	Validated	mirtarbase;diana_microt;elmmo	miR-548aa
hsa-miR-548ah-5p	4	2	3	-0.36014469414158296	0.009449546668678522	Validated	mirtarbase;tarbase;diana_microt	miR-548ah-5p
hsa-miR-548ap-3p	4	1	3	-0.9534602671750299	0.005580483083380387	Validated	mirtarbase;diana_microt	miR-548ap-3p
hsa-miR-548aw	4	3	3	-0.15524205725363469	0.01846072203759104	Validated	mirtarbase;diana_microt;mirdb	miR-548aw
hsa-miR-548p	4	3	5	-0.2835030694644275	0.005362361544743181	Predicted Only	diana_microt;elmmo;miranda	miR-548p
hsa-miR-550a-3p	4	3	2	-0.62703442273906	0.00683378656138666	Validated	mirtarbase;tarbase;diana_microt	miR-550a-3p
hsa-miR-550a-5p	4	3	1	0.17588666616121304	0.016908086609095336	Validated	tarbase;pita	miR-550a-5p
hsa-miR-556-5p	4	0	4	-1.336177731347383	0.0055996121673379095	Predicted Only	diana_microt;miranda;pita	miR-556-5p
hsa-miR-558	4	0	7	-1.0792879571949565	0.0012921399963088335	Validated	mirtarbase;miranda;pictar;pita	miR-558
hsa-miR-5584-5p	4	1	4	-0.12655704418118674	0.020828027196228505	Predicted Only	diana_microt;mirdb	miR-5584-5p
hsa-miR-5590-3p	4	4	1	0.6188729650308902	0.008760951772565022	Predicted Only	diana_microt;targetscan	miR-5590-3p
hsa-miR-5700	4	2	2	-0.3248321485879062	0.030707643935689706	Predicted Only	diana_microt	miR-5700
hsa-miR-573	4	2	2	-1.0537542748158906	0.00796878860401921	Validated	tarbase;pita	miR-573
hsa-miR-577	4	1	8	-1.1259377886417379	0.008326198728755117	Validated	mirtarbase;tarbase;diana_microt;elmmo;miranda;mirdb	miR-577
hsa-miR-579-3p	4	3	5	-0.44699554919404705	0.0028968340372666716	Predicted Only	diana_microt;elmmo;miranda	miR-579-3p
hsa-miR-583	4	2	3	-0.5502269068058969	0.012576733184978366	Predicted Only	diana_microt;pita	miR-583
hsa-miR-586	4	2	7	-0.8062973319835616	0.008504143703496083	Predicted Only	diana_microt;miranda;mirdb;pictar;pita	miR-586
hsa-miR-592	4	3	2	-0.5934513545455028	0.0176371829204727	Validated	mirtarbase;tarbase;pita	miR-592
hsa-miR-608	4	0	6	-1.175386374065125	0.00221909090410918	Validated	mirtarbase;tarbase;microcosm;pita	miR-608
hsa-miR-615-3p	4	0	4	-1.8550368808349154	0.013458891807822511	Validated	mirtarbase;tarbase	miR-615-3p
hsa-miR-622	4	0	8	-1.3823894310984661	0.010953655744204299	Predicted Only	diana_microt;microcosm;miranda;pita	miR-622
hsa-miR-640	4	2	5	-0.5120142039085966	0.009563273328822106	Predicted Only	diana_microt;miranda;pita	miR-640
hsa-miR-646	4	2	3	-0.6495877399245963	0.006784096908755601	Validated	mirtarbase;diana_microt;elmmo;pita	miR-646
hsa-miR-654-3p	4	0	4	-1.8894837367345938	0.01529097691178322	Validated	tarbase	miR-654-3p
hsa-miR-655-3p	4	3	5	-0.6616591834750937	0.006388761225389317	Predicted Only	diana_microt;elmmo;miranda	miR-655-3p
hsa-miR-656-3p	4	4	4	-0.34938597517633796	0.004692144195782021	Validated	mirtarbase;diana_microt;elmmo;miranda	miR-656-3p
hsa-miR-661	4	3	1	0.24459119599000087	0.005420358705800027	Validated	mirtarbase;diana_microt;pita	miR-661
hsa-miR-664b-3p	4	0	4	-1.647865486306987	0.011434625574853273	Validated	tarbase;diana_microt	miR-664b-3p
hsa-miR-708-3p	4	1	6	-0.9504048490753795	0.014049108067294584	Validated	tarbase;diana_microt;elmmo;miranda	miR-708-3p
hsa-miR-802	4	1	4	-0.9424571761334933	0.01153675521002151	Validated	tarbase;elmmo;miranda;pita;targetscan	miR-802
hsa-miR-8485	4	2	3	-1.0138004698015728	0.0015215123742818833	Validated	mirtarbase;mirdb	miR-8485
hsa-miR-885-5p	4	2	6	-0.5682460777478507	0.00673886364325881	Validated	mirtarbase;tarbase;diana_microt;elmmo;miranda;mirdb;pita	miR-885-5p
hsa-miR-888-5p	4	2	8	-0.4679491570196293	0.005637566715478898	Predicted Only	diana_microt;elmmo;microcosm;miranda;mirdb	miR-888-5p
hsa-miR-889-3p	4	6	4	-0.18751345119992174	0.011642963273450734	Validated	mirtarbase;diana_microt;elmmo;microcosm;miranda;mirdb	miR-889-3p
hsa-miR-99b-3p	4	0	4	-1.9436985340775084	0.027262386573944242	Validated	tarbase;miranda	miR-99b-3p
hsa-miR-100-3p	3	1	3	-0.3477043519751234	0.004285886506084352	Validated	tarbase;diana_microt;elmmo	miR-100-3p
hsa-miR-103b	3	1	2	-0.7016382880372195	0.022928741780575367	Validated	tarbase	miR-103b
hsa-miR-106a-3p	3	0	4	-1.3091098994351256	0.02534135757852346	Validated	mirtarbase;diana_microt	miR-106a-3p
hsa-miR-1183	3	0	5	-0.6196235211405772	0.023699151955079288	Predicted Only	diana_microt;miranda;pita	miR-1183
hsa-miR-1185-1-3p	3	0	4	-1.3436690923405346	0.007353735213400796	Validated	tarbase;diana_microt	miR-1185-1-3p
hsa-miR-1193	3	1	3	-0.8222592189014164	0.009967957667307927	Validated	mirtarbase;diana_microt;miranda	miR-1193
hsa-miR-1205	3	2	2	-0.275948458961659	0.004142462790478021	Predicted Only	diana_microt;pictar;pita	miR-1205
hsa-miR-1207-3p	3	4	3	0.4815885219871852	0.021236605940619484	Validated	mirtarbase;diana_microt;elmmo;miranda;mirdb;pita	miR-1207-3p
hsa-miR-1207-5p	3	0	4	-0.9873990246108184	0.014525337285827847	Predicted Only	diana_microt;pictar;pita	miR-1207-5p
hsa-miR-1224-3p	3	2	1	0.2869039731463711	0.011588108160067351	Predicted Only	diana_microt;pita	miR-1224-3p
hsa-miR-1224-5p	3	1	2	-0.4664095890251707	0.007168748149182648	Validated	tarbase;diana_microt;targetscan	miR-1224-5p
hsa-miR-1225-3p	3	1	2	-1.1009249200065818	0.002503391810460016	Validated	tarbase;pita	miR-1225-3p
hsa-miR-1226-3p	3	0	3	-0.8530075596336615	0.010446961778681724	Validated	mirtarbase;tarbase;pita	miR-1226-3p
hsa-miR-1238-3p	3	1	2	-0.1189138318398127	0.0034000614802353083	Validated	mirtarbase;pita	miR-1238-3p
hsa-miR-1254	3	2	1	0.13939035159553778	0.03408458722475916	Predicted Only	diana_microt;pita	miR-1254
hsa-miR-1260a	3	0	3	-1.2012783889457865	0.0048812036188319325	Validated	tarbase;diana_microt;pita	miR-1260a
hsa-miR-1272	3	1	4	-0.7527461346385269	0.026582429502392188	Predicted Only	miranda;pita	miR-1272
hsa-miR-1275	3	2	5	-0.5445310371382882	0.007439952448010445	Validated	mirtarbase;tarbase;diana_microt;miranda;mirdb;pita	miR-1275
hsa-miR-1276	3	1	7	-1.4716648116041855	0.019489896542625503	Validated	tarbase;diana_microt;miranda;mirdb;pita	miR-1276
hsa-miR-1277-5p	3	2	3	-0.1590487132799971	0.00394335907814093	Predicted Only	diana_microt;mirdb	miR-1277-5p
hsa-miR-129-5p	3	2	6	-0.7694301346409785	0.016496729446575046	Validated	mirtarbase;diana_microt;elmmo;miranda;mirdb	miR-129-5p
hsa-miR-1291	3	2	2	-0.5586747838867165	0.00637713979720138	Predicted Only	diana_microt;mirdb;pita	miR-1291
hsa-miR-1293	3	1	3	-0.31577120960592775	0.010519625567132606	Validated	tarbase;pita	miR-1293
hsa-miR-1299	3	4	3	-0.11562066151858472	0.008287037242669612	Validated	tarbase;diana_microt;elmmo;miranda;pita	miR-1299
hsa-miR-1304-3p	3	0	4	-1.6055458588505696	0.020333285317290575	Validated	mirtarbase;tarbase	miR-1304-3p
hsa-miR-1304-5p	3	0	3	-0.6597733976566068	0.008490639280527831	Predicted Only	pita	miR-1304-5p
hsa-miR-1305	3	3	3	-0.1800058363922712	0.006842641265364364	Validated	mirtarbase;diana_microt;miranda;mirdb;pita	miR-1305
hsa-miR-1307-3p	3	1	3	-1.3366689427455776	0.0024677513462956994	Validated	mirtarbase;tarbase;pita	miR-1307-3p
hsa-miR-1307-5p	3	1	2	-0.2471573456874734	0.030578565190546216	Validated	tarbase	miR-1307-5p
hsa-miR-130a-5p	3	1	5	-0.9325855570411311	0.004255851992638782	Validated	mirtarbase;tarbase;diana_microt;elmmo;microcosm;miranda	miR-130a-5p
hsa-miR-1323	3	3	5	-0.05443538880930841	0.003106946325162426	Predicted Only	diana_microt;elmmo;miranda;pictar;pita	miR-1323
hsa-miR-133a-5p	3	1	3	-0.4782946753941061	0.004126933094812557	Validated	mirtarbase;tarbase;mirdb	miR-133a-5p
hsa-miR-133b	3	1	3	-1.4797939635272725	0.004262398864608258	Validated	mirtarbase;tarbase;pita	miR-133b
hsa-miR-135a-3p	3	1	3	-0.006657365866270734	0.005598009347449988	Predicted Only	diana_microt;miranda	miR-135a-3p
hsa-miR-137-3p	3	2	6	-0.5458219805579244	0.002583997903391719	Validated	tarbase;diana_microt;elmmo;miranda;mirdb	miR-137-3p
hsa-miR-144-5p	3	0	3	-0.8015404433850055	0.012293484035413714	Validated	tarbase;diana_microt	miR-144-5p
hsa-miR-154-3p	3	3	2	0.02813776572115014	0.0018552389815449715	Validated	tarbase;diana_microt;elmmo;miranda	miR-154-3p
hsa-miR-154-5p	3	1	4	-1.5018732942725908	0.007631010880926624	Validated	tarbase;pita	miR-154-5p
hsa-miR-155-3p	3	1	3	-0.6842402789541847	0.005535128258168698	Validated	mirtarbase;tarbase;miranda	miR-155-3p
hsa-miR-1843	3	1	2	-2.1596007498435035	0.018271620847284797	Validated	tarbase	miR-1843
hsa-miR-185-3p	3	1	2	-1.291506022234465	0.029964545154478404	Validated	tarbase	miR-185-3p
hsa-miR-190a-3p	3	0	4	-1.0681433599239347	0.00772404934396036	Validated	mirtarbase;mirdb	miR-190a-3p
hsa-miR-190a-5p	3	1	3	0.06765250937692766	0.004059041566215456	Validated	tarbase;miranda;pita	miR-190a-5p
hsa-miR-191-3p	3	2	1	-1.1428988310109411	0.0010600422392599285	Validated	mirtarbase;tarbase	miR-191-3p
hsa-miR-1912-3p	3	0	3	-1.9491228125367517	0.0064491181736812	Validated	tarbase;diana_microt	miR-1912-3p
hsa-miR-193a-5p	3	1	3	-1.1449814950089288	0.015843989988788963	Validated	tarbase;pita	miR-193a-5p
hsa-miR-195-3p	3	2	5	-0.6403545370096793	0.011381074692821132	Validated	tarbase;diana_microt;elmmo;miranda	miR-195-3p
hsa-miR-197-5p	3	2	1	-0.6099491967295859	0.0013673541429452599	Validated	tarbase;diana_microt	miR-197-5p
hsa-miR-198	3	2	5	-0.5141716765871032	0.0061570716032292696	Predicted Only	diana_microt;elmmo;miranda;mirdb;pita	miR-198
hsa-miR-199a-5p	3	0	8	-0.8482067997845467	0.003568972406210378	Validated	mirtarbase;tarbase;elmmo;mirdb;pita	miR-199a-5p
hsa-miR-200c-5p	3	1	3	-1.755890759261336	0.0035679747152607888	Validated	mirtarbase;tarbase;diana_microt	miR-200c-5p
hsa-miR-205-3p	3	4	4	-0.06176696455410043	0.002835771472193301	Predicted Only	diana_microt;elmmo;miranda;pictar	miR-205-3p
hsa-miR-215-5p	3	0	3	-1.2234056352056601	0.0378400330003351	Validated	tarbase;targetscan	miR-215-5p
hsa-miR-222-5p	3	0	4	-2.14079554603626	0.003724887144053355	Validated	tarbase;mirdb	miR-222-5p
hsa-miR-2277-3p	3	2	1	-0.15128008717247532	0.0069759190173354	Validated	tarbase;diana_microt;miranda	miR-2277-3p
hsa-miR-2355-3p	3	2	3	-0.29693582343047764	0.0036715877782553434	Validated	tarbase;diana_microt;mirdb	miR-2355-3p
hsa-miR-300	3	2	4	-0.7767782966416676	0.00222432995098643	Predicted Only	diana_microt;elmmo	miR-300
hsa-miR-302f	3	2	3	-0.336357422087908	0.0017238998303655535	Predicted Only	diana_microt;elmmo;miranda	miR-302f
hsa-miR-3065-5p	3	2	4	-0.8638992054340944	0.005628902388503775	Validated	tarbase;diana_microt;miranda;mirdb	miR-3065-5p
hsa-miR-3074-5p	3	1	2	-0.8555145061171798	0.012265289996517822	Validated	tarbase	miR-3074-5p
hsa-miR-3127-5p	3	0	3	-2.9053103208970374	0.031593410297995436	Validated	tarbase;miranda	miR-3127-5p
hsa-miR-3128	3	5	1	-0.22016030735642164	0.01518281266675331	Validated	mirtarbase;diana_microt;elmmo;miranda;mirdb	miR-3128
hsa-miR-3133	3	0	7	-0.7063487648530762	0.00199891745345667	Predicted Only	diana_microt;elmmo;miranda;mirdb	miR-3133
hsa-miR-3135b	3	0	4	-1.5011051166349316	0.008021652773488312	Predicted Only	diana_microt;mirdb	miR-3135b
hsa-miR-3137	3	1	4	-0.9254391760997612	0.015306701810332016	Predicted Only	diana_microt;miranda	miR-3137
hsa-miR-3138	3	0	4	-2.1316098845859646	0.010391907343873755	Predicted Only	diana_microt;miranda	miR-3138
hsa-miR-3149	3	0	3	-1.287887349321398	0.006266817562049255	Validated	tarbase	miR-3149
hsa-miR-3171	3	0	3	-1.8123164510723937	0.02202096649282612	Validated	mirtarbase;diana_microt	miR-3171
hsa-miR-3173-3p	3	0	5	-1.1830228639090261	0.008598813143093138	Validated	mirtarbase;diana_microt;miranda	miR-3173-3p
hsa-miR-3180-5p	3	2	2	0.10969790064197803	0.010298958461964502	Predicted Only	diana_microt;miranda;mirdb	miR-3180-5p
hsa-miR-3187-3p	3	0	5	-0.8065438601703703	0.013165150794200598	Validated	mirtarbase;tarbase;diana_microt;miranda	miR-3187-3p
hsa-miR-3200-3p	3	0	3	-1.5755062466738072	0.004585146547527984	Validated	tarbase;miranda	miR-3200-3p
hsa-miR-3200-5p	3	1	3	-1.05032152779034	0.015698397547472268	Validated	tarbase;diana_microt	miR-3200-5p
hsa-miR-320a	3	0	3	-1.4358808839037214	0.002279642975423485	Validated	mirtarbase	miR-320a
hsa-miR-337-5p	3	1	3	-0.9469460825585403	0.016435953228501603	Validated	tarbase;pita	miR-337-5p
hsa-miR-339-3p	3	0	3	-1.838729880648929	0.006635282034054398	Validated	mirtarbase;tarbase	miR-339-3p
hsa-miR-33a-3p	3	3	4	-0.47878882395391614	0.00377272710390389	Validated	tarbase;diana_microt;elmmo;miranda	miR-33a-3p
hsa-miR-346	3	1	2	-1.00454088100793	0.018977553410222756	Validated	mirtarbase;tarbase;pita	miR-346
hsa-miR-3605-5p	3	2	1	-0.19693390980239947	0.011386616412550211	Validated	tarbase;diana_microt	miR-3605-5p
hsa-miR-3606-3p	3	0	3	-0.8097634246421508	0.012068427443737165	Validated	mirtarbase;mirdb	miR-3606-3p
hsa-miR-3611	3	2	1	-0.22347285412568188	0.006761146457400173	Validated	mirtarbase;tarbase;diana_microt	miR-3611
hsa-miR-362-5p	3	0	4	-1.0750606770345656	0.007267916210927069	Validated	tarbase;pita	miR-362-5p
hsa-miR-3647-3p	3	2	1	-0.4312933208051553	0.03231202443130315	Predicted Only	elmmo	miR-3647-3p
hsa-miR-3658	3	4	5	-0.12341763482553472	0.0020550933293998243	Validated	mirtarbase;diana_microt;elmmo;mirdb	miR-3658
hsa-miR-3666	3	2	5	-1.2315133110022247	0.0011675281000789255	Validated	mirtarbase;diana_microt;elmmo;targetscan	miR-3666
hsa-miR-3668	3	1	2	-0.7779279036265139	0.005427254581358284	Validated	mirtarbase;diana_microt	miR-3668
hsa-miR-3671	3	3	2	-0.3554171872194203	0.013121379291405902	Validated	mirtarbase;diana_microt;elmmo	miR-3671
hsa-miR-3678-3p	3	2	1	0.011379843183123128	0.02518371912278235	Validated	mirtarbase;diana_microt	miR-3678-3p
hsa-miR-3679-5p	3	0	3	-2.6271411378614777	0.008573522424791008	Validated	tarbase	miR-3679-5p
hsa-miR-3680-3p	3	0	6	-1.6257961515619148	0.0025470280745066706	Validated	mirtarbase;diana_microt;elmmo	miR-3680-3p
hsa-miR-3681-3p	3	3	3	0.11322494084088859	0.015742245260393247	Validated	mirtarbase;diana_microt;elmmo;mirdb;targetscan	miR-3681-3p
hsa-miR-3685	3	2	3	-0.8054619043325765	0.002096462490502745	Validated	mirtarbase;diana_microt;elmmo;mirdb	miR-3685
hsa-miR-372-3p	3	0	8	-1.0721709175971583	0.010772381984163075	Predicted Only	diana_microt;elmmo;pita	miR-372-3p
hsa-miR-373-5p	3	1	8	-1.0026680518877826	0.0024740809281356634	Predicted Only	diana_microt;elmmo;miranda;mirdb	miR-373-5p
hsa-miR-374b-3p	3	0	3	-1.5065803260828998	0.019434937473153696	Validated	tarbase;elmmo	miR-374b-3p
hsa-miR-374c-5p	3	1	4	-0.6815344534971942	0.016582455821800977	Validated	tarbase;diana_microt;elmmo	miR-374c-5p
hsa-miR-375-3p	3	0	3	-1.9052204085025115	0.005437782131833956	Validated	tarbase	miR-375-3p
hsa-miR-379-3p	3	0	5	-0.7765826621224627	0.027476726561551916	Predicted Only	diana_microt;elmmo;miranda	miR-379-3p
hsa-miR-379-5p	3	1	2	-0.7526348749234733	0.02516667868685909	Validated	tarbase;diana_microt	miR-379-5p
hsa-miR-381-3p	3	2	4	-0.8783683962236625	0.002794014552142471	Predicted Only	diana_microt;elmmo	miR-381-3p
hsa-miR-3908	3	1	2	0.576513007810313	0.015489897229243071	Predicted Only	diana_microt	miR-3908
hsa-miR-3942-5p	3	2	1	0.18328849534896816	0.003681670332327485	Predicted Only	diana_microt;elmmo	miR-3942-5p
hsa-miR-411-3p	3	0	5	-1.871993324265177	0.0022503802720457316	Predicted Only	diana_microt;elmmo;miranda	miR-411-3p
hsa-miR-412-3p	3	1	5	-0.734991577684134	0.008931248022941873	Validated	mirtarbase;diana_microt;miranda;pita	miR-412-3p
hsa-miR-425-3p	3	0	3	-0.8480684833229194	0.028987222000025216	Validated	tarbase	miR-425-3p
hsa-miR-4270	3	1	3	-0.7823702613625715	0.013696144164539875	Predicted Only	diana_microt;miranda;mirdb	miR-4270
hsa-miR-4271	3	3	1	0.08682518243276961	0.016565872144652532	Predicted Only	diana_microt;miranda;pictar	miR-4271
hsa-miR-4276	3	0	3	-1.3068854228071123	0.009487589314812795	Predicted Only	miranda	miR-4276
hsa-miR-4291	3	0	3	-0.8752701423386384	0.007980231235036626	Predicted Only	elmmo	miR-4291
hsa-miR-4295	3	6	3	0.23745928381550552	0.012337268418632447	Validated	mirtarbase;diana_microt;elmmo;miranda;pictar;targetscan	miR-4295
hsa-miR-4306	3	0	9	-1.0181197340412473	0.001555098427925259	Validated	tarbase;diana_microt;miranda;mirdb;pictar;targetscan	miR-4306
hsa-miR-4310	3	5	1	0.5163991430400431	0.004605637864675373	Predicted Only	diana_microt;elmmo;miranda;mirdb	miR-4310
hsa-miR-4312	3	1	3	-0.48858167699762434	0.0019361164760775865	Predicted Only	diana_microt;miranda;mirdb	miR-4312
hsa-miR-432-3p	3	0	3	-1.6394555586855661	0.03192678510653786	Validated	mirtarbase;diana_microt	miR-432-3p
hsa-miR-432-5p	3	2	1	-0.8434423769806706	0.006601497240830213	Validated	tarbase;diana_microt;pita	miR-432-5p
hsa-miR-4418	3	1	3	-0.40406233820679904	0.0019324691826477648	Validated	mirtarbase;diana_microt;mirdb;pictar	miR-4418
hsa-miR-4429	3	1	4	-1.0389624331671208	0.010389442779123785	Validated	tarbase;diana_microt;pictar	miR-4429
hsa-miR-4464	3	0	3	-1.3129582388693901	0.0018159759580157696	Validated	mirtarbase	miR-4464
hsa-miR-4470	3	2	3	-0.2508729607988895	0.009309345055604355	Validated	mirtarbase;diana_microt;mirdb	miR-4470
hsa-miR-448	3	1	4	-0.939780538434324	0.009447537071537226	Predicted Only	diana_microt;elmmo;miranda	miR-448
hsa-miR-4484	3	1	2	-0.17665667979560376	0.0233204892789945	Predicted Only	diana_microt	miR-4484
hsa-miR-4505	3	0	3	-1.6291941017285634	0.008865616489667445	Validated	mirtarbase;diana_microt;pictar	miR-4505
hsa-miR-4524a-3p	3	0	3	-0.8810019627939943	0.00825716424221173	Validated	tarbase;diana_microt	miR-4524a-3p
hsa-miR-4525	3	2	3	-1.5073018628597485	0.016425896492321044	Validated	mirtarbase;tarbase;diana_microt;mirdb	miR-4525
hsa-miR-455-3p	3	2	3	-1.1256928151795413	0.010892651979578661	Validated	mirtarbase;tarbase;miranda	miR-455-3p
hsa-miR-4643	3	2	2	0.16442557556218795	0.007218950166599825	Validated	mirtarbase;diana_microt;mirdb	miR-4643
hsa-miR-4653-3p	3	1	2	-1.6101057246230086	0.03272951058787294	Validated	mirtarbase;diana_microt	miR-4653-3p
hsa-miR-4662a-5p	3	1	4	-0.7695072752739336	0.012659767095232383	Validated	mirtarbase;tarbase;diana_microt;mirdb	miR-4662a-5p
hsa-miR-4666a-5p	3	2	1	-0.24764824097252305	0.02447910632984713	Predicted Only	diana_microt;mirdb	miR-4666a-5p
hsa-miR-4668-3p	3	1	2	-0.04839439548858859	0.001599179323296994	Validated	mirtarbase;diana_microt	miR-4668-3p
hsa-miR-4699-3p	3	1	2	-0.4533227941483242	0.04221955122426153	Predicted Only	diana_microt;mirdb	miR-4699-3p
hsa-miR-4703-3p	3	1	2	-0.24830773100719278	0.019632925231941045	Predicted Only	diana_microt	miR-4703-3p
hsa-miR-4708-3p	3	0	4	-1.361080961968655	0.014884460963308813	Predicted Only	diana_microt;mirdb	miR-4708-3p
hsa-miR-4725-3p	3	1	3	-0.14409186288815162	0.01579256147891283	Validated	tarbase;diana_microt	miR-4725-3p
hsa-miR-4731-5p	3	1	2	-0.499093563815572	0.04294000232964754	Predicted Only	diana_microt	miR-4731-5p
hsa-miR-4735-3p	3	4	3	-0.030381502398402833	0.011122464619344102	Validated	mirtarbase;diana_microt;mirdb;targetscan	miR-4735-3p
hsa-miR-4736	3	2	2	-0.18700787110221379	0.0071856725015677515	Predicted Only	diana_microt;pictar	miR-4736
hsa-miR-4738-3p	3	1	2	-0.1389951852060247	0.04082035568961874	Validated	mirtarbase;diana_microt	miR-4738-3p
hsa-miR-4748	3	0	3	-1.960298385676797	0.013884244651999327	Validated	mirtarbase	miR-4748
hsa-miR-4753-3p	3	0	4	-0.5850357567376845	0.01211468489118852	Predicted Only	diana_microt;mirdb	miR-4753-3p
hsa-miR-4789-3p	3	1	2	-0.7105354779087332	0.02824222973943688	Validated	mirtarbase;diana_microt	miR-4789-3p
hsa-miR-4801	3	2	1	0.10367712993551192	0.021352662873687225	Predicted Only	diana_microt	miR-4801
hsa-miR-488-3p	3	1	3	-0.5990980123948711	0.0012566264083143323	Validated	mirtarbase;tarbase;diana_microt	miR-488-3p
hsa-miR-490-5p	3	1	2	-1.2984102529970145	0.015358970137545839	Validated	tarbase	miR-490-5p
hsa-miR-491-3p	3	0	3	-1.8052817558315921	0.003678282883483917	Validated	mirtarbase;miranda	miR-491-3p
hsa-miR-4999-5p	3	1	3	-1.2965727421895563	0.0039792808922939	Validated	tarbase;diana_microt;mirdb	miR-4999-5p
hsa-miR-499b-5p	3	0	3	-2.1090052188298403	0.040356077633565295	Validated	mirtarbase;diana_microt;mirdb	miR-499b-5p
hsa-miR-5003-3p	3	1	3	-1.0400411370295188	0.009404597571119666	Validated	mirtarbase;diana_microt;mirdb	miR-5003-3p
hsa-miR-501-5p	3	0	3	-1.4828615197257706	0.03144720556307584	Validated	tarbase	miR-501-5p
hsa-miR-5010-3p	3	1	2	-0.1659951342744839	0.0025627981172874573	Validated	mirtarbase;diana_microt	miR-5010-3p
hsa-miR-5011-5p	3	3	2	0.0987728139681131	0.009300152254756541	Predicted Only	diana_microt;mirdb	miR-5011-5p
hsa-miR-502-3p	3	2	1	-0.31408060873586047	0.01079279514029622	Validated	tarbase;diana_microt	miR-502-3p
hsa-miR-505-5p	3	1	2	-0.13516655581482628	0.015152127709006893	Validated	tarbase	miR-505-5p
hsa-miR-506-3p	3	3	0	1.1929813927529567	0.003347928528673947	Validated	mirtarbase;pita	miR-506-3p
hsa-miR-507	3	1	6	-1.3243979462637792	0.013187515442958101	Validated	mirtarbase;tarbase;diana_microt;elmmo;pictar	miR-507
hsa-miR-508-3p	3	2	5	-0.6916945312115536	0.013464615336619318	Validated	mirtarbase;diana_microt;microcosm;miranda;mirdb;pita	miR-508-3p
hsa-miR-514a-3p	3	1	6	-0.6679684371344111	0.0028206593350041656	Validated	tarbase;diana_microt;miranda;mirdb;pita	miR-514a-3p
hsa-miR-519a-3p	3	3	10	-0.6153212545775999	0.001979533715872094	Validated	mirtarbase;tarbase;diana_microt;elmmo;miranda;mirdb;pita	miR-519a-3p
hsa-miR-519b-5p	3	0	3	-2.0444519331244932	0.013748920144746081	Validated	mirtarbase;pita	miR-519b-5p
hsa-miR-519c-5p	3	1	2	-0.9032673075889015	0.0017289125514216722	Validated	mirtarbase;pita	miR-519c-5p
hsa-miR-526a-5p	3	3	0	0.29272292277200335	0.008660779767902568	Predicted Only	pita	miR-526a-5p
hsa-miR-541-3p	3	2	2	-0.5929175420107885	0.011419029936892911	Validated	mirtarbase;pita	miR-541-3p
hsa-miR-541-5p	3	1	4	-0.939696244071658	0.01594809031742625	Predicted Only	diana_microt;elmmo	miR-541-5p
hsa-miR-544a	3	1	4	-1.2064845803503688	0.015924489615717904	Validated	mirtarbase;tarbase;diana_microt	miR-544a
hsa-miR-544b	3	2	4	-0.7426719332652227	0.00897964159003459	Validated	mirtarbase;diana_microt;elmmo;miranda;mirdb	miR-544b
hsa-miR-545-3p	3	3	4	-0.31889921648979663	0.003056743372231722	Validated	tarbase;elmmo;miranda;mirdb	miR-545-3p
hsa-miR-548ag	3	1	3	-0.5726527223392772	0.008693089655600488	Validated	tarbase;diana_microt;mirdb	miR-548ag
hsa-miR-548aq-5p	3	1	2	-0.7083895330649885	0.005622290863422677	Predicted Only	diana_microt;mirdb	miR-548aq-5p
hsa-miR-548av-3p	3	1	4	-2.0175804942170377	0.028703078065998856	Validated	mirtarbase;diana_microt;mirdb	miR-548av-3p
hsa-miR-548av-5p	3	2	1	0.7274484291538872	0.03101187946018763	Predicted Only	diana_microt	miR-548av-5p
hsa-miR-548bb-3p	3	0	3	-1.7576294389916909	0.006132685378193855	Validated	mirtarbase	miR-548bb-3p
hsa-miR-548t-3p	3	0	3	-0.4319755370741239	0.002965065830387175	Validated	mirtarbase;diana_microt	miR-548t-3p
hsa-miR-551b-5p	3	3	5	-0.20973960379242051	0.012220354600809516	Predicted Only	diana_microt;elmmo;miranda	miR-551b-5p
hsa-miR-555	3	2	1	0.4102913971591931	0.022380168285686525	Validated	mirtarbase;pita	miR-555
hsa-miR-561-5p	3	0	3	-1.6019118030676425	0.008231829805765301	Validated	tarbase	miR-561-5p
hsa-miR-569	3	1	5	-0.4734265973756562	0.020635296179214495	Predicted Only	diana_microt;elmmo;miranda	miR-569
hsa-miR-5690	3	1	2	-0.14393012204049369	0.0015395763646811247	Validated	mirtarbase;diana_microt	miR-5690
hsa-miR-580-3p	3	3	5	-0.8310570030137686	0.0013750745139550417	Validated	tarbase;diana_microt;elmmo;miranda;mirdb;pita	miR-580-3p
hsa-miR-582-5p	3	1	8	-1.4080267432326343	0.004510089316172526	Validated	tarbase;diana_microt;elmmo;miranda;mirdb;pita	miR-582-5p
hsa-miR-590-5p	3	2	2	-1.1800167114667066	0.009816363187972455	Validated	tarbase;diana_microt;miranda	miR-590-5p
hsa-miR-602	3	1	2	0.09273830309970087	0.015578070645453409	Predicted Only	pita	miR-602
hsa-miR-609	3	1	2	-0.3090346016304478	0.025866847037570553	Predicted Only	diana_microt;pita	miR-609
hsa-miR-610	3	1	2	-1.3867578304373764	0.01789079524111003	Validated	tarbase;miranda;pita	miR-610
hsa-miR-612	3	2	2	-0.5053227955663251	0.01715304519003257	Predicted Only	miranda;pita	miR-612
hsa-miR-618	3	3	3	-0.6601233671495419	0.009608062145533041	Validated	mirtarbase;tarbase;diana_microt;pita	miR-618
hsa-miR-619-5p	3	0	3	-1.0218976089056888	0.02098092894162983	Validated	tarbase	miR-619-5p
hsa-miR-624-5p	3	3	3	0.08664106585286169	0.007337022789055482	Validated	tarbase;elmmo;miranda;pita	miR-624-5p
hsa-miR-636	3	1	3	-0.9460565601917027	0.019075815016403794	Validated	tarbase;elmmo;miranda	miR-636
hsa-miR-648	3	1	3	-0.5375677153977616	0.0065525311280507596	Predicted Only	diana_microt;pita	miR-648
hsa-miR-654-5p	3	2	3	-0.7414197754056594	0.01657002948690206	Validated	mirtarbase;tarbase;pita	miR-654-5p
hsa-miR-658	3	2	1	-0.37547119810756086	0.003322279257699847	Predicted Only	pita	miR-658
hsa-miR-668-3p	3	2	1	0.33602725987704096	0.03166469018813223	Predicted Only	diana_microt;miranda;targetscan	miR-668-3p
hsa-miR-670-3p	3	0	3	-1.734029297989104	0.017977362791309133	Validated	mirtarbase;tarbase	miR-670-3p
hsa-miR-6816-3p	3	0	3	-1.294934809509504	0.008069839055882766	Validated	mirtarbase;mirdb	miR-6816-3p
hsa-miR-761	3	1	4	-0.6809024759258268	0.023942143801366913	Predicted Only	diana_microt;elmmo;miranda	miR-761
hsa-miR-766-3p	3	1	2	-0.9092432139363392	0.016316296485019848	Validated	mirtarbase;tarbase	miR-766-3p
hsa-miR-769-3p	3	1	2	-1.1034684464982107	0.014450700077228248	Validated	mirtarbase;tarbase;pita	miR-769-3p
hsa-miR-873-3p	3	0	3	-2.00788513446029	0.007695360555313528	Validated	tarbase	miR-873-3p
hsa-miR-873-5p	3	0	3	-2.148930383662185	0.011762714150128886	Validated	tarbase;pita	miR-873-5p
hsa-miR-885-3p	3	1	3	-1.2414348836212525	0.01182056361413561	Validated	tarbase;pita	miR-885-3p
hsa-miR-887-3p	3	0	3	-1.7445755369286189	0.013947154993191362	Validated	mirtarbase;tarbase	miR-887-3p
hsa-miR-922	3	1	4	-0.3211033211725142	0.007241407819092274	Predicted Only	elmmo;microcosm;pita	miR-922
hsa-miR-92a-2-5p	3	0	5	-1.5526941534226102	0.006975444860290736	Validated	mirtarbase;tarbase;diana_microt;miranda;pictar	miR-92a-2-5p
hsa-miR-939-5p	3	0	3	-1.7765353574113147	0.007042911209398881	Validated	tarbase;pita	miR-939-5p
hsa-miR-941	3	0	3	-1.5002654434970994	0.02666352327167988	Validated	tarbase	miR-941
hsa-miR-98-3p	3	0	5	-0.905109665496662	0.0035361558238510044	Validated	tarbase;mirdb	miR-98-3p
hsa-mir-1258	3	0	3	-1.5070032228019934	0.0026144358285237106	Predicted Only	miranda;pita	mir-1258
hsa-let-7c-3p	2	0	3	-0.7324720434984642	0.0029127460613381116	Validated	tarbase;mirdb	let-7c-3p
hsa-let-7d-3p	2	2	0	0.7319661715210594	0.0018611281760968269	Validated	tarbase	let-7d-3p
hsa-miR-100-5p	2	0	2	-2.6348428932411068	0.005424254811601714	Validated	mirtarbase;tarbase	miR-100-5p
hsa-miR-10399-5p	2	1	1	-0.6897314679133445	0.029140433674212547	Validated	tarbase;mirdb	miR-10399-5p
hsa-miR-103a-1-5p	2	0	2	-2.732411592265871	0.012673909778008238	Validated	tarbase	miR-103a-1-5p
hsa-miR-10a-3p	2	2	2	-0.4576761691076912	0.007692310222191736	Validated	tarbase;diana_microt;elmmo	miR-10a-3p
hsa-miR-10b-3p	2	1	3	-0.7529149282519806	0.018608974132454024	Predicted Only	diana_microt;elmmo;miranda	miR-10b-3p
hsa-miR-1182	2	1	1	-0.3829629341037297	0.03269779120315798	Predicted Only	diana_microt;pita	miR-1182
hsa-miR-1184	2	1	1	-0.7188303967206197	0.0109478262856137	Predicted Only	miranda;pita	miR-1184
hsa-miR-1185-2-3p	2	2	0	0.1688031442751447	0.011697002002969383	Predicted Only	diana_microt	miR-1185-2-3p
hsa-miR-1200	2	3	3	-0.5206082495444471	0.004078984102001413	Validated	mirtarbase;diana_microt;miranda;mirdb;pita	miR-1200
hsa-miR-1226-5p	2	0	3	-1.833438057707128	0.006294290034798905	Validated	tarbase;diana_microt	miR-1226-5p
hsa-miR-1243	2	2	1	0.24843851647051737	0.014975533786928282	Predicted Only	diana_microt;miranda;pita	miR-1243
hsa-miR-1245a	2	1	3	-0.8245894453042564	0.009959089535288512	Predicted Only	diana_microt;miranda;pita	miR-1245a
hsa-miR-1248	2	0	2	-1.1510764603510826	0.04144680941919796	Predicted Only	miranda	miR-1248
hsa-miR-1256	2	0	2	-0.6741893857224508	0.009641442055348306	Predicted Only	elmmo	miR-1256
hsa-miR-1261	2	0	2	-0.9140880333878973	0.01620914168190211	Validated	mirtarbase;pita	miR-1261
hsa-miR-1264	2	2	3	-0.3251948911423279	0.004216013571247458	Validated	tarbase;diana_microt;elmmo;miranda	miR-1264
hsa-miR-1265	2	1	2	-0.6682166814921228	0.016668595785275103	Predicted Only	miranda;pita	miR-1265
hsa-miR-1269a	2	1	1	-0.4093793419331275	0.018845093354117128	Validated	tarbase;diana_microt	miR-1269a
hsa-miR-1271-3p	2	0	2	-1.7753738148005418	0.0019040052709169686	Validated	tarbase	miR-1271-3p
hsa-miR-1273a	2	0	2	-1.87376655121191	0.014503055064938961	Validated	mirtarbase;pita	miR-1273a
hsa-miR-1273g-3p	2	0	2	-2.8019541266460966	0.006965588666265831	Validated	mirtarbase	miR-1273g-3p
hsa-miR-1278	2	0	3	-0.6572796830157993	0.01027243155380711	Predicted Only	diana_microt;elmmo	miR-1278
hsa-miR-1284	2	3	3	-0.7198565131686986	0.006758254499873146	Validated	tarbase;diana_microt;elmmo;miranda;mirdb	miR-1284
hsa-miR-1294	2	0	2	-0.7364879494774105	0.011673737470060588	Predicted Only	pita	miR-1294
hsa-miR-1295a	2	0	2	-0.6257360605722864	0.010482524481136353	Validated	mirtarbase;pita	miR-1295a
hsa-miR-1295b-3p	2	1	1	-0.2589570338382854	0.034735412154113875	Predicted Only	diana_microt	miR-1295b-3p
hsa-miR-1297	2	3	8	-0.647699636255155	0.004211063335649669	Validated	mirtarbase;diana_microt;elmmo;miranda;mirdb;pictar;pita	miR-1297
hsa-miR-1298-5p	2	2	2	-0.36101431984371657	0.016957236128160733	Validated	tarbase;diana_microt;elmmo;pita	miR-1298-5p
hsa-miR-1300	2	2	0	1.0845201473004038	0.0033927596146240834	Predicted Only	pita	miR-1300
hsa-miR-1302	2	1	1	-1.332625013100694	0.003082080809166655	Validated	tarbase;pita	miR-1302
hsa-miR-132-5p	2	0	2	-1.3570566425465374	0.013206190745811908	Validated	tarbase	miR-132-5p
hsa-miR-1321	2	2	0	2.877770302524162	0.002130660803522915	Predicted Only	diana_microt	miR-1321
hsa-miR-1322	2	0	4	-0.9821626897238679	0.0023421126098837706	Validated	mirtarbase;diana_microt;miranda;pita	miR-1322
hsa-miR-1324	2	0	2	-1.3519627070714588	0.0025022201254032554	Predicted Only	diana_microt	miR-1324
hsa-miR-134-5p	2	1	1	-0.8337856140989293	0.007245274444809184	Predicted Only	pita	miR-134-5p
hsa-miR-136-3p	2	0	2	-2.3384922741963656	0.013041467075701803	Validated	tarbase	miR-136-3p
hsa-miR-137	2	0	2	-1.6437079690247527	0.0027070078467950225	Validated	mirtarbase	miR-137
hsa-miR-138-1-3p	2	1	2	-1.655610975019114	0.0016775588027667255	Validated	mirtarbase;diana_microt;miranda	miR-138-1-3p
hsa-miR-138-2-3p	2	1	2	-0.6703524199363515	0.03629336850973778	Predicted Only	diana_microt;elmmo	miR-138-2-3p
hsa-miR-139-3p	2	0	2	-1.5815680065756155	0.03512799037713558	Validated	tarbase	miR-139-3p
hsa-miR-143-5p	2	1	3	-0.46943259343362076	0.009105803187238054	Predicted Only	diana_microt;miranda;mirdb	miR-143-5p
hsa-miR-1468-3p	2	1	1	-0.3393146742498787	0.023779353050515057	Validated	mirtarbase;mirdb	miR-1468-3p
hsa-miR-150-5p	2	0	5	-1.451270770387305	0.0027193183035124097	Validated	mirtarbase;tarbase;miranda;pita	miR-150-5p
hsa-miR-152-5p	2	0	2	-1.5218115292847805	0.0010128711943980307	Validated	tarbase	miR-152-5p
hsa-miR-153-5p	2	0	3	-1.7603454809603236	0.012477930452674629	Validated	mirtarbase;mirdb	miR-153-5p
hsa-miR-16-2-3p	2	2	4	-0.33478397887349237	0.0028409036537632346	Validated	tarbase;diana_microt;elmmo;miranda	miR-16-2-3p
hsa-miR-181a-3p	2	0	2	-2.3001474331202	0.004606521936366335	Validated	tarbase	miR-181a-3p
hsa-miR-1826	2	2	1	-0.1939579527461441	0.01574525164719671	Validated	mirtarbase;miranda	miR-1826
hsa-miR-184	2	0	2	-1.6089590209458355	0.03145728327985853	Validated	tarbase	miR-184
hsa-miR-187-5p	2	1	2	-0.8452431169914538	0.009207694779848681	Validated	tarbase;diana_microt;elmmo	miR-187-5p
hsa-miR-18a-3p	2	0	3	-1.381355112789076	0.013301094828173519	Validated	mirtarbase;tarbase	miR-18a-3p
hsa-miR-1915-3p	2	2	0	1.0131281876034361	0.009469684441573919	Predicted Only	diana_microt	miR-1915-3p
hsa-miR-193b-5p	2	1	2	-0.7471074585221409	0.005959345388924704	Validated	tarbase;miranda	miR-193b-5p
hsa-miR-1976	2	1	1	-0.43075419912295043	0.03324506217800081	Predicted Only	diana_microt;miranda	miR-1976
hsa-miR-19b-2-5p	2	0	2	-0.9467964498500117	0.0013623251302633435	Predicted Only	miranda	miR-19b-2-5p
hsa-miR-202-3p	2	0	2	-2.819657278980573	0.00172384798922576	Predicted Only	diana_microt;pita	miR-202-3p
hsa-miR-2054	2	1	2	-1.1784394650693988	0.002214703573845327	Validated	mirtarbase;diana_microt;miranda	miR-2054
hsa-miR-20b-3p	2	0	4	-1.0877095078980341	0.0017930349074304105	Validated	mirtarbase;tarbase;diana_microt	miR-20b-3p
hsa-miR-211-3p	2	0	3	-0.6294191833930968	0.004398010871140287	Predicted Only	diana_microt;mirdb	miR-211-3p
hsa-miR-2115-5p	2	0	2	-2.0488236495246315	0.0391911302136723	Validated	tarbase	miR-2115-5p
hsa-miR-216a-3p	2	1	3	-1.0101400752353087	0.008825153727084398	Validated	mirtarbase;tarbase;mirdb;targetscan	miR-216a-3p
hsa-miR-217	2	0	2	-1.1962588199621376	0.037282489174278455	Validated	mirtarbase	miR-217
hsa-miR-218-1-3p	2	0	3	-1.5810780475461887	0.005029361888533458	Validated	tarbase;miranda;mirdb	miR-218-1-3p
hsa-miR-219b-5p	2	1	1	-1.1721307959000706	0.011419095285935328	Predicted Only	diana_microt	miR-219b-5p
hsa-miR-220c	2	0	2	-1.0530319223515443	0.037593997757416224	Predicted Only	pita	miR-220c
hsa-miR-224-3p	2	1	5	-1.855827938291756	0.0015007083218079062	Validated	tarbase;diana_microt;elmmo	miR-224-3p
hsa-miR-2355-5p	2	0	2	-0.7660105982534005	0.022316858537262306	Predicted Only	diana_microt	miR-2355-5p
hsa-miR-24-2-5p	2	0	2	-0.598684896276992	0.014941682937322186	Validated	tarbase	miR-24-2-5p
hsa-miR-2467-3p	2	0	2	-0.7498182793093826	0.001249194631818682	Validated	mirtarbase;diana_microt	miR-2467-3p
hsa-miR-2681-5p	2	0	2	-1.2916199500377177	0.009020193317672238	Validated	tarbase	miR-2681-5p
hsa-miR-26a-2-3p	2	0	2	-1.297258700373522	0.016989363259868696	Validated	mirtarbase;tarbase	miR-26a-2-3p
hsa-miR-2909	2	0	2	-0.46691455214830835	0.007422099803807214	Validated	mirtarbase;miranda	miR-2909
hsa-miR-297	2	0	3	-0.9449768808631858	0.020854366362793374	Validated	tarbase;diana_microt;pita	miR-297
hsa-miR-299-3p	2	1	1	-0.8941505144226425	0.005545288870576769	Validated	tarbase;pita	miR-299-3p
hsa-miR-302a-5p	2	1	4	-0.49464994307777516	0.008094388779019936	Predicted Only	diana_microt;elmmo;miranda;mirdb	miR-302a-5p
hsa-miR-302b-5p	2	2	1	0.13765028792743617	0.004941385318059474	Predicted Only	diana_microt;elmmo	miR-302b-5p
hsa-miR-302d-5p	2	1	2	-0.5217430403520272	0.006539218097459525	Predicted Only	diana_microt;elmmo	miR-302d-5p
hsa-miR-3064-3p	2	2	1	-0.2595034226970553	0.010182749930070713	Predicted Only	diana_microt;mirdb	miR-3064-3p
hsa-miR-3064-5p	2	0	2	-0.5360770577110415	0.026314159179339186	Predicted Only	diana_microt	miR-3064-5p
hsa-miR-3065-3p	2	1	4	-1.149702776542762	0.0026896545842755586	Validated	tarbase;diana_microt;elmmo;miranda;mirdb	miR-3065-3p
hsa-miR-3074-3p	2	0	3	-1.9453459184201218	0.0026818331207614393	Validated	mirtarbase;diana_microt;miranda	miR-3074-3p
hsa-miR-3116	2	0	2	-0.9776226203052911	0.018161556984996424	Predicted Only	diana_microt	miR-3116
hsa-miR-3117-3p	2	1	2	-1.109855062650777	0.0060459426473826175	Validated	tarbase;diana_microt;miranda	miR-3117-3p
hsa-miR-3120-3p	2	5	2	0.45209153962441867	0.003942002902971581	Predicted Only	diana_microt;elmmo;miranda;mirdb;pictar	miR-3120-3p
hsa-miR-3123	2	0	2	-1.0751474558193164	0.02180266730929725	Predicted Only	diana_microt	miR-3123
hsa-miR-3129-5p	2	2	0	0.6673646760159662	0.028323909505270424	Predicted Only	miranda;mirdb	miR-3129-5p
hsa-miR-3136-5p	2	0	3	-1.2128132702210128	0.018547365854959936	Predicted Only	diana_microt;miranda	miR-3136-5p
hsa-miR-3140-3p	2	1	1	-0.4958694740762192	0.017244455699808897	Validated	tarbase;elmmo	miR-3140-3p
hsa-miR-3143	2	1	2	-0.6712053350994175	0.015136243020184337	Predicted Only	diana_microt;miranda	miR-3143
hsa-miR-3144-3p	2	0	2	-2.458584125764193	0.006485919883940369	Validated	mirtarbase	miR-3144-3p
hsa-miR-3145-3p	2	2	0	0.6681948933613413	0.006933260536054149	Predicted Only	miranda	miR-3145-3p
hsa-miR-3147	2	0	2	-1.2363402026877968	0.0017252568155527114	Predicted Only	diana_microt;mirdb	miR-3147
hsa-miR-3153	2	0	2	-1.0910445565641487	0.01901894512632862	Predicted Only	diana_microt;miranda	miR-3153
hsa-miR-3156-5p	2	2	2	-0.05735831441530506	0.001094860546756536	Predicted Only	diana_microt;elmmo;miranda;mirdb	miR-3156-5p
hsa-miR-3176	2	1	1	-0.6347484097126748	0.013078053070232274	Validated	mirtarbase;diana_microt	miR-3176
hsa-miR-3184-3p	2	0	2	-1.0238469444706135	0.03320621044957079	Validated	tarbase	miR-3184-3p
hsa-miR-3188	2	0	2	-0.9689640102206982	0.03142382364603691	Predicted Only	miranda	miR-3188
hsa-miR-3192-5p	2	2	0	0.8396193276043233	0.006251315041910857	Predicted Only	diana_microt	miR-3192-5p
hsa-miR-3194-5p	2	0	2	-2.3127321477631395	0.026559609030373396	Validated	tarbase;diana_microt	miR-3194-5p
hsa-miR-323a-3p	2	0	3	-1.906792932647338	0.010049334554933013	Predicted Only	diana_microt;elmmo	miR-323a-3p
hsa-miR-323b-3p	2	2	1	0.4654743795067902	0.00413071263791062	Predicted Only	diana_microt;miranda	miR-323b-3p
hsa-miR-323b-5p	2	2	1	0.029915500108992132	0.030497047451091934	Predicted Only	miranda;pita	miR-323b-5p
hsa-miR-328-3p	2	0	2	-0.9531501754607821	0.007639611501712352	Validated	tarbase;pita	miR-328-3p
hsa-miR-329-5p	2	0	3	-1.039897011415965	0.0314479309511371	Validated	mirtarbase;mirdb	miR-329-5p
hsa-miR-342-5p	2	0	2	-1.1974737330687524	0.007043787557398901	Validated	tarbase;pita	miR-342-5p
hsa-miR-34c-3p	2	0	2	-0.3483956718906849	0.0016378596017602833	Validated	mirtarbase;elmmo	miR-34c-3p
hsa-miR-3605-3p	2	0	2	-1.6384887403293773	0.015251835003029554	Validated	tarbase	miR-3605-3p
hsa-miR-3614-5p	2	0	2	-2.158358313308429	0.0026816786127164963	Validated	mirtarbase;diana_microt	miR-3614-5p
hsa-miR-3615	2	0	2	-1.068231617600437	0.010931308265542613	Validated	tarbase	miR-3615
hsa-miR-3617-5p	2	2	0	0.2948410839762282	0.019267716073198247	Predicted Only	elmmo	miR-3617-5p
hsa-miR-3646	2	3	2	0.19514924758007304	0.005928899877006189	Validated	mirtarbase;diana_microt;elmmo;mirdb	miR-3646
hsa-miR-3650	2	1	1	0.06743641368660588	0.019922432579100133	Predicted Only	diana_microt	miR-3650
hsa-miR-3659	2	0	2	-1.480841925806215	0.01143475907947868	Validated	tarbase	miR-3659
hsa-miR-3660	2	1	1	0.43131485360387545	0.012455445761559533	Predicted Only	diana_microt;mirdb	miR-3660
hsa-miR-3663-3p	2	2	3	-0.07972321027098979	0.007239486091770232	Predicted Only	diana_microt;elmmo;mirdb	miR-3663-3p
hsa-miR-3667-3p	2	0	2	-2.151058438576415	0.02464901332673617	Predicted Only	diana_microt;mirdb	miR-3667-3p
hsa-miR-367-5p	2	0	3	-0.7343745312808511	0.004437832293566316	Predicted Only	diana_microt;mirdb	miR-367-5p
hsa-miR-3675-3p	2	1	1	-1.2900219154998345	0.014032662926008927	Predicted Only	diana_microt	miR-3675-3p
hsa-miR-3688-3p	2	0	4	-1.7796225231642666	0.020011787491850556	Predicted Only	diana_microt;elmmo	miR-3688-3p
hsa-miR-3689d	2	2	1	-0.3098419321253366	0.015467381860129536	Predicted Only	diana_microt;mirdb	miR-3689d
hsa-miR-370-3p	2	1	1	0.16143802688461872	0.00832292114570737	Validated	mirtarbase;tarbase	miR-370-3p
hsa-miR-3714	2	0	2	-0.3769391244855877	0.03830829152953811	Predicted Only	elmmo	miR-3714
hsa-miR-371b-5p	2	2	1	-0.05733537968405622	0.011277209634426983	Predicted Only	diana_microt;mirdb	miR-371b-5p
hsa-miR-376b-3p	2	1	1	-0.8206929455981862	0.013478479441720991	Validated	tarbase;miranda	miR-376b-3p
hsa-miR-376c-3p	2	3	2	-0.11220863746265901	0.015294128907844425	Validated	tarbase;diana_microt;miranda;mirdb;pita	miR-376c-3p
hsa-miR-376c-5p	2	0	2	-1.8470514425125126	0.02244809098285623	Validated	tarbase	miR-376c-5p
hsa-miR-378i	2	0	2	-1.6884606200746912	0.04342356300796382	Validated	tarbase	miR-378i
hsa-miR-384	2	1	1	-0.5271625507864629	0.01740219507692382	Validated	mirtarbase;diana_microt	miR-384
hsa-miR-3910	2	1	2	-1.133858457921241	0.007740379496943206	Predicted Only	diana_microt;elmmo	miR-3910
hsa-miR-3913-5p	2	0	2	-0.5252544070053891	0.03873288300260902	Validated	tarbase;diana_microt	miR-3913-5p
hsa-miR-3914	2	2	0	0.4075517743570112	0.023200091015547517	Validated	mirtarbase;diana_microt	miR-3914
hsa-miR-3921	2	1	2	-0.532233226321911	0.014608102840604261	Predicted Only	diana_microt;mirdb	miR-3921
hsa-miR-3924	2	0	2	-1.809728298673999	0.01848153907316737	Validated	tarbase;diana_microt	miR-3924
hsa-miR-3925-5p	2	0	2	-0.7237947552271743	0.011994781753979625	Predicted Only	diana_microt	miR-3925-5p
hsa-miR-3928-3p	2	0	2	-2.5823152923834836	0.006522228475892917	Validated	tarbase;diana_microt	miR-3928-3p
hsa-miR-3936	2	0	2	-1.847246858455342	0.00886552466102876	Validated	mirtarbase;diana_microt	miR-3936
hsa-miR-3973	2	0	2	-1.5334105562946259	0.001956266821362078	Validated	mirtarbase	miR-3973
hsa-miR-409-3p	2	0	2	-2.161958833388898	0.008709998241160064	Predicted Only	pita	miR-409-3p
hsa-miR-411-5p	2	0	2	-1.1766216302817942	0.014620818580035121	Validated	tarbase	miR-411-5p
hsa-miR-421	2	0	2	-1.315374445480658	0.018293220063438642	Validated	tarbase	miR-421
hsa-miR-422a	2	1	1	0.19526533570994495	0.007432826515985653	Predicted Only	diana_microt	miR-422a
hsa-miR-424-3p	2	0	2	-1.6385813070040198	0.009763469949131832	Validated	tarbase;diana_microt	miR-424-3p
hsa-miR-425-5p	2	1	4	-0.7186117668694252	0.004808067430276424	Validated	mirtarbase;tarbase;diana_microt;elmmo	miR-425-5p
hsa-miR-4251	2	1	3	-0.39472805309368797	0.019023263776209207	Predicted Only	diana_microt;elmmo;miranda	miR-4251
hsa-miR-4259	2	1	2	-1.5043865613294993	0.009468681856291367	Validated	mirtarbase;diana_microt;mirdb	miR-4259
hsa-miR-4267	2	0	2	-0.436778266982735	0.019106120326789097	Predicted Only	diana_microt	miR-4267
hsa-miR-4268	2	0	2	-2.2583694852426532	0.014406074496218935	Predicted Only	diana_microt	miR-4268
hsa-miR-4269	2	2	3	-0.8528404333395208	0.009557606410002337	Predicted Only	diana_microt;elmmo;miranda;mirdb	miR-4269
hsa-miR-4272	2	1	6	-1.4446642453482768	0.0053599091074429455	Validated	mirtarbase;diana_microt;elmmo;miranda	miR-4272
hsa-miR-4275	2	2	2	-0.03204687527919195	0.005928921701852233	Predicted Only	diana_microt;elmmo;miranda	miR-4275
hsa-miR-4280	2	1	1	0.00561367234922594	0.012320658307522537	Validated	mirtarbase;miranda	miR-4280
hsa-miR-4296	2	0	2	-1.6399838613426438	0.035587959994096315	Validated	tarbase	miR-4296
hsa-miR-4302	2	1	1	0.4796335619776593	0.01376378933363594	Predicted Only	diana_microt;elmmo	miR-4302
hsa-miR-431-3p	2	0	2	-0.9935988645514241	0.00967184478463605	Validated	tarbase	miR-431-3p
hsa-miR-4311	2	1	2	-1.659889281662121	0.001868905887240544	Predicted Only	diana_microt;miranda	miR-4311
hsa-miR-4317	2	0	2	-2.5870816902468787	0.009114531448576598	Predicted Only	elmmo;miranda	miR-4317
hsa-miR-4323	2	1	1	-0.1604851783212775	0.005106008603004739	Validated	mirtarbase;diana_microt	miR-4323
hsa-miR-4324	2	0	2	-1.8004554667066417	0.004481043218402193	Validated	mirtarbase	miR-4324
hsa-miR-433-5p	2	1	1	-1.3264827941649333	0.010368306836113336	Validated	tarbase	miR-433-5p
hsa-miR-4426	2	0	2	-1.452347473053152	0.005485004105139524	Validated	mirtarbase;diana_microt	miR-4426
hsa-miR-4430	2	0	2	-1.050810908962026	0.03376367175648921	Validated	mirtarbase;diana_microt	miR-4430
hsa-miR-4436a	2	0	2	-0.9934754479388574	0.021477316833799706	Predicted Only	diana_microt	miR-4436a
hsa-miR-4437	2	0	2	-1.330729501530225	0.005101705160923302	Validated	tarbase;diana_microt	miR-4437
hsa-miR-4439	2	2	0	0.7453595596084203	0.01729641372174956	Predicted Only	diana_microt	miR-4439
hsa-miR-4450	2	0	2	-1.114669106725712	0.002270236421143636	Validated	tarbase	miR-4450
hsa-miR-4452	2	0	2	-2.0216001038931286	0.023280356090981516	Predicted Only	diana_microt	miR-4452
hsa-miR-4461	2	0	2	-1.6176515682424688	0.004604902197374031	Validated	mirtarbase;diana_microt	miR-4461
hsa-miR-4465	2	2	3	-0.8691314729204436	0.004964078503195197	Validated	mirtarbase;diana_microt;mirdb	miR-4465
hsa-miR-4472	2	0	2	-1.469510546895505	0.03645540393609554	Validated	mirtarbase;pictar	miR-4472
hsa-miR-4474-3p	2	0	3	-1.6493413379642832	0.009264078351203353	Validated	mirtarbase;tarbase;diana_microt	miR-4474-3p
hsa-miR-4477a	2	0	3	-1.5171053748390637	0.020791889586485923	Validated	mirtarbase;diana_microt	miR-4477a
hsa-miR-449b-3p	2	1	1	-0.47149458029986263	0.04154549758532085	Predicted Only	diana_microt	miR-449b-3p
hsa-miR-450a-1-3p	2	0	2	-1.0341141799525568	0.03646792536252178	Validated	mirtarbase;tarbase	miR-450a-1-3p
hsa-miR-450b-3p	2	1	1	-0.9577448122256598	0.03051938996696845	Validated	tarbase;diana_microt	miR-450b-3p
hsa-miR-4519	2	2	1	-0.3762023565484091	0.006729542642831802	Validated	mirtarbase;diana_microt	miR-4519
hsa-miR-4520-2-3p	2	0	2	-1.011287776750255	0.009262236427748576	Validated	mirtarbase;diana_microt	miR-4520-2-3p
hsa-miR-4520-3p	2	0	2	-1.8630251831297546	0.002041831774869934	Validated	mirtarbase;diana_microt	miR-4520-3p
hsa-miR-4524a-5p	2	1	1	-0.041814399969494764	0.03430651193391532	Predicted Only	diana_microt	miR-4524a-5p
hsa-miR-4524b-3p	2	0	2	-0.9412297848916245	0.01903220647550188	Predicted Only	diana_microt	miR-4524b-3p
hsa-miR-4526	2	0	2	-1.567873200312719	0.02691055605723523	Predicted Only	diana_microt;pictar	miR-4526
hsa-miR-4529-5p	2	2	2	-0.4761015046530881	0.0071491135798860345	Validated	mirtarbase;diana_microt;mirdb	miR-4529-5p
hsa-miR-4531	2	0	2	-0.9483503212761804	0.006419049012009055	Predicted Only	diana_microt;mirdb	miR-4531
hsa-miR-454-5p	2	0	2	-0.8905688997574042	0.03607675182446838	Validated	tarbase	miR-454-5p
hsa-miR-455-3p.2	2	1	1	-0.674263483545466	0.021501388486707584	Predicted Only	targetscan	miR-455-3p.2
hsa-miR-4635	2	0	2	-1.2181784176212043	0.02094979526824318	Predicted Only	diana_microt	miR-4635
hsa-miR-4639-5p	2	1	2	-1.1282578303292279	0.024274021126562732	Validated	tarbase;diana_microt;mirdb	miR-4639-5p
hsa-miR-4640-5p	2	0	2	-0.9180015046813093	0.024708277252968404	Validated	mirtarbase;tarbase	miR-4640-5p
hsa-miR-4644	2	1	4	-0.19069761784509234	0.011176593854092063	Predicted Only	diana_microt;mirdb;targetscan	miR-4644
hsa-miR-4651	2	0	2	-0.7358924448710971	0.02401406152918935	Predicted Only	diana_microt;pictar	miR-4651
hsa-miR-4653-5p	2	3	0	1.1053836172667557	0.001676832627505064	Predicted Only	diana_microt;mirdb	miR-4653-5p
hsa-miR-4660	2	0	2	-2.049496897321376	0.026831179982051256	Predicted Only	diana_microt	miR-4660
hsa-miR-4662a-3p	2	1	2	-0.7616262993125024	0.0019142575978767127	Predicted Only	diana_microt;mirdb	miR-4662a-3p
hsa-miR-4662b	2	2	0	0.6828660529928122	0.0038654538355767727	Validated	mirtarbase;diana_microt	miR-4662b
hsa-miR-4664-3p	2	1	1	-2.0770795485800564	0.016887364128837363	Validated	tarbase	miR-4664-3p
hsa-miR-4666a-3p	2	0	2	-1.1775855988190729	0.0019274823821615428	Predicted Only	diana_microt	miR-4666a-3p
hsa-miR-4666b	2	1	2	-1.4473223454150914	0.008219200042309239	Predicted Only	diana_microt;mirdb	miR-4666b
hsa-miR-4668-5p	2	0	3	-0.7937442414304088	0.002609225132269785	Predicted Only	diana_microt;mirdb	miR-4668-5p
hsa-miR-4672	2	1	2	-1.7347040015980117	0.010967785101616754	Predicted Only	diana_microt;mirdb	miR-4672
hsa-miR-4676-5p	2	0	2	-0.4210240291185148	0.01230561414337717	Predicted Only	diana_microt	miR-4676-5p
hsa-miR-4680-3p	2	1	1	0.3730589225163205	0.023606664806138725	Predicted Only	diana_microt;mirdb	miR-4680-3p
hsa-miR-4695-5p	2	0	2	-0.9914009757167228	0.007056969319470227	Predicted Only	diana_microt	miR-4695-5p
hsa-miR-4709-5p	2	2	1	0.23238663188906328	0.0035371283472049983	Validated	tarbase;diana_microt	miR-4709-5p
hsa-miR-4715-5p	2	0	3	-1.5987892948677682	0.01192381756543182	Validated	mirtarbase;diana_microt;mirdb	miR-4715-5p
hsa-miR-4716-3p	2	1	1	-0.16095464913907565	0.024977458811830732	Predicted Only	diana_microt	miR-4716-3p
hsa-miR-4719	2	0	2	-0.4403558819256114	0.005755073226755485	Predicted Only	diana_microt;mirdb	miR-4719
hsa-miR-4722-5p	2	0	2	-1.3554581402946946	0.021838769152760507	Validated	mirtarbase;diana_microt	miR-4722-5p
hsa-miR-4725-5p	2	1	1	-0.8842273625743281	0.02031207008380443	Validated	mirtarbase	miR-4725-5p
hsa-miR-4745-5p	2	0	3	-1.6156393104976932	0.024846185648581015	Validated	mirtarbase;tarbase	miR-4745-5p
hsa-miR-4755-3p	2	0	2	-1.2745939939175042	0.044978529873071244	Validated	mirtarbase;diana_microt	miR-4755-3p
hsa-miR-4756-5p	2	0	2	-2.315931779318696	0.01767189695243724	Predicted Only	diana_microt	miR-4756-5p
hsa-miR-4763-3p	2	0	2	-0.8486279681668771	0.010469011296285316	Predicted Only	diana_microt;pictar	miR-4763-3p
hsa-miR-4765	2	1	2	-1.2661487846078416	0.009133642552420496	Validated	mirtarbase;diana_microt	miR-4765
hsa-miR-4766-5p	2	0	3	-1.0782712966540164	0.016867191251367333	Predicted Only	diana_microt;pictar	miR-4766-5p
hsa-miR-4777-5p	2	1	1	-0.4039550813949341	0.026934634429868314	Validated	mirtarbase;diana_microt	miR-4777-5p
hsa-miR-4778-3p	2	0	2	-0.7218194667443372	0.03556728621758521	Predicted Only	diana_microt;mirdb	miR-4778-3p
hsa-miR-4781-3p	2	1	1	0.29889484967962493	0.01831735784118064	Predicted Only	diana_microt	miR-4781-3p
hsa-miR-4782-5p	2	0	2	-0.7200195992497737	0.013928743436699732	Predicted Only	diana_microt	miR-4782-5p
hsa-miR-4793-3p	2	0	2	-1.8019570637754696	0.03929882157943212	Validated	mirtarbase;diana_microt	miR-4793-3p
hsa-miR-4795-3p	2	1	2	-1.591595589966104	0.006956610223511234	Predicted Only	diana_microt;mirdb	miR-4795-3p
hsa-miR-4796-5p	2	2	0	0.5834158039789337	0.005096139619825408	Predicted Only	diana_microt	miR-4796-5p
hsa-miR-4799-5p	2	1	2	-0.4724651131449173	0.003382439599838108	Validated	mirtarbase;diana_microt;mirdb	miR-4799-5p
hsa-miR-4802-3p	2	1	1	0.1108894709205272	0.021690511399181562	Predicted Only	diana_microt	miR-4802-3p
hsa-miR-483-3p	2	1	2	-1.458663922652891	0.007887159002246336	Validated	mirtarbase;diana_microt;pita	miR-483-3p
hsa-miR-483-5p	2	1	6	-1.6032507609783853	0.008361072995932773	Validated	mirtarbase;tarbase;diana_microt;miranda;pita	miR-483-5p
hsa-miR-485-3p	2	1	3	-0.6943231383769174	0.006021527581149712	Validated	tarbase;diana_microt;elmmo;miranda	miR-485-3p
hsa-miR-487a-3p	2	2	3	-0.21780766831617415	0.0033255385069642217	Validated	tarbase;diana_microt;elmmo;miranda	miR-487a-3p
hsa-miR-487a-5p	2	0	2	-0.9101225330822484	0.0066723761379253125	Validated	tarbase	miR-487a-5p
hsa-miR-488-5p	2	2	3	-0.610790250818504	0.00306854835501872	Predicted Only	elmmo;miranda;pita	miR-488-5p
hsa-miR-493-3p	2	1	3	-1.6743775022134249	0.009820311340270563	Validated	mirtarbase;tarbase;diana_microt	miR-493-3p
hsa-miR-499a-3p	2	0	2	-1.4434979642046433	0.014351849257247522	Validated	tarbase;diana_microt	miR-499a-3p
hsa-miR-5001-3p	2	1	2	-0.1217925772520246	0.008694881494855509	Validated	tarbase;diana_microt;pictar	miR-5001-3p
hsa-miR-5004-3p	2	1	1	0.54252338518341	0.028548490593675525	Validated	tarbase;diana_microt	miR-5004-3p
hsa-miR-5047	2	0	2	-1.2876299910113196	0.02133063292200677	Predicted Only	diana_microt	miR-5047
hsa-miR-508-5p	2	0	2	-2.004007333649068	0.005292459186865017	Validated	mirtarbase;pita	miR-508-5p
hsa-miR-509-3p	2	0	4	-1.5377848462817332	0.007221762662520633	Predicted Only	diana_microt;elmmo;pita	miR-509-3p
hsa-miR-5093	2	0	2	-0.7292213501369051	0.012087486181640999	Predicted Only	diana_microt	miR-5093
hsa-miR-5094	2	1	2	-0.8091746332684834	0.013245050300611183	Validated	mirtarbase;diana_microt;mirdb	miR-5094
hsa-miR-510-5p	2	0	3	-0.40110767871450814	0.004023662247229368	Predicted Only	diana_microt;mirdb;pita	miR-510-5p
hsa-miR-511-5p	2	4	1	0.44086039384637143	0.0011778633226640523	Predicted Only	diana_microt;miranda;pita	miR-511-5p
hsa-miR-513c-5p	2	1	1	0.6381364667089331	0.009042261739494278	Predicted Only	diana_microt	miR-513c-5p
hsa-miR-515-3p	2	2	1	-0.23301379457387614	0.004833538132254034	Predicted Only	miranda;pita	miR-515-3p
hsa-miR-515-5p	2	2	1	-0.41764187441559913	0.015910355865955354	Validated	tarbase;diana_microt;miranda	miR-515-5p
hsa-miR-516a-5p	2	1	1	-0.9883279053131624	0.01651516372920014	Validated	tarbase;diana_microt	miR-516a-5p
hsa-miR-517a-3p	2	1	1	-0.24649681912793558	0.00985527701396495	Predicted Only	miranda;pita	miR-517a-3p
hsa-miR-517c-3p	2	1	1	-0.5754328088035036	0.010092894175322727	Predicted Only	miranda;pita	miR-517c-3p
hsa-miR-518c-5p	2	0	2	-2.0361849987160565	0.01026111439568922	Validated	tarbase;diana_microt	miR-518c-5p
hsa-miR-518f-5p	2	1	1	-0.9870355794913865	0.005050922155380249	Validated	mirtarbase;microcosm	miR-518f-5p
hsa-miR-5197-3p	2	1	1	-1.5303601174428612	0.007934028013143688	Predicted Only	diana_microt	miR-5197-3p
hsa-miR-519a-5p	2	0	2	-1.4746692120739242	0.007339648033957928	Validated	mirtarbase;tarbase	miR-519a-5p
hsa-miR-519e-5p	2	0	3	-1.5327009489936623	0.0033855107994750144	Predicted Only	diana_microt;microcosm;miranda	miR-519e-5p
hsa-miR-520f-3p	2	0	2	-3.378233796413924	0.00965126360114664	Validated	tarbase	miR-520f-3p
hsa-miR-522-3p	2	3	2	0.20356057598363947	0.017437684238888324	Validated	tarbase;diana_microt;elmmo	miR-522-3p
hsa-miR-522-5p	2	0	2	-1.0041729288647177	0.013320556818041951	Validated	mirtarbase;tarbase	miR-522-5p
hsa-miR-532-3p	2	0	2	-1.6844753734943374	0.018985697785625234	Validated	mirtarbase;tarbase	miR-532-3p
hsa-miR-545-5p	2	3	2	-0.03931681109421139	0.012383749202825131	Predicted Only	diana_microt;elmmo;microcosm;miranda	miR-545-5p
hsa-miR-548ai	2	1	2	-0.6286065605534282	0.011337708324426786	Predicted Only	diana_microt;mirdb	miR-548ai
hsa-miR-548an	2	0	2	-0.5041901229931322	0.0017843501246534287	Predicted Only	diana_microt	miR-548an
hsa-miR-548ar-3p	2	1	3	-0.48154442974494993	0.023597296231426302	Predicted Only	diana_microt;mirdb;pictar	miR-548ar-3p
hsa-miR-548az-5p	2	0	2	-1.5097627911207678	0.00305173811246641	Predicted Only	mirdb	miR-548az-5p
hsa-miR-548ba	2	0	2	-2.109844599193793	0.0022206051240209494	Validated	mirtarbase;mirdb	miR-548ba
hsa-miR-548f-5p	2	0	2	-0.9994708387768481	0.035475504936417566	Validated	mirtarbase;mirdb	miR-548f-5p
hsa-miR-548m	2	0	4	-0.838266216918862	0.019838804971426725	Predicted Only	diana_microt;elmmo;miranda;pita	miR-548m
hsa-miR-548v	2	2	1	0.1766301000873813	0.004379249786259606	Predicted Only	diana_microt;elmmo	miR-548v
hsa-miR-549a-3p	2	1	4	-0.5493425638294126	0.011548120353138076	Predicted Only	diana_microt;miranda;mirdb;pita	miR-549a-3p
hsa-miR-550a-3-5p	2	1	1	-0.5400205661007034	0.004276179378153756	Validated	tarbase	miR-550a-3-5p
hsa-miR-552-3p	2	1	1	-0.003888637637557535	0.014420405068900438	Predicted Only	pita	miR-552-3p
hsa-miR-553	2	1	1	0.4773244340614491	0.02140434552379884	Predicted Only	miranda	miR-553
hsa-miR-5571-5p	2	2	0	0.1567272690097854	0.03453007969004102	Predicted Only	diana_microt	miR-5571-5p
hsa-miR-5581-3p	2	1	1	-0.47895360497067485	0.030316146310651677	Validated	tarbase;mirdb	miR-5581-3p
hsa-miR-5583-3p	2	2	0	0.310893784887453	0.0367027592798695	Validated	mirtarbase;diana_microt	miR-5583-3p
hsa-miR-5589-3p	2	0	2	-1.2293011068882578	0.04548847486218438	Validated	mirtarbase;diana_microt	miR-5589-3p
hsa-miR-5591-3p	2	0	2	-0.1994279597173828	0.034858002873370424	Predicted Only	diana_microt;mirdb	miR-5591-3p
hsa-miR-563	2	0	2	-1.4667710955790658	0.02493323985976167	Predicted Only	pita	miR-563
hsa-miR-567	2	1	1	0.24281511565372849	0.01708302718214691	Predicted Only	miranda	miR-567
hsa-miR-568	2	1	4	-0.9260467264503716	0.007675361021654681	Predicted Only	diana_microt;elmmo;miranda;pictar	miR-568
hsa-miR-5680	2	0	2	-0.9907433689977019	0.006027747137472034	Predicted Only	diana_microt	miR-5680
hsa-miR-5692b	2	2	2	0.19198928286782893	0.03021225665509701	Predicted Only	diana_microt;mirdb;pictar	miR-5692b
hsa-miR-5692c	2	0	4	-1.5515699104063818	0.0102103435061872	Predicted Only	diana_microt;mirdb;pictar	miR-5692c
hsa-miR-5696	2	0	2	-0.9075142529216582	0.014820040714694189	Predicted Only	diana_microt	miR-5696
hsa-miR-570-3p	2	0	7	-1.1678670486996006	0.001274793727323413	Validated	tarbase;diana_microt;elmmo;miranda	miR-570-3p
hsa-miR-570-5p	2	1	2	0.0849335312060147	0.007540091356029734	Predicted Only	diana_microt;mirdb	miR-570-5p
hsa-miR-5706	2	0	2	-0.23238213551282327	0.014226282703690231	Predicted Only	diana_microt	miR-5706
hsa-miR-574-3p	2	1	3	-1.5432930428809168	0.002282033246709034	Validated	mirtarbase;tarbase;miranda	miR-574-3p
hsa-miR-575	2	2	0	0.8859627824425379	0.011248942887876184	Predicted Only	diana_microt;miranda	miR-575
hsa-miR-5787	2	1	1	-0.08452180443449503	0.00393165519926697	Validated	mirtarbase;pictar	miR-5787
hsa-miR-591	2	0	2	-1.1345098422191715	0.008678313036914916	Validated	tarbase	miR-591
hsa-miR-595	2	3	1	0.19157122725206374	0.007292012814665213	Validated	mirtarbase;miranda;pita	miR-595
hsa-miR-606	2	1	1	-0.20913255252812157	0.0023189961391035466	Predicted Only	miranda	miR-606
hsa-miR-6132	2	0	3	-1.5569202495759231	0.00802573893684894	Validated	mirtarbase;mirdb;pictar	miR-6132
hsa-miR-6165	2	3	0	0.2954003691616239	0.010917949269292876	Predicted Only	mirdb;pictar	miR-6165
hsa-miR-623	2	1	1	0.8688589796439001	0.03979512058640831	Predicted Only	pita	miR-623
hsa-miR-625-3p	2	0	4	-1.2167703714520055	0.001960502940695733	Validated	mirtarbase;tarbase;miranda	miR-625-3p
hsa-miR-626	2	0	2	-1.2956343148044667	0.02819374555302784	Validated	mirtarbase;pita	miR-626
hsa-miR-627-5p	2	0	2	-0.7007765073232064	0.005927103565540165	Validated	tarbase;pita	miR-627-5p
hsa-miR-638	2	1	1	-0.02466129574431908	0.01748414072254673	Validated	mirtarbase;pita	miR-638
hsa-miR-642a-5p	2	0	2	-3.5660970686383697	0.02415138227399439	Validated	tarbase	miR-642a-5p
hsa-miR-645	2	0	2	-1.5591004618743898	0.013458100956631826	Predicted Only	miranda;pita	miR-645
hsa-miR-650	2	1	1	0.7036294398009786	0.0225303802927956	Predicted Only	pita	miR-650
hsa-miR-6507-5p	2	0	2	-0.7206538502905405	0.036857884410070256	Predicted Only	mirdb	miR-6507-5p
hsa-miR-651-3p	2	1	1	0.03929230479976975	0.01619841191219166	Validated	mirtarbase	miR-651-3p
hsa-miR-6512-5p	2	0	3	-1.2396089296369028	0.0059493382920045405	Validated	mirtarbase;mirdb	miR-6512-5p
hsa-miR-6516-5p	2	0	2	-0.92081214115362775	0.026446385208750145	Validated	tarbase	miR-6516-5p
hsa-miR-657	2	1	2	-0.691502268957016	0.002083805060945451	Predicted Only	miranda;pita	miR-657
hsa-miR-659-3p	2	3	1	-0.011486572845823467	0.02397592601622455	Predicted Only	diana_microt;miranda;pita	miR-659-3p
hsa-miR-664a-5p	2	0	2	-1.6398528610159755	0.003767321238992736	Validated	tarbase	miR-664a-5p
hsa-miR-665	2	0	2	-1.1829980707740981	0.009019053736701609	Validated	tarbase;pita	miR-665
hsa-miR-6721-5p	2	1	1	-0.023899035332403396	0.03898278347938322	Validated	tarbase;pictar	miR-6721-5p
hsa-miR-675-5p	2	0	2	-1.486038514877115	0.03004360606428236	Validated	tarbase;pita	miR-675-5p
hsa-miR-6755-5p	2	0	2	-0.9505637211402809	0.0016626650965772568	Validated	mirtarbase	miR-6755-5p
hsa-miR-676-5p	2	0	2	-0.6438498176923504	0.009760145647451281	Predicted Only	diana_microt;elmmo	miR-676-5p
hsa-miR-6795-5p	2	0	2	-2.0246263267141407	0.003209141012746841	Validated	mirtarbase;tarbase	miR-6795-5p
hsa-miR-6801-5p	2	1	1	0.1345817981013539	0.03293437323020772	Validated	mirtarbase;mirdb	miR-6801-5p
hsa-miR-6807-3p	2	0	2	-2.1163747145930554	0.03445956101128832	Validated	mirtarbase;mirdb	miR-6807-3p
hsa-miR-6808-5p	2	0	2	-1.4870035237152002	0.0028435311804059895	Validated	mirtarbase;mirdb	miR-6808-5p
hsa-miR-6815-3p	2	0	3	-0.7523550835931935	0.02161655807378702	Validated	mirtarbase;mirdb	miR-6815-3p
hsa-miR-6818-5p	2	0	2	-1.78376594309072	0.00688470898126252	Validated	mirtarbase;tarbase	miR-6818-5p
hsa-miR-6826-5p	2	1	1	-0.47013697239204644	0.04492680305987597	Validated	mirtarbase;mirdb	miR-6826-5p
hsa-miR-6867-5p	2	2	1	0.19708175527699967	0.0061104881064966326	Validated	mirtarbase;mirdb	miR-6867-5p
hsa-miR-6885-3p	2	0	3	-1.0113672701443281	0.011243575972272084	Validated	mirtarbase;tarbase;mirdb	miR-6885-3p
hsa-miR-6893-5p	2	0	2	-1.5606486670166908	0.01090635778894648	Validated	mirtarbase;mirdb	miR-6893-5p
hsa-miR-7109-5p	2	0	3	-0.7572263808600602	0.006538954111514613	Validated	mirtarbase;mirdb	miR-7109-5p
hsa-miR-744-3p	2	1	3	0.05879683857165724	0.004947061614831909	Validated	mirtarbase;tarbase;diana_microt	miR-744-3p
hsa-miR-758-5p	2	0	2	-1.6656880020789697	0.007986065234290437	Validated	tarbase	miR-758-5p
hsa-miR-764	2	1	1	-0.7635239749409053	0.03040818424196914	Validated	mirtarbase;diana_microt	miR-764
hsa-miR-767-3p	2	0	4	-1.4346621290473751	0.011439830703660846	Predicted Only	diana_microt;miranda;mirdb	miR-767-3p
hsa-miR-770-5p	2	2	1	-0.3983150336251699	0.02318034024862573	Validated	tarbase;pita	miR-770-5p
hsa-miR-7843-5p	2	1	1	-0.8076074870996397	0.0022104506837204102	Validated	tarbase	miR-7843-5p
hsa-miR-7853-5p	2	0	2	-1.327331199664484	0.004429931277176365	Validated	mirtarbase	miR-7853-5p
hsa-miR-7854-3p	2	0	2	-0.2720151923351596	0.010671447661472485	Validated	tarbase	miR-7854-3p
hsa-miR-8063	2	0	2	-2.411457829551325	0.0022782593166921286	Validated	mirtarbase;mirdb	miR-8063
hsa-miR-876-5p	2	1	1	-0.1732641702534704	0.012108736793510617	Validated	tarbase	miR-876-5p
hsa-miR-877-3p	2	1	1	-0.0926594979277181	0.0018769089430570604	Validated	mirtarbase;diana_microt	miR-877-3p
hsa-miR-888-3p	2	0	2	-0.69576568407823	0.009003670106641947	Predicted Only	miranda	miR-888-3p
hsa-miR-889-5p	2	0	2	-1.6007438242187702	0.02017855655960739	Validated	mirtarbase;tarbase	miR-889-5p
hsa-miR-891b	2	2	1	-0.48745814284537897	0.003927867407677695	Predicted Only	elmmo;miranda	miR-891b
hsa-miR-892b	2	0	2	-1.610822249217651	0.022952673414489255	Predicted Only	miranda;pita	miR-892b
hsa-miR-920	2	1	1	-0.3043783655425399	0.04143833046080545	Validated	tarbase;pita	miR-920
hsa-miR-92b-5p	2	0	2	-1.116494856395365	0.031957373375538736	Validated	tarbase	miR-92b-5p
hsa-miR-935	2	1	5	-1.3538780913480584	0.005700941299553961	Validated	mirtarbase;elmmo;miranda;mirdb;pita	miR-935
hsa-miR-937-3p	2	0	2	-0.2933243955022504	0.013967266320716591	Validated	tarbase	miR-937-3p
hsa-miR-943	2	1	2	-1.0426748243599984	0.005740981118753553	Validated	tarbase;pita	miR-943
hsa-miR-95-3p	2	1	1	0.047522108021785026	0.003999038447393105	Validated	tarbase	miR-95-3p
hsa-miR-99a-3p	2	1	1	-0.5098853000853223	0.023470056705875323	Validated	tarbase	miR-99a-3p
hsa-miR-99b-5p	2	0	2	-1.205733966390344	0.009992110869614407	Validated	tarbase	miR-99b-5p
ebv-miR-BART10-3p	1	0	1	-2.1725707758626553	0.03387039900710807	Validated	mirtarbase	ebv-miR-BART10-3p
ebv-miR-BART7-3p	1	0	1	-1.776212987379936	0.040560948832426225	Validated	mirtarbase	ebv-miR-BART7-3p
hsa-let-7c*	1	0	1	-0.28243582430101977	0.04963556688395329	Predicted Only	miranda	let-7c*
hsa-let-7e-3p	1	0	1	-0.77044281332996	0.017024509213864805	Validated	tarbase	let-7e-3p
hsa-miR-101-5p	1	0	1	-1.6062781345666608	0.04428314443794079	Validated	tarbase	miR-101-5p
hsa-miR-10393-3p	1	1	0	0.7969593953818206	0.014243704840540886	Predicted Only	mirdb	miR-10393-3p
hsa-miR-105-3p	1	0	1	-1.762860454720171	0.005772043693112209	Validated	mirtarbase	miR-105-3p
hsa-miR-10523-5p	1	0	1	-2.121083223236854	0.035810765831498434	Predicted Only	mirdb	miR-10523-5p
hsa-miR-1201	1	0	1	-1.0819851158747897	0.008778504288056866	Predicted Only	pita	miR-1201
hsa-miR-1204	1	0	1	-0.2232598032425579	0.013177287564845756	Predicted Only	diana_microt	miR-1204
hsa-miR-1206	1	0	2	-1.390083312644291	0.031909216824220495	Predicted Only	diana_microt;miranda	miR-1206
hsa-miR-1208	1	1	1	0.3316966508883604	0.01045188016118482	Predicted Only	miranda;mirdb	miR-1208
hsa-miR-12119	1	0	1	-0.05239441303410147	0.027988394481362776	Predicted Only	mirdb	miR-12119
hsa-miR-12135	1	0	1	-1.7732208778746372	0.048157890697475524	Validated	tarbase	miR-12135
hsa-miR-1227-3p	1	0	2	-1.652378563612292	0.04077494222368114	Predicted Only	miranda;pita	miR-1227-3p
hsa-miR-1227-5p	1	0	1	-1.595054051110306	0.010522669351659717	Validated	mirtarbase	miR-1227-5p
hsa-miR-122b-3p	1	0	1	-0.6168431210156972	0.045531198692508046	Predicted Only	diana_microt	miR-122b-3p
hsa-miR-1231	1	0	1	-0.24061694983852083	0.03524994604242966	Predicted Only	pita	miR-1231
hsa-miR-1233-5p	1	0	1	-1.1279796161052578	0.02310073145874776	Validated	mirtarbase	miR-1233-5p
hsa-miR-1234-3p	1	0	1	-2.74761642324245	0.039268131099874155	Validated	tarbase	miR-1234-3p
hsa-miR-1236-5p	1	0	1	-0.16242174556562428	0.02687872728588991	Validated	mirtarbase	miR-1236-5p
hsa-miR-1237-3p	1	1	0	0.16005275345696324	0.03542192799691111	Predicted Only	diana_microt	miR-1237-3p
hsa-miR-1238-5p	1	0	1	-2.1701482948177593	0.004162925369106233	Validated	mirtarbase	miR-1238-5p
hsa-miR-124-3p.2	1	1	0	0.5396393585353281	0.03224473520228639	Predicted Only	targetscan	miR-124-3p.2
hsa-miR-124-5p	1	0	1	-0.46301701652892824	0.022071435964433478	Validated	tarbase	miR-124-5p
hsa-miR-1245b-3p	1	0	1	-1.8050968568923125	0.03737278223596514	Predicted Only	diana_microt	miR-1245b-3p
hsa-miR-1246	1	1	0	1.2808371178675397	0.018814258143771443	Predicted Only	diana_microt	miR-1246
hsa-miR-1249-3p	1	0	1	-0.8604128558082231	0.03956416420149617	Validated	tarbase	miR-1249-3p
hsa-miR-1250-3p	1	0	1	-0.7959175930888497	0.0133321998314932	Validated	mirtarbase	miR-1250-3p
hsa-miR-1252-3p	1	0	1	-1.8620959966396564	0.0032392576802521946	Validated	mirtarbase	miR-1252-3p
hsa-miR-1252-5p	1	0	1	-0.40459760560591873	0.022092837251024323	Predicted Only	pita	miR-1252-5p
hsa-miR-1255a	1	0	1	-1.413399897102293	0.022775205220794306	Validated	tarbase	miR-1255a
hsa-miR-1255b-5p	1	0	1	-2.309308781044016	0.04845186157361604	Predicted Only	pita	miR-1255b-5p
hsa-miR-1257	1	0	1	-0.6228158162247174	0.004488284138729795	Predicted Only	mirdb	miR-1257
hsa-miR-126-3p	1	0	1	-1.2861717738983722	0.021114418861223387	Validated	tarbase	miR-126-3p
hsa-miR-1263	1	0	1	-1.501025877901253	0.04998336282745004	Predicted Only	pita	miR-1263
hsa-miR-1267	1	1	0	0.14617843852316914	0.026998051191912967	Predicted Only	pita	miR-1267
hsa-miR-1268b	1	0	1	-0.5771372460052687	0.011221754856873305	Validated	tarbase	miR-1268b
hsa-miR-1269b	1	2	0	1.0080575262621028	0.044391107924049725	Validated	mirtarbase;diana_microt	miR-1269b
hsa-miR-1273c	1	0	1	-0.7868348817830768	0.012069834330584853	Predicted Only	miranda	miR-1273c
hsa-miR-1273d	1	1	0	0.08034104060592329	0.0016801412878558039	Predicted Only	miranda	miR-1273d
hsa-miR-1273f	1	0	1	-0.8855898106020679	0.03272058927989565	Predicted Only	diana_microt	miR-1273f
hsa-miR-128-2-5p	1	2	0	0.5718875454990131	0.03276915669278242	Validated	mirtarbase;mirdb	miR-128-2-5p
hsa-miR-1280	1	0	1	-1.0792121861555692	0.0010119315395131707	Predicted Only	miranda	miR-1280
hsa-miR-1289	1	0	1	-0.7047675418863318	0.04363882249128074	Predicted Only	diana_microt	miR-1289
hsa-miR-1296-3p	1	1	0	0.4386543878486411	0.001999330824939534	Validated	mirtarbase	miR-1296-3p
hsa-miR-1303	1	1	0	0.694236549762437	0.024594003716716543	Validated	mirtarbase	miR-1303
hsa-miR-1306-3p	1	0	1	-1.5582820233075463	0.037254708267282693	Validated	tarbase	miR-1306-3p
hsa-miR-1306-5p	1	0	2	-0.6629949145270223	0.0070452649956569075	Validated	tarbase;diana_microt	miR-1306-5p
hsa-miR-133a-3p.1	1	0	1	-1.8642717340293717	0.034856918944045905	Predicted Only	targetscan	miR-133a-3p.1
hsa-miR-135a-2-3p	1	0	1	-3.0761410998220864	0.04902363867894747	Validated	tarbase	miR-135a-2-3p
hsa-miR-140-3p.2	1	0	1	-0.6153958412959601	0.040163051473442464	Predicted Only	targetscan	miR-140-3p.2
hsa-miR-142-3p.2	1	1	0	1.2788832621503277	0.003833927018335089	Predicted Only	targetscan	miR-142-3p.2
hsa-miR-1468-5p	1	0	1	-1.6971249985165862	0.04825198140786961	Validated	tarbase	miR-1468-5p
hsa-miR-146b-3p	1	1	0	0.7620415242104477	0.017969420406967404	Predicted Only	pita	miR-146b-3p
hsa-miR-149-3p	1	0	1	-2.5725452439742353	0.025897187178721654	Predicted Only	miranda	miR-149-3p
hsa-miR-1537-3p	1	1	0	0.3578180271392065	0.007677149312803522	Predicted Only	diana_microt	miR-1537-3p
hsa-miR-17-92	1	0	1	-2.2435380632488258	0.04486209138738923	Validated	mirecords	miR-17-92
hsa-miR-181b-3p	1	0	1	-4.198428080179869	0.005197356091113761	Validated	tarbase	miR-181b-3p
hsa-miR-181c-3p	1	0	1	-0.4207731889719446	0.016650536780478436	Validated	tarbase	miR-181c-3p
hsa-miR-1825	1	0	1	-2.827928185748307	0.025259302831487734	Predicted Only	diana_microt	miR-1825
hsa-miR-183-5p.2	1	0	1	-0.395306952073715	0.025239264245843517	Predicted Only	targetscan	miR-183-5p.2
hsa-miR-1909-3p	1	1	1	-0.3464191257036551	0.010222800519084557	Predicted Only	miranda;mirdb	miR-1909-3p
hsa-miR-1909-5p	1	0	1	-0.30875547060708564	0.004889892280567437	Predicted Only	diana_microt	miR-1909-5p
hsa-miR-190b	1	0	1	-1.898907413480069	0.021530322904698553	Validated	mirtarbase	miR-190b
hsa-miR-1910-3p	1	0	1	-0.5866770154861294	0.02675839728070423	Validated	mirtarbase	miR-1910-3p
hsa-miR-1911-5p	1	0	1	-0.200453183042695	0.0015762824357952922	Validated	tarbase	miR-1911-5p
hsa-miR-1912-5p	1	0	1	-1.652133791750764	0.048420408239820974	Validated	tarbase	miR-1912-5p
hsa-miR-1913	1	1	0	0.7710482471993843	0.014601155842654409	Predicted Only	miranda	miR-1913
hsa-miR-1914-3p	1	0	2	-2.0350237957494643	0.039601464928360655	Validated	tarbase;diana_microt	miR-1914-3p
hsa-miR-1914-5p	1	1	0	1.2857439140597913	0.01247470587445423	Predicted Only	diana_microt	miR-1914-5p
hsa-miR-192-3p	1	2	2	-0.44833740994857285	0.021992550029885025	Validated	mirtarbase;tarbase;diana_microt;elmmo	miR-192-3p
hsa-miR-196a-1-3p	1	1	0	1.06164720739171	0.044638982706004755	Predicted Only	mirdb	miR-196a-1-3p
hsa-miR-196a-3p	1	0	1	-2.4777513408631853	0.035155539447907364	Validated	tarbase	miR-196a-3p
hsa-miR-1972	1	1	1	-0.8942278035928576	0.003299463839735836	Predicted Only	diana_microt;miranda	miR-1972
hsa-miR-199b-5p	1	2	2	-0.13871960623843688	0.007110979219200089	Validated	mirtarbase;elmmo;mirdb;pita	miR-199b-5p
hsa-miR-202-5p	1	0	1	-1.4162765909504342	0.04160908788512461	Predicted Only	diana_microt	miR-202-5p
hsa-miR-203a-5p	1	0	1	-1.8827551484858682	0.02379242033767514	Validated	tarbase	miR-203a-5p
hsa-miR-203b-3p	1	1	0	0.3547245470245388	0.04497061885125004	Predicted Only	diana_microt	miR-203b-3p
hsa-miR-208b-3p	1	1	0	1.2358632531208074	0.020776069060200828	Predicted Only	pita	miR-208b-3p
hsa-miR-210-5p	1	0	1	-1.7150576820478576	0.003618449731497094	Predicted Only	mirdb	miR-210-5p
hsa-miR-2116-3p	1	1	0	2.1265250223484635	0.040796268087346106	Validated	tarbase	miR-2116-3p
hsa-miR-2116-5p	1	0	1	-1.0143390141004445	0.012060204142937438	Predicted Only	miranda	miR-2116-5p
hsa-miR-212-5p	1	0	1	-2.7402136025593746	0.024391354864463213	Validated	tarbase	miR-212-5p
hsa-miR-214-5p	1	1	0	1.1566209920672264	0.009890893805073575	Predicted Only	miranda	miR-214-5p
hsa-miR-216b-3p	1	0	1	-3.9154424739867397	0.03060382532211952	Validated	mirtarbase	miR-216b-3p
hsa-miR-216b-5p	1	0	2	-1.9014506751201208	0.018341663566417993	Predicted Only	diana_microt;pita	miR-216b-5p
hsa-miR-217-3p	1	0	1	-1.8848270775604712	0.0037466772734187546	Validated	tarbase	miR-217-3p
hsa-miR-219b-3p	1	0	1	-0.7687653817043079	0.007330661890329793	Predicted Only	diana_microt	miR-219b-3p
hsa-miR-223-5p	1	0	1	-0.20695720792629824	0.01208025746862404	Validated	mirtarbase	miR-223-5p
hsa-miR-2276-3p	1	0	1	-3.174246933954321	0.012650808321079239	Validated	tarbase	miR-2276-3p
hsa-miR-2392	1	0	1	-1.196198094958219	0.018092716263839976	Predicted Only	diana_microt	miR-2392
hsa-miR-23b-5p	1	0	1	-2.2047129214404446	0.005843572829151526	Validated	tarbase	miR-23b-5p
hsa-miR-24-1-5p	1	0	1	-2.6428213336023507	0.0406461996245198	Validated	tarbase	miR-24-1-5p
hsa-miR-26a-1-3p	1	0	1	-2.730752461481962	0.01257935914862901	Validated	mirtarbase	miR-26a-1-3p
hsa-miR-2861	1	1	0	0.6171748676119011	0.032338162222877144	Predicted Only	diana_microt	miR-2861
hsa-miR-296-5p	1	1	0	0.7704127590096994	0.04059264060808346	Validated	tarbase	miR-296-5p
hsa-miR-29c-5p	1	0	1	-1.7225599549476223	0.02974287828197703	Validated	mirtarbase	miR-29c-5p
hsa-miR-301a-5p	1	0	1	-1.2085872642930817	0.03834078781260178	Validated	mirtarbase	miR-301a-5p
hsa-miR-3059-5p	1	1	0	0.252201036016923	0.0179520824206993	Predicted Only	mirdb	miR-3059-5p
hsa-miR-3085-3p	1	0	1	-5.001571456660027	0.009492448029806838	Validated	tarbase	miR-3085-3p
hsa-miR-3117-5p	1	0	1	-2.0856326675530905	0.04852487592864782	Validated	tarbase	miR-3117-5p
hsa-miR-3120-5p	1	1	0	0.3705888297491665	0.0067024798679631205	Predicted Only	diana_microt	miR-3120-5p
hsa-miR-3125	1	1	0	0.528936789936459	0.0027581711728125813	Predicted Only	miranda	miR-3125
hsa-miR-3126-3p	1	0	1	-0.8491802996283524	0.02077062373259105	Predicted Only	diana_microt	miR-3126-3p
hsa-miR-3126-5p	1	0	2	-1.0463755383494606	0.02613798396801576	Predicted Only	diana_microt;miranda	miR-3126-5p
hsa-miR-3129-3p	1	0	1	-0.5931860496799389	0.032470900183543566	Predicted Only	diana_microt	miR-3129-3p
hsa-miR-3130-3p	1	2	1	0.6246144711886744	0.011837949368637055	Predicted Only	diana_microt;miranda;mirdb	miR-3130-3p
hsa-miR-3132	1	1	1	0.045560659871889564	0.03136291213217191	Predicted Only	diana_microt;miranda	miR-3132
hsa-miR-3134	1	1	0	1.8821341393175057	0.034640037793666124	Predicted Only	diana_microt	miR-3134
hsa-miR-3135a	1	0	1	-1.6149912285262704	0.008979090686654673	Predicted Only	miranda	miR-3135a
hsa-miR-3140-5p	1	1	0	1.6013572992382006	0.036538730513770136	Predicted Only	diana_microt	miR-3140-5p
hsa-miR-3142	1	1	0	2.577291160735545	0.04078307838481851	Predicted Only	miranda	miR-3142
hsa-miR-3146	1	1	1	-0.07857273827857625	0.025572850742843004	Predicted Only	diana_microt;elmmo	miR-3146
hsa-miR-3150a-5p	1	0	1	-0.8047593604027599	0.03697105528390967	Predicted Only	diana_microt	miR-3150a-5p
hsa-miR-3150b-3p	1	1	1	-0.220901122102172	0.0023658472953829914	Predicted Only	diana_microt;mirdb	miR-3150b-3p
hsa-miR-3150b-5p	1	1	0	0.4123613709268735	0.017629528982331978	Predicted Only	diana_microt	miR-3150b-5p
hsa-miR-3151-5p	1	0	1	-1.9738203432303216	0.03796762264752761	Predicted Only	diana_microt	miR-3151-5p
hsa-miR-3152-3p	1	0	2	-1.186208847845347	0.003799206152558327	Predicted Only	diana_microt;miranda	miR-3152-3p
hsa-miR-3152-5p	1	1	0	0.41245978958563256	0.01660593877430074	Predicted Only	diana_microt	miR-3152-5p
hsa-miR-3154	1	0	2	-1.979033175612759	0.022634178827051075	Predicted Only	miranda;mirdb	miR-3154
hsa-miR-3155a	1	0	1	-1.5834259744913781	0.013263306710170581	Predicted Only	miranda	miR-3155a
hsa-miR-3155b	1	0	1	-0.01691011258031966	0.00888010267703794	Predicted Only	pictar	miR-3155b
hsa-miR-3159	1	1	0	0.14042201002866006	0.013393719919724389	Predicted Only	diana_microt	miR-3159
hsa-miR-3160-3p	1	0	1	-2.109629004918904	0.01769575040251948	Validated	mirtarbase	miR-3160-3p
hsa-miR-3162-3p	1	0	3	-0.7948439333150191	0.016749712246470153	Validated	mirtarbase;diana_microt;mirdb	miR-3162-3p
hsa-miR-3162-5p	1	1	0	0.31851939608766233	0.013855866636382417	Predicted Only	pictar	miR-3162-5p
hsa-miR-3164	1	0	1	-0.6835979944335997	0.017685658835573125	Predicted Only	miranda	miR-3164
hsa-miR-3172	1	0	1	-0.8582103043703032	0.0036709578924346716	Predicted Only	miranda	miR-3172
hsa-miR-3174	1	0	1	-0.24367285579685843	0.037315440573263914	Predicted Only	miranda	miR-3174
hsa-miR-3177-5p	1	0	1	-2.469355329599681	0.02229938300768845	Predicted Only	diana_microt	miR-3177-5p
hsa-miR-3183	1	0	1	-2.1699456039891345	0.018733842256711798	Validated	mirtarbase	miR-3183
hsa-miR-3190-3p	1	0	1	-1.0058576288085401	0.03424824612075463	Predicted Only	diana_microt	miR-3190-3p
hsa-miR-3193	1	0	1	-1.6541528321177605	0.03335001308238134	Predicted Only	miranda	miR-3193
hsa-miR-3198	1	0	1	-0.8038117721240414	0.00155738241574727	Validated	mirtarbase	miR-3198
hsa-miR-3201	1	1	0	0.3503844332498831	0.02816926609608345	Validated	mirtarbase	miR-3201
hsa-miR-3202	1	0	1	-3.691603255683075	0.04774435545410961	Predicted Only	diana_microt	miR-3202
hsa-miR-323a-5p	1	0	1	-1.6134159429311647	0.015046713337535038	Predicted Only	pita	miR-323a-5p
hsa-miR-325	1	0	1	-2.7836923725253544	0.010907003943575546	Predicted Only	pita	miR-325
hsa-miR-325-3p	1	1	0	0.636789704650284	0.00827837269892916	Predicted Only	targetscan	miR-325-3p
hsa-miR-328-5p	1	0	1	-3.6042605527734937	0.03123732969770208	Validated	mirtarbase	miR-328-5p
hsa-miR-337-3p	1	0	2	-0.9815629299303863	0.034672330032102766	Predicted Only	diana_microt;mirdb	miR-337-3p
hsa-miR-345-3p	1	0	1	-0.27323561094661986	0.021997406805399806	Validated	mirtarbase	miR-345-3p
hsa-miR-3529-5p	1	1	0	0.9780442516805052	0.019192493210313844	Predicted Only	diana_microt	miR-3529-5p
hsa-miR-3591-3p	1	0	1	-1.6813031411222363	0.004465090807527303	Validated	mirtarbase	miR-3591-3p
hsa-miR-3591-5p	1	0	1	-1.326052470412189	0.003681407624157146	Validated	mirtarbase	miR-3591-5p
hsa-miR-3606-5p	1	0	1	-0.14798427594160296	0.016657423996832222	Predicted Only	elmmo	miR-3606-5p
hsa-miR-3607-3p	1	0	1	-1.2861219561098864	0.017918056766968223	Predicted Only	elmmo	miR-3607-3p
hsa-miR-3614-3p	1	1	1	-0.3181601576700215	0.02047375374566764	Predicted Only	diana_microt;mirdb	miR-3614-3p
hsa-miR-3616-3p	1	0	1	-2.396013330575377	0.02610037624440156	Predicted Only	mirdb	miR-3616-3p
hsa-miR-3616-5p	1	0	1	-1.158477218077961	0.037411088240565736	Predicted Only	diana_microt	miR-3616-5p
hsa-miR-3619-3p	1	0	2	-0.11305735107932033	0.017105069671990353	Predicted Only	diana_microt;mirdb	miR-3619-3p
hsa-miR-3620-3p	1	0	1	-1.0416492414558347	0.03611099590919912	Validated	tarbase	miR-3620-3p
hsa-miR-3622a-5p	1	1	1	0.29146527394649313	0.011863424930721522	Predicted Only	diana_microt;elmmo	miR-3622a-5p
hsa-miR-3653-3p	1	1	1	0.3690737424310218	0.0074277749939356	Validated	mirtarbase;diana_microt	miR-3653-3p
hsa-miR-3654	1	0	1	-0.5505087014567707	0.01637122527579777	Predicted Only	diana_microt	miR-3654
hsa-miR-3657	1	0	1	-1.8605334338075843	0.022852942025288942	Validated	tarbase	miR-3657
hsa-miR-365a-5p	1	1	0	0.37039653731505506	0.04324764916999266	Validated	tarbase	miR-365a-5p
hsa-miR-3663-5p	1	0	1	-0.9117498084859916	0.001946125843329355	Predicted Only	diana_microt	miR-3663-5p
hsa-miR-3664-3p	1	0	1	-1.7309495249340134	0.022840055451961237	Predicted Only	diana_microt	miR-3664-3p
hsa-miR-3672	1	0	1	-0.382650077851376	0.009569364890921861	Predicted Only	mirdb	miR-3672
hsa-miR-3674	1	1	0	1.9522051625252237	0.04298978973203339	Predicted Only	diana_microt	miR-3674
hsa-miR-3676-5p	1	0	1	-2.8955926480761978	0.0066108666483778505	Predicted Only	pictar	miR-3676-5p
hsa-miR-3682-5p	1	0	1	-0.09999655906402183	0.0036013729588594287	Predicted Only	diana_microt	miR-3682-5p
hsa-miR-3686	1	0	1	-0.7943037549797775	0.007920468440512196	Predicted Only	elmmo	miR-3686
hsa-miR-3688-5p	1	1	2	-0.7619736971394397	0.002520515689626336	Validated	mirtarbase;diana_microt;mirdb	miR-3688-5p
hsa-miR-3689a-3p	1	0	1	-1.299367379286164	0.04702867812593468	Predicted Only	diana_microt	miR-3689a-3p
hsa-miR-3689b-3p	1	0	1	-1.5496871524410532	0.002229589579161257	Predicted Only	diana_microt	miR-3689b-3p
hsa-miR-3689c	1	0	1	-0.32477395539079945	0.01479680079035461	Predicted Only	diana_microt	miR-3689c
hsa-miR-3692-3p	1	0	1	-2.1271313581537887	0.014014892835170031	Predicted Only	mirdb	miR-3692-3p
hsa-miR-371a-3p	1	2	1	-0.025787821028706397	0.01628483025939204	Predicted Only	diana_microt;elmmo;pita	miR-371a-3p
hsa-miR-371b-3p	1	1	0	0.7783418622638143	0.038392632066970696	Predicted Only	diana_microt	miR-371b-3p
hsa-miR-376a-3p	1	0	1	-0.25791332589019844	0.021854539001593367	Predicted Only	miranda	miR-376a-3p
hsa-miR-378a-5p	1	0	1	-2.674083398659228	0.014698461741907521	Validated	tarbase	miR-378a-5p
hsa-miR-378e	1	0	1	-3.29643036358612	0.01324323545000516	Predicted Only	diana_microt	miR-378e
hsa-miR-378f	1	0	1	-0.9384039619175615	0.049088874752400445	Predicted Only	diana_microt	miR-378f
hsa-miR-378g	1	1	0	0.3026328785513467	0.03356656628963538	Predicted Only	diana_microt	miR-378g
hsa-miR-378h	1	0	1	-0.11713364489802086	0.023228986210422593	Predicted Only	diana_microt	miR-378h
hsa-miR-381-5p	1	0	1	-0.1844255254342284	0.008842586610931902	Validated	tarbase	miR-381-5p
hsa-miR-382-3p	1	0	1	-2.5839192287079924	0.005962421665433795	Validated	mirtarbase	miR-382-3p
hsa-miR-3909	1	2	0	0.9080201604681057	0.011880873341811822	Predicted Only	diana_microt;mirdb	miR-3909
hsa-miR-3911	1	0	1	-2.4541627996233464	0.030517379126278686	Predicted Only	diana_microt	miR-3911
hsa-miR-3912-3p	1	0	2	-1.9388640969937443	0.02126023256289773	Validated	mirtarbase;tarbase	miR-3912-3p
hsa-miR-3915	1	1	1	0.060609156841319484	0.01849033029912971	Predicted Only	diana_microt;mirdb	miR-3915
hsa-miR-3918	1	0	1	-0.32620801779425784	0.009073745249304922	Predicted Only	diana_microt	miR-3918
hsa-miR-3919	1	1	0	1.550070742870326	0.038777696017175914	Predicted Only	diana_microt	miR-3919
hsa-miR-3922-3p	1	0	1	-0.45290931578328214	0.03560815711505711	Predicted Only	diana_microt	miR-3922-3p
hsa-miR-3923	1	0	1	-2.8971527938209065	0.00848389601917006	Predicted Only	diana_microt	miR-3923
hsa-miR-3926	1	1	0	0.6664231331101014	0.014714363851817326	Predicted Only	mirdb	miR-3926
hsa-miR-3927-3p	1	0	1	-1.270677741061693	0.043129192154156046	Predicted Only	elmmo	miR-3927-3p
hsa-miR-3938	1	0	1	-0.22502552087150396	0.01119643705431372	Predicted Only	diana_microt	miR-3938
hsa-miR-3940-5p	1	0	1	-0.6764585526066084	0.014963332294719293	Validated	tarbase	miR-3940-5p
hsa-miR-3942-3p	1	0	1	-0.1306760724619716	0.006192307594697923	Predicted Only	diana_microt	miR-3942-3p
hsa-miR-3944-5p	1	0	2	-0.968289338141777	0.01975282466132194	Predicted Only	diana_microt;mirdb	miR-3944-5p
hsa-miR-3945	1	1	0	1.119691289374965	0.020656950316857547	Predicted Only	diana_microt	miR-3945
hsa-miR-3974	1	0	2	-0.9997160616046842	0.010700832597678529	Predicted Only	diana_microt;mirdb	miR-3974
hsa-miR-3977	1	0	1	-1.2731187016390455	0.04323796764318832	Predicted Only	diana_microt	miR-3977
hsa-miR-4252	1	0	1	-1.894919856080827	0.04858435801207088	Predicted Only	diana_microt	miR-4252
hsa-miR-4255	1	2	2	-0.7153596687190689	0.0077622629608958965	Validated	mirtarbase;elmmo;miranda;pictar	miR-4255
hsa-miR-4256	1	0	1	-0.5980939126015148	0.04656060244399123	Predicted Only	diana_microt	miR-4256
hsa-miR-4257	1	0	1	-2.7142290071643185	0.04489465382951312	Predicted Only	miranda	miR-4257
hsa-miR-4260	1	0	1	-3.3244072119315877	0.013075457225553692	Validated	mirtarbase	miR-4260
hsa-miR-4261	1	0	1	-1.1815610025367511	0.015044510796433316	Predicted Only	diana_microt	miR-4261
hsa-miR-4262	1	0	3	-0.8294855185077805	0.0054826942081563175	Predicted Only	diana_microt;elmmo;miranda	miR-4262
hsa-miR-4277	1	0	2	-1.69228789097839	0.018370941728586332	Predicted Only	miranda;mirdb	miR-4277
hsa-miR-4283	1	1	0	0.2197895869389307	0.006467033291934058	Predicted Only	diana_microt	miR-4283
hsa-miR-4286	1	0	1	-1.3694891115739425	0.03255111897387542	Validated	tarbase	miR-4286
hsa-miR-4288	1	1	0	1.05375627834013	0.03333576207398437	Predicted Only	diana_microt	miR-4288
hsa-miR-4289	1	1	1	-0.6621467421771885	0.010086204340914263	Validated	mirtarbase;diana_microt	miR-4289
hsa-miR-4297	1	0	1	-1.931190325734496	0.008252392826601864	Predicted Only	diana_microt	miR-4297
hsa-miR-4309	1	0	1	-3.8108325281955984	0.04100343738659285	Validated	mirtarbase	miR-4309
hsa-miR-431-5p	1	0	1	-1.9150543185208204	0.037410276534268636	Predicted Only	diana_microt	miR-431-5p
hsa-miR-4313	1	0	1	-0.44561854582019567	0.01874309115414508	Predicted Only	miranda	miR-4313
hsa-miR-4314	1	0	1	-0.794702758418715	0.004291676079854369	Predicted Only	diana_microt	miR-4314
hsa-miR-4325	1	1	2	-0.7023173274170422	0.016830600910121576	Predicted Only	diana_microt;elmmo;mirdb	miR-4325
hsa-miR-4327	1	0	1	-1.4716067968831903	0.018190999694867063	Predicted Only	miranda	miR-4327
hsa-miR-4329	1	0	1	-0.45911048227529516	0.027824395971139896	Predicted Only	pictar	miR-4329
hsa-miR-4419a	1	1	0	0.7896117061295573	0.02956014197203331	Predicted Only	diana_microt	miR-4419a
hsa-miR-4422	1	1	0	3.3826513798520437	0.010310932578751819	Predicted Only	diana_microt	miR-4422
hsa-miR-4425	1	0	1	-0.9200224377815108	0.03455159425362945	Validated	tarbase	miR-4425
hsa-miR-4428	1	0	1	-1.3305099133952951	0.02485785126267001	Validated	mirtarbase	miR-4428
hsa-miR-4433b-3p	1	0	1	-1.3799405013048265	0.03602852289634757	Validated	mirtarbase	miR-4433b-3p
hsa-miR-4435	1	0	1	-2.3134801028148306	0.02152060522371903	Predicted Only	diana_microt	miR-4435
hsa-miR-4436b-5p	1	1	0	0.18372804163229084	0.012020137353567408	Predicted Only	diana_microt	miR-4436b-5p
hsa-miR-4440	1	0	1	-2.035301204849249	0.04372076267213561	Predicted Only	diana_microt	miR-4440
hsa-miR-4443	1	0	1	-1.1418131964836093	0.03366520972223953	Predicted Only	diana_microt	miR-4443
hsa-miR-4444	1	1	0	0.8556544111621884	0.01849418957764283	Predicted Only	diana_microt	miR-4444
hsa-miR-4447	1	0	1	-0.2194376145755934	0.040538604947505524	Validated	mirtarbase	miR-4447
hsa-miR-4448	1	0	1	-0.03422743819267737	0.04882043535239063	Predicted Only	diana_microt	miR-4448
hsa-miR-4453	1	0	1	-1.257384366001749	0.016230822926620023	Predicted Only	diana_microt	miR-4453
hsa-miR-4454	1	0	1	-1.1836584587502288	0.03506582300481387	Validated	tarbase	miR-4454
hsa-miR-4455	1	0	1	-1.996425684606279	0.007457846425939351	Validated	tarbase	miR-4455
hsa-miR-4456	1	1	1	-0.7265603427098057	0.0014074404982384295	Validated	mirtarbase;diana_microt	miR-4456
hsa-miR-4458	1	0	1	-1.102631256654202	0.036316694341599946	Predicted Only	diana_microt	miR-4458
hsa-miR-4459	1	1	0	0.6693482461680151	0.02374791405745782	Predicted Only	diana_microt	miR-4459
hsa-miR-4463	1	0	2	-1.7515075998288288	0.022688763645477596	Validated	mirtarbase;mirdb	miR-4463
hsa-miR-4466	1	1	0	0.2600551460710995	0.005340634117601439	Predicted Only	diana_microt	miR-4466
hsa-miR-4471	1	0	1	-2.2208400448071473	0.02267693674657494	Predicted Only	diana_microt	miR-4471
hsa-miR-4473	1	0	1	-1.0783106712394264	0.04549659533635714	Validated	tarbase	miR-4473
hsa-miR-4474-5p	1	0	1	-0.20070335733947708	0.023857295736437665	Predicted Only	diana_microt	miR-4474-5p
hsa-miR-4476	1	0	1	-0.3642256933734184	0.03646126061584801	Predicted Only	diana_microt	miR-4476
hsa-miR-4481	1	0	1	-1.52982797256146	0.016400170201202855	Validated	mirtarbase	miR-4481
hsa-miR-4486	1	0	1	-0.7232698286754206	0.030150361950742083	Validated	mirtarbase	miR-4486
hsa-miR-4487	1	0	1	-2.6428149591395975	0.012451498065609485	Validated	mirtarbase	miR-4487
hsa-miR-4490	1	0	1	-0.7077638037075642	0.04776816443307325	Predicted Only	diana_microt	miR-4490
hsa-miR-4491	1	0	1	-2.163798090313356	0.045355674678459766	Validated	tarbase	miR-4491
hsa-miR-4494	1	0	1	-2.661404428579997	0.04250876186531969	Validated	mirtarbase	miR-4494
hsa-miR-4499	1	0	2	-0.9909927782822214	0.012359814477153123	Validated	mirtarbase;mirdb	miR-4499
hsa-miR-449c-3p	1	1	0	1.2669594085031335	0.018284577367361637	Predicted Only	diana_microt	miR-449c-3p
hsa-miR-4500	1	0	1	-1.6299245193417116	0.04123729647602886	Predicted Only	diana_microt	miR-4500
hsa-miR-4503	1	1	1	-0.03392551722003556	0.018831353512592616	Predicted Only	diana_microt;mirdb	miR-4503
hsa-miR-4504	1	0	1	-1.50493256771158	0.0156695046457462	Predicted Only	mirdb	miR-4504
hsa-miR-4509	1	1	0	0.2277369694721827	0.013348355785012245	Predicted Only	diana_microt	miR-4509
hsa-miR-450a-2-3p	1	0	1	-2.2562403478595274	0.005460224759066478	Validated	mirtarbase	miR-450a-2-3p
hsa-miR-4514	1	1	0	0.348963197817561	0.03829946756060235	Predicted Only	diana_microt	miR-4514
hsa-miR-451b	1	0	2	-1.0339574813635584	0.03214951309096068	Predicted Only	diana_microt;mirdb	miR-451b
hsa-miR-452-3p	1	1	0	0.7145725195017938	0.04378787669772283	Predicted Only	miranda	miR-452-3p
hsa-miR-4524b-5p	1	0	1	-0.9587108914555558	0.03194804850756191	Predicted Only	diana_microt	miR-4524b-5p
hsa-miR-4528	1	1	0	0.9169057447091957	0.02089504811540246	Predicted Only	diana_microt	miR-4528
hsa-miR-4529-3p	1	0	1	-0.3284075792508133	0.024987079861108215	Predicted Only	diana_microt	miR-4529-3p
hsa-miR-4533	1	0	1	-0.6219840453497191	0.04683241470111534	Predicted Only	diana_microt	miR-4533
hsa-miR-4534	1	0	1	-0.6728697711555859	0.031113029875094074	Predicted Only	diana_microt	miR-4534
hsa-miR-4536-5p	1	0	1	-0.8976428680806223	0.017737204934936017	Predicted Only	mirdb	miR-4536-5p
hsa-miR-4638-3p	1	0	1	-1.920344847618245	0.04417860146309249	Predicted Only	diana_microt	miR-4638-3p
hsa-miR-4645-3p	1	1	1	-0.385406347108002	0.024371115668211134	Predicted Only	diana_microt;mirdb	miR-4645-3p
hsa-miR-4646-5p	1	0	1	-2.0784509885170923	0.04768666557502002	Validated	mirtarbase	miR-4646-5p
hsa-miR-4647	1	0	1	-2.1777542008220077	0.03878282619081438	Validated	mirtarbase	miR-4647
hsa-miR-4649-3p	1	0	1	-0.8051520890056711	0.005629298498621211	Predicted Only	diana_microt	miR-4649-3p
hsa-miR-4649-5p	1	0	1	-2.411619445508288	0.03989376298082061	Validated	mirtarbase	miR-4649-5p
hsa-miR-4650-3p	1	0	1	-0.31558159236758576	0.025161896330304447	Predicted Only	diana_microt	miR-4650-3p
hsa-miR-4659a-3p	1	0	2	-1.4719630909159753	0.01940700262854807	Predicted Only	diana_microt;mirdb	miR-4659a-3p
hsa-miR-4659a-5p	1	0	1	-0.10868242881256607	0.045016352605074646	Predicted Only	diana_microt	miR-4659a-5p
hsa-miR-4659b-3p	1	1	1	-0.7847424938286436	0.011959195310017094	Predicted Only	diana_microt;mirdb	miR-4659b-3p
hsa-miR-4659b-5p	1	0	1	-1.7565363087529122	0.02718728555599228	Predicted Only	diana_microt	miR-4659b-5p
hsa-miR-4664-5p	1	0	1	-1.702219957905908	0.010730607232311742	Validated	tarbase	miR-4664-5p
hsa-miR-4665-5p	1	2	1	-0.6271591582519611	0.001290020031388849	Validated	mirtarbase;diana_microt;mirdb	miR-4665-5p
hsa-miR-4670-3p	1	1	0	1.951879855031069	0.03367146607162431	Predicted Only	diana_microt	miR-4670-3p
hsa-miR-4674	1	0	1	-2.0085699076186136	0.04184357721405104	Predicted Only	diana_microt	miR-4674
hsa-miR-4675	1	0	1	-0.5126862862080683	0.005679853318724781	Validated	mirtarbase	miR-4675
hsa-miR-4676-3p	1	0	1	-2.355315297622891	0.008991073907585814	Predicted Only	diana_microt	miR-4676-3p
hsa-miR-4677-5p	1	1	0	1.4493629115734334	0.04720970087172464	Predicted Only	diana_microt	miR-4677-5p
hsa-miR-4678	1	0	1	-0.6519657936783849	0.012482284024590628	Predicted Only	diana_microt	miR-4678
hsa-miR-4681	1	0	1	-1.0930086552483427	0.01545211018365808	Predicted Only	diana_microt	miR-4681
hsa-miR-4684-3p	1	1	0	0.8531121594028865	0.04347720453212969	Predicted Only	diana_microt	miR-4684-3p
hsa-miR-4684-5p	1	0	1	-1.8763394583012671	0.019489529456244784	Predicted Only	diana_microt	miR-4684-5p
hsa-miR-4685-5p	1	1	0	1.27722231650321	0.018646923683583738	Predicted Only	diana_microt	miR-4685-5p
hsa-miR-4686	1	1	0	0.5994294549500818	0.034316167711280286	Predicted Only	diana_microt	miR-4686
hsa-miR-4687-3p	1	0	1	-1.0978427794743022	0.016880586983636023	Validated	mirtarbase	miR-4687-3p
hsa-miR-4687-5p	1	1	0	0.18961039416931647	0.027136351305292922	Predicted Only	pictar	miR-4687-5p
hsa-miR-4689	1	0	1	-0.25565640573604204	0.0016364421276375651	Predicted Only	diana_microt	miR-4689
hsa-miR-4690-3p	1	0	1	-1.0364494304259046	0.03649103714432567	Predicted Only	diana_microt	miR-4690-3p
hsa-miR-4692	1	0	1	-0.9122311130665034	0.04002363294223324	Predicted Only	diana_microt	miR-4692
hsa-miR-4693-5p	1	0	1	-1.2246029557649716	0.02803442982421257	Predicted Only	diana_microt	miR-4693-5p
hsa-miR-4694-3p	1	1	0	0.986407022166665	0.00753188713057898	Predicted Only	diana_microt	miR-4694-3p
hsa-miR-4694-5p	1	1	0	0.21939046396758288	0.026267598500009627	Predicted Only	diana_microt	miR-4694-5p
hsa-miR-4695-3p	1	0	1	-0.630480509115519	0.04089126299438067	Predicted Only	diana_microt	miR-4695-3p
hsa-miR-4697-3p	1	0	2	-1.6148961061155047	0.006953754180576653	Predicted Only	diana_microt;mirdb	miR-4697-3p
hsa-miR-4699-5p	1	0	1	-1.3517844896563291	0.03591468931385316	Validated	mirtarbase	miR-4699-5p
hsa-miR-4700-5p	1	1	0	0.5297773481843608	0.044176994741428645	Predicted Only	diana_microt	miR-4700-5p
hsa-miR-4701-5p	1	0	1	-2.186513508071269	0.024488910534419123	Predicted Only	diana_microt	miR-4701-5p
hsa-miR-4703-5p	1	0	1	-0.4788840449849259	0.032562008613720536	Predicted Only	diana_microt	miR-4703-5p
hsa-miR-4709-3p	1	1	0	0.4165685873873881	0.009783697006525472	Predicted Only	diana_microt	miR-4709-3p
hsa-miR-4710	1	0	1	-0.641969228305817	0.010946700075641275	Predicted Only	diana_microt	miR-4710
hsa-miR-4712-5p	1	1	0	0.19120687396976266	0.031744319547899066	Predicted Only	diana_microt	miR-4712-5p
hsa-miR-4715-3p	1	0	1	-1.4463370488688339	0.049563976015429945	Predicted Only	diana_microt	miR-4715-3p
hsa-miR-4717-3p	1	0	1	-3.651053167470764	0.006698961709626019	Predicted Only	diana_microt	miR-4717-3p
hsa-miR-4718	1	0	1	-0.5004109665765821	0.02403631615242921	Predicted Only	diana_microt	miR-4718
hsa-miR-4721	1	0	1	-1.3313224633822465	0.037606511140707885	Validated	mirtarbase	miR-4721
hsa-miR-4723-3p	1	1	0	0.15682509761167607	0.006213892721105367	Validated	mirtarbase	miR-4723-3p
hsa-miR-4723-5p	1	0	3	-1.1548351992953312	0.01084373142174445	Validated	mirtarbase;diana_microt;mirdb	miR-4723-5p
hsa-miR-4724-5p	1	0	1	-0.57294308546105	0.03354706600075588	Predicted Only	diana_microt	miR-4724-5p
hsa-miR-4726-5p	1	0	1	-1.777586881994985	0.026130823307903485	Validated	mirtarbase	miR-4726-5p
hsa-miR-4728-3p	1	0	1	-1.8925411526576275	0.0334446350960061	Validated	tarbase	miR-4728-3p
hsa-miR-4728-5p	1	0	1	-0.15451756402506395	0.01713749370374717	Predicted Only	diana_microt	miR-4728-5p
hsa-miR-4732-5p	1	0	1	-0.658380508673167	0.033333164632087575	Predicted Only	diana_microt	miR-4732-5p
hsa-miR-4733-5p	1	0	2	-1.5071696089970796	0.012934626137372108	Predicted Only	diana_microt;mirdb	miR-4733-5p
hsa-miR-4735-5p	1	1	0	0.4416148694202373	0.011107594380853698	Predicted Only	diana_microt	miR-4735-5p
hsa-miR-4739	1	0	1	-0.5102274371314723	0.020624357573222372	Predicted Only	diana_microt	miR-4739
hsa-miR-4741	1	0	1	-1.9668829859781016	0.03984863303252496	Validated	mirtarbase	miR-4741
hsa-miR-4742-5p	1	1	0	1.09388002495323	0.015086146088317036	Predicted Only	diana_microt	miR-4742-5p
hsa-miR-4744	1	0	2	-0.6939515634220679	0.0010268792430870235	Predicted Only	diana_microt;mirdb	miR-4744
hsa-miR-4746-5p	1	0	1	-2.865663121405564	0.00965134448884055	Validated	tarbase	miR-4746-5p
hsa-miR-4752	1	0	1	-0.3117426251003131	0.0010347840471658855	Predicted Only	diana_microt	miR-4752
hsa-miR-4753-5p	1	0	3	-1.445879994495897	0.018909651511115955	Validated	mirtarbase;diana_microt;mirdb	miR-4753-5p
hsa-miR-4755-5p	1	0	1	-3.3611730629753995	0.049767807938624176	Validated	tarbase	miR-4755-5p
hsa-miR-4758-5p	1	0	1	-1.345179377600293	0.04024199713254348	Validated	mirtarbase	miR-4758-5p
hsa-miR-4760-3p	1	1	0	0.20172252431568605	0.0035511349926237016	Predicted Only	diana_microt	miR-4760-3p
hsa-miR-4761-3p	1	1	0	1.6623149742081686	0.038507872102782136	Predicted Only	diana_microt	miR-4761-3p
hsa-miR-4762-3p	1	0	1	-1.573674057664651	0.03785017312271521	Predicted Only	diana_microt	miR-4762-3p
hsa-miR-4764-5p	1	0	1	-0.21490035835251475	0.04526089889835567	Predicted Only	diana_microt	miR-4764-5p
hsa-miR-4766-3p	1	1	0	0.6822046893863669	0.02232880475977436	Predicted Only	diana_microt	miR-4766-3p
hsa-miR-4768-5p	1	0	2	-1.5825266165179812	0.03789051587716676	Validated	tarbase;mirdb	miR-4768-5p
hsa-miR-4769-3p	1	0	1	-1.2652811121320857	0.01017860061954707	Predicted Only	mirdb	miR-4769-3p
hsa-miR-4772-3p	1	0	1	-0.3758951517904691	0.021948832570109517	Predicted Only	diana_microt	miR-4772-3p
hsa-miR-4772-5p	1	1	0	1.014758031114017	0.006171227485872805	Predicted Only	diana_microt	miR-4772-5p
hsa-miR-4776-3p	1	0	1	-0.420426949864793	0.023577129024080934	Predicted Only	diana_microt	miR-4776-3p
hsa-miR-4776-5p	1	1	1	0.0427808028100185	0.03289170729904436	Predicted Only	diana_microt;mirdb	miR-4776-5p
hsa-miR-4780	1	1	0	0.6289150988268142	0.02313132694945671	Predicted Only	diana_microt	miR-4780
hsa-miR-4782-3p	1	1	0	0.6168692167736707	0.016734206657391042	Predicted Only	diana_microt	miR-4782-3p
hsa-miR-4784	1	1	1	-0.2858201419857212	0.010902937254868447	Predicted Only	diana_microt;mirdb	miR-4784
hsa-miR-4789-5p	1	1	0	0.646770883122272	0.02306303551164456	Predicted Only	diana_microt	miR-4789-5p
hsa-miR-4791	1	0	1	-1.124199668126478	0.04630764845106751	Validated	mirtarbase	miR-4791
hsa-miR-4793-5p	1	1	1	-0.5321356996543573	0.008079717051936313	Validated	mirtarbase;mirdb	miR-4793-5p
hsa-miR-4796-3p	1	1	0	0.6303544769472027	0.0018915218468755484	Predicted Only	diana_microt	miR-4796-3p
hsa-miR-483-3p.1	1	0	1	-1.7616707349659777	0.02175731906690635	Predicted Only	targetscan	miR-483-3p.1
hsa-miR-483-3p.2	1	0	1	-0.3229310905377323	0.02717535123275593	Predicted Only	targetscan	miR-483-3p.2
hsa-miR-487b-5p	1	0	1	-1.5092781977283782	0.04741863489174284	Validated	tarbase	miR-487b-5p
hsa-miR-489-3p	1	0	1	-2.467530015331827	0.04491888425732032	Validated	tarbase	miR-489-3p
hsa-miR-490-3p	1	0	1	-2.071587267949451	0.027806715621147306	Validated	mirtarbase	miR-490-3p
hsa-miR-492	1	0	1	-1.917774210485338	0.0436434789642226	Validated	mirtarbase	miR-492
hsa-miR-494-5p	1	0	1	-2.321306771283584	0.04206254533538595	Validated	mirtarbase	miR-494-5p
hsa-miR-495-5p	1	0	1	-1.8129765855013673	0.02487118048220873	Predicted Only	mirdb	miR-495-5p
hsa-miR-498	1	0	1	-3.974763261795433	0.026750837601255628	Validated	mirtarbase	miR-498
hsa-miR-499b-3p	1	0	1	-0.826264308323589	0.040318345692008734	Predicted Only	diana_microt	miR-499b-3p
hsa-miR-5000-3p	1	0	1	-0.507368186588659	0.048498095496324826	Validated	tarbase	miR-5000-3p
hsa-miR-5000-5p	1	1	0	0.16963225901703904	0.02373852423974313	Predicted Only	diana_microt	miR-5000-5p
hsa-miR-5001-5p	1	1	0	0.9196682921815162	0.029029879078036176	Predicted Only	diana_microt	miR-5001-5p
hsa-miR-5006-5p	1	0	1	-1.5466531006014073	0.01867989406664856	Validated	mirtarbase	miR-5006-5p
hsa-miR-5007-3p	1	1	1	-0.32313476681736175	0.009239140344318005	Predicted Only	diana_microt;mirdb	miR-5007-3p
hsa-miR-5007-5p	1	0	1	-0.6447723015222214	0.00854826055909507	Predicted Only	diana_microt	miR-5007-5p
hsa-miR-5009-5p	1	0	1	-0.48364916193860436	0.0354028479361441	Predicted Only	diana_microt	miR-5009-5p
hsa-miR-500a-5p	1	1	2	0.1916287271459752	0.002481075295014307	Predicted Only	diana_microt;elmmo;pita	miR-500a-5p
hsa-miR-500b-3p	1	0	1	-2.2935395828540894	0.04861462599318475	Predicted Only	mirdb	miR-500b-3p
hsa-miR-5010-5p	1	1	2	-0.8039775429116266	0.004196131855249405	Validated	mirtarbase;diana_microt;mirdb	miR-5010-5p
hsa-miR-5011-3p	1	1	1	-0.31603422996245784	0.01151465779868886	Predicted Only	diana_microt;mirdb	miR-5011-3p
hsa-miR-503-3p	1	0	1	-2.5584709167594735	0.0017394212775398046	Validated	tarbase	miR-503-3p
hsa-miR-504-3p	1	0	1	-0.5875384091224084	0.03906119988881983	Validated	mirtarbase	miR-504-3p
hsa-miR-505-3p.1	1	0	1	-0.7790090114944741	0.04859191517019645	Predicted Only	targetscan	miR-505-3p.1
hsa-miR-506-5p	1	0	1	-0.3855175239524642	0.047518844088772313	Validated	mirtarbase	miR-506-5p
hsa-miR-5089-3p	1	0	1	-1.5038915182392059	0.026491935909958558	Validated	mirtarbase	miR-5089-3p
hsa-miR-5096	1	0	1	-2.2034460108210885	0.0423054788261652	Predicted Only	diana_microt	miR-5096
hsa-miR-510-3p	1	0	1	-1.3880257566104348	0.022133861675392837	Validated	mirtarbase	miR-510-3p
hsa-miR-512-5p	1	0	3	-0.8461895208047819	0.004898232246749103	Validated	mirtarbase;miranda;pita	miR-512-5p
hsa-miR-513a-5p	1	0	1	-1.052498791545958	0.03074570409418084	Validated	tarbase	miR-513a-5p
hsa-miR-513b-3p	1	0	1	-0.9277562971101047	0.03196576492046006	Predicted Only	mirdb	miR-513b-3p
hsa-miR-514b-3p	1	0	3	-1.9881306420184253	0.0015727051917929203	Predicted Only	diana_microt;miranda;mirdb	miR-514b-3p
hsa-miR-517b-3p	1	1	0	0.7104133730809572	0.0020625945734791457	Predicted Only	pita	miR-517b-3p
hsa-miR-5187-3p	1	0	1	-1.8716316332648744	0.020070636038668457	Predicted Only	diana_microt	miR-5187-3p
hsa-miR-5189-5p	1	0	1	-1.3671159119126135	0.00443936730013229	Predicted Only	diana_microt	miR-5189-5p
hsa-miR-518a-3p	1	1	0	0.1309979611082953	0.042172305817483	Predicted Only	pita	miR-518a-3p
hsa-miR-518b	1	0	2	-2.446825301014944	0.007450799487764016	Validated	tarbase;pita	miR-518b
hsa-miR-518c-3p	1	0	3	-1.535358690372191	0.022595334377372638	Validated	mirtarbase;tarbase;pita	miR-518c-3p
hsa-miR-518d-3p	1	0	1	-0.7207760610973326	0.03931256687431597	Predicted Only	pita	miR-518d-3p
hsa-miR-518e-3p	1	0	1	-1.8934307045400658	0.006728314952459186	Validated	tarbase	miR-518e-3p
hsa-miR-518e-5p	1	0	1	-0.9928698588408488	0.041812593873124575	Validated	mirtarbase	miR-518e-5p
hsa-miR-518f-3p	1	0	2	-1.677878094705499	0.030606898529687898	Validated	tarbase;pita	miR-518f-3p
hsa-miR-5192	1	0	1	-2.2379119812907735	0.021897701291134584	Predicted Only	diana_microt	miR-5192
hsa-miR-5193	1	1	0	0.23762525867366013	0.04151384820439853	Predicted Only	diana_microt	miR-5193
hsa-miR-5194	1	0	1	-1.320374799726273	0.04406338532851078	Predicted Only	diana_microt	miR-5194
hsa-miR-5195-3p	1	1	2	-0.6253593338310369	0.02044127432466485	Validated	mirtarbase;diana_microt;targetscan	miR-5195-3p
hsa-miR-5196-3p	1	0	1	-1.1000275559936676	0.03297241175780073	Validated	mirtarbase	miR-5196-3p
hsa-miR-5197-5p	1	1	0	0.007417837316678222	0.032829615429509434	Predicted Only	diana_microt	miR-5197-5p
hsa-miR-519e-3p	1	1	1	-0.013019799920933328	0.005977113962406293	Predicted Only	diana_microt;pita	miR-519e-3p
hsa-miR-520g-5p	1	0	1	-1.4198019172733052	0.015968120392179118	Validated	mirtarbase	miR-520g-5p
hsa-miR-523-5p	1	0	1	-1.4701953811837618	0.015239077473524959	Validated	mirtarbase	miR-523-5p
hsa-miR-524-3p	1	1	1	-0.7685218502322638	0.03696721992944368	Validated	mirtarbase;mirdb	miR-524-3p
hsa-miR-525-3p	1	0	2	-0.6161298670204232	0.012350464635528625	Validated	mirtarbase;mirdb	miR-525-3p
hsa-miR-526a	1	0	1	-2.9878399975214855	0.032677654263097794	Validated	mirtarbase	miR-526a
hsa-miR-548ad-3p	1	1	0	0.2995048132694159	0.037740436770021916	Predicted Only	diana_microt	miR-548ad-3p
hsa-miR-548ad-5p	1	1	0	3.958864871055411	0.01547670964873396	Predicted Only	mirdb	miR-548ad-5p
hsa-miR-548ae-5p	1	1	0	0.2246392771824569	0.009738529204158113	Predicted Only	mirdb	miR-548ae-5p
hsa-miR-548ao-5p	1	1	0	0.9755650686410626	0.016799532745499165	Predicted Only	diana_microt	miR-548ao-5p
hsa-miR-548as-3p	1	0	2	-1.3815708648046638	0.005514146572211757	Validated	mirtarbase;diana_microt	miR-548as-3p
hsa-miR-548at-3p	1	0	1	-0.5000461808323994	0.006348175967577845	Predicted Only	diana_microt	miR-548at-3p
hsa-miR-548au-3p	1	0	1	-0.7163661495217062	0.014847817297792061	Predicted Only	diana_microt	miR-548au-3p
hsa-miR-548ax	1	0	1	-2.0902775193592236	0.01180052404734306	Predicted Only	diana_microt	miR-548ax
hsa-miR-548ay-5p	1	1	0	2.1857958722063304	0.008068066371837632	Predicted Only	mirdb	miR-548ay-5p
hsa-miR-548az-3p	1	0	1	-0.13707647134734663	0.044200418129097675	Predicted Only	mirdb	miR-548az-3p
hsa-miR-548bb-5p	1	0	1	-1.2102366639195798	0.03624126233439893	Predicted Only	mirdb	miR-548bb-5p
hsa-miR-548bc	1	0	1	-1.2822990647835124	0.007719292839523405	Predicted Only	mirdb	miR-548bc
hsa-miR-548j-3p	1	0	1	-0.8929695168166836	0.030844201894709843	Predicted Only	mirdb	miR-548j-3p
hsa-miR-548q	1	0	1	-3.016875152941122	0.009152516081463547	Validated	tarbase	miR-548q
hsa-miR-548u	1	0	1	-0.2989364024204103	0.017188299754867332	Predicted Only	diana_microt	miR-548u
hsa-miR-550b-3p	1	0	1	-1.7151381155253567	0.046727610364323484	Predicted Only	diana_microt	miR-550b-3p
hsa-miR-556-3p	1	0	1	-2.0228553931312585	0.014065486730076373	Predicted Only	elmmo	miR-556-3p
hsa-miR-5572	1	1	1	-1.2564452586026387	0.006464950895868242	Validated	mirtarbase;diana_microt	miR-5572
hsa-miR-5581-5p	1	0	1	-1.2429293388489793	0.02415788488020189	Predicted Only	diana_microt	miR-5581-5p
hsa-miR-5582-3p	1	0	1	-0.6587897636018367	0.04076561794895679	Predicted Only	diana_microt	miR-5582-3p
hsa-miR-5583-5p	1	0	1	-0.6250865058731583	0.015372858292190358	Predicted Only	diana_microt	miR-5583-5p
hsa-miR-5586-3p	1	0	2	-0.9357640175083416	0.016759591588750483	Validated	mirtarbase;diana_microt	miR-5586-3p
hsa-miR-5586-5p	1	1	0	0.19121455741835347	0.040449795222375545	Predicted Only	diana_microt	miR-5586-5p
hsa-miR-5587-5p	1	0	1	-0.6743855007551538	0.046072029421105984	Predicted Only	diana_microt	miR-5587-5p
hsa-miR-5589-5p	1	0	1	-1.051063881289867	0.011616859365720301	Predicted Only	diana_microt	miR-5589-5p
hsa-miR-5590-5p	1	0	1	-0.42525417704460755	0.03780439239926636	Predicted Only	diana_microt	miR-5590-5p
hsa-miR-562	1	1	0	0.221649766123441	0.03543365710042417	Predicted Only	diana_microt	miR-562
hsa-miR-5681b	1	0	1	-1.9189763269657822	0.010147477887105197	Validated	mirtarbase	miR-5681b
hsa-miR-5682	1	1	0	0.08310840167537104	0.02299706549360417	Predicted Only	diana_microt	miR-5682
hsa-miR-5683	1	0	1	-2.027538205055814	0.011742524832719939	Predicted Only	diana_microt	miR-5683
hsa-miR-5685	1	0	1	-1.5108214969449045	0.0117281361783389	Predicted Only	diana_microt	miR-5685
hsa-miR-5689	1	0	1	-0.8551038041301985	0.010634744819020853	Predicted Only	diana_microt	miR-5689
hsa-miR-5691	1	0	1	-0.9751464339622578	0.029634252942865716	Predicted Only	diana_microt	miR-5691
hsa-miR-5694	1	0	1	-1.9490792720079395	0.008684994554379955	Predicted Only	diana_microt	miR-5694
hsa-miR-5697	1	1	0	1.8736787345627004	0.016904452971881256	Predicted Only	diana_microt	miR-5697
hsa-miR-5698	1	1	2	-0.4135199371415535	0.0022077900832518935	Validated	mirtarbase;diana_microt;mirdb	miR-5698
hsa-miR-5699-5p	1	1	0	0.9202247434102717	0.03741011489578523	Validated	mirtarbase	miR-5699-5p
hsa-miR-5702	1	1	1	-1.1187222304927746	0.039397705621551725	Validated	mirtarbase;diana_microt	miR-5702
hsa-miR-5704	1	0	1	-1.793441820259877	0.025515863924985754	Predicted Only	mirdb	miR-5704
hsa-miR-571	1	0	1	-1.2131555239998795	0.03916177883045748	Predicted Only	pita	miR-571
hsa-miR-572	1	0	1	-0.2403664690255875	0.010200232282048093	Predicted Only	pita	miR-572
hsa-miR-581	1	1	1	-0.528690450976758	0.03534165184362792	Predicted Only	diana_microt;pita	miR-581
hsa-miR-584-3p	1	0	1	-0.4532960045969062	0.0019406602766830474	Predicted Only	diana_microt	miR-584-3p
hsa-miR-585-3p	1	0	1	-2.013825359937841	0.04195854342961684	Predicted Only	pita	miR-585-3p
hsa-miR-593-3p	1	0	1	-0.6987169953750212	0.018302382197696716	Predicted Only	diana_microt	miR-593-3p
hsa-miR-593-5p	1	0	1	-0.7793652120732584	0.04367063322546892	Predicted Only	miranda	miR-593-5p
hsa-miR-596	1	1	0	0.7093917999587223	0.04615055915317499	Predicted Only	miranda	miR-596
hsa-miR-597-3p	1	0	1	-0.6791858381640766	0.03622390526137315	Validated	tarbase	miR-597-3p
hsa-miR-598-3p	1	0	1	-2.3149886145625844	0.04762478551943787	Validated	tarbase	miR-598-3p
hsa-miR-599	1	0	1	-0.470078809790391	0.03161983382049948	Predicted Only	pictar	miR-599
hsa-miR-600	1	0	1	-0.6480364628904326	0.021778862311970446	Predicted Only	miranda	miR-600
hsa-miR-601	1	1	0	1.8296827117629073	0.01622946108132601	Predicted Only	pita	miR-601
hsa-miR-604	1	1	1	0.02856753892586117	0.04230158016481437	Predicted Only	microcosm;pita	miR-604
hsa-miR-6071	1	0	1	-0.49110157568160545	0.018334379772190008	Predicted Only	pictar	miR-6071
hsa-miR-6074	1	0	1	-2.0961188246545626	0.03980602607293986	Validated	mirtarbase	miR-6074
hsa-miR-6076	1	0	1	-1.4447164817781937	0.030650572328362616	Predicted Only	mirdb	miR-6076
hsa-miR-6127	1	0	1	-2.034980820202298	0.04600328968977556	Predicted Only	pictar	miR-6127
hsa-miR-6131	1	0	1	-0.3681532650427729	0.032705663503846155	Predicted Only	pictar	miR-6131
hsa-miR-6133	1	0	1	-0.8619716538318729	0.009230093255406246	Predicted Only	pictar	miR-6133
hsa-miR-616-3p	1	0	2	-3.17367153015202	0.01543626229930669	Validated	mirtarbase;diana_microt	miR-616-3p
hsa-miR-617	1	0	1	-0.753928935539584	0.045329159578308464	Predicted Only	pita	miR-617
hsa-miR-620	1	0	1	-1.8059453410072557	0.023240695827873425	Validated	mirtarbase	miR-620
hsa-miR-624-3p	1	0	1	-0.7777508796631416	0.027092109227785842	Validated	mirtarbase	miR-624-3p
hsa-miR-628-3p	1	0	2	-0.7824861082496366	0.024265875872690232	Predicted Only	miranda;pita	miR-628-3p
hsa-miR-628-5p	1	0	1	-0.8124563358086213	0.005076153502799571	Validated	tarbase	miR-628-5p
hsa-miR-629-3p	1	0	1	-0.6357314086345158	0.03724632270052098	Validated	tarbase	miR-629-3p
hsa-miR-631	1	0	1	-0.46365397712411044	0.0138409503409639	Predicted Only	pita	miR-631
hsa-miR-632	1	1	0	0.8404760551437678	0.0369694172909949	Predicted Only	diana_microt	miR-632
hsa-miR-635	1	1	1	0.2104881809986704	0.03681465736473911	Predicted Only	diana_microt;miranda	miR-635
hsa-miR-637	1	0	1	-0.08144278019035506	0.0193442862466909	Predicted Only	pita	miR-637
hsa-miR-639	1	0	1	-1.067702781451311	0.042929494151147087	Predicted Only	mirdb	miR-639
hsa-miR-642a-3p	1	0	1	-0.8184029083529052	0.029510152704082433	Predicted Only	diana_microt	miR-642a-3p
hsa-miR-642b-3p	1	1	0	0.5221344259246188	0.026934832850005478	Predicted Only	diana_microt	miR-642b-3p
hsa-miR-642b-5p	1	0	1	-0.18832261927033483	0.0034310245364904406	Predicted Only	mirdb	miR-642b-5p
hsa-miR-643	1	0	1	-2.897049253113831	0.03319620045484044	Validated	tarbase	miR-643
hsa-miR-644a	1	0	1	-3.1944712414252425	0.049858402977231896	Validated	mirtarbase	miR-644a
hsa-miR-647	1	1	1	0.356154420566664	0.031624556235736234	Predicted Only	microcosm;pita	miR-647
hsa-miR-649	1	0	3	-1.2417020304587432	0.002874677939573303	Predicted Only	diana_microt;elmmo;pita	miR-649
hsa-miR-6499-3p	1	0	1	-2.6396401366870466	0.016870834620203824	Validated	mirtarbase	miR-6499-3p
hsa-miR-6501-5p	1	1	0	0.7342920522853542	0.01432422361127101	Predicted Only	mirdb	miR-6501-5p
hsa-miR-6505-3p	1	0	1	-1.4147137854489826	0.04562923424667679	Predicted Only	mirdb	miR-6505-3p
hsa-miR-6507-3p	1	0	1	-1.6336324636227844	0.018977781664114447	Validated	mirtarbase	miR-6507-3p
hsa-miR-6508-3p	1	0	1	-1.6664263106300823	0.039807368032867094	Validated	mirtarbase	miR-6508-3p
hsa-miR-6508-5p	1	0	1	-0.1449843409600568	0.014963013991946356	Predicted Only	mirdb	miR-6508-5p
hsa-miR-6509-5p	1	0	1	-2.450892021309668	0.04873281029541977	Validated	mirtarbase	miR-6509-5p
hsa-miR-651-5p	1	0	1	-0.5725389069866341	0.0024797696261666716	Predicted Only	elmmo	miR-651-5p
hsa-miR-6510-3p	1	0	1	-0.8761350758747593	0.01971017907187343	Validated	mirtarbase	miR-6510-3p
hsa-miR-6511a-3p	1	0	1	-1.247432002554724	0.019327259558252992	Validated	tarbase	miR-6511a-3p
hsa-miR-6511a-5p	1	0	1	-1.5442075965169801	0.00809008726500906	Validated	mirtarbase	miR-6511a-5p
hsa-miR-6512-3p	1	0	1	-0.9625127305746295	0.005247579739429057	Validated	mirtarbase	miR-6512-3p
hsa-miR-6513-5p	1	1	0	0.9603609386768139	0.023428515387466178	Predicted Only	mirdb	miR-6513-5p
hsa-miR-652-5p	1	0	1	-2.0863827605902854	0.039378218737896535	Validated	mirtarbase	miR-652-5p
hsa-miR-655-5p	1	0	1	-0.1869546052647244	0.02281400094390847	Validated	tarbase	miR-655-5p
hsa-miR-656-5p	1	0	1	-2.638756079160709	0.01028743581031449	Validated	tarbase	miR-656-5p
hsa-miR-6715b-3p	1	1	0	0.022836445383981552	0.04874556606798433	Validated	mirtarbase	miR-6715b-3p
hsa-miR-6715b-5p	1	1	0	0.4137579996051023	0.04619207002175972	Predicted Only	mirdb	miR-6715b-5p
hsa-miR-6716-5p	1	0	1	-0.8006915518803644	0.011687459765002132	Validated	mirtarbase	miR-6716-5p
hsa-miR-6720-5p	1	0	1	-0.8592169971400477	0.040887556067667905	Validated	mirtarbase	miR-6720-5p
hsa-miR-6722-3p	1	1	0	0.9404495470485912	0.011609248928958552	Predicted Only	mirdb	miR-6722-3p
hsa-miR-6729-5p	1	0	1	-1.6684697017706893	0.01565416363859549	Validated	mirtarbase	miR-6729-5p
hsa-miR-6730-3p	1	1	0	1.6240936788619602	0.01777071921643801	Predicted Only	mirdb	miR-6730-3p
hsa-miR-6730-5p	1	0	1	-1.5307808767970714	0.0028196613588370384	Validated	mirtarbase	miR-6730-5p
hsa-miR-6733-3p	1	0	1	-3.0669529221304455	0.04069806869281456	Validated	mirtarbase	miR-6733-3p
hsa-miR-6734-5p	1	1	0	1.0302367538179322	0.035690980466315525	Predicted Only	mirdb	miR-6734-5p
hsa-miR-6738-3p	1	0	1	-3.2070159727034886	0.022806370758684354	Validated	mirtarbase	miR-6738-3p
hsa-miR-6751-5p	1	2	0	0.18367531135622983	0.01786464212764986	Validated	mirtarbase;mirdb	miR-6751-5p
hsa-miR-6753-3p	1	0	1	-1.3192479269162702	0.02843725679186173	Predicted Only	mirdb	miR-6753-3p
hsa-miR-6755-3p	1	1	0	0.7793232212519674	0.004343157959636301	Predicted Only	mirdb	miR-6755-3p
hsa-miR-676-3p	1	1	0	0.5939649759406518	0.048081761823967104	Predicted Only	diana_microt	miR-676-3p
hsa-miR-6762-5p	1	0	1	-4.532304302124506	0.03951263200934045	Validated	mirtarbase	miR-6762-5p
hsa-miR-6767-5p	1	0	1	-0.9214673994033661	0.03423383420403116	Predicted Only	mirdb	miR-6767-5p
hsa-miR-6768-3p	1	1	1	0.11911037042095851	0.012965420242166147	Validated	mirtarbase;mirdb	miR-6768-3p
hsa-miR-6768-5p	1	0	1	-0.7865450034217139	0.009046246570767837	Validated	mirtarbase	miR-6768-5p
hsa-miR-6769a-5p	1	0	1	-1.203771843063249	0.02587849679356441	Validated	mirtarbase	miR-6769a-5p
hsa-miR-6769b-3p	1	0	1	-0.6016958737037094	0.020170857260469348	Validated	mirtarbase	miR-6769b-3p
hsa-miR-6769b-5p	1	0	1	-2.613538013623863	0.0016832930671516807	Validated	mirtarbase	miR-6769b-5p
hsa-miR-6770-5p	1	0	1	-2.3093272807879046	0.010881779760820793	Validated	tarbase	miR-6770-5p
hsa-miR-6772-5p	1	0	1	-2.5950414173401333	0.03421185912820511	Validated	mirtarbase	miR-6772-5p
hsa-miR-6775-3p	1	0	1	-0.07772868151810924	0.011886930267093705	Predicted Only	mirdb	miR-6775-3p
hsa-miR-6778-5p	1	0	1	-1.424663274634986	0.01291778285522014	Validated	mirtarbase	miR-6778-5p
hsa-miR-6780a-3p	1	0	1	-0.02729954653001221	0.0443949276371859	Predicted Only	mirdb	miR-6780a-3p
hsa-miR-6780b-5p	1	0	1	-0.0309181110664134	0.01563839310524054	Predicted Only	mirdb	miR-6780b-5p
hsa-miR-6788-5p	1	1	0	0.893531103178224	0.00843135321000591	Predicted Only	mirdb	miR-6788-5p
hsa-miR-6792-5p	1	1	0	1.590374771947451	0.016652472791494802	Predicted Only	mirdb	miR-6792-5p
hsa-miR-6797-3p	1	0	1	-1.2297113612997141	0.04429056618618779	Predicted Only	mirdb	miR-6797-3p
hsa-miR-6800-3p	1	1	0	0.1929339043941536	0.04052723930240609	Validated	mirtarbase	miR-6800-3p
hsa-miR-6803-5p	1	0	2	-1.6923968967364762	0.007709843103308231	Validated	mirtarbase;mirdb	miR-6803-5p
hsa-miR-6806-5p	1	1	0	0.4354135622734632	0.016140666826395318	Validated	mirtarbase	miR-6806-5p
hsa-miR-6817-3p	1	0	1	-3.0404211441699536	0.04852136078220792	Validated	mirtarbase	miR-6817-3p
hsa-miR-6817-5p	1	1	0	1.2395014421148898	0.004486163192661479	Predicted Only	mirdb	miR-6817-5p
hsa-miR-6820-3p	1	0	1	-1.291613425393179	0.007602252670330927	Validated	tarbase	miR-6820-3p
hsa-miR-6825-3p	1	0	1	-2.5493042796453422	0.004786764133023098	Validated	tarbase	miR-6825-3p
hsa-miR-6825-5p	1	0	1	-1.162627160217582	0.0340348953017965	Predicted Only	mirdb	miR-6825-5p
hsa-miR-6828-3p	1	0	1	-0.6949432155440365	0.002917618786217645	Predicted Only	mirdb	miR-6828-3p
hsa-miR-6833-3p	1	1	0	0.614340197496497	0.03599810119438917	Predicted Only	mirdb	miR-6833-3p
hsa-miR-6835-5p	1	0	1	-1.043158450035735	0.034773214829619974	Validated	mirtarbase	miR-6835-5p
hsa-miR-6836-5p	1	0	1	-0.7834633444019875	0.03188645589421503	Predicted Only	mirdb	miR-6836-5p
hsa-miR-6841-5p	1	0	1	-1.2713265085564054	0.04136143802572042	Validated	mirtarbase	miR-6841-5p
hsa-miR-6842-3p	1	0	1	-3.0983243634516153	0.027656281406758354	Validated	mirtarbase	miR-6842-3p
hsa-miR-6844	1	0	1	-0.18691975495654783	0.046352532370714475	Predicted Only	mirdb	miR-6844
hsa-miR-6845-5p	1	1	0	1.128810071603937	0.029250900925369937	Validated	mirtarbase	miR-6845-5p
hsa-miR-6847-5p	1	0	1	-1.7682608869775636	0.04882759799761698	Validated	mirtarbase	miR-6847-5p
hsa-miR-6849-3p	1	0	1	-2.169873808004817	0.005305453948909417	Validated	mirtarbase	miR-6849-3p
hsa-miR-6851-5p	1	1	0	1.1498308371594559	0.004928696309216321	Predicted Only	mirdb	miR-6851-5p
hsa-miR-6852-3p	1	1	0	0.501375819650727	0.001447388728382066	Predicted Only	mirdb	miR-6852-3p
hsa-miR-6853-3p	1	1	0	1.2019093417450992	0.04256806844868698	Predicted Only	mirdb	miR-6853-3p
hsa-miR-6855-5p	1	0	1	-0.7891163744144861	0.0032223072703927757	Validated	tarbase	miR-6855-5p
hsa-miR-6856-3p	1	0	1	-1.0083951519895824	0.004899011803325266	Validated	mirtarbase	miR-6856-3p
hsa-miR-6864-3p	1	1	0	0.3266271136387925	0.02306304515199736	Predicted Only	mirdb	miR-6864-3p
hsa-miR-6866-3p	1	0	1	-1.5270698426553806	0.024453195514390246	Predicted Only	mirdb	miR-6866-3p
hsa-miR-6870-3p	1	0	1	-0.4714414916215235	0.015127985824132339	Validated	mirtarbase	miR-6870-3p
hsa-miR-6870-5p	1	1	1	0.01721964543485288	0.021128765508765357	Validated	mirtarbase;mirdb	miR-6870-5p
hsa-miR-6871-5p	1	0	1	-2.509543423370289	0.022586743396939713	Validated	tarbase	miR-6871-5p
hsa-miR-6872-3p	1	0	1	-2.476986376627627	0.04829707984533161	Validated	mirtarbase	miR-6872-3p
hsa-miR-6873-3p	1	0	1	-2.0467912235116046	0.014539758808678017	Predicted Only	mirdb	miR-6873-3p
hsa-miR-6876-3p	1	0	1	-3.6554877832707775	0.028673008824465798	Validated	mirtarbase	miR-6876-3p
hsa-miR-6877-5p	1	0	1	-1.9525845559301038	0.002238504635170102	Validated	mirtarbase	miR-6877-5p
hsa-miR-6878-5p	1	0	1	-1.0770194869410414	0.012500138517003507	Predicted Only	mirdb	miR-6878-5p
hsa-miR-6881-5p	1	1	1	-1.1254108391266477	0.01855551870702766	Validated	mirtarbase;mirdb	miR-6881-5p
hsa-miR-6885-5p	1	0	1	-0.572476346216517	0.02228627794631757	Validated	mirtarbase	miR-6885-5p
hsa-miR-6886-5p	1	0	1	-2.507760308791478	0.01914248795877211	Validated	tarbase	miR-6886-5p
hsa-miR-6887-5p	1	0	1	-1.7039522609803197	0.04012494246289134	Validated	mirtarbase	miR-6887-5p
hsa-miR-6891-5p	1	0	1	-1.759144721091698	0.03218454614444636	Validated	mirtarbase	miR-6891-5p
hsa-miR-7107-3p	1	1	0	0.042174894611597624	0.023349103796994314	Predicted Only	mirdb	miR-7107-3p
hsa-miR-7108-5p	1	0	1	-1.6463185753355516	0.037158272509695965	Validated	mirtarbase	miR-7108-5p
hsa-miR-711	1	0	1	-0.4976229372835447	0.03853830667375587	Predicted Only	mirdb	miR-711
hsa-miR-7110-3p	1	0	1	-1.5952003934103014	0.034483287596609444	Validated	mirtarbase	miR-7110-3p
hsa-miR-7110-5p	1	0	1	-0.6718650327632038	0.049812448989832774	Validated	tarbase	miR-7110-5p
hsa-miR-7111-5p	1	2	0	0.7045296862136026	0.01463570754020475	Validated	mirtarbase;mirdb	miR-7111-5p
hsa-miR-7152-3p	1	1	0	0.8915445346733637	0.023247145155444744	Predicted Only	mirdb	miR-7152-3p
hsa-miR-7155-5p	1	0	1	-1.4908642768394444	0.036218031126307323	Predicted Only	mirdb	miR-7155-5p
hsa-miR-7157-5p	1	0	1	-0.41150237016865865	0.042337950443616136	Predicted Only	mirdb	miR-7157-5p
hsa-miR-718	1	0	1	-2.0918592540705885	0.0443248567157425	Validated	mirtarbase	miR-718
hsa-miR-758-3p	1	0	1	-0.8831408195100443	0.04904572939337232	Predicted Only	pita	miR-758-3p
hsa-miR-7641	1	1	0	1.9273570653989824	0.002876571418950334	Validated	mirtarbase	miR-7641
hsa-miR-768-3p	1	0	1	-0.7226089416059681	0.015124905440490694	Predicted Only	pita	miR-768-3p
hsa-miR-768-5p	1	0	2	-0.7424635976721384	0.026729313693940642	Predicted Only	microcosm;pita	miR-768-5p
hsa-miR-7703	1	0	1	-1.4894952238265575	0.013017147226491943	Validated	mirtarbase	miR-7703
hsa-miR-7705	1	0	1	-3.2322046506047357	0.015146472951862961	Validated	mirtarbase	miR-7705
hsa-miR-7706	1	0	1	-2.2057894525130184	0.006057034141384065	Validated	tarbase	miR-7706
hsa-miR-7844-5p	1	0	1	-2.8969269022159247	0.008346007554559037	Predicted Only	mirdb	miR-7844-5p
hsa-miR-7848-3p	1	0	1	-0.9162960325457088	0.004197170115541667	Predicted Only	mirdb	miR-7848-3p
hsa-miR-7849-3p	1	0	1	-2.657866599091852	0.02928239527344704	Validated	mirtarbase	miR-7849-3p
hsa-miR-7856-5p	1	0	1	-0.6447959275444842	0.00642684494284913	Validated	mirtarbase	miR-7856-5p
hsa-miR-7974	1	1	0	0.6547736673148283	0.03472727026580833	Validated	tarbase	miR-7974
hsa-miR-7977	1	0	1	-2.7980240948682997	0.029519347809487957	Validated	tarbase	miR-7977
hsa-miR-8055	1	0	2	-0.821334650520825	0.007102364850929007	Validated	mirtarbase;mirdb	miR-8055
hsa-miR-8062	1	0	1	-4.730717283552407	0.006951172003522516	Validated	mirtarbase	miR-8062
hsa-miR-8066	1	0	1	-1.2646529332276697	0.0378744057752192	Predicted Only	mirdb	miR-8066
hsa-miR-8067	1	0	1	-0.9690993823128101	0.024073819509241732	Predicted Only	mirdb	miR-8067
hsa-miR-8069	1	1	0	0.6933063664556904	0.04440597189916298	Predicted Only	mirdb	miR-8069
hsa-miR-8076	1	0	1	-2.2076235959470445	0.046829259522026406	Predicted Only	mirdb	miR-8076
hsa-miR-8084	1	0	1	-1.2332112051894661	0.048956764658214524	Predicted Only	mirdb	miR-8084
hsa-miR-875-5p	1	0	1	-0.30994472121413263	0.038526089015416806	Validated	mirtarbase	miR-875-5p
hsa-miR-890	1	0	1	-1.3822060606583224	0.027425462918821725	Validated	mirtarbase	miR-890
hsa-miR-891a-3p	1	0	2	-2.65480614588459	0.031780717082088815	Validated	mirtarbase;mirdb	miR-891a-3p
hsa-miR-892c-5p	1	1	0	0.5623577547673795	0.0056263006455264985	Predicted Only	mirdb	miR-892c-5p
hsa-miR-921	1	0	1	-0.7584347724443437	0.015501418568892405	Predicted Only	pita	miR-921
hsa-miR-924	1	1	2	-0.6909374156166337	0.0038396850812714546	Predicted Only	diana_microt;miranda;pita	miR-924
hsa-miR-933	1	0	1	-0.8898099895996096	0.008018890806706622	Predicted Only	pita	miR-933
hsa-miR-934	1	0	1	-0.5872635056423423	0.026281128375791014	Predicted Only	pita	miR-934
hsa-miR-936	1	1	0	0.7362274324343467	0.03986454935767688	Predicted Only	pita	miR-936
hsa-miR-937-5p	1	0	1	-1.8305354290321236	0.013679172853939235	Validated	mirtarbase	miR-937-5p
hsa-miR-938	1	0	2	-2.9907098648880623	0.03723195887147449	Validated	mirtarbase;mirdb	miR-938
hsa-miR-939-3p	1	0	1	-0.6776611039670902	0.030030011101858694	Validated	mirtarbase	miR-939-3p
hsa-miR-942-3p	1	1	0	0.6402056424655003	0.02742523628496565	Validated	tarbase	miR-942-3p
hsa-miR-9851-5p	1	0	1	-1.7411488439326521	0.007564381884876639	Predicted Only	mirdb	miR-9851-5p
hsa-miR-9903	1	0	1	-2.0276655972163256	0.0466125768488273	Validated	tarbase	miR-9903
hsa-miR-9983-3p	1	0	1	-0.7712317686475361	0.04416524154273793	Predicted Only	mirdb	miR-9983-3p
hsa-miR-9985	1	0	1	-1.3722788883594497	0.003914833627874032	Validated	tarbase	miR-9985
miR-145	1	0	1	-2.3159004596361887	0.03678124758694321	Validated	mirtarbase	miR-145
mmu-miR-130a-5p	1	0	1	-0.6345489498221321	0.007349261736031622	Validated	mirtarbase	mmu-miR-130a-5p
mmu-miR-141-3p	1	0	1	-2.1771903977317155	0.02132005679327995	Validated	mirtarbase	mmu-miR-141-3p
mmu-miR-210-3p	1	0	1	-1.594345200408817	0.031102766458876434	Validated	mirtarbase	mmu-miR-210-3p
