# Supplementary material for: Conserved Blood Transcriptome Patterns Highlight microRNA and Hub Gene Drivers of Neurodegeneration
Source: Genes (Basel). 2025 Oct 10;16(10):1178. doi: 10.3390/genes16101178 (PMC12562450; doi:10.3390/genes16101178)
Supplement: Supplementary file 1 [file genes-16-01178-s001.zip › Dataset S4. Hub-Gene and miRNA Interaction Red.csv]

miRNA	gene	database	type	validation_score	database_count	enrichment_score	log2FC	p_value	regulation
hsa-let-7a-5p	KRAS	mirecords	validated	2	3	2.772588722239781	-0.4258492067459734	0.035223020320292564	Downregulated
hsa-miR-143-3p	KRAS	mirecords	validated	2	7	4.1588830833596715	-2.6711120313862624	0.03859375154855661	Downregulated
hsa-let-71f1	KRAS	mirecords	validated	2	1	1.3862943611198906	-2.1725707758626553	0.009131052457727492	Downregulated
hsa-let-7a3b	KRAS	mirecords	validated	2	1	1.3862943611198906	-2.333648374704615	0.024379639576887713	Downregulated
hsa-miR-181c-5p	KRAS	mirecords	validated	2	4	3.2188758248682006	-0.8996809530980551	0.030946237875847146	Downregulated
hsa-miR-18a-3p	KRAS	mirecords	validated	2	2	2.1972245773362196	-4.198428080179869	0.028701709272805603	Downregulated
hsa-miR-217-5p	KRAS	mirecords	validated	2	4	3.2188758248682006	-1.6030194549125671	0.039556197550846266	Downregulated
hsa-miR-221-3p	TBK1	mirecords	validated	2	3	2.772588722239781	-4.257631680367469	0.0384123429034371	Downregulated
hsa-miR-125b-5p	PPP2CA	mirecords	validated	2	6	3.8918202981106265	-0.8950484944900702	0.03799197526252829	Downregulated
hsa-miR-18a-3p	KRAS	mirtarbase	validated	2	2	2.1972245773362196	-0.49413673526581037	0.04413937640772202	Downregulated
hsa-miR-143-3p	KRAS	mirtarbase	validated	2	7	4.1588830833596715	-2.8069742290614195	0.034973780920729045	Downregulated
hsa-let-7g-5p	KRAS	mirtarbase	validated	2	2	2.1972245773362196	-2.538615435184049	0.022922009334666656	Downregulated
hsa-let-7a-5p	KRAS	mirtarbase	validated	2	3	2.772588722239781	-0.4462398149603495	0.01978556093783118	Downregulated
hsa-miR-181c-5p	KRAS	mirtarbase	validated	2	4	3.2188758248682006	-0.7388996955517073	0.007824569142889232	Downregulated
hsa-miR-155-5p	KRAS	mirtarbase	validated	2	5	3.58351893845611	-3.689877101014	0.04498631853656843	Downregulated
hsa-miR-96-5p	KRAS	mirtarbase	validated	2	7	4.1588830833596715	-1.966619830563347	0.0062327527878805996	Downregulated
hsa-miR-216b-5p	KRAS	mirtarbase	validated	2	4	3.2188758248682006	-3.4960327018447153	0.03529701548139565	Downregulated
hsa-miR-622	KRAS	mirtarbase	validated	2	4	3.2188758248682006	-1.7774308909968668	0.03491327541973442	Downregulated
hsa-miR-126-3p	KRAS	mirtarbase	validated	2	1	1.3862943611198906	-1.539996410731103	0.011019588900730015	Downregulated
hsa-miR-217	KRAS	mirtarbase	validated	2	1	1.3862943611198906	-1.1001540299306647	0.03811011169385165	Downregulated
hsa-miR-193b-3p	KRAS	mirtarbase	validated	2	4	3.2188758248682006	-2.4806099586817343	0.026996771283913406	Downregulated
hsa-miR-181a-5p	KRAS	mirtarbase	validated	2	3	2.772588722239781	-2.2130131699490656	0.027815738843055444	Downregulated
hsa-miR-16-5p	KRAS	mirtarbase	validated	2	3	2.772588722239781	-1.7053351827178302	0.024265421612421054	Downregulated
hsa-miR-134-5p	KRAS	mirtarbase	validated	2	4	3.2188758248682006	-1.2734962688042	0.039144128074636686	Downregulated
hsa-miR-224-5p	KRAS	mirtarbase	validated	2	3	2.772588722239781	-3.643403553882327	0.038684131852583965	Downregulated
hsa-miR-452-5p	KRAS	mirtarbase	validated	2	2	2.1972245773362196	-0.6354606911031755	0.018517873129341753	Downregulated
hsa-miR-152-3p	KRAS	mirtarbase	validated	2	1	1.3862943611198906	-1.301451096611474	0.006436983559280634	Downregulated
hsa-miR-340-5p	KRAS	mirtarbase	validated	2	3	2.772588722239781	-2.2467625398887456	0.021773554379353303	Downregulated
hsa-miR-433-3p	KRAS	mirtarbase	validated	2	1	1.3862943611198906	-2.3673977525378875	0.0038453525705263018	Downregulated
hsa-miR-487b-3p	KRAS	mirtarbase	validated	2	1	1.3862943611198906	-0.5099091296057072	0.026358457889640707	Downregulated
hsa-miR-365a-3p	KRAS	mirtarbase	validated	2	2	2.1972245773362196	0.3986237468045397	0.04322863191412762	Upregulated
hsa-miR-200c-3p	KRAS	mirtarbase	validated	2	3	2.772588722239781	0.07718479910332143	0.01108838526485488	Upregulated
hsa-miR-27a-3p	KRAS	mirtarbase	validated	2	5	3.58351893845611	-2.312124636525595	0.004255851992638782	Downregulated
hsa-miR-206	KRAS	mirtarbase	validated	2	5	3.58351893845611	-2.230345942120954	0.04077494222368114	Downregulated
hsa-miR-4314	KRAS	mirtarbase	validated	2	2	2.1972245773362196	-1.1219241333020153	0.03647805024287663	Downregulated
hsa-miR-6716-5p	KRAS	mirtarbase	validated	2	1	1.3862943611198906	-2.051063881289867	0.022587020879378545	Downregulated
hsa-miR-6866-5p	KRAS	mirtarbase	validated	2	1	1.3862943611198906	-0.3472812964765577	0.043758392323274165	Downregulated
hsa-miR-3148	KRAS	mirtarbase	validated	2	2	2.1972245773362196	-3.219041394261705	0.048069080744171516	Downregulated
hsa-miR-6506-5p	KRAS	mirtarbase	validated	2	1	1.3862943611198906	-0.9343414587810311	0.042086229617241774	Downregulated
hsa-miR-619-5p	KRAS	mirtarbase	validated	2	1	1.3862943611198906	-1.1915955842934396	0.016425896492321044	Downregulated
hsa-miR-3192-5p	KRAS	mirtarbase	validated	2	1	1.3862943611198906	-0.29037039877065163	0.031595383661100644	Downregulated
hsa-miR-4646-5p	KRAS	mirtarbase	validated	2	1	1.3862943611198906	-1.6271472979430595	0.0074797691015992315	Downregulated
hsa-miR-204-3p	KRAS	mirtarbase	validated	2	1	1.3862943611198906	0.061647207391710035	0.004142462790478021	Upregulated
hsa-miR-330-5p	KRAS	mirtarbase	validated	2	4	3.2188758248682006	-1.3501967215246247	0.015067868675338107	Downregulated
hsa-miR-326	KRAS	mirtarbase	validated	2	3	2.772588722239781	-2.510791615257596	0.028396526575088503	Downregulated
hsa-miR-6859-5p	KRAS	mirtarbase	validated	2	1	1.3862943611198906	-0.6081802482840523	0.010902937254868447	Downregulated
hsa-miR-3916	KRAS	mirtarbase	validated	2	2	2.1972245773362196	-0.4787253633857549	0.0073979067166801546	Downregulated
hsa-miR-3125	KRAS	mirtarbase	validated	2	2	2.1972245773362196	-3.8352161346623923	0.036773858855478465	Downregulated
hsa-miR-892b	KRAS	mirtarbase	validated	2	2	2.1972245773362196	0.6405384005783832	0.029530873096548022	Upregulated
hsa-miR-514a-5p	KRAS	mirtarbase	validated	2	1	1.3862943611198906	-1.6749797137553915	0.03410320618003607	Downregulated
hsa-miR-5582-3p	KRAS	mirtarbase	validated	2	3	2.772588722239781	-0.9753436170866843	0.04656060244399123	Downregulated
hsa-miR-548x-3p	KRAS	mirtarbase	validated	2	3	2.772588722239781	-4.081203810364598	0.007432826515985653	Downregulated
hsa-miR-548j-3p	KRAS	mirtarbase	validated	2	2	2.1972245773362196	-0.4888432033596912	0.026285075147636238	Downregulated
hsa-miR-548aq-3p	KRAS	mirtarbase	validated	2	3	2.772588722239781	-0.5420200818043347	0.02277352200378664	Downregulated
hsa-miR-548am-3p	KRAS	mirtarbase	validated	2	3	2.772588722239781	-2.5770519056470853	0.01596013629762456	Downregulated
hsa-miR-548aj-3p	KRAS	mirtarbase	validated	2	3	2.772588722239781	-0.8999424448689707	0.007146681712474674	Downregulated
hsa-miR-548ah-3p	KRAS	mirtarbase	validated	2	3	2.772588722239781	-3.970217432234453	0.045439989979844546	Downregulated
hsa-miR-548ae-3p	KRAS	mirtarbase	validated	2	3	2.772588722239781	-1.8986305102727112	0.032059442042605954	Downregulated
hsa-miR-429	KRAS	mirtarbase	validated	2	2	2.1972245773362196	-1.4099461976841199	0.026074507709592583	Downregulated
hsa-miR-200b-3p	KRAS	mirtarbase	validated	2	3	2.772588722239781	-0.10414254731716532	0.010685611222172157	Downregulated
hsa-miR-193a-3p	KRAS	mirtarbase	validated	2	4	3.2188758248682006	-2.118493439694439	0.023956966727972033	Downregulated
hsa-miR-183-5p	KRAS	mirtarbase	validated	2	2	2.1972245773362196	-3.1295973971441806	0.016139973633689807	Downregulated
hsa-miR-877-5p	KRAS	mirtarbase	validated	2	4	3.2188758248682006	-0.17869023860167332	0.015075054195011036	Downregulated
hsa-miR-5010-3p	KRAS	mirtarbase	validated	2	2	2.1972245773362196	-2.745650451781315	0.03590042545925826	Downregulated
hsa-miR-642a-5p	KRAS	mirtarbase	validated	2	1	1.3862943611198906	-1.2050857160931114	0.04403757868590765	Downregulated
hsa-miR-642b-5p	KRAS	mirtarbase	validated	2	1	1.3862943611198906	-1.0642633080006159	0.012768249392043799	Downregulated
hsa-miR-124-5p	KRAS	mirtarbase	validated	2	1	1.3862943611198906	-2.692438309318457	0.005466130872722716	Downregulated
hsa-miR-671-5p	KRAS	mirtarbase	validated	2	2	2.1972245773362196	-1.1018076548334694	0.007490564802195877	Downregulated
hsa-miR-873-5p	KRAS	mirtarbase	validated	2	2	2.1972245773362196	-2.247368746213936	0.006788484969176352	Downregulated
hsa-miR-513c-3p	KRAS	mirtarbase	validated	2	2	2.1972245773362196	-1.2780163777854932	0.0011108642739709467	Downregulated
hsa-miR-513a-3p	KRAS	mirtarbase	validated	2	3	2.772588722239781	-2.500424720126758	0.034519832371501254	Downregulated
hsa-miR-3606-3p	KRAS	mirtarbase	validated	2	1	1.3862943611198906	-4.159360146856198	0.008763050665613264	Downregulated
hsa-miR-30e-3p	KRAS	mirtarbase	validated	2	3	2.772588722239781	-2.1167468828355793	0.006085198654560372	Downregulated
hsa-miR-30d-3p	KRAS	mirtarbase	validated	2	3	2.772588722239781	-1.4378436569270054	0.023827919550705703	Downregulated
hsa-miR-30a-3p	KRAS	mirtarbase	validated	2	3	2.772588722239781	-2.7268781474592036	0.023779353050515057	Downregulated
hsa-miR-4666b	KRAS	mirtarbase	validated	2	2	2.1972245773362196	-2.3792797231726492	0.021181244486244397	Downregulated
hsa-let-7c-3p	KRAS	mirtarbase	validated	2	2	2.1972245773362196	-1.2824358243010199	0.002063316424842924	Downregulated
hsa-miR-4328	KRAS	mirtarbase	validated	2	2	2.1972245773362196	-1.439921572406893	0.040801421089796355	Downregulated
hsa-miR-4698	KRAS	mirtarbase	validated	2	2	2.1972245773362196	-0.7927973991421933	0.02710345957381651	Downregulated
hsa-miR-1-3p	KRAS	mirtarbase	validated	2	5	3.58351893845611	0.5108363188838276	0.031861829846864566	Upregulated
hsa-miR-199a-5p	KRAS	mirtarbase	validated	2	2	2.1972245773362196	-0.8889526636154383	0.018584527441300455	Downregulated
hsa-miR-543	KRAS	mirtarbase	validated	2	3	2.772588722239781	1.3310363008256774	0.00893031434621662	Upregulated
hsa-miR-384	KRAS	mirtarbase	validated	2	2	2.1972245773362196	-1.4853953760418839	0.02525093888421543	Downregulated
hsa-miR-4689	KRAS	mirtarbase	validated	2	1	1.3862943611198906	-1.0743134460766772	0.047223905914463106	Downregulated
hsa-miR-613	KRAS	mirtarbase	validated	2	3	2.772588722239781	-0.5482915467547476	0.04419031708152034	Downregulated
hsa-let-7d-5p	KRAS	mirtarbase	validated	2	2	2.1972245773362196	-1.5540332697707042	0.0481085956376046	Downregulated
hsa-let-7b-5p	KRAS	mirtarbase	validated	2	2	2.1972245773362196	-0.393279038544315	0.013029612887185068	Downregulated
hsa-miR-455-3p	KRAS	mirtarbase	validated	2	1	1.3862943611198906	-1.5857040306903543	0.03536748745292426	Downregulated
hsa-miR-1184	KRAS	mirtarbase	validated	2	1	1.3862943611198906	-0.9836583643680155	0.04084374506794848	Downregulated
hsa-miR-210-3p	KRAS	mirtarbase	validated	2	3	2.772588722239781	-3.976457108878106	0.00642413724726066	Downregulated
hsa-miR-636	KRAS	mirtarbase	validated	2	1	1.3862943611198906	-0.24908955874807748	0.035392126677325	Downregulated
hsa-miR-145-3p	KRAS	mirtarbase	validated	2	1	1.3862943611198906	0.6238849318672259	0.019371127373306082	Upregulated
hsa-miR-27b-3p	KRAS	mirtarbase	validated	2	5	3.58351893845611	-1.5592134356879543	0.040621062045218426	Downregulated
hsa-miR-98-5p	KRAS	mirtarbase	validated	2	2	2.1972245773362196	-0.4778655740753812	0.02206642466946505	Downregulated
hsa-miR-149-5p	KRAS	mirtarbase	validated	2	2	2.1972245773362196	-3.9224263908989006	0.01576003387896344	Downregulated
hsa-miR-150-5p	KRAS	mirtarbase	validated	2	1	1.3862943611198906	-0.5777910817418686	0.01596177215711214	Downregulated
hsa-miR-9-5p	KRAS	mirtarbase	validated	2	2	2.1972245773362196	-2.5843455508560025	0.03906119988881983	Downregulated
hsa-miR-215-5p	KRAS	mirtarbase	validated	2	1	1.3862943611198906	-2.008013770080577	0.025342216174583883	Downregulated
hsa-miR-15b-5p	KRAS	mirtarbase	validated	2	3	2.772588722239781	-2.0742338525403663	0.0198160050122533	Downregulated
hsa-miR-10a-5p	KRAS	mirtarbase	validated	2	1	1.3862943611198906	-2.766020451123218	0.02348624407895841	Downregulated
hsa-miR-135b-5p	KRAS	mirtarbase	validated	2	3	2.772588722239781	-3.4462299109490573	0.0025713417972438035	Downregulated
hsa-miR-191-5p	KRAS	mirtarbase	validated	2	2	2.1972245773362196	-2.9741334822147003	0.014136581422761082	Downregulated
hsa-miR-138-5p	KRAS	mirtarbase	validated	2	1	1.3862943611198906	0.3148745121989447	0.002367030400549993	Upregulated
hsa-miR-139-5p	KRAS	mirtarbase	validated	2	2	2.1972245773362196	-3.121320462844001	0.024850599618162963	Downregulated
hsa-miR-125b-5p	KRAS	mirtarbase	validated	2	1	1.3862943611198906	-1.8430145083096607	0.04185551881603897	Downregulated
hsa-miR-221-3p	TBK1	mirtarbase	validated	2	3	2.772588722239781	-2.5562550546793155	0.01926986960251816	Downregulated
hsa-miR-200c-3p	TBK1	mirtarbase	validated	2	6	3.8918202981106265	-0.6190815162033086	0.023644183701602744	Downregulated
hsa-miR-452-5p	TBK1	mirtarbase	validated	2	1	1.3862943611198906	-2.6785001586997703	0.011928807959659025	Downregulated
hsa-let-7f-2-3p	TBK1	mirtarbase	validated	2	3	2.772588722239781	-1.836474402204296	0.0026120331902056934	Downregulated
hsa-miR-1185-2-3p	TBK1	mirtarbase	validated	2	2	2.1972245773362196	0.46028210568996775	0.03797260866081342	Upregulated
hsa-miR-1185-1-3p	TBK1	mirtarbase	validated	2	3	2.772588722239781	-1.3484209698493372	0.04617516984441318	Downregulated
hsa-miR-6792-5p	TBK1	mirtarbase	validated	2	1	1.3862943611198906	-2.9356112919610746	0.04526089889835567	Downregulated
hsa-miR-3671	TBK1	mirtarbase	validated	2	3	2.772588722239781	-2.0272869908722195	0.04518352692131885	Downregulated
hsa-miR-3674	TBK1	mirtarbase	validated	2	2	2.1972245773362196	-0.18176018423629792	0.0016439501941204072	Downregulated
hsa-miR-219b-3p	TBK1	mirtarbase	validated	2	2	2.1972245773362196	-0.018395832121001154	0.017474076673388482	Downregulated
hsa-miR-4680-3p	TBK1	mirtarbase	validated	2	1	1.3862943611198906	0.16106669597358825	0.03903493495867588	Upregulated
hsa-miR-429	TBK1	mirtarbase	validated	2	6	3.8918202981106265	-1.1734670229676658	0.03658674679510296	Downregulated
hsa-miR-4724-5p	TBK1	mirtarbase	validated	2	1	1.3862943611198906	-2.1418131964836093	0.04529981330619194	Downregulated
hsa-miR-200b-3p	TBK1	mirtarbase	validated	2	6	3.8918202981106265	-1.1721171563198192	0.043540954131633045	Downregulated
hsa-miR-219a-2-3p	TBK1	mirtarbase	validated	2	7	4.1588830833596715	-1.8694082078265442	0.023493421623948962	Downregulated
hsa-miR-186-5p	TBK1	mirtarbase	validated	2	1	1.3862943611198906	-2.45113398090922	0.02682808194914833	Downregulated
hsa-miR-3133	TBK1	mirtarbase	validated	2	3	2.772588722239781	-0.5716954475310696	0.03988755227765069	Downregulated
hsa-miR-203a-3p	TBK1	mirtarbase	validated	2	4	3.2188758248682006	-1.3776730381137456	0.011393624891992658	Downregulated
hsa-miR-7-5p	CAPZA1	mirtarbase	validated	2	7	4.1588830833596715	-3.3462908059492595	0.015686173933790997	Downregulated
hsa-miR-9-5p	CAPZA1	mirtarbase	validated	2	8	4.394449154672439	-1.4911015756816055	0.024198499732185158	Downregulated
hsa-miR-140-3p	CAPZA1	mirtarbase	validated	2	2	2.1972245773362196	-0.9371616528534912	0.04806003201240674	Downregulated
hsa-miR-30c-5p	CAPZA1	mirtarbase	validated	2	7	4.1588830833596715	-0.5268187762327435	0.020198414967628198	Downregulated
hsa-miR-194-5p	CAPZA1	mirtarbase	validated	2	3	2.772588722239781	-1.8582994621818059	0.045610846739728005	Downregulated
hsa-miR-802	CAPZA1	mirtarbase	validated	2	2	2.1972245773362196	0.6769753192284362	0.03574685155879706	Upregulated
hsa-miR-3935	CAPZA1	mirtarbase	validated	2	1	1.3862943611198906	-1.4436870548738052	0.034482407609233635	Downregulated
hsa-miR-3646	CAPZA1	mirtarbase	validated	2	2	2.1972245773362196	-0.6345217215460704	0.012849783491576092	Downregulated
hsa-miR-4274	CAPZA1	mirtarbase	validated	2	4	3.2188758248682006	-0.8502774411568986	0.04123247591173276	Downregulated
hsa-miR-4419a	CAPZA1	mirtarbase	validated	2	1	1.3862943611198906	-0.9614876337291569	0.030371285968460143	Downregulated
hsa-miR-4434	CAPZA1	mirtarbase	validated	2	1	1.3862943611198906	-1.9237112884335568	0.03555665293126367	Downregulated
hsa-miR-4510	CAPZA1	mirtarbase	validated	2	1	1.3862943611198906	2.6351903738397446	0.00222432995098643	Upregulated
hsa-miR-4516	CAPZA1	mirtarbase	validated	2	1	1.3862943611198906	-0.7677553706171412	0.022611054450040684	Downregulated
hsa-miR-5703	CAPZA1	mirtarbase	validated	2	1	1.3862943611198906	-1.225688049623876	0.029390790270874278	Downregulated
hsa-miR-6127	CAPZA1	mirtarbase	validated	2	1	1.3862943611198906	-2.9522078205147304	0.02178858923399821	Downregulated
hsa-miR-6129	CAPZA1	mirtarbase	validated	2	1	1.3862943611198906	-1.2740656571468416	0.014264123427215964	Downregulated
hsa-miR-6130	CAPZA1	mirtarbase	validated	2	1	1.3862943611198906	-1.8008590957601687	0.006561958332080394	Downregulated
hsa-miR-6133	CAPZA1	mirtarbase	validated	2	1	1.3862943611198906	-1.5330420400926732	0.040937821950996295	Downregulated
hsa-miR-6760-5p	CAPZA1	mirtarbase	validated	2	1	1.3862943611198906	-1.2147873422423388	0.044978529873071244	Downregulated
hsa-miR-6770-5p	CAPZA1	mirtarbase	validated	2	1	1.3862943611198906	0.1648015070061002	0.049767807938624176	Upregulated
hsa-miR-6873-5p	CAPZA1	mirtarbase	validated	2	1	1.3862943611198906	-3.057947315697385	0.04882060873042792	Downregulated
hsa-miR-6878-5p	CAPZA1	mirtarbase	validated	2	1	1.3862943611198906	-2.1428905153145417	0.0321568541454617	Downregulated
hsa-miR-142-5p	CAPZA1	mirtarbase	validated	2	3	2.772588722239781	-1.433082270464976	0.04085564988828264	Downregulated
hsa-miR-559	CAPZA1	mirtarbase	validated	2	2	2.1972245773362196	-0.6567649931826346	0.0053599091074429455	Downregulated
hsa-miR-548b-5p	CAPZA1	mirtarbase	validated	2	2	2.1972245773362196	-0.7425396520313422	0.0024740809281356634	Downregulated
hsa-miR-548a-5p	CAPZA1	mirtarbase	validated	2	1	1.3862943611198906	-0.09571945936125448	0.01637122527579777	Downregulated
hsa-miR-548c-5p	CAPZA1	mirtarbase	validated	2	2	2.1972245773362196	0.2531012059392317	0.03939849360915833	Upregulated
hsa-miR-548d-5p	CAPZA1	mirtarbase	validated	2	2	2.1972245773362196	-1.964326554085659	0.018857695211889222	Downregulated
hsa-miR-548j-5p	CAPZA1	mirtarbase	validated	2	2	2.1972245773362196	-0.31504101028010045	0.049016195573611185	Downregulated
hsa-miR-548k	CAPZA1	mirtarbase	validated	2	2	2.1972245773362196	-2.966658442938373	0.008842586610931902	Downregulated
hsa-miR-548l	CAPZA1	mirtarbase	validated	2	3	2.772588722239781	-0.1908583860921116	0.01709903847333044	Downregulated
hsa-miR-548h-5p	CAPZA1	mirtarbase	validated	2	1	1.3862943611198906	-2.0325466309177713	0.03596087711118162	Downregulated
hsa-miR-548i	CAPZA1	mirtarbase	validated	2	2	2.1972245773362196	-1.107300036305594	0.041785746813984594	Downregulated
hsa-miR-548w	CAPZA1	mirtarbase	validated	2	1	1.3862943611198906	-1.5484191238470921	0.005520518217934296	Downregulated
hsa-miR-548y	CAPZA1	mirtarbase	validated	2	1	1.3862943611198906	2.2004874466938844	0.007448184670414776	Upregulated
hsa-miR-548o-5p	CAPZA1	mirtarbase	validated	2	2	2.1972245773362196	-1.4198019172733052	0.006522228475892917	Downregulated
hsa-miR-548ab	CAPZA1	mirtarbase	validated	2	1	1.3862943611198906	-1.6482817298503758	0.03405003450042569	Downregulated
hsa-miR-548ad-5p	CAPZA1	mirtarbase	validated	2	1	1.3862943611198906	-2.6103125632452855	0.012455445761559533	Downregulated
hsa-miR-548ae-5p	CAPZA1	mirtarbase	validated	2	1	1.3862943611198906	-1.366153243824468	0.01044903815095313	Downregulated
hsa-miR-548ak	CAPZA1	mirtarbase	validated	2	1	1.3862943611198906	-2.0938453428346127	0.013121379291405902	Downregulated
hsa-miR-548am-5p	CAPZA1	mirtarbase	validated	2	2	2.1972245773362196	-2.957541040531765	0.035584040295099845	Downregulated
hsa-miR-4722-3p	CAPZA1	mirtarbase	validated	2	2	2.1972245773362196	-0.028097494673603007	0.0413345869279001	Downregulated
hsa-miR-4769-3p	CAPZA1	mirtarbase	validated	2	2	2.1972245773362196	0.3983609364824334	0.032470900183543566	Upregulated
hsa-miR-548ap-5p	CAPZA1	mirtarbase	validated	2	1	1.3862943611198906	-0.5208975588171649	0.02762873574718833	Downregulated
hsa-miR-548aq-5p	CAPZA1	mirtarbase	validated	2	1	1.3862943611198906	0.33662233471207936	0.01479680079035461	Upregulated
hsa-miR-548ar-5p	CAPZA1	mirtarbase	validated	2	1	1.3862943611198906	-2.1666239680976407	0.008708698322298005	Downregulated
hsa-miR-548as-5p	CAPZA1	mirtarbase	validated	2	1	1.3862943611198906	-0.5954245348422681	0.04985715955425985	Downregulated
hsa-miR-548au-5p	CAPZA1	mirtarbase	validated	2	1	1.3862943611198906	-2.1166885185529796	0.009094498624326663	Downregulated
hsa-miR-5590-5p	CAPZA1	mirtarbase	validated	2	1	1.3862943611198906	-0.8787296944916888	0.033274995439220224	Downregulated
hsa-miR-5590-3p	CAPZA1	mirtarbase	validated	2	2	2.1972245773362196	-1.293341808596347	0.012320658307522537	Downregulated
hsa-miR-548av-5p	CAPZA1	mirtarbase	validated	2	1	1.3862943611198906	-0.7807160367650646	0.038392632066970696	Downregulated
hsa-miR-548ay-5p	CAPZA1	mirtarbase	validated	2	2	2.1972245773362196	-0.04039903968631098	0.016505147813353688	Downregulated
hsa-miR-6727-3p	CAPZA1	mirtarbase	validated	2	2	2.1972245773362196	-0.11282199030279916	0.008488042500335724	Downregulated
hsa-miR-6817-5p	CAPZA1	mirtarbase	validated	2	2	2.1972245773362196	-1.9189763269657822	0.017187040199991316	Downregulated
hsa-miR-8054	CAPZA1	mirtarbase	validated	2	1	1.3862943611198906	-1.8689597481184126	0.04968131931382232	Downregulated
hsa-miR-548bb-5p	CAPZA1	mirtarbase	validated	2	1	1.3862943611198906	-3.428388568084018	0.007702072340063751	Downregulated
hsa-miR-432-3p	CAPZA1	mirtarbase	validated	2	3	2.772588722239781	-1.6470412645356582	0.014872597431065514	Downregulated
hsa-miR-4534	CAPZA1	mirtarbase	validated	2	2	2.1972245773362196	-2.902781211631704	0.006109304681885988	Downregulated
hsa-miR-8082	CAPZA1	mirtarbase	validated	2	1	1.3862943611198906	-2.234606096048868	0.038090144674992193	Downregulated
hsa-miR-330-3p	CAPZA1	mirtarbase	validated	2	3	2.772588722239781	-0.8782561975792148	0.03961493204487488	Downregulated
hsa-miR-4635	CAPZA1	mirtarbase	validated	2	1	1.3862943611198906	-0.03337997714664076	0.011944545430596917	Downregulated
hsa-miR-7843-3p	CAPZA1	mirtarbase	validated	2	1	1.3862943611198906	-1.242419746188085	0.03908424139302224	Downregulated
hsa-miR-127-5p	CAPZA1	mirtarbase	validated	2	1	1.3862943611198906	-1.311175983340611	0.017322278765495868	Downregulated
hsa-miR-1193	CAPZA1	mirtarbase	validated	2	1	1.3862943611198906	-2.706763511413004	0.010646365094929933	Downregulated
hsa-miR-6514-5p	CAPZA1	mirtarbase	validated	2	1	1.3862943611198906	-1.1367635500589826	0.025969502419931817	Downregulated
hsa-miR-9-3p	CAPZA1	mirtarbase	validated	2	3	2.772588722239781	-0.3025592742938139	0.04490635838150047	Downregulated
hsa-miR-6747-3p	CAPZA1	mirtarbase	validated	2	1	1.3862943611198906	0.09922155571733371	0.03462084322376177	Upregulated
hsa-miR-4422	CAPZA1	mirtarbase	validated	2	1	1.3862943611198906	-4.965155794858655	0.022309124521445484	Downregulated
hsa-miR-6835-3p	CAPZA1	mirtarbase	validated	2	3	2.772588722239781	-2.758457785754811	0.023577129024080934	Downregulated
hsa-miR-6885-3p	CAPZA1	mirtarbase	validated	2	1	1.3862943611198906	-0.8900645923808743	0.010177020297618584	Downregulated
hsa-miR-4519	CAPZA1	mirtarbase	validated	2	1	1.3862943611198906	-2.471275916813594	0.028409200022462756	Downregulated
hsa-miR-1277-3p	CAPZA1	mirtarbase	validated	2	4	3.2188758248682006	-2.7500266307874117	0.04351152450754307	Downregulated
hsa-miR-624-3p	CAPZA1	mirtarbase	validated	2	1	1.3862943611198906	-0.020548958252170957	0.017176826970651746	Downregulated
hsa-miR-3682-3p	CAPZA1	mirtarbase	validated	2	2	2.1972245773362196	-1.8240889770718147	0.005608218709239736	Downregulated
hsa-miR-4257	CAPZA1	mirtarbase	validated	2	1	1.3862943611198906	-1.3247739553907996	0.026319826976628977	Downregulated
hsa-miR-6847-5p	CAPZA1	mirtarbase	validated	2	1	1.3862943611198906	-2.3237374203457466	0.02313132694945671	Downregulated
hsa-miR-1272	CAPZA1	mirtarbase	validated	2	2	2.1972245773362196	-1.0225893494395932	0.033775427932851015	Downregulated
hsa-miR-1252-3p	CAPZA1	mirtarbase	validated	2	1	1.3862943611198906	-0.015989039902073676	0.004750785686075688	Downregulated
hsa-miR-1206	CAPZA1	mirtarbase	validated	2	4	3.2188758248682006	-0.4400366160615543	0.041864188699051744	Downregulated
hsa-miR-1264	CAPZA1	mirtarbase	validated	2	3	2.772588722239781	-1.1179316875103698	0.013588891931110993	Downregulated
hsa-miR-1273g-5p	CAPZA1	mirtarbase	validated	2	1	1.3862943611198906	-2.3319654335167987	0.04038074006326497	Downregulated
hsa-miR-1290	CAPZA1	mirtarbase	validated	2	3	2.772588722239781	-1.7350670985957932	0.04569875546265394	Downregulated
hsa-miR-1297	CAPZA1	mirtarbase	validated	2	4	3.2188758248682006	-2.21159683878638	0.04185079091321677	Downregulated
hsa-miR-1-3p	CAPZA1	mirtarbase	validated	2	3	2.772588722239781	-2.2135407209514133	0.005223467539995909	Downregulated
hsa-miR-143-5p	CAPZA1	mirtarbase	validated	2	1	1.3862943611198906	-1.6266718905533706	0.020500236650463195	Downregulated
hsa-miR-183-5p	CAPZA1	mirtarbase	validated	2	2	2.1972245773362196	-1.8791243174908776	0.008774494608631358	Downregulated
hsa-miR-1909-3p	CAPZA1	mirtarbase	validated	2	1	1.3862943611198906	-0.9616714827519287	0.0010029497311916202	Downregulated
hsa-miR-203a-5p	CAPZA1	mirtarbase	validated	2	1	1.3862943611198906	-0.08689870343067851	0.007543549344874919	Downregulated
hsa-miR-206	CAPZA1	mirtarbase	validated	2	3	2.772588722239781	-2.3014414106085375	0.016635665458161385	Downregulated
hsa-miR-2355-5p	CAPZA1	mirtarbase	validated	2	2	2.1972245773362196	-0.952840538953168	0.012334542263764889	Downregulated
hsa-miR-26a-5p	CAPZA1	mirtarbase	validated	2	5	3.58351893845611	-1.7534935532611238	0.020333285317290575	Downregulated
hsa-miR-26b-5p	CAPZA1	mirtarbase	validated	2	4	3.2188758248682006	0.2130235870980004	0.03226010027038865	Upregulated
hsa-miR-3167	CAPZA1	mirtarbase	validated	2	1	1.3862943611198906	-2.0666040961272345	0.0057870122746098785	Downregulated
hsa-miR-320e	CAPZA1	mirtarbase	validated	2	2	2.1972245773362196	-2.8816990772156705	0.006868048637639732	Downregulated
hsa-miR-3607-5p	CAPZA1	mirtarbase	validated	2	1	1.3862943611198906	-1.7294618404279452	0.009088036770001053	Downregulated
hsa-miR-3613-3p	CAPZA1	mirtarbase	validated	2	2	2.1972245773362196	-0.42515256798123957	0.008794840898364784	Downregulated
hsa-miR-3688-5p	CAPZA1	mirtarbase	validated	2	1	1.3862943611198906	-3.281137807352697	0.009603731801733375	Downregulated
hsa-miR-3919	CAPZA1	mirtarbase	validated	2	2	2.1972245773362196	-0.35547868647360326	0.04989476976497099	Downregulated
hsa-miR-3944-5p	CAPZA1	mirtarbase	validated	2	1	1.3862943611198906	0.00594731426117745	0.03781895742076449	Upregulated
hsa-miR-4465	CAPZA1	mirtarbase	validated	2	1	1.3862943611198906	-1.0412040226717225	0.04933805966400542	Downregulated
hsa-miR-5004-3p	CAPZA1	mirtarbase	validated	2	3	2.772588722239781	-3.539918658856114	0.005309118161443621	Downregulated
hsa-miR-548ac	CAPZA1	mirtarbase	validated	2	2	2.1972245773362196	-2.02944069693589	0.04324764916999266	Downregulated
hsa-miR-548ae-3p	CAPZA1	mirtarbase	validated	2	2	2.1972245773362196	-0.9317987876959043	0.010347304238006474	Downregulated
hsa-miR-548ah-3p	CAPZA1	mirtarbase	validated	2	2	2.1972245773362196	-3.0806211761916953	0.001946125843329355	Downregulated
hsa-miR-548aj-3p	CAPZA1	mirtarbase	validated	2	2	2.1972245773362196	-2.433399211023643	0.04695163679588586	Downregulated
hsa-miR-548am-3p	CAPZA1	mirtarbase	validated	2	2	2.1972245773362196	-0.5274260405154536	0.013696431709453463	Downregulated
hsa-miR-548aq-3p	CAPZA1	mirtarbase	validated	2	2	2.1972245773362196	-1.8487934694784527	0.03495858245389536	Downregulated
hsa-miR-548bb-3p	CAPZA1	mirtarbase	validated	2	1	1.3862943611198906	-3.2410209699431793	0.019884061887161807	Downregulated
hsa-miR-548d-3p	CAPZA1	mirtarbase	validated	2	2	2.1972245773362196	-1.3474806751646862	0.028913843638962138	Downregulated
hsa-miR-548h-3p	CAPZA1	mirtarbase	validated	2	2	2.1972245773362196	-0.8480243746281607	0.021406507027801128	Downregulated
hsa-miR-548j-3p	CAPZA1	mirtarbase	validated	2	1	1.3862943611198906	-0.8112070747929734	0.04835808412334882	Downregulated
hsa-miR-548x-3p	CAPZA1	mirtarbase	validated	2	3	2.772588722239781	-2.1064438653003204	0.027939213109202686	Downregulated
hsa-miR-548z	CAPZA1	mirtarbase	validated	2	2	2.1972245773362196	-1.487154749796114	0.015819329407298938	Downregulated
hsa-miR-6132	CAPZA1	mirtarbase	validated	2	1	1.3862943611198906	1.3742415903038574	0.013435705196345224	Upregulated
hsa-miR-613	CAPZA1	mirtarbase	validated	2	3	2.772588722239781	-3.142209563476327	0.006363984594587237	Downregulated
hsa-miR-6516-3p	CAPZA1	mirtarbase	validated	2	1	1.3862943611198906	-1.5195846429230864	0.029850534999510275	Downregulated
hsa-miR-6716-5p	CAPZA1	mirtarbase	validated	2	1	1.3862943611198906	-1.589975608274331	0.03776397806662135	Downregulated
hsa-miR-6722-3p	CAPZA1	mirtarbase	validated	2	1	1.3862943611198906	-2.1538513188599184	0.011107594380853698	Downregulated
hsa-miR-6836-5p	CAPZA1	mirtarbase	validated	2	1	1.3862943611198906	-1.9190754730789439	0.026934634429868314	Downregulated
hsa-miR-6853-3p	CAPZA1	mirtarbase	validated	2	1	1.3862943611198906	-1.8069414498259315	0.016734206657391042	Downregulated
hsa-miR-876-5p	CAPZA1	mirtarbase	validated	2	3	2.772588722239781	-1.5885777203908924	0.04556656867917627	Downregulated
hsa-miR-891a-3p	CAPZA1	mirtarbase	validated	2	1	1.3862943611198906	-3.520885058456278	0.04607059344206937	Downregulated
hsa-miR-103a-3p	CAPZA2	mirtarbase	validated	2	6	3.8918202981106265	-0.485984395119077	0.04049751122668386	Downregulated
hsa-miR-16-5p	CAPZA2	mirtarbase	validated	2	7	4.1588830833596715	-3.2949921767785675	0.008649972738465295	Downregulated
hsa-miR-6504-3p	CAPZA2	mirtarbase	validated	2	2	2.1972245773362196	-3.3946340292997057	0.0019274823821615428	Downregulated
hsa-miR-15a-5p	CAPZA2	mirtarbase	validated	2	7	4.1588830833596715	-1.8152046040341332	0.0023487939562182873	Downregulated
hsa-miR-107	CAPZA2	mirtarbase	validated	2	7	4.1588830833596715	-1.0062840952611232	0.027107016259338708	Downregulated
hsa-miR-15b-5p	CAPZA2	mirtarbase	validated	2	7	4.1588830833596715	-2.9637720378202825	0.001785550514003262	Downregulated
hsa-miR-195-5p	CAPZA2	mirtarbase	validated	2	7	4.1588830833596715	-4.012367339950712	0.036292450919281696	Downregulated
hsa-miR-424-5p	CAPZA2	mirtarbase	validated	2	5	3.58351893845611	-2.15266621993212	0.012052434725919738	Downregulated
hsa-miR-497-5p	CAPZA2	mirtarbase	validated	2	5	3.58351893845611	-1.170201023630352	0.027895972042577342	Downregulated
hsa-miR-374b-3p	CAPZA2	mirtarbase	validated	2	3	2.772588722239781	-0.828843404425677	0.0017930349074304105	Downregulated
hsa-miR-4524a-5p	CAPZA2	mirtarbase	validated	2	3	2.772588722239781	-1.1770015070903903	0.029846439104527236	Downregulated
hsa-miR-4524b-5p	CAPZA2	mirtarbase	validated	2	3	2.772588722239781	-2.562522533004609	0.03967344462824986	Downregulated
hsa-miR-6838-5p	CAPZA2	mirtarbase	validated	2	2	2.1972245773362196	-1.9751464339622578	0.04312275683647022	Downregulated
hsa-miR-498	CAPZA2	mirtarbase	validated	2	1	1.3862943611198906	-1.3155815923675858	0.037425420364830646	Downregulated
hsa-miR-7151-5p	CAPZA2	mirtarbase	validated	2	1	1.3862943611198906	-2.787322366392698	0.030271477924194188	Downregulated
hsa-miR-1185-1-3p	CAPZA2	mirtarbase	validated	2	1	1.3862943611198906	0.635403491730179	0.040101739457109944	Upregulated
hsa-miR-136-5p	CAPZA2	mirtarbase	validated	2	1	1.3862943611198906	-1.593046760149444	0.037019770165672525	Downregulated
hsa-miR-1185-2-3p	CAPZA2	mirtarbase	validated	2	1	1.3862943611198906	1.3769429760597154	0.033289835809729995	Upregulated
hsa-miR-6884-3p	CAPZA2	mirtarbase	validated	2	1	1.3862943611198906	-0.1803043921402283	0.0018915218468755484	Downregulated
hsa-miR-135b-5p	CAPZA2	mirtarbase	validated	2	3	2.772588722239781	-1.3126131512696082	0.021217185615329072	Downregulated
hsa-miR-135a-5p	CAPZA2	mirtarbase	validated	2	3	2.772588722239781	0.1417591776343523	0.04538185398629867	Upregulated
hsa-miR-889-5p	CAPZA2	mirtarbase	validated	2	1	1.3862943611198906	-1.3388709260147365	0.002481075295014307	Downregulated
hsa-miR-8076	CAPZA2	mirtarbase	validated	2	1	1.3862943611198906	-3.8739171951062183	0.024643595539731906	Downregulated
hsa-miR-646	CAPZA2	mirtarbase	validated	2	1	1.3862943611198906	-2.765018077336792	0.041069034499814736	Downregulated
hsa-miR-503-5p	CAPZA2	mirtarbase	validated	2	3	2.772588722239781	-1.3711052463748372	0.04540442436817103	Downregulated
hsa-miR-605-5p	CAPZA2	mirtarbase	validated	2	1	1.3862943611198906	-1.8301721411656937	0.0027360873150173576	Downregulated
hsa-miR-4284	CAPZA2	mirtarbase	validated	2	1	1.3862943611198906	0.14827935919575985	0.0328822621149011	Upregulated
hsa-miR-4772-3p	CAPZA2	mirtarbase	validated	2	1	1.3862943611198906	-1.66657667181054	0.04509111967892386	Downregulated
hsa-miR-4638-5p	CAPZA2	mirtarbase	validated	2	1	1.3862943611198906	-0.6693598284789317	0.006539218097459525	Downregulated
hsa-miR-1307-3p	CAPZA2	mirtarbase	validated	2	1	1.3862943611198906	-3.6012810232752943	0.0012386508809868247	Downregulated
hsa-miR-1304-3p	CAPZA2	mirtarbase	validated	2	2	2.1972245773362196	-2.6058192514434935	0.014259238278260453	Downregulated
hsa-miR-6741-3p	CAPZA2	mirtarbase	validated	2	1	1.3862943611198906	-0.6252542454940614	0.03984863303252496	Downregulated
hsa-miR-6890-3p	CAPZA2	mirtarbase	validated	2	1	1.3862943611198906	-2.170190826903558	0.005096139619825408	Downregulated
hsa-miR-4793-5p	CAPZA2	mirtarbase	validated	2	1	1.3862943611198906	-0.2564963444697401	0.015136243020184337	Downregulated
hsa-miR-937-5p	CAPZA2	mirtarbase	validated	2	1	1.3862943611198906	-2.38542744623064	0.0497466784757562	Downregulated
hsa-miR-6848-3p	CAPZA2	mirtarbase	validated	2	1	1.3862943611198906	-2.132593247242467	0.021409557703183965	Downregulated
hsa-miR-3152-3p	CAPZA2	mirtarbase	validated	2	1	1.3862943611198906	0.10676960133470037	0.03468782064155676	Upregulated
hsa-miR-6843-3p	CAPZA2	mirtarbase	validated	2	1	1.3862943611198906	-0.46447923440247685	0.003850125400815159	Downregulated
hsa-miR-4483	CAPZA2	mirtarbase	validated	2	1	1.3862943611198906	-3.5474249994509766	0.011684307757532226	Downregulated
hsa-miR-323a-5p	CAPZA2	mirtarbase	validated	2	1	1.3862943611198906	-3.702523986513584	0.03881002412457019	Downregulated
hsa-miR-6823-5p	CAPZA2	mirtarbase	validated	2	1	1.3862943611198906	-1.5453625540733888	0.021948832570109517	Downregulated
hsa-miR-1293	CAPZA2	mirtarbase	validated	2	1	1.3862943611198906	-3.4413285184574716	0.04309478949988261	Downregulated
hsa-miR-4279	CAPZA2	mirtarbase	validated	2	1	1.3862943611198906	-2.6187931071647723	0.025197199872694913	Downregulated
hsa-miR-6778-3p	CAPZA2	mirtarbase	validated	2	1	1.3862943611198906	-1.7815124452757054	0.03785017312271521	Downregulated
hsa-miR-1976	CAPZA2	mirtarbase	validated	2	1	1.3862943611198906	-0.8513968069019027	0.030654343371978032	Downregulated
hsa-miR-3653-5p	CAPZA2	mirtarbase	validated	2	1	1.3862943611198906	0.5766015771406385	0.014529275569599123	Upregulated
hsa-miR-325	CAPZA2	mirtarbase	validated	2	1	1.3862943611198906	-1.5129216924165514	0.01666396583756432	Downregulated
hsa-miR-6747-3p	CAPZA2	mirtarbase	validated	2	1	1.3862943611198906	-0.29950745122969713	0.0010268792430870235	Downregulated
hsa-miR-6727-3p	CAPZA2	mirtarbase	validated	2	1	1.3862943611198906	-1.3409826461092842	0.0071856725015677515	Downregulated
hsa-miR-4722-3p	CAPZA2	mirtarbase	validated	2	1	1.3862943611198906	-1.2791866672140628	0.020463059696601706	Downregulated
hsa-miR-6715b-5p	CAPZA2	mirtarbase	validated	2	1	1.3862943611198906	-1.6743855007551538	0.01762436244916171	Downregulated
hsa-miR-4269	CAPZA2	mirtarbase	validated	2	1	1.3862943611198906	-1.3694037478262424	0.04855527848680504	Downregulated
hsa-miR-5582-5p	CAPZA2	mirtarbase	validated	2	1	1.3862943611198906	-2.8810412476530773	0.015044510796433316	Downregulated
hsa-miR-7151-3p	CAPZA2	mirtarbase	validated	2	1	1.3862943611198906	-1.5089094968184764	0.01583803164609708	Downregulated
hsa-miR-5095	CAPZA2	mirtarbase	validated	2	1	1.3862943611198906	-0.5583851305797627	0.009264179603429512	Downregulated
hsa-miR-365b-5p	CAPZA2	mirtarbase	validated	2	1	1.3862943611198906	-3.2571835075216238	0.031800980145344514	Downregulated
hsa-miR-365a-5p	CAPZA2	mirtarbase	validated	2	1	1.3862943611198906	-1.2906179070991488	0.007320955549599603	Downregulated
hsa-miR-8052	CAPZA2	mirtarbase	validated	2	1	1.3862943611198906	-1.785178689065536	0.0361701237752568	Downregulated
hsa-miR-3199	CAPZA2	mirtarbase	validated	2	1	1.3862943611198906	-2.562896478042714	0.012982376002706589	Downregulated
hsa-miR-4438	CAPZA2	mirtarbase	validated	2	1	1.3862943611198906	-2.9579134610777853	0.04059264060808346	Downregulated
hsa-miR-6720-3p	CAPZA2	mirtarbase	validated	2	1	1.3862943611198906	-0.04487438137283983	0.045889169246889655	Downregulated
hsa-miR-4740-3p	CAPZA2	mirtarbase	validated	2	1	1.3862943611198906	-0.9636156332007886	0.007740756326355041	Downregulated
hsa-miR-6807-5p	CAPZA2	mirtarbase	validated	2	1	1.3862943611198906	-1.6972884058056918	0.009133642552420496	Downregulated
hsa-miR-150-5p	CAPZA2	mirtarbase	validated	2	1	1.3862943611198906	-1.6200167507265701	0.04088721908885055	Downregulated
hsa-miR-7107-5p	CAPZA2	mirtarbase	validated	2	1	1.3862943611198906	-0.966187177113638	0.0023905312418937685	Downregulated
hsa-miR-1234-3p	CAPZA2	mirtarbase	validated	2	1	1.3862943611198906	0.09385763524438384	0.008567516576265918	Upregulated
hsa-miR-520h	CAPZA2	mirtarbase	validated	2	1	1.3862943611198906	-2.590201801809741	0.019192493210313844	Downregulated
hsa-miR-520g-3p	CAPZA2	mirtarbase	validated	2	1	1.3862943611198906	-3.4905345279867603	0.016056691937847062	Downregulated
hsa-miR-512-3p	CAPZA2	mirtarbase	validated	2	1	1.3862943611198906	0.11833835997968589	0.02891610719379969	Upregulated
hsa-miR-576-3p	CAPZA2	mirtarbase	validated	2	1	1.3862943611198906	-0.1403007484669483	0.030426974704256284	Downregulated
hsa-miR-5683	CAPZA2	mirtarbase	validated	2	1	1.3862943611198906	-0.3042581644003244	0.03173247733851895	Downregulated
hsa-miR-520e	CAPZA2	mirtarbase	validated	2	1	1.3862943611198906	-1.6317201330276603	0.019831766669638456	Downregulated
hsa-miR-520d-3p	CAPZA2	mirtarbase	validated	2	1	1.3862943611198906	-2.467530015331827	0.010859462446765975	Downregulated
hsa-miR-520c-3p	CAPZA2	mirtarbase	validated	2	1	1.3862943611198906	-1.5092781977283782	0.02192518924549222	Downregulated
hsa-miR-520b	CAPZA2	mirtarbase	validated	2	1	1.3862943611198906	0.0033441708549557525	0.0359002293094527	Upregulated
hsa-miR-520a-3p	CAPZA2	mirtarbase	validated	2	1	1.3862943611198906	-1.007219382922686	0.045290279567707335	Downregulated
hsa-miR-373-3p	CAPZA2	mirtarbase	validated	2	1	1.3862943611198906	-1.3326346408429774	0.019835530377458784	Downregulated
hsa-miR-372-3p	CAPZA2	mirtarbase	validated	2	1	1.3862943611198906	-0.0850443797363094	0.048304934131680057	Downregulated
hsa-miR-302e	CAPZA2	mirtarbase	validated	2	1	1.3862943611198906	-2.730752461481962	0.0119948327280581	Downregulated
hsa-miR-302d-3p	CAPZA2	mirtarbase	validated	2	1	1.3862943611198906	-0.1447860857973926	0.047685144532704726	Downregulated
hsa-miR-302c-3p	CAPZA2	mirtarbase	validated	2	1	1.3862943611198906	-1.3818124212663083	0.0488969218202401	Downregulated
hsa-miR-302b-3p	CAPZA2	mirtarbase	validated	2	1	1.3862943611198906	-1.1458087943584405	0.02906626176950522	Downregulated
hsa-miR-302a-3p	CAPZA2	mirtarbase	validated	2	1	1.3862943611198906	-1.0740973251210928	0.02202833999367431	Downregulated
hsa-miR-93-5p	CAPZA2	mirtarbase	validated	2	1	1.3862943611198906	-1.741449775695482	0.021623928608372808	Downregulated
hsa-miR-526b-3p	CAPZA2	mirtarbase	validated	2	1	1.3862943611198906	-1.2902827068187541	0.030193303846986968	Downregulated
hsa-miR-519d-3p	CAPZA2	mirtarbase	validated	2	1	1.3862943611198906	-1.0602872571036943	0.03802130607585423	Downregulated
hsa-miR-20b-5p	CAPZA2	mirtarbase	validated	2	1	1.3862943611198906	-1.347553672380494	0.04710488681471907	Downregulated
hsa-miR-20a-5p	CAPZA2	mirtarbase	validated	2	2	2.1972245773362196	-0.7164629966665833	0.014050818904768676	Downregulated
hsa-miR-17-5p	CAPZA2	mirtarbase	validated	2	1	1.3862943611198906	0.03488709985120031	0.01401775079476647	Upregulated
hsa-miR-106b-5p	CAPZA2	mirtarbase	validated	2	2	2.1972245773362196	-3.9626673845204756	0.009130799116101117	Downregulated
hsa-miR-106a-5p	CAPZA2	mirtarbase	validated	2	2	2.1972245773362196	-1.9224557478991402	0.04026454224414192	Downregulated
hsa-miR-576-5p	CAPZA2	mirtarbase	validated	2	5	3.58351893845611	-1.2248700278503488	0.012841594473924488	Downregulated
hsa-miR-4263	CAPZA2	mirtarbase	validated	2	1	1.3862943611198906	-1.7031616638880642	0.016508224637480452	Downregulated
hsa-miR-7977	CAPZA2	mirtarbase	validated	2	1	1.3862943611198906	-2.798010356339997	0.022814031610498206	Downregulated
hsa-miR-627-3p	CAPZA2	mirtarbase	validated	2	1	1.3862943611198906	-2.9693047864287205	0.015125577253289522	Downregulated
hsa-miR-4735-5p	CAPZA2	mirtarbase	validated	2	2	2.1972245773362196	-0.33065175383198486	0.006583891640650109	Downregulated
hsa-miR-380-3p	CAPZA2	mirtarbase	validated	2	1	1.3862943611198906	-0.9772854668917965	0.013029530425090342	Downregulated
hsa-miR-411-3p	CAPZA2	mirtarbase	validated	2	1	1.3862943611198906	-1.4163945524230175	0.019429652608931067	Downregulated
hsa-miR-379-3p	CAPZA2	mirtarbase	validated	2	1	1.3862943611198906	-1.627677113044364	0.012060204142937438	Downregulated
hsa-miR-4495	CAPZA2	mirtarbase	validated	2	1	1.3862943611198906	-3.6593274203307455	0.02891301326802932	Downregulated
hsa-miR-208b-5p	CAPZA2	mirtarbase	validated	2	1	1.3862943611198906	-3.0360107266675858	0.01768056796491146	Downregulated
hsa-miR-208a-5p	CAPZA2	mirtarbase	validated	2	1	1.3862943611198906	-1.2038409457548025	0.031638525494839996	Downregulated
hsa-miR-32-3p	CAPZA2	mirtarbase	validated	2	4	3.2188758248682006	-2.19718515357243	0.0053988908608444035	Downregulated
hsa-miR-1292-3p	CAPZA2	mirtarbase	validated	2	1	1.3862943611198906	-2.02419597229575	0.020192793911788614	Downregulated
hsa-miR-186-3p	CAPZA2	mirtarbase	validated	2	1	1.3862943611198906	-2.7612878714178697	0.0029127460613381116	Downregulated
hsa-miR-4731-5p	CAPZA2	mirtarbase	validated	2	1	1.3862943611198906	-2.8239812961090305	0.01720894443918951	Downregulated
hsa-miR-5089-5p	CAPZA2	mirtarbase	validated	2	1	1.3862943611198906	-0.648732209381013	0.026581656927941368	Downregulated
hsa-miR-5589-5p	CAPZA2	mirtarbase	validated	2	1	1.3862943611198906	-0.11903443273673431	0.04915031500253827	Downregulated
hsa-miR-619-5p	CAPZA2	mirtarbase	validated	2	1	1.3862943611198906	-1.1988937074131916	0.024276381906354803	Downregulated
hsa-miR-6506-5p	CAPZA2	mirtarbase	validated	2	1	1.3862943611198906	-0.5266606526619585	0.04212485335418024	Downregulated
hsa-miR-193b-3p	HMGCR	mirtarbase	validated	2	2	2.1972245773362196	-2.4705061739546315	0.04412293831701391	Downregulated
hsa-miR-335-5p	HMGCR	mirtarbase	validated	2	3	2.772588722239781	-2.3168249146389033	0.03635869264695794	Downregulated
hsa-miR-29c-3p	HMGCR	mirtarbase	validated	2	4	3.2188758248682006	-0.9073222971097432	0.0033985917884856464	Downregulated
hsa-miR-32-5p	HMGCR	mirtarbase	validated	2	1	1.3862943611198906	-2.2675437958784976	0.02343513931380585	Downregulated
hsa-miR-615-3p	HMGCR	mirtarbase	validated	2	1	1.3862943611198906	-2.4712769349383517	0.026533708608243615	Downregulated
hsa-miR-92a-3p	HMGCR	mirtarbase	validated	2	1	1.3862943611198906	-2.03660399964032	0.016039276543539017	Downregulated
hsa-miR-92b-3p	HMGCR	mirtarbase	validated	2	1	1.3862943611198906	-0.06865613044713315	0.02588623004499823	Downregulated
hsa-miR-362-3p	HMGCR	mirtarbase	validated	2	1	1.3862943611198906	-3.8288465447596214	0.007110979219200089	Downregulated
hsa-miR-329-3p	HMGCR	mirtarbase	validated	2	1	1.3862943611198906	-4.483828685257154	0.005217836056603119	Downregulated
hsa-miR-8485	HMGCR	mirtarbase	validated	2	1	1.3862943611198906	-4.046534520548102	0.02401919666561298	Downregulated
hsa-miR-6868-3p	HMGCR	mirtarbase	validated	2	1	1.3862943611198906	-1.5556939270126526	0.02306303551164456	Downregulated
hsa-miR-3682-5p	HMGCR	mirtarbase	validated	2	1	1.3862943611198906	-0.38606363343360095	0.039647058241069316	Downregulated
hsa-miR-3160-5p	HMGCR	mirtarbase	validated	2	1	1.3862943611198906	-0.49884711232619505	0.007446745348628611	Downregulated
hsa-miR-3124-3p	HMGCR	mirtarbase	validated	2	1	1.3862943611198906	-3.4155396954027166	0.0364427877147682	Downregulated
hsa-miR-3667-3p	HMGCR	mirtarbase	validated	2	1	1.3862943611198906	-2.5912023674286395	0.040392286536283795	Downregulated
hsa-miR-6734-3p	HMGCR	mirtarbase	validated	2	1	1.3862943611198906	-1.7462856222548533	0.04901742950454355	Downregulated
hsa-miR-29a-3p	HMGCR	mirtarbase	validated	2	4	3.2188758248682006	-1.7522041915459974	0.03799318083142862	Downregulated
hsa-miR-29b-3p	HMGCR	mirtarbase	validated	2	4	3.2188758248682006	-2.2347825196872533	0.016005919496761636	Downregulated
hsa-miR-27a-3p	HMGCR	mirtarbase	validated	2	6	3.8918202981106265	-1.8848270775604712	0.03650099124782719	Downregulated
hsa-miR-155-5p	ACTR2	mirtarbase	validated	2	3	2.772588722239781	-0.10645289311356532	0.038948349108919506	Downregulated
hsa-miR-132-3p	ACTR2	mirtarbase	validated	2	3	2.772588722239781	-0.9275553140583599	0.029934160405304285	Downregulated
hsa-miR-215-5p	ACTR2	mirtarbase	validated	2	2	2.1972245773362196	-1.1865383994099117	0.021386248094495387	Downregulated
hsa-miR-192-5p	ACTR2	mirtarbase	validated	2	2	2.1972245773362196	-0.8162652364730058	0.039531078408006584	Downregulated
hsa-miR-93-5p	ACTR2	mirtarbase	validated	2	3	2.772588722239781	-0.4852637046274553	0.02556907644774765	Downregulated
hsa-miR-21-5p	ACTR2	mirtarbase	validated	2	2	2.1972245773362196	-0.49908592120625594	0.04271599773433991	Downregulated
hsa-miR-15a-5p	ACTR2	mirtarbase	validated	2	8	4.394449154672439	-0.9796555322293744	0.03498761346936226	Downregulated
hsa-miR-16-5p	ACTR2	mirtarbase	validated	2	8	4.394449154672439	-1.010464564502045	0.03927503471053206	Downregulated
hsa-miR-103a-3p	ACTR2	mirtarbase	validated	2	5	3.58351893845611	1.2516947685973125	0.03906370535376482	Upregulated
hsa-miR-107	ACTR2	mirtarbase	validated	2	5	3.58351893845611	-0.28206819270761097	0.03813395192124881	Downregulated
hsa-miR-15b-5p	ACTR2	mirtarbase	validated	2	8	4.394449154672439	-1.110209623981504	0.001544642775086686	Downregulated
hsa-miR-195-5p	ACTR2	mirtarbase	validated	2	8	4.394449154672439	-2.689676175037204	0.00991010910458863	Downregulated
hsa-miR-424-5p	ACTR2	mirtarbase	validated	2	8	4.394449154672439	-1.2223320841065997	0.04250866775494069	Downregulated
hsa-miR-497-5p	ACTR2	mirtarbase	validated	2	7	4.1588830833596715	-2.0918147553974924	0.03774510216456838	Downregulated
hsa-miR-545-5p	ACTR2	mirtarbase	validated	2	2	2.1972245773362196	-1.8188816083219193	0.009897111741360279	Downregulated
hsa-miR-671-5p	ACTR2	mirtarbase	validated	2	5	3.58351893845611	-1.6587897636018367	0.04114665382890962	Downregulated
hsa-miR-2278	ACTR2	mirtarbase	validated	2	4	3.2188758248682006	-2.3558253861072154	0.011510030087083577	Downregulated
hsa-miR-4310	ACTR2	mirtarbase	validated	2	2	2.1972245773362196	-0.3467879548370689	0.04669527939334512	Downregulated
hsa-miR-3609	ACTR2	mirtarbase	validated	2	3	2.772588722239781	-2.7305250664467384	0.03942680792999454	Downregulated
hsa-miR-548ah-5p	ACTR2	mirtarbase	validated	2	4	3.2188758248682006	-0.05723798777951794	0.02464901332673617	Downregulated
hsa-miR-4524a-5p	ACTR2	mirtarbase	validated	2	3	2.772588722239781	-1.9002489305882773	0.005992100227391347	Downregulated
hsa-miR-4524b-5p	ACTR2	mirtarbase	validated	2	3	2.772588722239781	-0.7375935193606933	0.03508638205542229	Downregulated
hsa-miR-6838-5p	ACTR2	mirtarbase	validated	2	3	2.772588722239781	-1.1776037709425564	0.0433580248663202	Downregulated
hsa-miR-7157-5p	ACTR2	mirtarbase	validated	2	1	1.3862943611198906	-1.4755712391075946	0.039931425842689355	Downregulated
hsa-miR-4799-5p	ACTR2	mirtarbase	validated	2	2	2.1972245773362196	-0.9129772972639092	0.046169521704316145	Downregulated
hsa-miR-183-3p	ACTR2	mirtarbase	validated	2	3	2.772588722239781	-3.369425884646777	0.022928514245431873	Downregulated
hsa-miR-135b-3p	ACTR2	mirtarbase	validated	2	2	2.1972245773362196	0.9080168289982682	0.01608656653552316	Upregulated
hsa-miR-6828-5p	ACTR2	mirtarbase	validated	2	1	1.3862943611198906	-1.396687239127164	0.006171227485872805	Downregulated
hsa-miR-9500	ACTR2	mirtarbase	validated	2	1	1.3862943611198906	0.5558790955388462	0.04464878762932495	Upregulated
hsa-miR-219a-1-3p	ACTR2	mirtarbase	validated	2	1	1.3862943611198906	-3.4268616691443645	0.025029712832532826	Downregulated
hsa-miR-4254	ACTR2	mirtarbase	validated	2	4	3.2188758248682006	-1.9825860933881572	0.040306982944719495	Downregulated
hsa-miR-218-5p	ACTR2	mirtarbase	validated	2	2	2.1972245773362196	-2.776573622206489	0.0359516709393356	Downregulated
hsa-miR-6759-3p	ACTR2	mirtarbase	validated	2	1	1.3862943611198906	-4.1811899978245	0.041653447278309615	Downregulated
hsa-miR-5582-3p	ACTR2	mirtarbase	validated	2	2	2.1972245773362196	-0.48053886103864096	0.01416125105135143	Downregulated
hsa-miR-548f-3p	ACTR2	mirtarbase	validated	2	2	2.1972245773362196	-1.0088418847689349	0.03487458185013384	Downregulated
hsa-miR-548e-3p	ACTR2	mirtarbase	validated	2	1	1.3862943611198906	-0.8276581867139282	0.035473802153486764	Downregulated
hsa-miR-548az-3p	ACTR2	mirtarbase	validated	2	1	1.3862943611198906	0.17925072811575227	0.02796315033338033	Upregulated
hsa-miR-548ar-3p	ACTR2	mirtarbase	validated	2	2	2.1972245773362196	0.7318316973567698	0.02925578916608356	Upregulated
hsa-miR-548a-3p	ACTR2	mirtarbase	validated	2	2	2.1972245773362196	-2.7786790801994505	0.019922432579100133	Downregulated
hsa-miR-6876-5p	ACTR2	mirtarbase	validated	2	1	1.3862943611198906	-2.9490792720079395	0.024497659000568092	Downregulated
hsa-miR-4476	ACTR2	mirtarbase	validated	2	1	1.3862943611198906	-1.7881402491403784	0.044511261767474934	Downregulated
hsa-miR-4796-3p	ACTR2	mirtarbase	validated	2	1	1.3862943611198906	-2.407267731304163	0.030738958790665495	Downregulated
hsa-miR-526b-3p	ACTR2	mirtarbase	validated	2	1	1.3862943611198906	-2.243845503713698	0.04712018378428184	Downregulated
hsa-miR-519d-3p	ACTR2	mirtarbase	validated	2	1	1.3862943611198906	-2.315924869829531	0.018977553410222756	Downregulated
hsa-miR-20b-5p	ACTR2	mirtarbase	validated	2	2	2.1972245773362196	-2.811860923829858	0.0021838997260201724	Downregulated
hsa-miR-20a-5p	ACTR2	mirtarbase	validated	2	4	3.2188758248682006	-1.2910369498726209	0.0332893488521222	Downregulated
hsa-miR-17-5p	ACTR2	mirtarbase	validated	2	2	2.1972245773362196	-0.6303885568226886	0.03417029258515686	Downregulated
hsa-miR-106b-5p	ACTR2	mirtarbase	validated	2	4	3.2188758248682006	0.10262113807127027	0.00985644164844416	Upregulated
hsa-miR-106a-5p	ACTR2	mirtarbase	validated	2	3	2.772588722239781	-0.015989944300115688	0.030665271539008245	Downregulated
hsa-miR-7977	ACTR2	mirtarbase	validated	2	1	1.3862943611198906	-2.91460100741575	0.04281654665968381	Downregulated
hsa-miR-3162-5p	ACTR2	mirtarbase	validated	2	1	1.3862943611198906	-2.336741501461946	0.0312737048023846	Downregulated
hsa-miR-563	ACTR2	mirtarbase	validated	2	1	1.3862943611198906	-1.461867752019683	0.027172646982595326	Downregulated
hsa-miR-380-5p	ACTR2	mirtarbase	validated	2	2	2.1972245773362196	-0.6813178476667917	0.024391354864463213	Downregulated
hsa-miR-4294	ACTR2	mirtarbase	validated	2	1	1.3862943611198906	-2.255564032550573	0.023381337565835568	Downregulated
hsa-miR-758-5p	ACTR2	mirtarbase	validated	2	1	1.3862943611198906	-1.583712970464682	0.028011310683796184	Downregulated
hsa-miR-4756-5p	ACTR2	mirtarbase	validated	2	1	1.3862943611198906	-1.1380794661587106	0.005372643465874717	Downregulated
hsa-miR-4739	ACTR2	mirtarbase	validated	2	1	1.3862943611198906	-2.8940362420096895	0.04952379682753236	Downregulated
hsa-miR-1321	ACTR2	mirtarbase	validated	2	1	1.3862943611198906	-2.4175272165042827	0.006302353454055265	Downregulated
hsa-miR-6760-5p	ACTR2	mirtarbase	validated	2	1	1.3862943611198906	-3.718754848915793	0.02978914015600458	Downregulated
hsa-miR-646	ACTR2	mirtarbase	validated	2	4	3.2188758248682006	-0.9711312711939895	0.026831179982051256	Downregulated
hsa-miR-503-5p	ACTR2	mirtarbase	validated	2	3	2.772588722239781	0.7759644235282139	0.0232260011008475	Upregulated
hsa-miR-4452	ACTR2	mirtarbase	validated	2	1	1.3862943611198906	-3.594528368140229	0.043984405294992035	Downregulated
hsa-miR-7852-3p	ACTR2	mirtarbase	validated	2	1	1.3862943611198906	-1.2720593373897524	0.01343011073418893	Downregulated
hsa-miR-3668	ACTR2	mirtarbase	validated	2	2	2.1972245773362196	-0.7897389915369772	0.017801512568257752	Downregulated
hsa-miR-6822-5p	ACTR2	mirtarbase	validated	2	1	1.3862943611198906	-3.291861165499781	0.040231938582379376	Downregulated
hsa-miR-6750-5p	ACTR2	mirtarbase	validated	2	1	1.3862943611198906	-2.2131571805221317	0.04789759558159858	Downregulated
hsa-miR-5584-5p	ACTR2	mirtarbase	validated	2	1	1.3862943611198906	-1.3463969951408603	0.009557606410002337	Downregulated
hsa-miR-4653-3p	ACTR2	mirtarbase	validated	2	1	1.3862943611198906	-1.9675085474782656	0.040369205238530416	Downregulated
hsa-miR-3690	ACTR2	mirtarbase	validated	2	1	1.3862943611198906	-0.4123293034288269	0.01655878572096117	Downregulated
hsa-miR-6083	ACTR2	mirtarbase	validated	2	2	2.1972245773362196	-2.0328366078176527	0.00651720398105681	Downregulated
hsa-miR-5007-3p	ACTR2	mirtarbase	validated	2	1	1.3862943611198906	-2.0425681512380063	0.005965658930130303	Downregulated
hsa-miR-4261	ACTR2	mirtarbase	validated	2	1	1.3862943611198906	-1.683880751955861	0.031069572739070284	Downregulated
hsa-miR-3140-3p	ACTR2	mirtarbase	validated	2	1	1.3862943611198906	-1.5791777516563326	0.03574011445813813	Downregulated
hsa-miR-4645-5p	ACTR2	mirtarbase	validated	2	1	1.3862943611198906	-0.6195125775647116	0.0020038210730999708	Downregulated
hsa-miR-4673	ACTR2	mirtarbase	validated	2	1	1.3862943611198906	0.268518933722091	0.04108929533837363	Upregulated
hsa-miR-6736-3p	ACTR2	mirtarbase	validated	2	1	1.3862943611198906	-0.3516018973488433	0.020624357573222372	Downregulated
hsa-miR-3688-3p	ACTR2	mirtarbase	validated	2	2	2.1972245773362196	-1.7727493815741635	0.003219085624208674	Downregulated
hsa-miR-487a-3p	ACTR2	mirtarbase	validated	2	1	1.3862943611198906	-2.433667360893155	0.013855866636382417	Downregulated
hsa-miR-8076	ACTR2	mirtarbase	validated	2	1	1.3862943611198906	-1.3548795053537548	0.041843843892449516	Downregulated
hsa-miR-154-3p	ACTR2	mirtarbase	validated	2	1	1.3862943611198906	-1.2577950332534766	0.03383511149394326	Downregulated
hsa-miR-3074-3p	ACTR2	mirtarbase	validated	2	1	1.3862943611198906	-2.1458715641659043	0.013283001334872098	Downregulated
hsa-miR-7152-5p	ACTR2	mirtarbase	validated	2	1	1.3862943611198906	-1.0444647534931044	0.04701852592173964	Downregulated
hsa-miR-3074-5p	ACTR2	mirtarbase	validated	2	1	1.3862943611198906	-4.574036355576025	0.0019382051241118462	Downregulated
hsa-miR-6834-5p	ACTR2	mirtarbase	validated	2	1	1.3862943611198906	-1.2744423068434338	0.04050935339042917	Downregulated
hsa-miR-1200	ACTR2	mirtarbase	validated	2	1	1.3862943611198906	-0.017167845239828283	0.010609604935161769	Downregulated
hsa-miR-378a-5p	ACTR2	mirtarbase	validated	2	1	1.3862943611198906	-1.438967184335895	0.012527242956450208	Downregulated
hsa-miR-6133	ACTR2	mirtarbase	validated	2	1	1.3862943611198906	-1.1176387637373955	0.014431931314291432	Downregulated
hsa-miR-6130	ACTR2	mirtarbase	validated	2	1	1.3862943611198906	-0.34731023390741433	0.0401916105679702	Downregulated
hsa-miR-6129	ACTR2	mirtarbase	validated	2	1	1.3862943611198906	-1.5816350780976627	0.012751760555431247	Downregulated
hsa-miR-6127	ACTR2	mirtarbase	validated	2	1	1.3862943611198906	-0.11184287546478999	0.0452662015715614	Downregulated
hsa-miR-4510	ACTR2	mirtarbase	validated	2	1	1.3862943611198906	-2.835371021031432	0.04701106482488104	Downregulated
hsa-miR-6875-5p	ACTR2	mirtarbase	validated	2	1	1.3862943611198906	-2.030706427947728	0.008079717051936313	Downregulated
hsa-miR-4419a	ACTR2	mirtarbase	validated	2	1	1.3862943611198906	-1.6145161157547168	0.036665105704683815	Downregulated
hsa-miR-3126-5p	ACTR2	mirtarbase	validated	2	2	2.1972245773362196	0.4035065464881198	0.017215277945622803	Upregulated
hsa-miR-4324	ACTR2	mirtarbase	validated	2	1	1.3862943611198906	-4.29643036358612	0.02422761986101978	Downregulated
hsa-miR-544b	ACTR2	mirtarbase	validated	2	1	1.3862943611198906	-0.507368186588659	0.035801042332081125	Downregulated
hsa-miR-615-3p	SF3B1	mirtarbase	validated	2	1	1.3862943611198906	-3.154439838764808	0.03214951309096068	Downregulated
hsa-miR-504-5p	SF3B1	mirtarbase	validated	2	1	1.3862943611198906	-1.8250803811766199	0.03151959508634172	Downregulated
hsa-miR-423-3p	SF3B1	mirtarbase	validated	2	1	1.3862943611198906	-1.1406111876495366	0.009933106479933486	Downregulated
hsa-let-7b-5p	SF3B1	mirtarbase	validated	2	3	2.772588722239781	-2.351040915098871	0.022366214439738543	Downregulated
hsa-miR-1260b	SF3B1	mirtarbase	validated	2	1	1.3862943611198906	-4.622039604309182	0.024246892318129543	Downregulated
hsa-miR-127-5p	SF3B1	mirtarbase	validated	2	2	2.1972245773362196	-0.7443459039687267	0.02796503802854568	Downregulated
hsa-miR-539-5p	SF3B1	mirtarbase	validated	2	1	1.3862943611198906	-0.6441951488458367	0.013771821858128534	Downregulated
hsa-miR-493-5p	SF3B1	mirtarbase	validated	2	4	3.2188758248682006	-0.11836238405531074	0.026559609030373396	Downregulated
hsa-miR-4639-5p	SF3B1	mirtarbase	validated	2	2	2.1972245773362196	-0.7802104130610693	0.037372793005779385	Downregulated
hsa-miR-379-5p	SF3B1	mirtarbase	validated	2	1	1.3862943611198906	1.4797261352480087	0.01784178137150593	Upregulated
hsa-miR-3529-5p	SF3B1	mirtarbase	validated	2	1	1.3862943611198906	-1.9196651932163795	0.045131529710488394	Downregulated
hsa-miR-382-5p	SF3B1	mirtarbase	validated	2	2	2.1972245773362196	-0.8432469391583005	0.013119664164260029	Downregulated
hsa-miR-495-5p	SF3B1	mirtarbase	validated	2	1	1.3862943611198906	-1.2773585265869125	0.022854256478836762	Downregulated
hsa-miR-365b-5p	SF3B1	mirtarbase	validated	2	1	1.3862943611198906	-0.8866044602629463	0.018932377062737944	Downregulated
hsa-miR-365a-5p	SF3B1	mirtarbase	validated	2	1	1.3862943611198906	-2.7322607260412703	0.0072581012365408246	Downregulated
hsa-miR-8052	SF3B1	mirtarbase	validated	2	1	1.3862943611198906	-1.3426124684256167	0.006178290213691071	Downregulated
hsa-miR-3199	SF3B1	mirtarbase	validated	2	1	1.3862943611198906	-0.6662858185657491	0.047227052103495225	Downregulated
hsa-miR-3653-5p	SF3B1	mirtarbase	validated	2	1	1.3862943611198906	-1.506104617746161	0.040645917555782944	Downregulated
hsa-miR-325	SF3B1	mirtarbase	validated	2	1	1.3862943611198906	-2.1736121666124055	0.012204594289651143	Downregulated
hsa-miR-6747-3p	SF3B1	mirtarbase	validated	2	1	1.3862943611198906	-1.031428157556265	0.045983789298217746	Downregulated
hsa-miR-6727-3p	SF3B1	mirtarbase	validated	2	1	1.3862943611198906	-2.973566664613003	0.03960594895877876	Downregulated
hsa-miR-4722-3p	SF3B1	mirtarbase	validated	2	1	1.3862943611198906	-2.3988309192713997	0.04843525026459247	Downregulated
hsa-miR-498	SF3B1	mirtarbase	validated	2	1	1.3862943611198906	-1.6167041980967143	0.02377264285157435	Downregulated
hsa-miR-6778-3p	SF3B1	mirtarbase	validated	2	1	1.3862943611198906	-2.1999742927196984	0.029832144537707793	Downregulated
hsa-miR-2276-3p	SF3B1	mirtarbase	validated	2	2	2.1972245773362196	-0.2614464181519358	0.04363882249128074	Downregulated
hsa-miR-1304-3p	SF3B1	mirtarbase	validated	2	2	2.1972245773362196	-0.6092435709761785	0.02013497066497803	Downregulated
hsa-miR-1281	SF3B1	mirtarbase	validated	2	1	1.3862943611198906	-0.6023026050073879	0.01585311655071564	Downregulated
hsa-miR-4485-5p	SF3B1	mirtarbase	validated	2	1	1.3862943611198906	-0.43351865133994005	0.010780314351664856	Downregulated
hsa-miR-4532	SF3B1	mirtarbase	validated	2	1	1.3862943611198906	-2.2393241574803024	0.01718272601091303	Downregulated
hsa-miR-1247-3p	SF3B1	mirtarbase	validated	2	1	1.3862943611198906	-0.3392792877985036	0.04073679062444717	Downregulated
hsa-miR-6890-3p	SF3B1	mirtarbase	validated	2	1	1.3862943611198906	-1.8344098039433454	0.003382439599838108	Downregulated
hsa-miR-4284	SF3B1	mirtarbase	validated	2	2	2.1972245773362196	-1.1210543273671467	0.01257935914862901	Downregulated
hsa-miR-4638-5p	SF3B1	mirtarbase	validated	2	1	1.3862943611198906	-4.065169799826153	0.01854402158805169	Downregulated
hsa-miR-1307-3p	SF3B1	mirtarbase	validated	2	1	1.3862943611198906	-2.482403733023763	0.023272367341676727	Downregulated
hsa-miR-6741-3p	SF3B1	mirtarbase	validated	2	1	1.3862943611198906	-0.04866687628285926	0.015086146088317036	Downregulated
hsa-miR-340-3p	PPP2CA	mirtarbase	validated	2	1	1.3862943611198906	-0.6481208492935908	0.02524912791256793	Downregulated
hsa-miR-197-3p	PPP2CA	mirtarbase	validated	2	3	2.772588722239781	-2.391907369715102	0.0032225345317274333	Downregulated
hsa-miR-153-5p	PPP2CA	mirtarbase	validated	2	1	1.3862943611198906	-1.1467759338756383	0.024234560139244424	Downregulated
hsa-miR-4777-5p	PPP2CA	mirtarbase	validated	2	1	1.3862943611198906	-1.6964719987026233	0.018547365854959936	Downregulated
hsa-miR-526a	PPP2CA	mirtarbase	validated	2	1	1.3862943611198906	-1.6811205151915993	0.010874201553640887	Downregulated
hsa-miR-523-5p	PPP2CA	mirtarbase	validated	2	1	1.3862943611198906	-3.368949887330387	0.04541623783903197	Downregulated
hsa-miR-522-5p	PPP2CA	mirtarbase	validated	2	1	1.3862943611198906	-2.8869583760987187	0.006192090361611917	Downregulated
hsa-miR-520c-5p	PPP2CA	mirtarbase	validated	2	2	2.1972245773362196	-1.6353719850453288	0.04794216478080489	Downregulated
hsa-miR-519c-5p	PPP2CA	mirtarbase	validated	2	2	2.1972245773362196	-2.7874799339589806	0.007811450847424567	Downregulated
hsa-miR-519b-5p	PPP2CA	mirtarbase	validated	2	2	2.1972245773362196	-1.3805103828891998	0.035112996525363996	Downregulated
hsa-miR-519a-5p	PPP2CA	mirtarbase	validated	2	1	1.3862943611198906	-1.4993284984498516	0.031730944933136926	Downregulated
hsa-miR-518f-5p	PPP2CA	mirtarbase	validated	2	2	2.1972245773362196	-4.267721460228429	0.04178717244532891	Downregulated
hsa-miR-518e-5p	PPP2CA	mirtarbase	validated	2	1	1.3862943611198906	-1.8214770266290499	0.003890225092880428	Downregulated
hsa-miR-518d-5p	PPP2CA	mirtarbase	validated	2	2	2.1972245773362196	-0.3085417108411932	0.03400120175536722	Downregulated
hsa-miR-4766-3p	PPP2CA	mirtarbase	validated	2	1	1.3862943611198906	-2.3749306145537097	0.04816187752527185	Downregulated
hsa-miR-3152-3p	PPP2CA	mirtarbase	validated	2	1	1.3862943611198906	0.5445670468522636	0.025846931095467884	Upregulated
hsa-miR-4305	PPP2CA	mirtarbase	validated	2	1	1.3862943611198906	-2.2833821064552517	0.03306872659455985	Downregulated
hsa-miR-889-3p	PPP2CA	mirtarbase	validated	2	2	2.1972245773362196	0.0266335540680267	0.04067080421210267	Upregulated
hsa-miR-107	PPP2CA	mirtarbase	validated	2	3	2.772588722239781	-2.6344905973486714	0.011020219870377334	Downregulated
hsa-miR-103a-3p	PPP2CA	mirtarbase	validated	2	3	2.772588722239781	-3.5009701171027956	0.024998629893641922	Downregulated
hsa-miR-545-3p	PPP2CA	mirtarbase	validated	2	2	2.1972245773362196	0.18698583688080994	0.006880275822244585	Upregulated
hsa-miR-96-3p	PPP2CA	mirtarbase	validated	2	1	1.3862943611198906	1.3532733803490564	0.015910355865955354	Upregulated
hsa-miR-5583-3p	PPP2CA	mirtarbase	validated	2	1	1.3862943611198906	1.1929963564692914	0.019106120326789097	Upregulated
hsa-miR-4517	PPP2CA	mirtarbase	validated	2	1	1.3862943611198906	-1.9642364295765238	0.005171302746748552	Downregulated
hsa-miR-3646	PPP2CA	mirtarbase	validated	2	2	2.1972245773362196	-1.0682635748754437	0.015569009626517073	Downregulated
hsa-miR-548c-3p	PPP2CA	mirtarbase	validated	2	2	2.1972245773362196	0.30057674371832155	0.013607067110715434	Upregulated
hsa-miR-8081	PPP2CA	mirtarbase	validated	2	1	1.3862943611198906	-3.045318870947118	0.009564408711390571	Downregulated
hsa-miR-6869-5p	PPP2CA	mirtarbase	validated	2	1	1.3862943611198906	-2.405688289965747	0.04630764845106751	Downregulated
hsa-miR-185-3p	PPP2CA	mirtarbase	validated	2	3	2.772588722239781	-1.634870353604889	0.03478580929455347	Downregulated
hsa-miR-4283	PPP2CA	mirtarbase	validated	2	1	1.3862943611198906	-2.4629035300188793	0.010309835609281438	Downregulated
hsa-miR-4656	PPP2CA	mirtarbase	validated	2	2	2.1972245773362196	0.34862460778304083	0.015308006247039884	Upregulated
hsa-miR-4489	PPP2CA	mirtarbase	validated	2	1	1.3862943611198906	-1.9571227073165698	0.007199551563477144	Downregulated
hsa-miR-5186	PPP2CA	mirtarbase	validated	2	1	1.3862943611198906	-0.3696455230527973	0.009310884146485478	Downregulated
hsa-miR-3675-5p	PPP2CA	mirtarbase	validated	2	2	2.1972245773362196	-0.393218977833516	0.04176200969843194	Downregulated
hsa-miR-9500	PPP2CA	mirtarbase	validated	2	1	1.3862943611198906	-1.9835534960395482	0.004833538132254034	Downregulated
hsa-miR-6822-5p	PPP2CA	mirtarbase	validated	2	1	1.3862943611198906	-1.8203074897556955	0.01017860061954707	Downregulated
hsa-miR-6750-5p	PPP2CA	mirtarbase	validated	2	1	1.3862943611198906	-2.0976381829344644	0.040303133648820225	Downregulated
hsa-miR-5584-5p	PPP2CA	mirtarbase	validated	2	1	1.3862943611198906	-0.6869881769109997	0.013760159974684938	Downregulated
hsa-miR-548g-3p	PPP2CA	mirtarbase	validated	2	1	1.3862943611198906	-2.383388899294152	0.03765241018380039	Downregulated
hsa-miR-548av-3p	PPP2CA	mirtarbase	validated	2	2	2.1972245773362196	-0.13038612441225572	0.04645961354207248	Downregulated
hsa-miR-630	PPP2CA	mirtarbase	validated	2	1	1.3862943611198906	-1.4491592401725057	0.025233474888838828	Downregulated
hsa-miR-4670-3p	PPP2CA	mirtarbase	validated	2	2	2.1972245773362196	-1.6628164950174107	0.02924880985869095	Downregulated
hsa-miR-7705	PPP2CA	mirtarbase	validated	2	1	1.3862943611198906	-1.4342265673500754	0.03173755859164521	Downregulated
hsa-miR-522-3p	PPP2CA	mirtarbase	validated	2	2	2.1972245773362196	-1.6372657284164318	0.011386616412550211	Downregulated
hsa-miR-224-3p	PPP2CA	mirtarbase	validated	2	1	1.3862943611198906	-1.8264687222799116	0.047322439287323506	Downregulated
hsa-miR-4694-3p	PPP2CA	mirtarbase	validated	2	2	2.1972245773362196	-0.8343077154920183	0.03583111452846788	Downregulated
hsa-miR-6079	PPP2CA	mirtarbase	validated	2	1	1.3862943611198906	-1.827327677477386	0.005460224759066478	Downregulated
hsa-miR-584-5p	PPP2CA	mirtarbase	validated	2	5	3.58351893845611	-2.3062553655931497	0.030034901704173538	Downregulated
hsa-miR-92a-1-5p	PPP2CA	mirtarbase	validated	2	1	1.3862943611198906	-2.2394260284124266	0.022853537376970056	Downregulated
hsa-miR-671-5p	PPP2CA	mirtarbase	validated	2	1	1.3862943611198906	-1.3802168952736367	0.04839321168651805	Downregulated
hsa-miR-6828-5p	PPP2CA	mirtarbase	validated	2	1	1.3862943611198906	-1.7014965406384417	0.017529555945424366	Downregulated
hsa-miR-758-5p	PPP2CA	mirtarbase	validated	2	1	1.3862943611198906	-0.6528718983038487	0.04491888425732032	Downregulated
hsa-miR-218-2-3p	PPP2CA	mirtarbase	validated	2	3	2.772588722239781	-1.8827551484858682	0.02962811251729727	Downregulated
hsa-miR-33a-3p	PPP2CA	mirtarbase	validated	2	4	3.2188758248682006	-0.31153329587977674	0.004059041566215456	Downregulated
hsa-miR-670-5p	PPP2CA	mirtarbase	validated	2	5	3.58351893845611	-2.562385831988511	0.02031207008380443	Downregulated
hsa-miR-4732-3p	PPP2CA	mirtarbase	validated	2	1	1.3862943611198906	-3.2192189116772267	0.03189498477708548	Downregulated
hsa-miR-345-3p	PPP2CA	mirtarbase	validated	2	3	2.772588722239781	-0.5317689818252258	0.029552755065960813	Downregulated
hsa-miR-3133	PPP2CA	mirtarbase	validated	2	4	3.2188758248682006	-2.1344971375618376	0.008204732394078746	Downregulated
hsa-miR-553	PPP2CA	mirtarbase	validated	2	2	2.1972245773362196	-3.0587957104785315	0.028987222000025216	Downregulated
hsa-miR-188-5p	PPP2CA	mirtarbase	validated	2	2	2.1972245773362196	-1.2482569314825673	0.0037730395768303423	Downregulated
hsa-miR-4319	PPP2CA	mirtarbase	validated	2	3	2.772588722239781	-1.479056103408414	0.029355954279890285	Downregulated
hsa-miR-6866-3p	PPP2CA	mirtarbase	validated	2	1	1.3862943611198906	0.20530642826407774	0.0473451455696486	Upregulated
hsa-miR-125b-5p	PPP2CA	mirtarbase	validated	2	6	3.8918202981106265	-2.887099830100406	0.01914233585796319	Downregulated
hsa-miR-125a-5p	PPP2CA	mirtarbase	validated	2	5	3.58351893845611	-0.3464830178283871	0.01548216396640055	Downregulated
hsa-miR-186-3p	PPP2CA	mirtarbase	validated	2	2	2.1972245773362196	-2.3232288001116648	0.037079354950226844	Downregulated
hsa-miR-216a-5p	PPP2CA	mirtarbase	validated	2	1	1.3862943611198906	-3.8605052205721275	0.047890564490109686	Downregulated
hsa-miR-513c-5p	PPP2CA	mirtarbase	validated	2	1	1.3862943611198906	0.09642124408162367	0.026311411644564943	Upregulated
hsa-miR-514b-5p	PPP2CA	mirtarbase	validated	2	1	1.3862943611198906	-0.8966605702160511	0.013832802006741987	Downregulated
hsa-miR-548as-3p	PPP2CA	mirtarbase	validated	2	2	2.1972245773362196	-0.1503750177135279	0.04091401658859104	Downregulated
hsa-miR-548u	PPP2CA	mirtarbase	validated	2	1	1.3862943611198906	-2.9738733709558876	0.004737274360843003	Downregulated
hsa-miR-7161-5p	PPP2CA	mirtarbase	validated	2	1	1.3862943611198906	-1.9994632844586124	0.024487264772178607	Downregulated
hsa-miR-8087	PPP2CA	mirtarbase	validated	2	1	1.3862943611198906	-1.787421928215722	0.03375117989000864	Downregulated
hsa-miR-133a-3p	PPP2CA	mirtarbase	validated	2	6	3.8918202981106265	-2.922346572704669	0.020731240541208538	Downregulated
hsa-miR-675-5p	PPP2CA	mirtarbase	validated	2	1	1.3862943611198906	-1.3348334251378065	0.024846185648581015	Downregulated
hsa-miR-744-5p	PTGES3	mirtarbase	validated	2	1	1.3862943611198906	-0.3919048330139545	0.0025145698394626378	Downregulated
hsa-miR-106b-5p	PTGES3	mirtarbase	validated	2	3	2.772588722239781	-1.4327799200700457	0.04342242997558788	Downregulated
hsa-miR-20a-5p	PTGES3	mirtarbase	validated	2	3	2.772588722239781	-2.344968404661548	0.044187082372372975	Downregulated
hsa-miR-4709-5p	PTGES3	mirtarbase	validated	2	2	2.1972245773362196	-1.737684059630603	0.04899398248945363	Downregulated
hsa-miR-3668	PTGES3	mirtarbase	validated	2	3	2.772588722239781	-1.197497960163197	0.00754762383713387	Downregulated
hsa-miR-186-5p	PTGES3	mirtarbase	validated	2	4	3.2188758248682006	-1.2513936309384854	0.04440693906042725	Downregulated
hsa-miR-519d-3p	PTGES3	mirtarbase	validated	2	3	2.772588722239781	-1.2671930934781648	0.02534670188208111	Downregulated
hsa-miR-93-5p	PTGES3	mirtarbase	validated	2	3	2.772588722239781	-1.0449826173199264	0.04347041778080166	Downregulated
hsa-miR-20b-5p	PTGES3	mirtarbase	validated	2	3	2.772588722239781	-3.484191163916359	0.04144680941919796	Downregulated
hsa-miR-17-5p	PTGES3	mirtarbase	validated	2	3	2.772588722239781	-2.80334188873362	0.028766703253611924	Downregulated
hsa-miR-10b-5p	AASDH	mirtarbase	validated	2	1	1.3862943611198906	-1.0846756565356719	0.005388745113974437	Downregulated
hsa-miR-4715-3p	AASDH	mirtarbase	validated	2	1	1.3862943611198906	-3.3134801028148306	0.017589168898062783	Downregulated
hsa-miR-3064-3p	AASDH	mirtarbase	validated	2	1	1.3862943611198906	-0.13544509133196914	0.03040663266996853	Downregulated
hsa-miR-95-5p	AASDH	mirtarbase	validated	2	1	1.3862943611198906	-2.167837849454231	0.02620403018477373	Downregulated
hsa-miR-605-5p	AASDH	mirtarbase	validated	2	1	1.3862943611198906	-0.5775413016590697	0.02403144862991758	Downregulated
hsa-miR-93-5p	B2M	mirtarbase	validated	2	2	2.1972245773362196	-2.4145590660930885	0.022133861675392837	Downregulated
hsa-miR-17-5p	B2M	mirtarbase	validated	2	2	2.1972245773362196	-2.0995202277790956	0.016727152942446994	Downregulated
hsa-miR-20a-5p	B2M	mirtarbase	validated	2	2	2.1972245773362196	0.9552226225593796	0.018017631149617956	Upregulated
hsa-miR-106a-5p	B2M	mirtarbase	validated	2	2	2.1972245773362196	-0.5918702834448462	0.03922611933224835	Downregulated
hsa-miR-142-5p	B2M	mirtarbase	validated	2	2	2.1972245773362196	-2.0933770505801075	0.02305805903603323	Downregulated
hsa-miR-106b-5p	B2M	mirtarbase	validated	2	2	2.1972245773362196	-2.3659253285232182	0.026726440423866737	Downregulated
hsa-miR-20b-5p	B2M	mirtarbase	validated	2	2	2.1972245773362196	-0.7949286438020248	0.030245645965682345	Downregulated
hsa-miR-526b-3p	B2M	mirtarbase	validated	2	1	1.3862943611198906	-2.8129765855013673	0.00759865388670005	Downregulated
hsa-miR-519d-3p	B2M	mirtarbase	validated	2	1	1.3862943611198906	-1.0029525814831004	0.003919792328728363	Downregulated
hsa-miR-568	B2M	mirtarbase	validated	2	1	1.3862943611198906	-0.1405925067294207	0.006467033291934058	Downregulated
hsa-miR-2113	B2M	mirtarbase	validated	2	2	2.1972245773362196	-1.7401764152589134	0.02080245038191788	Downregulated
hsa-miR-3609	B2M	mirtarbase	validated	2	1	1.3862943611198906	-1.4348168550831253	0.029615490876836705	Downregulated
hsa-miR-548ah-5p	B2M	mirtarbase	validated	2	1	1.3862943611198906	0.439063631265457	0.005427254581358284	Upregulated
hsa-miR-4796-3p	B2M	mirtarbase	validated	2	1	1.3862943611198906	0.2669594085031335	0.006933260536054149	Upregulated
hsa-miR-5590-3p	B2M	mirtarbase	validated	2	1	1.3862943611198906	0.5577134620515367	0.018370941728586332	Upregulated
hsa-miR-6792-5p	B2M	mirtarbase	validated	2	1	1.3862943611198906	-1.0676015075873433	0.010469011296285316	Downregulated
hsa-miR-491-3p	B2M	mirtarbase	validated	2	2	2.1972245773362196	-1.9587108914555558	0.03320621044957079	Downregulated
hsa-miR-4495	B2M	mirtarbase	validated	2	2	2.1972245773362196	-2.579844848477543	0.005906754320953041	Downregulated
hsa-miR-4670-3p	B2M	mirtarbase	validated	2	1	1.3862943611198906	0.45208441955643974	0.02415790478838608	Upregulated
hsa-miR-6079	B2M	mirtarbase	validated	2	1	1.3862943611198906	-4.963378949981827	0.03646792536252178	Downregulated
hsa-miR-16-2-3p	B2M	mirtarbase	validated	2	3	2.772588722239781	-3.2321914667225053	0.01890766984247603	Downregulated
hsa-miR-195-3p	B2M	mirtarbase	validated	2	2	2.1972245773362196	-1.7017290265319616	0.04188097522291355	Downregulated
hsa-miR-383-3p	B2M	mirtarbase	validated	2	1	1.3862943611198906	-3.2786787032747373	0.009890893805073575	Downregulated
hsa-miR-340-5p	B2M	mirtarbase	validated	2	5	3.58351893845611	-0.8407952003825355	0.021992550029885025	Downregulated
hsa-miR-888-5p	B2M	mirtarbase	validated	2	2	2.1972245773362196	-2.661874212871956	0.01140858236141503	Downregulated
hsa-miR-3973	B2M	mirtarbase	validated	2	1	1.3862943611198906	0.7056334442231198	0.009218051142757758	Upregulated
hsa-miR-96-3p	B2M	mirtarbase	validated	2	2	2.1972245773362196	-2.712333643913885	0.0262516354105901	Downregulated
hsa-miR-5694	B2M	mirtarbase	validated	2	1	1.3862943611198906	-1.2742734163718958	0.020563141230260956	Downregulated
hsa-miR-4263	B2M	mirtarbase	validated	2	2	2.1972245773362196	-0.2355924212264371	0.015684504224685952	Downregulated
hsa-miR-4524a-3p	B2M	mirtarbase	validated	2	2	2.1972245773362196	-2.3310312255843906	0.024831167633179576	Downregulated
hsa-miR-380-3p	B2M	mirtarbase	validated	2	1	1.3862943611198906	-0.7186147890989983	0.04461129347933457	Downregulated
hsa-miR-411-3p	B2M	mirtarbase	validated	2	1	1.3862943611198906	-3.3816829747372186	0.003393411747412756	Downregulated
hsa-miR-379-3p	B2M	mirtarbase	validated	2	1	1.3862943611198906	-1.7669689049393293	0.040796268087346106	Downregulated
hsa-miR-139-3p	B2M	mirtarbase	validated	2	1	1.3862943611198906	-2.7703086431380797	0.03872842096816748	Downregulated
hsa-miR-520h	B2M	mirtarbase	validated	2	2	2.1972245773362196	-0.7518940138011924	0.04949321412597783	Downregulated
hsa-miR-520g-3p	B2M	mirtarbase	validated	2	1	1.3862943611198906	-0.6721299222871523	0.007675122317392379	Downregulated
hsa-miR-4802-3p	B2M	mirtarbase	validated	2	1	1.3862943611198906	-0.7722630305278173	0.03573211388941854	Downregulated
hsa-miR-186-5p	B2M	mirtarbase	validated	2	2	2.1972245773362196	-0.40229731079669295	0.0031530797372106463	Downregulated
hsa-miR-3133	B2M	mirtarbase	validated	2	2	2.1972245773362196	-0.9779913533686834	0.03739389867009595	Downregulated
hsa-miR-5010-3p	B2M	mirtarbase	validated	2	1	1.3862943611198906	-1.725270586552022	0.04729781122063287	Downregulated
hsa-miR-595	B2M	mirtarbase	validated	2	1	1.3862943611198906	-1.2090957504990743	0.039245398760074754	Downregulated
hsa-miR-4804-3p	B2M	mirtarbase	validated	2	1	1.3862943611198906	-0.9293670009052658	0.01901894512632862	Downregulated
hsa-miR-501-3p	B2M	mirtarbase	validated	2	1	1.3862943611198906	-2.036449430425905	0.028484266198240224	Downregulated
hsa-miR-502-3p	B2M	mirtarbase	validated	2	1	1.3862943611198906	-2.7411361440837094	0.007639611501712352	Downregulated
hsa-miR-4803	SF3B6	mirtarbase	validated	2	2	2.1972245773362196	-1.26018433998795	0.003799206152558327	Downregulated
hsa-miR-6882-5p	SF3B6	mirtarbase	validated	2	1	1.3862943611198906	0.8736787345627004	0.006956610223511234	Upregulated
hsa-miR-4719	SF3B6	mirtarbase	validated	2	1	1.3862943611198906	-2.4103109667055924	0.03775753404409625	Downregulated
hsa-miR-187-5p	SF3B6	mirtarbase	validated	2	2	2.1972245773362196	-4.073876429130792	0.030368633582256735	Downregulated
hsa-miR-3143	SF3B6	mirtarbase	validated	2	1	1.3862943611198906	-0.9301216478031633	0.024531181576196107	Downregulated
hsa-miR-4477a	SF3B6	mirtarbase	validated	2	1	1.3862943611198906	-2.270677741061693	0.0037886289742309603	Downregulated
hsa-miR-302c-5p	SF3B6	mirtarbase	validated	2	3	2.772588722239781	-1.0525074883071008	0.049597732583526524	Downregulated
hsa-miR-1-3p	VAMP7	mirtarbase	validated	2	2	2.1972245773362196	-1.4283000751384791	0.04685778960422613	Downregulated
hsa-miR-26b-5p	VAMP7	mirtarbase	validated	2	2	2.1972245773362196	-1.320073503262753	0.03490342385764234	Downregulated
hsa-miR-93-5p	VAMP7	mirtarbase	validated	2	2	2.1972245773362196	-1.8274418897131053	0.04263131953356788	Downregulated
hsa-miR-34a-5p	LDHA	mirtarbase	validated	2	6	3.8918202981106265	-0.9802092425008645	0.021246838290942833	Downregulated
hsa-miR-33a-5p	LDHA	mirtarbase	validated	2	4	3.2188758248682006	-2.5834259744913783	0.014766491852002218	Downregulated
hsa-miR-320c	LDHA	mirtarbase	validated	2	1	1.3862943611198906	-2.01897128042645	0.003698969791410491	Downregulated
hsa-miR-935	LDHA	mirtarbase	validated	2	1	1.3862943611198906	-1.5571563903911052	0.0016031813132576646	Downregulated
hsa-miR-324-5p	LDHA	mirtarbase	validated	2	1	1.3862943611198906	-1.482354367743152	0.04526644723513164	Downregulated
hsa-miR-331-3p	LDHA	mirtarbase	validated	2	1	1.3862943611198906	-1.5247466750747738	0.04307298749405891	Downregulated
hsa-miR-378a-3p	LDHA	mirtarbase	validated	2	2	2.1972245773362196	-0.6002091584455079	0.015056371601996944	Downregulated
hsa-miR-23a-3p	LDHA	mirtarbase	validated	2	2	2.1972245773362196	-0.831585329774373	0.016496729446575046	Downregulated
hsa-let-7c-5p	LDHA	mirtarbase	validated	2	2	2.1972245773362196	-0.841923648590316	0.002058132094098255	Downregulated
hsa-miR-24-3p	LDHA	mirtarbase	validated	2	2	2.1972245773362196	-1.7135663869121	0.03960645065642893	Downregulated
hsa-miR-210-3p	LDHA	mirtarbase	validated	2	1	1.3862943611198906	-1.85337814362213	0.0483086905721575	Downregulated
hsa-miR-203a-3p	LDHA	mirtarbase	validated	2	3	2.772588722239781	-4.303136798231881	0.011697002002969383	Downregulated
hsa-miR-4305	LDHA	mirtarbase	validated	2	1	1.3862943611198906	-1.467690833606517	0.018871504829032347	Downregulated
hsa-miR-4524b-3p	LDHA	mirtarbase	validated	2	1	1.3862943611198906	-3.785229349529018	0.028891180709702896	Downregulated
hsa-miR-425-5p	LDHA	mirtarbase	validated	2	2	2.1972245773362196	0.7293854909003006	0.03919416539603845	Upregulated
hsa-miR-489-3p	LDHA	mirtarbase	validated	2	3	2.772588722239781	-1.5343100617993453	0.044998945767292756	Downregulated
hsa-miR-3913-3p	LDHA	mirtarbase	validated	2	2	2.1972245773362196	-3.396013330575377	0.03537233266001567	Downregulated
hsa-miR-505-5p	LDHA	mirtarbase	validated	2	2	2.1972245773362196	0.27833195179765524	0.042224678694037725	Upregulated
hsa-miR-4670-3p	LDHA	mirtarbase	validated	2	1	1.3862943611198906	-3.8108325281955984	0.019308856558287516	Downregulated
hsa-miR-190b	LDHA	mirtarbase	validated	2	1	1.3862943611198906	-0.16396473917148113	0.009271627933951095	Downregulated
hsa-miR-190a-5p	LDHA	mirtarbase	validated	2	1	1.3862943611198906	-2.1087053208979594	0.02441247642110102	Downregulated
hsa-miR-4276	LDHA	mirtarbase	validated	2	1	1.3862943611198906	-2.435515330758398	0.027878569665597753	Downregulated
hsa-miR-190a-3p	LDHA	mirtarbase	validated	2	1	1.3862943611198906	-0.4756611998603171	0.024654949399642648	Downregulated
hsa-miR-1252-5p	LDHA	mirtarbase	validated	2	1	1.3862943611198906	-1.0076698842114897	0.03802725587342866	Downregulated
hsa-miR-5190	LDHA	mirtarbase	validated	2	1	1.3862943611198906	-4.701549883910628	0.025659184585791084	Downregulated
hsa-miR-410-3p	LDHA	mirtarbase	validated	2	2	2.1972245773362196	-2.2845756015836143	0.037593997757416224	Downregulated
hsa-miR-769-3p	LDHA	mirtarbase	validated	2	1	1.3862943611198906	-1.174265298329284	0.02636108437809162	Downregulated
hsa-miR-450b-3p	LDHA	mirtarbase	validated	2	1	1.3862943611198906	-2.5446599938811585	0.03269397395430133	Downregulated
hsa-miR-8057	LDHA	mirtarbase	validated	2	1	1.3862943611198906	-2.1948187271162385	0.04199640927510336	Downregulated
hsa-miR-4769-5p	LDHA	mirtarbase	validated	2	1	1.3862943611198906	-1.9669979809021103	0.028323909505270424	Downregulated
hsa-miR-4654	LDHA	mirtarbase	validated	2	1	1.3862943611198906	2.089830392797596	0.04571422907314263	Upregulated
hsa-miR-638	LDHA	mirtarbase	validated	2	1	1.3862943611198906	-1.5532866879473548	0.007218950166599825	Downregulated
hsa-miR-4713-3p	LDHA	mirtarbase	validated	2	1	1.3862943611198906	-1.3799405013048265	0.04204422679403797	Downregulated
hsa-miR-4284	LDHA	mirtarbase	validated	2	1	1.3862943611198906	-2.557627275216775	0.023236724367598074	Downregulated
hsa-miR-4772-3p	LDHA	mirtarbase	validated	2	1	1.3862943611198906	1.103430950895722	0.00199891745345667	Upregulated
hsa-miR-6890-3p	LDHA	mirtarbase	validated	2	1	1.3862943611198906	0.9202247434102717	0.034819505704566836	Upregulated
hsa-miR-1304-3p	LDHA	mirtarbase	validated	2	1	1.3862943611198906	-2.9747834130645767	0.012270447870483623	Downregulated
hsa-miR-302a-5p	LDHA	mirtarbase	validated	2	1	1.3862943611198906	-0.4789316372474317	0.026802312339190396	Downregulated
hsa-miR-1288-5p	LDHA	mirtarbase	validated	2	1	1.3862943611198906	1.3595120342763929	0.018771410643123092	Upregulated
hsa-miR-383-5p	LDHA	mirtarbase	validated	2	1	1.3862943611198906	-1.2426909017476464	0.04392378082405776	Downregulated
hsa-miR-577	LDHA	mirtarbase	validated	2	2	2.1972245773362196	-2.280745437063715	0.031060883369995282	Downregulated
hsa-miR-34b-3p	LDHA	mirtarbase	validated	2	1	1.3862943611198906	-2.281362029921194	0.03262220013584011	Downregulated
hsa-miR-8080	LDHA	mirtarbase	validated	2	1	1.3862943611198906	-0.9633017095395058	0.023419853342231366	Downregulated
hsa-miR-34a-3p	LDHA	mirtarbase	validated	2	2	2.1972245773362196	-1.64413769447734	0.017824427105020732	Downregulated
hsa-miR-374a-5p	LDHA	mirtarbase	validated	2	2	2.1972245773362196	0.14773966327077903	0.014571169348433614	Upregulated
hsa-miR-200b-3p	LDHA	mirtarbase	validated	2	1	1.3862943611198906	-2.19826042424373	0.01934826235030778	Downregulated
hsa-miR-34c-5p	LDHA	mirtarbase	validated	2	4	3.2188758248682006	-1.2427263912710789	0.02275070570735261	Downregulated
hsa-miR-4257	LDHA	mirtarbase	validated	2	1	1.3862943611198906	-0.7886631502948475	0.019686176270479337	Downregulated
hsa-miR-4466	LDHA	mirtarbase	validated	2	1	1.3862943611198906	-0.8375776636456386	0.011284914284246043	Downregulated
hsa-miR-449a	LDHA	mirtarbase	validated	2	6	3.8918202981106265	-1.602525299557445	0.0019512422466650605	Downregulated
hsa-miR-449b-5p	LDHA	mirtarbase	validated	2	5	3.58351893845611	-1.9955105819400705	0.043411866019945594	Downregulated
hsa-miR-548au-3p	LDHA	mirtarbase	validated	2	1	1.3862943611198906	-0.629021482461245	0.04799440276087262	Downregulated
hsa-miR-6134	LDHA	mirtarbase	validated	2	1	1.3862943611198906	-3.5771016463649135	0.006729542642831802	Downregulated
hsa-miR-675-5p	LDHA	mirtarbase	validated	2	1	1.3862943611198906	-1.4252541770446077	0.037843142453348265	Downregulated
hsa-miR-6815-5p	LDHA	mirtarbase	validated	2	1	1.3862943611198906	-1.9659498284513381	0.02232880475977436	Downregulated
hsa-miR-6847-5p	LDHA	mirtarbase	validated	2	1	1.3862943611198906	-0.12550726329459505	0.01831735784118064	Downregulated
hsa-miR-6865-5p	LDHA	mirtarbase	validated	2	1	1.3862943611198906	-1.5343740733035518	0.02824222973943688	Downregulated
hsa-miR-7150	LDHA	mirtarbase	validated	2	1	1.3862943611198906	-1.4797285414633823	0.04602101443102583	Downregulated
hsa-miR-135a-5p	LDHA	mirtarbase	validated	2	1	1.3862943611198906	-2.0493126398886092	0.025251551714027303	Downregulated
hsa-miR-135b-5p	LDHA	mirtarbase	validated	2	1	1.3862943611198906	-3.2053301370053853	0.02651607117778622	Downregulated
hsa-miR-186-5p	LDHA	mirtarbase	validated	2	1	1.3862943611198906	-2.2435380632488258	0.04893937022169121	Downregulated
hsa-miR-3119	LDHA	mirtarbase	validated	2	1	1.3862943611198906	-0.7540353900111596	0.02091204433119856	Downregulated
hsa-miR-3133	LDHA	mirtarbase	validated	2	1	1.3862943611198906	-0.4635301887376049	0.029266850061947482	Downregulated
hsa-miR-3616-5p	LDHA	mirtarbase	validated	2	1	1.3862943611198906	-2.938090275093666	0.048284930935828016	Downregulated
hsa-miR-4282	LDHA	mirtarbase	validated	2	1	1.3862943611198906	-1.647161790954063	0.036814180846093225	Downregulated
hsa-miR-548ao-5p	LDHA	mirtarbase	validated	2	1	1.3862943611198906	-1.0291590383879718	0.04228164304816164	Downregulated
hsa-miR-548ax	LDHA	mirtarbase	validated	2	1	1.3862943611198906	-1.1227205813262366	0.04274265186092817	Downregulated
hsa-miR-5585-5p	LDHA	mirtarbase	validated	2	1	1.3862943611198906	-2.3441055218831424	0.03151799705810845	Downregulated
hsa-miR-573	LDHA	mirtarbase	validated	2	1	1.3862943611198906	-0.09467649034478098	0.03787742677656934	Downregulated
hsa-miR-942-3p	LDHA	mirtarbase	validated	2	1	1.3862943611198906	-0.46876744154758754	0.008896428243722766	Downregulated
hsa-miR-329-3p	LDHA	mirtarbase	validated	2	1	1.3862943611198906	-1.0184470370271859	0.04706517811026424	Downregulated
hsa-miR-200b-3p	KRAS	tarbase	validated	2	3	2.772588722239781	0.4938287344174568	0.011859807676402854	Upregulated
hsa-miR-183-5p	KRAS	tarbase	validated	2	2	2.1972245773362196	-1.739542860663531	0.04361478071776219	Downregulated
hsa-miR-548a-3p	KRAS	tarbase	validated	2	3	2.772588722239781	0.05453178441959361	0.00499335603788495	Upregulated
hsa-miR-625-5p	KRAS	tarbase	validated	2	1	1.3862943611198906	-1.3767436135627313	0.001070001716259867	Downregulated
hsa-miR-200c-3p	KRAS	tarbase	validated	2	3	2.772588722239781	-0.12448803208202897	0.0356455460768193	Downregulated
hsa-miR-193b-3p	KRAS	tarbase	validated	2	4	3.2188758248682006	-4.455090019902922	0.007543885296909139	Downregulated
hsa-miR-4306	KRAS	tarbase	validated	2	1	1.3862943611198906	-1.4107207785697735	0.0215368258417584	Downregulated
hsa-miR-330-5p	KRAS	tarbase	validated	2	4	3.2188758248682006	-1.4524288472070492	0.04868779332749546	Downregulated
hsa-miR-193a-3p	KRAS	tarbase	validated	2	4	3.2188758248682006	-0.28495536747129147	0.0027220521364361046	Downregulated
hsa-miR-1271-5p	KRAS	tarbase	validated	2	6	3.8918202981106265	-0.46362187901069607	0.008491909445496278	Downregulated
hsa-miR-142-3p	KRAS	tarbase	validated	2	2	2.1972245773362196	0.6866265862024981	0.023875003969296815	Upregulated
hsa-miR-302b-3p	KRAS	tarbase	validated	2	1	1.3862943611198906	-0.24256530489668937	0.04242792120948434	Downregulated
hsa-miR-224-5p	KRAS	tarbase	validated	2	3	2.772588722239781	-0.8629492042146335	0.022800930827390403	Downregulated
hsa-miR-302c-3p	KRAS	tarbase	validated	2	1	1.3862943611198906	-3.0108329675229575	0.0033301870280411094	Downregulated
hsa-miR-151a-5p	KRAS	tarbase	validated	2	1	1.3862943611198906	-1.868443870313674	0.021041269016452136	Downregulated
hsa-miR-302a-3p	KRAS	tarbase	validated	2	1	1.3862943611198906	-1.3737817610268068	0.040163051473442464	Downregulated
hsa-miR-374b-5p	KRAS	tarbase	validated	2	3	2.772588722239781	-3.5568519927774327	0.04133860008697957	Downregulated
hsa-miR-185-5p	KRAS	tarbase	validated	2	1	1.3862943611198906	-3.0584783938157516	0.011725307071348653	Downregulated
hsa-miR-374a-5p	KRAS	tarbase	validated	2	3	2.772588722239781	-1.7079931473864125	0.02761306367092766	Downregulated
hsa-miR-21-5p	KRAS	tarbase	validated	2	1	1.3862943611198906	-0.7783681873426426	0.04571192809776403	Downregulated
hsa-miR-876-3p	KRAS	tarbase	validated	2	1	1.3862943611198906	-3.089686164728506	0.03505985280848108	Downregulated
hsa-miR-17-5p	KRAS	tarbase	validated	2	1	1.3862943611198906	-2.966884059092389	0.004748003537300974	Downregulated
hsa-miR-34a-5p	KRAS	tarbase	validated	2	2	2.1972245773362196	-2.6511963043071507	0.04632230760576204	Downregulated
hsa-miR-877-5p	KRAS	tarbase	validated	2	4	3.2188758248682006	-1.9437217030447769	0.045878690776648	Downregulated
hsa-miR-4454	KRAS	tarbase	validated	2	1	1.3862943611198906	-3.1106524366734822	0.017541545235784727	Downregulated
hsa-miR-148b-5p	KRAS	tarbase	validated	2	2	2.1972245773362196	-1.2922741518084542	0.007273422472411767	Downregulated
hsa-miR-454-3p	KRAS	tarbase	validated	2	1	1.3862943611198906	-4.139661093551464	0.004979958514450118	Downregulated
hsa-miR-125a-3p	KRAS	tarbase	validated	2	2	2.1972245773362196	-1.5615574633504334	0.04848137097875588	Downregulated
hsa-let-7b-5p	KRAS	tarbase	validated	2	2	2.1972245773362196	0.9601016227525734	0.0343362225657329	Upregulated
hsa-let-7f-5p	KRAS	tarbase	validated	2	1	1.3862943611198906	-1.1421268901511417	0.018184813600266355	Downregulated
hsa-miR-191-5p	KRAS	tarbase	validated	2	2	2.1972245773362196	-2.0707380290534143	0.02738329026568681	Downregulated
hsa-miR-20a-3p	KRAS	tarbase	validated	2	3	2.772588722239781	-0.8557727733221421	0.008584148363908754	Downregulated
hsa-miR-766-5p	KRAS	tarbase	validated	2	1	1.3862943611198906	-1.160241034409193	0.0436434789642226	Downregulated
hsa-miR-99b-3p	KRAS	tarbase	validated	2	1	1.3862943611198906	0.2188605904775931	0.04169776631891728	Upregulated
hsa-miR-5001-5p	KRAS	tarbase	validated	2	1	1.3862943611198906	-0.5888699568129566	0.01984045509179123	Downregulated
hsa-miR-4517	KRAS	tarbase	validated	2	2	2.1972245773362196	-2.35995963323862	0.041867139639565724	Downregulated
hsa-miR-93-5p	KRAS	tarbase	validated	2	1	1.3862943611198906	-3.6335469405100316	0.0011778633226640523	Downregulated
hsa-miR-98-5p	KRAS	tarbase	validated	2	2	2.1972245773362196	-1.188322619270335	0.012459094321355224	Downregulated
hsa-miR-2110	KRAS	tarbase	validated	2	2	2.1972245773362196	-1.8418841778610435	0.0043982489365153015	Downregulated
hsa-miR-29a-5p	KRAS	tarbase	validated	2	1	1.3862943611198906	-0.5539154567634013	0.004262398864608258	Downregulated
hsa-miR-548k	KRAS	tarbase	validated	2	4	3.2188758248682006	0.5173136305754	0.025699152632849293	Upregulated
hsa-miR-19a-3p	KRAS	tarbase	validated	2	3	2.772588722239781	0.4049449678374515	0.03104266621777788	Upregulated
hsa-miR-18a-5p	KRAS	tarbase	validated	2	1	1.3862943611198906	-3.552455599673552	0.023607496683020146	Downregulated
hsa-miR-16-5p	KRAS	tarbase	validated	2	3	2.772588722239781	0.06631384361721948	0.02093836045218632	Upregulated
hsa-miR-335-3p	KRAS	tarbase	validated	2	3	2.772588722239781	-0.7383256391274668	0.01606343523343094	Downregulated
hsa-miR-181d-5p	KRAS	tarbase	validated	2	3	2.772588722239781	-2.1919427090537282	0.026698392188176514	Downregulated
hsa-miR-30a-5p	KRAS	tarbase	validated	2	3	2.772588722239781	-2.1476953740331	0.018919927294366062	Downregulated
hsa-miR-628-3p	KRAS	tarbase	validated	2	3	2.772588722239781	-1.5988423050900145	0.03607675182446838	Downregulated
hsa-let-7a-5p	KRAS	tarbase	validated	2	3	2.772588722239781	-0.5141027020350155	0.029584192507434638	Downregulated
hsa-miR-192-5p	KRAS	tarbase	validated	2	1	1.3862943611198906	-0.24733038202916657	0.0153810305390507	Downregulated
hsa-miR-33a-5p	KRAS	tarbase	validated	2	1	1.3862943611198906	-1.0508149509348448	0.03513436495489441	Downregulated
hsa-miR-550a-3-5p	KRAS	tarbase	validated	2	1	1.3862943611198906	-2.534987015729257	0.046885611719451846	Downregulated
hsa-miR-509-3p	KRAS	tarbase	validated	2	1	1.3862943611198906	-1.6583805086731669	0.005048174609197304	Downregulated
hsa-miR-296-3p	KRAS	tarbase	validated	2	1	1.3862943611198906	0.9098884769582156	0.016625288707902655	Upregulated
hsa-miR-1301-3p	KRAS	tarbase	validated	2	1	1.3862943611198906	-1.3270744050453755	0.03027596856025048	Downregulated
hsa-miR-19b-3p	KRAS	tarbase	validated	2	3	2.772588722239781	-3.758014384985486	0.042134648454608396	Downregulated
hsa-miR-106b-5p	KRAS	tarbase	validated	2	1	1.3862943611198906	-0.46106471479861444	0.04398452241672203	Downregulated
hsa-miR-4745-5p	KRAS	tarbase	validated	2	1	1.3862943611198906	-2.4018624887349063	0.003942002902971581	Downregulated
hsa-miR-125a-5p	KRAS	tarbase	validated	2	1	1.3862943611198906	-1.4045976056059188	0.015979880584403874	Downregulated
hsa-miR-196b-5p	KRAS	tarbase	validated	2	1	1.3862943611198906	-0.817921762956567	0.03199705954780802	Downregulated
hsa-miR-106a-5p	KRAS	tarbase	validated	2	2	2.1972245773362196	-3.0103783536722064	0.006356347256107256	Downregulated
hsa-miR-30b-5p	KRAS	tarbase	validated	2	3	2.772588722239781	-2.84030175745631	0.03559851114917547	Downregulated
hsa-miR-30e-5p	KRAS	tarbase	validated	2	3	2.772588722239781	-0.3931971910885237	0.015269467208301649	Downregulated
hsa-miR-378f	KRAS	tarbase	validated	2	1	1.3862943611198906	-1.147984275941603	0.022876696596154943	Downregulated
hsa-miR-29c-3p	KRAS	tarbase	validated	2	1	1.3862943611198906	-0.4668634279276602	0.03272462953464128	Downregulated
hsa-miR-96-5p	KRAS	tarbase	validated	2	7	4.1588830833596715	-0.9259678741605397	0.02624879383388907	Downregulated
hsa-miR-148a-5p	KRAS	tarbase	validated	2	2	2.1972245773362196	-2.678844763125425	0.016160781348356978	Downregulated
hsa-let-7c-5p	KRAS	tarbase	validated	2	1	1.3862943611198906	-0.30779537284545677	0.004820320193190128	Downregulated
hsa-miR-30d-5p	KRAS	tarbase	validated	2	3	2.772588722239781	-2.1016692695241104	0.002528397927293554	Downregulated
hsa-let-7i-5p	KRAS	tarbase	validated	2	1	1.3862943611198906	-2.922576101516772	0.037115443091839555	Downregulated
hsa-miR-532-5p	KRAS	tarbase	validated	2	6	3.8918202981106265	-1.4835920679376315	0.02790873104380444	Downregulated
hsa-miR-3677-3p	KRAS	tarbase	validated	2	1	1.3862943611198906	-1.696729226013364	0.034626582941506064	Downregulated
hsa-let-7d-5p	KRAS	tarbase	validated	2	2	2.1972245773362196	-2.441885363348491	0.04647648608754389	Downregulated
hsa-miR-628-5p	KRAS	tarbase	validated	2	1	1.3862943611198906	0.363002486045787	0.040668466683244336	Upregulated
hsa-miR-155-5p	KRAS	tarbase	validated	2	5	3.58351893845611	-1.7446277656709952	0.024020680002169684	Downregulated
hsa-miR-196a-5p	KRAS	tarbase	validated	2	1	1.3862943611198906	-1.1487850578996566	0.019509389872197063	Downregulated
hsa-miR-1299	KRAS	tarbase	validated	2	1	1.3862943611198906	-1.222662078698208	0.03220474835368805	Downregulated
hsa-miR-548y	KRAS	tarbase	validated	2	3	2.772588722239781	-2.4521098002240267	0.019717518609017135	Downregulated
hsa-miR-4446-3p	KRAS	tarbase	validated	2	1	1.3862943611198906	-1.5233662294272419	0.02183779451879673	Downregulated
hsa-miR-130b-5p	KRAS	tarbase	validated	2	1	1.3862943611198906	0.49918907998490236	0.026625833816127854	Upregulated
hsa-miR-301b-3p	KRAS	tarbase	validated	2	1	1.3862943611198906	-1.9943054438961432	0.001668388009304181	Downregulated
hsa-miR-1273h-5p	KRAS	tarbase	validated	2	1	1.3862943611198906	-0.32146439697283125	0.043320330333895984	Downregulated
hsa-miR-365b-3p	KRAS	tarbase	validated	2	1	1.3862943611198906	-0.29073997666724916	0.03220120082935318	Downregulated
hsa-miR-222-5p	KRAS	tarbase	validated	2	1	1.3862943611198906	-1.8856301023931734	0.03800957872928121	Downregulated
hsa-miR-9-5p	KRAS	tarbase	validated	2	2	2.1972245773362196	-0.8429303869236855	0.04465862204413861	Downregulated
hsa-miR-221-5p	KRAS	tarbase	validated	2	1	1.3862943611198906	-2.432779972100187	0.02379928122274578	Downregulated
hsa-let-7g-5p	KRAS	tarbase	validated	2	2	2.1972245773362196	-1.7835354827293157	0.038353444089880215	Downregulated
hsa-miR-30e-3p	KRAS	tarbase	validated	2	3	2.772588722239781	-2.943353708673292	0.004360707223648206	Downregulated
hsa-miR-142-5p	KRAS	tarbase	validated	2	2	2.1972245773362196	-0.9354087216554096	0.014063495729118587	Downregulated
hsa-miR-30a-3p	KRAS	tarbase	validated	2	3	2.772588722239781	-2.2340906748363722	0.028145089562982322	Downregulated
hsa-miR-26b-5p	KRAS	tarbase	validated	2	1	1.3862943611198906	-1.9940374427850032	0.006018297161674127	Downregulated
hsa-miR-365a-3p	KRAS	tarbase	validated	2	2	2.1972245773362196	-0.34769357546019086	0.01431559518747963	Downregulated
hsa-miR-15b-3p	KRAS	tarbase	validated	2	1	1.3862943611198906	-3.8898458112516225	0.02018284974526614	Downregulated
hsa-miR-181a-5p	KRAS	tarbase	validated	2	3	2.772588722239781	0.3965182043831046	0.049925478270277386	Upregulated
hsa-miR-181b-5p	KRAS	tarbase	validated	2	2	2.1972245773362196	-0.8302760472614679	0.005808163790497929	Downregulated
hsa-let-7b-3p	KRAS	tarbase	validated	2	4	3.2188758248682006	-1.5342561064184437	0.011346544375177472	Downregulated
hsa-let-7f-1-3p	KRAS	tarbase	validated	2	4	3.2188758248682006	0.79092428306098	0.040666942845797166	Upregulated
hsa-let-7f-2-3p	KRAS	tarbase	validated	2	2	2.1972245773362196	-0.5771493107989082	0.044622243608115245	Downregulated
hsa-miR-130a-3p	KRAS	tarbase	validated	2	1	1.3862943611198906	-1.4229077320439545	0.02709174301987514	Downregulated
hsa-miR-130b-3p	KRAS	tarbase	validated	2	1	1.3862943611198906	-1.3239498190259977	0.045369572154013445	Downregulated
hsa-miR-20a-5p	KRAS	tarbase	validated	2	1	1.3862943611198906	-0.5980451320904698	0.03256116066197865	Downregulated
hsa-miR-20b-5p	KRAS	tarbase	validated	2	1	1.3862943611198906	-0.06575223548908049	0.01093867524061352	Downregulated
hsa-miR-27a-3p	KRAS	tarbase	validated	2	5	3.58351893845611	-1.4084827138335707	0.039077670482918624	Downregulated
hsa-miR-301a-3p	KRAS	tarbase	validated	2	2	2.1972245773362196	-0.8661667199818793	0.03988567416579463	Downregulated
hsa-miR-671-5p	KRAS	tarbase	validated	2	2	2.1972245773362196	-1.8120459484272984	0.04294000232964754	Downregulated
hsa-miR-519e-3p	KRAS	tarbase	validated	2	1	1.3862943611198906	-2.2585007230889653	0.017875631684903057	Downregulated
hsa-miR-103a-3p	KRAS	tarbase	validated	2	2	2.1972245773362196	-1.4105385873915186	0.04328313498920761	Downregulated
hsa-miR-424-5p	KRAS	tarbase	validated	2	1	1.3862943611198906	-0.8894493511198637	0.032315543011762204	Downregulated
hsa-miR-500a-5p	KRAS	tarbase	validated	2	1	1.3862943611198906	-2.093008655248343	0.018323068683501333	Downregulated
hsa-miR-26b-3p	KRAS	tarbase	validated	2	1	1.3862943611198906	-1.0796925845706544	0.0024677513462956994	Downregulated
hsa-miR-107	KRAS	tarbase	validated	2	2	2.1972245773362196	-0.5188086643510945	0.02270637086569332	Downregulated
hsa-miR-216a-5p	KRAS	tarbase	validated	2	1	1.3862943611198906	-1.037488926215235	0.025522458565188574	Downregulated
hsa-miR-15a-5p	KRAS	tarbase	validated	2	2	2.1972245773362196	-0.44039722677930415	0.013967460177373141	Downregulated
hsa-miR-15b-5p	KRAS	tarbase	validated	2	3	2.772588722239781	-0.9735338992960602	0.00423941452940926	Downregulated
hsa-miR-374b-3p	KRAS	tarbase	validated	2	1	1.3862943611198906	-1.4123149013023306	0.03690406666276977	Downregulated
hsa-miR-92a-3p	KRAS	tarbase	validated	2	1	1.3862943611198906	-5.596545606478644	0.04184642804320902	Downregulated
hsa-miR-92b-3p	KRAS	tarbase	validated	2	1	1.3862943611198906	-2.002689390120131	0.03703529764804989	Downregulated
hsa-miR-147b-3p	KRAS	tarbase	validated	2	1	1.3862943611198906	-3.224212132389331	0.01596881663100794	Downregulated
hsa-miR-205-5p	KRAS	tarbase	validated	2	1	1.3862943611198906	0.9135515758147505	0.00935336703644134	Upregulated
hsa-miR-25-3p	KRAS	tarbase	validated	2	1	1.3862943611198906	-0.3219614728218769	0.008287037242669612	Downregulated
hsa-miR-32-5p	KRAS	tarbase	validated	2	1	1.3862943611198906	-2.431400291921143	0.030373089992208408	Downregulated
hsa-miR-33b-5p	KRAS	tarbase	validated	2	1	1.3862943611198906	-1.7976399187218088	0.0064491181736812	Downregulated
hsa-miR-361-5p	KRAS	tarbase	validated	2	1	1.3862943611198906	-1.235392008088675	0.0013673541429452599	Downregulated
hsa-miR-124-3p	KRAS	tarbase	validated	2	1	1.3862943611198906	0.05290068737469622	0.00701838861615397	Upregulated
hsa-let-7a-3p	KRAS	tarbase	validated	2	4	3.2188758248682006	-2.067349689273521	0.04416681898967363	Downregulated
hsa-miR-219a-2-3p	KRAS	tarbase	validated	2	2	2.1972245773362196	-0.9667196436928984	0.02532396989595145	Downregulated
hsa-miR-26a-5p	KRAS	tarbase	validated	2	1	1.3862943611198906	-0.5692573895045635	0.028746157562593	Downregulated
hsa-miR-129-1-3p	KRAS	tarbase	validated	2	1	1.3862943611198906	1.7300568038953386	0.0242516584971454	Upregulated
hsa-miR-138-2-3p	KRAS	tarbase	validated	2	1	1.3862943611198906	-1.3242993855984453	0.009945168717531486	Downregulated
hsa-miR-4474-3p	KRAS	tarbase	validated	2	1	1.3862943611198906	-1.333524477980344	0.0160637329549063	Downregulated
hsa-miR-500a-3p	KRAS	tarbase	validated	2	2	2.1972245773362196	-0.5126862862080683	0.03792414065194316	Downregulated
hsa-let-7e-5p	KRAS	tarbase	validated	2	1	1.3862943611198906	0.7126344062786489	0.03696936039580032	Upregulated
hsa-miR-105-5p	KRAS	tarbase	validated	2	4	3.2188758248682006	0.7402222136482348	0.013122410387033597	Upregulated
hsa-miR-143-3p	KRAS	tarbase	validated	2	7	4.1588830833596715	-0.950655650466035	0.038923751948401336	Downregulated
hsa-miR-181c-5p	KRAS	tarbase	validated	2	4	3.2188758248682006	-0.9916259453132923	0.0066307157126721	Downregulated
hsa-miR-18b-5p	KRAS	tarbase	validated	2	1	1.3862943611198906	-0.2616929321687118	0.04379129283945076	Downregulated
hsa-miR-194-5p	KRAS	tarbase	validated	2	1	1.3862943611198906	-1.731072253250478	0.037792245383607224	Downregulated
hsa-miR-27b-3p	KRAS	tarbase	validated	2	5	3.58351893845611	-0.7466819261606573	0.023714062272338198	Downregulated
hsa-miR-29c-5p	KRAS	tarbase	validated	2	1	1.3862943611198906	-0.4578032971081032	0.042781680264510215	Downregulated
hsa-miR-30c-5p	KRAS	tarbase	validated	2	3	2.772588722239781	0.1810517731594936	0.004956772747216747	Upregulated
hsa-miR-3200-3p	KRAS	tarbase	validated	2	1	1.3862943611198906	-3.289491006169741	0.03815871191816405	Downregulated
hsa-miR-320a-3p	KRAS	tarbase	validated	2	4	3.2188758248682006	-3.571633504639963	0.013410559357143938	Downregulated
hsa-miR-320c	KRAS	tarbase	validated	2	4	3.2188758248682006	-1.7382089466924222	0.014916158945299685	Downregulated
hsa-miR-363-3p	KRAS	tarbase	validated	2	1	1.3862943611198906	-1.8407683044467125	0.025009720235364512	Downregulated
hsa-miR-376a-5p	KRAS	tarbase	validated	2	1	1.3862943611198906	-2.0002986882756297	0.03256597483740188	Downregulated
hsa-miR-4510	KRAS	tarbase	validated	2	1	1.3862943611198906	-2.4385186404095873	0.012515179452486338	Downregulated
hsa-miR-7-5p	KRAS	tarbase	validated	2	1	1.3862943611198906	-2.397209708495231	0.039193728670943534	Downregulated
hsa-miR-16-1-3p	KRAS	tarbase	validated	2	1	1.3862943611198906	-0.7531082605366628	0.034089318276382986	Downregulated
hsa-miR-1843	KRAS	tarbase	validated	2	1	1.3862943611198906	0.39342237455217477	0.0014286564961075783	Upregulated
hsa-miR-423-5p	KRAS	tarbase	validated	2	1	1.3862943611198906	-0.1547737081410605	0.027271598427323625	Downregulated
hsa-miR-3176	KRAS	tarbase	validated	2	1	1.3862943611198906	-0.05250823354969425	0.013892389529384673	Downregulated
hsa-miR-944	KRAS	tarbase	validated	2	3	2.772588722239781	-1.6352861158068956	0.009042261739494278	Downregulated
hsa-miR-221-3p	KRAS	tarbase	validated	2	1	1.3862943611198906	-2.9574172606724134	0.022254674702184278	Downregulated
hsa-miR-222-3p	KRAS	tarbase	validated	2	1	1.3862943611198906	-2.0093099960802077	0.006758254499873146	Downregulated
hsa-miR-139-5p	KRAS	tarbase	validated	2	2	2.1972245773362196	-2.127140036635099	0.04078810179582797	Downregulated
hsa-miR-210-3p	KRAS	tarbase	validated	2	3	2.772588722239781	-2.221826338605711	0.039433071227278564	Downregulated
hsa-miR-27a-5p	KRAS	tarbase	validated	2	1	1.3862943611198906	-1.7267778909250833	0.011350130381062626	Downregulated
hsa-miR-135b-5p	KRAS	tarbase	validated	2	3	2.772588722239781	-1.2351464508352215	0.014962224201764913	Downregulated
hsa-miR-203a-3p	KRAS	tarbase	validated	2	1	1.3862943611198906	-0.676637693641353	0.029238937418675053	Downregulated
hsa-miR-590-3p	KRAS	tarbase	validated	2	3	2.772588722239781	-2.2542698330269793	0.045355674678459766	Downregulated
hsa-miR-182-3p	KRAS	tarbase	validated	2	1	1.3862943611198906	-1.4990829763649831	0.006703297529602424	Downregulated
hsa-miR-3184-3p	KRAS	tarbase	validated	2	1	1.3862943611198906	-1.3103434055217777	0.03162602661200799	Downregulated
hsa-miR-3613-5p	KRAS	tarbase	validated	2	1	1.3862943611198906	-0.08538325368805277	0.03857201013434679	Downregulated
hsa-miR-187-3p	KRAS	tarbase	validated	2	1	1.3862943611198906	0.6232391004324134	0.0025898320737760515	Upregulated
hsa-miR-101-3p	KRAS	tarbase	validated	2	1	1.3862943611198906	-2.4463463650248016	0.01019570143031888	Downregulated
hsa-miR-182-5p	KRAS	tarbase	validated	2	1	1.3862943611198906	-2.4851840365439966	0.049796258536400274	Downregulated
hsa-miR-148a-3p	KRAS	tarbase	validated	2	1	1.3862943611198906	-1.7288441191738284	0.02419945624913089	Downregulated
hsa-miR-149-5p	KRAS	tarbase	validated	2	2	2.1972245773362196	-1.081398035788089	0.02262905270350166	Downregulated
hsa-miR-181a-2-3p	KRAS	tarbase	validated	2	2	2.1972245773362196	-1.836811535656551	0.02493974388064817	Downregulated
hsa-miR-23a-3p	KRAS	tarbase	validated	2	1	1.3862943611198906	-1.3279275228240766	0.049870914980070666	Downregulated
hsa-miR-452-5p	KRAS	tarbase	validated	2	2	2.1972245773362196	-1.4305927719304448	0.019420432301703844	Downregulated
hsa-miR-206	KRAS	tarbase	validated	2	5	3.58351893845611	-1.355591367812933	0.04980071401083842	Downregulated
hsa-miR-548ah-5p	KRAS	tarbase	validated	2	1	1.3862943611198906	-0.3855175239524642	0.04499884249572642	Downregulated
hsa-miR-141-3p	KRAS	tarbase	validated	2	2	2.1972245773362196	0.5990968357701552	0.020693620633101092	Upregulated
hsa-miR-19a-5p	KRAS	tarbase	validated	2	1	1.3862943611198906	-1.3087554706070856	0.034055493917781864	Downregulated
hsa-miR-23b-3p	KRAS	tarbase	validated	2	1	1.3862943611198906	-0.5662719624772	0.04711593436240219	Downregulated
hsa-miR-488-3p	KRAS	tarbase	validated	2	1	1.3862943611198906	-1.9097717432021608	0.03420955968159251	Downregulated
hsa-miR-499a-5p	KRAS	tarbase	validated	2	2	2.1972245773362196	-1.3442147174781964	0.02419779331679456	Downregulated
hsa-miR-934	KRAS	tarbase	validated	2	1	1.3862943611198906	-0.8935203959251529	0.004898232246749103	Downregulated
hsa-miR-95-5p	KRAS	tarbase	validated	2	1	1.3862943611198906	-1.644218196352224	0.001014156989287585	Downregulated
hsa-miR-93-3p	KRAS	tarbase	validated	2	1	1.3862943611198906	-1.753928935539584	0.035884965938515964	Downregulated
hsa-miR-378a-5p	KRAS	tarbase	validated	2	1	1.3862943611198906	-1.2804997791965227	0.02731444944185205	Downregulated
hsa-miR-622	KRAS	tarbase	validated	2	4	3.2188758248682006	-1.6863617120202203	0.006419049012009055	Downregulated
hsa-miR-132-3p	KRAS	tarbase	validated	2	3	2.772588722239781	-0.8504590278211799	0.0057094513238407675	Downregulated
hsa-miR-1-3p	KRAS	tarbase	validated	2	5	3.58351893845611	-2.0293958602863427	0.019043705499731004	Downregulated
hsa-miR-21-5p	TBK1	tarbase	validated	2	1	1.3862943611198906	0.23743681575059328	0.025022843824466692	Upregulated
hsa-miR-582-5p	TBK1	tarbase	validated	2	1	1.3862943611198906	-0.996501045287544	0.0014074404982384295	Downregulated
hsa-miR-15a-5p	TBK1	tarbase	validated	2	2	2.1972245773362196	-1.6660035942519942	0.048183474938850855	Downregulated
hsa-miR-16-5p	TBK1	tarbase	validated	2	2	2.1972245773362196	-0.7452420089761915	0.03782845525606535	Downregulated
hsa-miR-195-5p	TBK1	tarbase	validated	2	2	2.1972245773362196	-1.1307278505472587	0.023065239478833974	Downregulated
hsa-miR-3924	TBK1	tarbase	validated	2	3	2.772588722239781	0.2729161029399805	0.012143282170640306	Upregulated
hsa-miR-9-5p	TBK1	tarbase	validated	2	1	1.3862943611198906	-0.9108527691957387	0.02133063292200677	Downregulated
hsa-miR-374a-5p	TBK1	tarbase	validated	2	1	1.3862943611198906	-1.5474234447016668	0.011079983132658528	Downregulated
hsa-miR-29b-2-5p	TBK1	tarbase	validated	2	1	1.3862943611198906	-2.5805336326743253	0.009594694410217926	Downregulated
hsa-miR-30a-5p	TBK1	tarbase	validated	2	1	1.3862943611198906	-1.4116560491952754	0.04398564340150915	Downregulated
hsa-miR-3187-3p	TBK1	tarbase	validated	2	1	1.3862943611198906	-1.6665155284108826	0.03559498948836699	Downregulated
hsa-miR-3679-5p	TBK1	tarbase	validated	2	1	1.3862943611198906	0.16931530583559273	0.025729670316213742	Upregulated
hsa-miR-651-5p	TBK1	tarbase	validated	2	1	1.3862943611198906	-0.6535538875889274	0.04184357721405104	Downregulated
hsa-miR-671-5p	TBK1	tarbase	validated	2	1	1.3862943611198906	-0.8087854425816465	0.033333164632087575	Downregulated
hsa-miR-30d-5p	TBK1	tarbase	validated	2	1	1.3862943611198906	-2.7898348006964078	0.04007984830369242	Downregulated
hsa-miR-155-5p	TBK1	tarbase	validated	2	3	2.772588722239781	-1.2803424360672775	0.022273677491815764	Downregulated
hsa-miR-365b-3p	TBK1	tarbase	validated	2	4	3.2188758248682006	-0.7610747705002119	0.022465305857826027	Downregulated
hsa-miR-365a-3p	TBK1	tarbase	validated	2	5	3.58351893845611	-0.5958955533923861	0.014526048914995045	Downregulated
hsa-let-7a-5p	TBK1	tarbase	validated	2	1	1.3862943611198906	-1.9565652012148593	0.007726279916241766	Downregulated
hsa-let-7i-5p	TBK1	tarbase	validated	2	1	1.3862943611198906	-2.071496273538694	0.006006774886511267	Downregulated
hsa-miR-19a-3p	TBK1	tarbase	validated	2	6	3.8918202981106265	-1.7629336521624555	0.03913710169494152	Downregulated
hsa-miR-19b-3p	TBK1	tarbase	validated	2	6	3.8918202981106265	-2.6713962851965984	0.01058025160105899	Downregulated
hsa-let-7b-5p	TBK1	tarbase	validated	2	1	1.3862943611198906	-1.8417276084612106	0.018932118872413414	Downregulated
hsa-let-7c-5p	TBK1	tarbase	validated	2	1	1.3862943611198906	-2.2203115045765522	0.03446931360289455	Downregulated
hsa-let-7f-5p	TBK1	tarbase	validated	2	1	1.3862943611198906	-1.758456609170032	0.025041690622922035	Downregulated
hsa-miR-106a-5p	TBK1	tarbase	validated	2	1	1.3862943611198906	-0.6795053737791451	0.037318589557427916	Downregulated
hsa-miR-106b-5p	TBK1	tarbase	validated	2	1	1.3862943611198906	-2.6688114993649092	0.046121404775418345	Downregulated
hsa-miR-17-5p	TBK1	tarbase	validated	2	1	1.3862943611198906	-1.2268620720718948	0.01727071418403648	Downregulated
hsa-miR-181a-5p	TBK1	tarbase	validated	2	1	1.3862943611198906	-1.0277203524062226	0.030350346312159673	Downregulated
hsa-miR-181b-5p	TBK1	tarbase	validated	2	1	1.3862943611198906	-0.8115898700843461	0.011575923062162475	Downregulated
hsa-miR-181d-5p	TBK1	tarbase	validated	2	1	1.3862943611198906	-2.4258017293210727	0.03137777174916118	Downregulated
hsa-miR-18a-5p	TBK1	tarbase	validated	2	1	1.3862943611198906	-0.12688475044577374	0.008861053442582489	Downregulated
hsa-miR-18b-5p	TBK1	tarbase	validated	2	1	1.3862943611198906	-1.905216768800789	0.022863450979581104	Downregulated
hsa-miR-20a-5p	TBK1	tarbase	validated	2	1	1.3862943611198906	-1.3312133619300193	0.022071435964433478	Downregulated
hsa-miR-20b-5p	TBK1	tarbase	validated	2	1	1.3862943611198906	-1.5252090425204483	0.022092837251024323	Downregulated
hsa-miR-25-3p	TBK1	tarbase	validated	2	1	1.3862943611198906	-2.0074464079027887	0.04910579731361941	Downregulated
hsa-miR-30e-5p	TBK1	tarbase	validated	2	1	1.3862943611198906	-2.342652765295361	0.01584052542853169	Downregulated
hsa-miR-32-5p	TBK1	tarbase	validated	2	1	1.3862943611198906	0.5030044916064869	0.04155084347468801	Upregulated
hsa-miR-92a-3p	TBK1	tarbase	validated	2	1	1.3862943611198906	-2.04041408529878	0.04339801324368455	Downregulated
hsa-miR-92b-3p	TBK1	tarbase	validated	2	1	1.3862943611198906	-0.44851547802446157	0.003382223507622257	Downregulated
hsa-miR-93-5p	TBK1	tarbase	validated	2	1	1.3862943611198906	-1.6762434640559403	0.010049096101662144	Downregulated
hsa-miR-27a-3p	TBK1	tarbase	validated	2	4	3.2188758248682006	0.7123746480480704	0.00239949341583997	Upregulated
hsa-miR-27b-3p	TBK1	tarbase	validated	2	4	3.2188758248682006	-1.3891884431754435	0.04094012807169929	Downregulated
hsa-miR-1-3p	TBK1	tarbase	validated	2	1	1.3862943611198906	-1.9363887565143032	0.0355820733094588	Downregulated
hsa-miR-15b-3p	TBK1	tarbase	validated	2	1	1.3862943611198906	-1.400373410836838	0.037917439625598494	Downregulated
hsa-miR-196a-5p	TBK1	tarbase	validated	2	1	1.3862943611198906	-0.946569054945854	0.03706151768495329	Downregulated
hsa-miR-219a-1-3p	TBK1	tarbase	validated	2	1	1.3862943611198906	-0.19048481963961383	0.019489896542625503	Downregulated
hsa-miR-3158-3p	TBK1	tarbase	validated	2	1	1.3862943611198906	-2.4397207647812205	0.024923665038542823	Downregulated
hsa-miR-376a-5p	TBK1	tarbase	validated	2	1	1.3862943611198906	-1.49164444953152	0.00913358261110261	Downregulated
hsa-miR-378a-3p	TBK1	tarbase	validated	2	1	1.3862943611198906	-1.2447659593903353	0.029790115657029676	Downregulated
hsa-let-7e-5p	TBK1	tarbase	validated	2	1	1.3862943611198906	-2.6542279609561543	0.009950285691302269	Downregulated
hsa-miR-98-5p	TBK1	tarbase	validated	2	1	1.3862943611198906	-0.05831362128984452	0.04294045002991334	Downregulated
hsa-miR-22-5p	TBK1	tarbase	validated	2	1	1.3862943611198906	-2.654613924290686	0.03276915669278242	Downregulated
hsa-miR-335-3p	TBK1	tarbase	validated	2	1	1.3862943611198906	-1.8781411377991644	0.024813740898622202	Downregulated
hsa-let-7g-5p	TBK1	tarbase	validated	2	1	1.3862943611198906	-0.5951354577785742	0.018873477918328718	Downregulated
hsa-miR-30b-5p	TBK1	tarbase	validated	2	1	1.3862943611198906	-1.3715654311484247	0.04482196712098085	Downregulated
hsa-miR-1271-5p	TBK1	tarbase	validated	2	1	1.3862943611198906	-2.121578916201386	0.02466528791934252	Downregulated
hsa-miR-200c-3p	TBK1	tarbase	validated	2	6	3.8918202981106265	0.3447930425951351	0.008578433346003295	Upregulated
hsa-miR-101-3p	TBK1	tarbase	validated	2	1	1.3862943611198906	-0.9174480253141463	0.03309284748742357	Downregulated
hsa-miR-1264	TBK1	tarbase	validated	2	1	1.3862943611198906	-2.3142037745021247	0.012607736171688887	Downregulated
hsa-miR-200b-3p	TBK1	tarbase	validated	2	6	3.8918202981106265	-0.7142465005564254	0.028543339313939216	Downregulated
hsa-miR-210-3p	TBK1	tarbase	validated	2	1	1.3862943611198906	-0.4545249113013523	0.04306108775059693	Downregulated
hsa-miR-219a-2-3p	TBK1	tarbase	validated	2	7	4.1588830833596715	-0.19779733868849725	0.03199267929093912	Downregulated
hsa-miR-221-3p	TBK1	tarbase	validated	2	3	2.772588722239781	-1.2327171731580355	0.0010119315395131707	Downregulated
hsa-miR-23a-3p	TBK1	tarbase	validated	2	1	1.3862943611198906	-1.7223987476206375	0.0329408616553992	Downregulated
hsa-miR-23b-3p	TBK1	tarbase	validated	2	1	1.3862943611198906	-0.5203296252732516	0.017487200947012754	Downregulated
hsa-miR-29b-3p	TBK1	tarbase	validated	2	1	1.3862943611198906	-2.831007736511132	0.04101940586091951	Downregulated
hsa-miR-3065-5p	TBK1	tarbase	validated	2	1	1.3862943611198906	-2.3363468502218927	0.022806396063184367	Downregulated
hsa-miR-34a-5p	TBK1	tarbase	validated	2	1	1.3862943611198906	-2.7972005222384206	0.035080106710549445	Downregulated
hsa-miR-361-5p	TBK1	tarbase	validated	2	1	1.3862943611198906	-0.797133595265518	0.02968294739164412	Downregulated
hsa-miR-486-5p	TBK1	tarbase	validated	2	1	1.3862943611198906	0.14481776207041586	0.016749712246470153	Upregulated
hsa-miR-539-3p	TBK1	tarbase	validated	2	1	1.3862943611198906	-2.2441723233024775	0.04140378812979907	Downregulated
hsa-miR-664b-3p	TBK1	tarbase	validated	2	2	2.1972245773362196	-0.4224290273687348	0.045209038215456535	Downregulated
hsa-miR-665	TBK1	tarbase	validated	2	1	1.3862943611198906	-0.8541936310613597	0.03354706600075588	Downregulated
hsa-miR-7-5p	TBK1	tarbase	validated	2	1	1.3862943611198906	0.8809583246025405	0.030496513033285738	Upregulated
hsa-let-7d-5p	TBK1	tarbase	validated	2	1	1.3862943611198906	-1.5666743586294474	0.03170664024609141	Downregulated
hsa-let-7f-2-3p	TBK1	tarbase	validated	2	3	2.772588722239781	-0.8244125601354242	0.00646922128694132	Downregulated
hsa-miR-15b-5p	TBK1	tarbase	validated	2	2	2.1972245773362196	-0.4802320229865731	0.04137660137657077	Downregulated
hsa-miR-191-5p	TBK1	tarbase	validated	2	2	2.1972245773362196	-2.1850846635963888	0.039226947044953706	Downregulated
hsa-miR-194-5p	TBK1	tarbase	validated	2	1	1.3862943611198906	0.6485090498916448	0.033286690830020234	Upregulated
hsa-miR-29a-3p	TBK1	tarbase	validated	2	1	1.3862943611198906	0.41435264096644087	0.00817984970798716	Upregulated
hsa-miR-29c-3p	TBK1	tarbase	validated	2	1	1.3862943611198906	-1.45994778884713	0.03077523647644557	Downregulated
hsa-miR-335-5p	TBK1	tarbase	validated	2	1	1.3862943611198906	-2.9888748810911183	0.001392327379900962	Downregulated
hsa-miR-33a-5p	TBK1	tarbase	validated	2	1	1.3862943611198906	0.06595385333876114	0.007598468609387055	Upregulated
hsa-miR-33b-5p	TBK1	tarbase	validated	2	1	1.3862943611198906	-1.390523807871655	0.009469684441573919	Downregulated
hsa-miR-450b-5p	TBK1	tarbase	validated	2	1	1.3862943611198906	-1.0730886861024858	0.04061071083904244	Downregulated
hsa-miR-490-5p	TBK1	tarbase	validated	2	2	2.1972245773362196	-1.3141221292037786	0.029789558079559356	Downregulated
hsa-miR-15a-3p	TBK1	tarbase	validated	2	1	1.3862943611198906	-0.23795847578955232	0.02058433279069141	Downregulated
hsa-miR-26b-5p	TBK1	tarbase	validated	2	1	1.3862943611198906	-1.5274009124812227	0.04764249420864508	Downregulated
hsa-miR-370-5p	TBK1	tarbase	validated	2	1	1.3862943611198906	-1.1992586000477803	0.00280310687655583	Downregulated
hsa-miR-409-3p	TBK1	tarbase	validated	2	2	2.1972245773362196	-2.415544092210436	0.022593927844194697	Downregulated
hsa-miR-758-5p	TBK1	tarbase	validated	2	1	1.3862943611198906	-0.6566971976348078	0.015358970137545839	Downregulated
hsa-miR-363-3p	TBK1	tarbase	validated	2	1	1.3862943611198906	-0.6800434415786678	0.0019838624282274395	Downregulated
hsa-miR-424-5p	TBK1	tarbase	validated	2	3	2.772588722239781	-2.6807261806742364	0.005264913823921234	Downregulated
hsa-miR-429	TBK1	tarbase	validated	2	6	3.8918202981106265	-0.24561264649159842	0.0025103782140649855	Downregulated
hsa-miR-151a-3p	TBK1	tarbase	validated	2	1	1.3862943611198906	-0.09781402950052454	0.048170522103784606	Downregulated
hsa-miR-181c-5p	TBK1	tarbase	validated	2	1	1.3862943611198906	-1.848190943766801	0.01316564635396935	Downregulated
hsa-miR-199a-5p	TBK1	tarbase	validated	2	1	1.3862943611198906	-1.4342486586328838	0.03837560357595794	Downregulated
hsa-miR-139-5p	TBK1	tarbase	validated	2	1	1.3862943611198906	-2.036351170754391	0.010839078257326037	Downregulated
hsa-miR-135b-5p	TBK1	tarbase	validated	2	3	2.772588722239781	-0.5589949450867949	0.04217511280300096	Downregulated
hsa-miR-145-3p	TBK1	tarbase	validated	2	1	1.3862943611198906	-2.2571614399926414	0.00447495679021813	Downregulated
hsa-miR-30d-3p	TBK1	tarbase	validated	2	1	1.3862943611198906	-1.2944382820354927	0.03076444917265326	Downregulated
hsa-miR-375-3p	TBK1	tarbase	validated	2	1	1.3862943611198906	-0.6530350876394401	0.022607560820411893	Downregulated
hsa-miR-339-3p	TBK1	tarbase	validated	2	1	1.3862943611198906	-0.700235325193063	0.02138371765590273	Downregulated
hsa-miR-183-3p	TBK1	tarbase	validated	2	1	1.3862943611198906	-1.8400863779787549	0.020177182849263776	Downregulated
hsa-miR-203a-3p	TBK1	tarbase	validated	2	4	3.2188758248682006	-0.6622370293696825	0.02300254070060328	Downregulated
hsa-miR-30e-3p	TBK1	tarbase	validated	2	1	1.3862943611198906	-0.5116600485379766	0.004609239420620725	Downregulated
hsa-miR-374a-3p	TBK1	tarbase	validated	2	1	1.3862943611198906	-1.442562633411855	0.01896153570734896	Downregulated
hsa-miR-181b-3p	TBK1	tarbase	validated	2	1	1.3862943611198906	-4.73439524294942	0.020517040207516404	Downregulated
hsa-miR-374b-5p	TBK1	tarbase	validated	2	1	1.3862943611198906	-3.1158346746137022	0.0191609214541968	Downregulated
hsa-miR-584-5p	TBK1	tarbase	validated	2	1	1.3862943611198906	-1.2932584794723057	0.029935078440699727	Downregulated
hsa-miR-641	TBK1	tarbase	validated	2	1	1.3862943611198906	-2.075354666827298	0.03684544732817449	Downregulated
hsa-miR-26a-5p	TBK1	tarbase	validated	2	1	1.3862943611198906	-2.0924686491388895	0.006842641265364364	Downregulated
hsa-miR-30c-5p	TBK1	tarbase	validated	2	1	1.3862943611198906	-0.33864385410277187	0.018906342166243123	Downregulated
hsa-miR-320a-3p	TBK1	tarbase	validated	2	1	1.3862943611198906	-3.4304861216235274	0.033706846417393535	Downregulated
hsa-miR-320b	TBK1	tarbase	validated	2	1	1.3862943611198906	-0.7417846092517775	0.026645930551923814	Downregulated
hsa-miR-320c	TBK1	tarbase	validated	2	1	1.3862943611198906	-0.7905015180618978	0.010902013001730666	Downregulated
hsa-miR-9985	TBK1	tarbase	validated	2	1	1.3862943611198906	-3.169542045358913	0.04180786608438939	Downregulated
hsa-miR-195-3p	TBK1	tarbase	validated	2	3	2.772588722239781	-2.860151951724393	0.033332796427654104	Downregulated
hsa-miR-425-5p	TBK1	tarbase	validated	2	2	2.1972245773362196	-1.7093546938159805	0.02990042648348026	Downregulated
hsa-miR-550a-5p	TBK1	tarbase	validated	2	1	1.3862943611198906	-0.3015544993957693	0.03006139494525269	Downregulated
hsa-miR-767-5p	TBK1	tarbase	validated	2	1	1.3862943611198906	-1.8131605300794351	0.0051922081427183	Downregulated
hsa-miR-26a-2-3p	TBK1	tarbase	validated	2	1	1.3862943611198906	-2.0143390141004445	0.02078659386117943	Downregulated
hsa-miR-203b-5p	TBK1	tarbase	validated	2	1	1.3862943611198906	-3.634817029056994	0.04102297667041421	Downregulated
hsa-miR-500a-3p	TBK1	tarbase	validated	2	1	1.3862943611198906	-3.213165808100461	0.014780889713205396	Downregulated
hsa-miR-340-3p	TBK1	tarbase	validated	2	1	1.3862943611198906	-0.5472805937135721	0.022828591064549986	Downregulated
hsa-miR-942-5p	TBK1	tarbase	validated	2	1	1.3862943611198906	-0.8636819697062625	0.019081340204924347	Downregulated
hsa-miR-1185-1-3p	TBK1	tarbase	validated	2	3	2.772588722239781	0.02672013536222262	0.0017248194401618094	Upregulated
hsa-miR-141-3p	TBK1	tarbase	validated	2	1	1.3862943611198906	-0.6345350314645273	0.012602629146305843	Downregulated
hsa-miR-204-5p	TBK1	tarbase	validated	2	1	1.3862943611198906	-1.7901487711855315	0.014525337285827847	Downregulated
hsa-miR-450a-5p	TBK1	tarbase	validated	2	1	1.3862943611198906	-2.361483722591565	0.004339956826297566	Downregulated
hsa-miR-128-3p	TBK1	tarbase	validated	2	1	1.3862943611198906	-1.2284100691427238	0.011227366078412161	Downregulated
hsa-miR-17-5p	B2M	tarbase	validated	2	2	2.1972245773362196	-2.78837158890139	0.01245964209875092	Downregulated
hsa-miR-34a-5p	B2M	tarbase	validated	2	1	1.3862943611198906	0.4398912432514006	0.0255446187928319	Upregulated
hsa-miR-1225-5p	B2M	tarbase	validated	2	1	1.3862943611198906	-1.7872218805657394	0.03740523460693657	Downregulated
hsa-miR-106a-5p	B2M	tarbase	validated	2	2	2.1972245773362196	-3.5720764789371957	0.018772819024510685	Downregulated
hsa-miR-106b-5p	B2M	tarbase	validated	2	2	2.1972245773362196	0.32306125366581373	0.024386932201450693	Upregulated
hsa-miR-122-5p	B2M	tarbase	validated	2	1	1.3862943611198906	-0.610919986470871	0.03923077903385274	Downregulated
hsa-miR-490-3p	B2M	tarbase	validated	2	1	1.3862943611198906	-1.539274993284427	0.013078053070232274	Downregulated
hsa-miR-182-5p	B2M	tarbase	validated	2	1	1.3862943611198906	-0.27749043318929023	0.028192624967545273	Downregulated
hsa-miR-93-5p	B2M	tarbase	validated	2	2	2.1972245773362196	-1.8059453410072557	0.031008986247703436	Downregulated
hsa-miR-30a-5p	B2M	tarbase	validated	2	1	1.3862943611198906	-1.09959476200336	0.032845043633366	Downregulated
hsa-let-7b-5p	B2M	tarbase	validated	2	1	1.3862943611198906	-1.8998488604033041	0.017785993243101986	Downregulated
hsa-miR-142-5p	B2M	tarbase	validated	2	2	2.1972245773362196	0.6021085797065373	0.025461819901829587	Upregulated
hsa-let-7d-5p	B2M	tarbase	validated	2	1	1.3862943611198906	-1.1917395490121645	0.03296855948423036	Downregulated
hsa-let-7e-5p	B2M	tarbase	validated	2	1	1.3862943611198906	-2.7289545487258957	0.01768647356517613	Downregulated
hsa-let-7f-5p	B2M	tarbase	validated	2	1	1.3862943611198906	-2.759012407999279	0.040380728027084846	Downregulated
hsa-let-7g-5p	B2M	tarbase	validated	2	1	1.3862943611198906	-2.7759913607654294	0.04181720144837164	Downregulated
hsa-let-7i-5p	B2M	tarbase	validated	2	1	1.3862943611198906	0.8966560616975596	0.02549812504835427	Upregulated
hsa-miR-455-3p	B2M	tarbase	validated	2	1	1.3862943611198906	-1.674582699876578	0.03140367061970756	Downregulated
hsa-miR-101-3p	B2M	tarbase	validated	2	1	1.3862943611198906	-3.0804193587662905	0.022423138372832913	Downregulated
hsa-miR-1287-5p	B2M	tarbase	validated	2	1	1.3862943611198906	-1.616023287848046	0.005448987039737403	Downregulated
hsa-miR-183-5p	B2M	tarbase	validated	2	1	1.3862943611198906	-2.209220597345142	0.047986689178040255	Downregulated
hsa-miR-186-5p	B2M	tarbase	validated	2	2	2.1972245773362196	-1.2143142101247433	0.048977117199916397	Downregulated
hsa-miR-454-3p	B2M	tarbase	validated	2	1	1.3862943611198906	-1.104888608218329	0.03689923392538913	Downregulated
hsa-miR-32-5p	B2M	tarbase	validated	2	1	1.3862943611198906	-1.7777819339583993	0.034722786851460116	Downregulated
hsa-miR-150-3p	B2M	tarbase	validated	2	1	1.3862943611198906	0.27888326215032766	0.03086598869273439	Upregulated
hsa-miR-374a-5p	B2M	tarbase	validated	2	1	1.3862943611198906	-0.4623392210125492	0.028306614564033227	Downregulated
hsa-miR-98-5p	B2M	tarbase	validated	2	1	1.3862943611198906	-3.0601099290786866	0.020070636038668457	Downregulated
hsa-miR-374b-5p	B2M	tarbase	validated	2	1	1.3862943611198906	-0.18699419874037448	0.008747924039373176	Downregulated
hsa-miR-424-5p	B2M	tarbase	validated	2	1	1.3862943611198906	-1.382650077851376	0.013141917384229602	Downregulated
hsa-miR-26a-5p	B2M	tarbase	validated	2	1	1.3862943611198906	-2.3525005466490674	0.024594003716716543	Downregulated
hsa-miR-550a-3-5p	B2M	tarbase	validated	2	1	1.3862943611198906	-2.5839631327653514	0.03426247528148815	Downregulated
hsa-miR-335-5p	B2M	tarbase	validated	2	1	1.3862943611198906	-1.3904597352700023	0.009431570319924504	Downregulated
hsa-miR-877-5p	B2M	tarbase	validated	2	1	1.3862943611198906	-1.076251482176024	0.010257915213238447	Downregulated
hsa-miR-887-3p	B2M	tarbase	validated	2	1	1.3862943611198906	-0.29060820004127774	0.02634678354789503	Downregulated
hsa-miR-548i	B2M	tarbase	validated	2	1	1.3862943611198906	-3.6154887582474036	0.023188959625316787	Downregulated
hsa-miR-200c-3p	B2M	tarbase	validated	2	1	1.3862943611198906	-2.408377628335223	0.041488321656826886	Downregulated
hsa-miR-21-5p	B2M	tarbase	validated	2	1	1.3862943611198906	-1.5143068552399765	0.04475427926052362	Downregulated
hsa-miR-142-3p	B2M	tarbase	validated	2	1	1.3862943611198906	-1.17969809895233	0.03656344365514815	Downregulated
hsa-miR-143-3p	B2M	tarbase	validated	2	1	1.3862943611198906	-0.16063606141152809	0.01688941250415519	Downregulated
hsa-miR-378c	B2M	tarbase	validated	2	1	1.3862943611198906	-2.4941431786592845	0.01333376077003777	Downregulated
hsa-miR-2278	B2M	tarbase	validated	2	1	1.3862943611198906	-2.58060866465743	0.006896513370797038	Downregulated
hsa-miR-500b-5p	B2M	tarbase	validated	2	1	1.3862943611198906	-2.876339458301267	0.004487159457523376	Downregulated
hsa-miR-185-5p	B2M	tarbase	validated	2	1	1.3862943611198906	-0.36220883693782646	0.01042515803873539	Downregulated
hsa-miR-20b-5p	B2M	tarbase	validated	2	2	2.1972245773362196	-0.5146657683151115	0.02551245644246228	Downregulated
hsa-miR-598-3p	B2M	tarbase	validated	2	1	1.3862943611198906	-0.09761353616244262	0.02187227645213716	Downregulated
hsa-miR-4524a-3p	B2M	tarbase	validated	2	2	2.1972245773362196	-3.3244072119315877	0.049231607693945995	Downregulated
hsa-miR-589-5p	B2M	tarbase	validated	2	1	1.3862943611198906	-0.879869810460987	0.016400170201202855	Downregulated
hsa-miR-378f	B2M	tarbase	validated	2	1	1.3862943611198906	-1.2851429528678338	0.0034224420327227563	Downregulated
hsa-miR-641	B2M	tarbase	validated	2	2	2.1972245773362196	-1.5720551520054875	0.012760253078769893	Downregulated
hsa-miR-7-5p	B2M	tarbase	validated	2	2	2.1972245773362196	-2.775539091203681	0.03732747808820568	Downregulated
hsa-miR-340-5p	B2M	tarbase	validated	2	5	3.58351893845611	-1.6835979944335997	0.039896669849520554	Downregulated
hsa-miR-6516-3p	B2M	tarbase	validated	2	1	1.3862943611198906	-0.22196427351135806	0.03372902084887028	Downregulated
hsa-miR-130b-3p	B2M	tarbase	validated	2	1	1.3862943611198906	-3.250619297325711	0.039375959096243605	Downregulated
hsa-miR-139-5p	B2M	tarbase	validated	2	1	1.3862943611198906	-1.755968571879682	0.007331384072545916	Downregulated
hsa-miR-10a-5p	B2M	tarbase	validated	2	1	1.3862943611198906	-1.2717236211690515	0.011078205542871727	Downregulated
hsa-miR-20a-5p	B2M	tarbase	validated	2	2	2.1972245773362196	-2.1729149053572776	0.01949945430783555	Downregulated
hsa-miR-30d-5p	B2M	tarbase	validated	2	1	1.3862943611198906	-3.2171501434408523	0.025404569086618724	Downregulated
hsa-miR-30e-5p	B2M	tarbase	validated	2	1	1.3862943611198906	-2.193478729302051	0.0322497611802537	Downregulated
hsa-miR-10b-5p	B2M	tarbase	validated	2	1	1.3862943611198906	-2.2764547575819227	0.010356291431235148	Downregulated
hsa-miR-130a-3p	B2M	tarbase	validated	2	1	1.3862943611198906	1.7218307990721584	0.005702170860953629	Upregulated
hsa-miR-15a-5p	B2M	tarbase	validated	2	1	1.3862943611198906	-0.6104671473943213	0.04814941484224983	Downregulated
hsa-miR-15b-3p	B2M	tarbase	validated	2	1	1.3862943611198906	-1.8183405298373985	0.04111124988994561	Downregulated
hsa-miR-15b-5p	B2M	tarbase	validated	2	1	1.3862943611198906	-0.9902402611331733	0.02529175221337937	Downregulated
hsa-miR-18a-5p	B2M	tarbase	validated	2	1	1.3862943611198906	-2.0447972407664188	0.0026434284993447363	Downregulated
hsa-miR-18b-5p	B2M	tarbase	validated	2	1	1.3862943611198906	-1.506981256655991	0.004344383687712252	Downregulated
hsa-miR-196a-5p	B2M	tarbase	validated	2	1	1.3862943611198906	-0.4515975844727662	0.03562095038802363	Downregulated
hsa-miR-19a-3p	B2M	tarbase	validated	2	1	1.3862943611198906	-2.7373973902769553	0.019538126018363983	Downregulated
hsa-miR-19b-3p	B2M	tarbase	validated	2	1	1.3862943611198906	-1.898907413480069	0.04366304179560394	Downregulated
hsa-miR-4482-3p	B2M	tarbase	validated	2	1	1.3862943611198906	-3.292224447170689	0.024139055400155488	Downregulated
hsa-miR-515-3p	B2M	tarbase	validated	2	1	1.3862943611198906	-1.5556330927396795	0.01964869994088076	Downregulated
hsa-miR-520a-3p	B2M	tarbase	validated	2	1	1.3862943611198906	1.2249398601626451	0.03235213998146355	Upregulated
hsa-miR-219a-1-3p	B2M	tarbase	validated	2	1	1.3862943611198906	-2.0926597210142837	0.03840728820976801	Downregulated
hsa-miR-520h	B2M	tarbase	validated	2	2	2.1972245773362196	0.5248037260133942	0.004635584120405838	Upregulated
hsa-miR-571	B2M	tarbase	validated	2	1	1.3862943611198906	-1.875822799733406	0.04947234138171189	Downregulated
hsa-miR-374b-3p	B2M	tarbase	validated	2	1	1.3862943611198906	-2.6340678033506775	0.0023198336290661246	Downregulated
hsa-miR-26b-5p	B2M	tarbase	validated	2	1	1.3862943611198906	-0.7399996853176968	0.010138934891670944	Downregulated
hsa-miR-183-3p	B2M	tarbase	validated	2	1	1.3862943611198906	-1.8541293968471209	0.028808208315167578	Downregulated
hsa-miR-26a-2-3p	B2M	tarbase	validated	2	1	1.3862943611198906	2.1265250223484635	0.04324251041701064	Upregulated
hsa-miR-22-5p	B2M	tarbase	validated	2	1	1.3862943611198906	-0.441008147522461	0.047323769211070614	Downregulated
hsa-miR-452-5p	B2M	tarbase	validated	2	1	1.3862943611198906	-1.2266473875464954	0.042936048495816066	Downregulated
hsa-miR-488-3p	B2M	tarbase	validated	2	1	1.3862943611198906	-1.8996266985319994	0.0098442425748799	Downregulated
hsa-miR-502-5p	B2M	tarbase	validated	2	2	2.1972245773362196	-0.8087931260302373	0.03346822278038599	Downregulated
hsa-miR-642a-3p	B2M	tarbase	validated	2	1	1.3862943611198906	-3.016875152941122	0.03641894964361563	Downregulated
hsa-miR-642b-3p	B2M	tarbase	validated	2	1	1.3862943611198906	-3.3009980819187517	0.02718728555599228	Downregulated
hsa-miR-124-3p	B2M	tarbase	validated	2	1	1.3862943611198906	-1.626941001179702	0.04731440530251712	Downregulated
hsa-miR-181b-5p	B2M	tarbase	validated	2	1	1.3862943611198906	-0.7082347477287362	0.030278915621805937	Downregulated
hsa-miR-30e-3p	B2M	tarbase	validated	2	1	1.3862943611198906	-2.8264002727753135	0.04286359299602919	Downregulated
hsa-miR-23a-3p	B2M	tarbase	validated	2	1	1.3862943611198906	-0.7127460659694211	0.046984645147109406	Downregulated
hsa-miR-769-5p	B2M	tarbase	validated	2	1	1.3862943611198906	-0.6127956405977852	0.0295565088482108	Downregulated
hsa-let-7a-5p	B2M	tarbase	validated	2	1	1.3862943611198906	0.004577905283912109	0.005999574786517769	Upregulated
hsa-miR-301b-3p	B2M	tarbase	validated	2	1	1.3862943611198906	-0.044356375534454706	0.041211118468781935	Downregulated
hsa-miR-301a-3p	B2M	tarbase	validated	2	1	1.3862943611198906	-1.6015091281659022	0.03788677848922089	Downregulated
hsa-miR-30a-3p	B2M	tarbase	validated	2	1	1.3862943611198906	-3.4788681269470407	0.024611129466909916	Downregulated
hsa-miR-1290	B2M	tarbase	validated	2	1	1.3862943611198906	-3.94521899332896	0.04383843552228064	Downregulated
hsa-miR-16-5p	B2M	tarbase	validated	2	1	1.3862943611198906	0.906687929160753	0.02487168190605007	Upregulated
hsa-miR-191-5p	B2M	tarbase	validated	2	1	1.3862943611198906	-2.5776254441609967	0.0209821088751778	Downregulated
hsa-miR-335-3p	B2M	tarbase	validated	2	1	1.3862943611198906	-1.8491802996283524	0.049158505263738335	Downregulated
hsa-miR-10393-5p	B2M	tarbase	validated	2	1	1.3862943611198906	0.41821052537499104	0.015296506492653864	Upregulated
hsa-miR-27a-3p	B2M	tarbase	validated	2	1	1.3862943611198906	0.25414309821177117	0.017810190688353034	Upregulated
hsa-miR-99b-5p	B2M	tarbase	validated	2	1	1.3862943611198906	-2.112474765140688	0.04402937109488994	Downregulated
hsa-miR-25-3p	B2M	tarbase	validated	2	1	1.3862943611198906	-2.7591568228232983	0.043243057236075404	Downregulated
hsa-miR-574-5p	B2M	tarbase	validated	2	2	2.1972245773362196	-0.9283241518775106	0.005106008603004739	Downregulated
hsa-miR-1271-5p	B2M	tarbase	validated	2	1	1.3862943611198906	-0.27569638540268504	0.004583807542454452	Downregulated
hsa-miR-3662	B2M	tarbase	validated	2	1	1.3862943611198906	-0.754813243867322	0.038748253957601266	Downregulated
hsa-miR-320b	B2M	tarbase	validated	2	1	1.3862943611198906	-1.8520640913439341	0.01438316089496948	Downregulated
hsa-miR-155-5p	B2M	tarbase	validated	2	1	1.3862943611198906	-2.523030804377403	0.03232754797767848	Downregulated
hsa-miR-320c	B2M	tarbase	validated	2	1	1.3862943611198906	-1.2125913110247393	0.010512913075042887	Downregulated
hsa-miR-320d	B2M	tarbase	validated	2	1	1.3862943611198906	-2.587654794341324	0.01597801139415242	Downregulated
hsa-miR-202-5p	B2M	tarbase	validated	2	1	1.3862943611198906	-2.7477390496842515	0.03910161099280231	Downregulated
hsa-miR-219a-5p	CAPZA1	tarbase	validated	2	1	1.3862943611198906	-1.0998670406674533	0.01027243155380711	Downregulated
hsa-miR-1224-5p	CAPZA1	tarbase	validated	2	1	1.3862943611198906	-1.8377785380467597	0.01210078132338822	Downregulated
hsa-miR-34a-5p	CAPZA1	tarbase	validated	2	1	1.3862943611198906	-0.760652588042754	0.026969529517926277	Downregulated
hsa-miR-103a-3p	CAPZA1	tarbase	validated	2	1	1.3862943611198906	-1.3929513323120466	0.0026568435921799395	Downregulated
hsa-miR-423-5p	CAPZA1	tarbase	validated	2	1	1.3862943611198906	0.020996980839487867	0.029687287284526975	Upregulated
hsa-miR-191-5p	CAPZA1	tarbase	validated	2	1	1.3862943611198906	-0.986560214868424	0.019518161075888205	Downregulated
hsa-miR-15b-5p	CAPZA1	tarbase	validated	2	1	1.3862943611198906	-0.7219831785311018	0.03794583816546947	Downregulated
hsa-miR-194-5p	CAPZA1	tarbase	validated	2	3	2.772588722239781	-1.3953069520737151	0.03949357079574838	Downregulated
hsa-miR-107	CAPZA1	tarbase	validated	2	1	1.3862943611198906	-1.0993164690009298	0.025680800766684116	Downregulated
hsa-miR-1262	CAPZA1	tarbase	validated	2	1	1.3862943611198906	-2.9675114152390956	0.03578805310325697	Downregulated
hsa-miR-147a	CAPZA1	tarbase	validated	2	1	1.3862943611198906	-0.23080299486843003	0.02365318232635036	Downregulated
hsa-miR-98-5p	CAPZA1	tarbase	validated	2	1	1.3862943611198906	-1.8184029083529052	0.00443936730013229	Downregulated
hsa-miR-30d-5p	CAPZA1	tarbase	validated	2	7	4.1588830833596715	0.7704127590096994	0.032052802965510635	Upregulated
hsa-miR-548b-5p	CAPZA1	tarbase	validated	2	2	2.1972245773362196	-1.750453986224529	0.04426129231369123	Downregulated
hsa-miR-122-5p	CAPZA1	tarbase	validated	2	2	2.1972245773362196	0.5691146869877435	0.023035847400780768	Upregulated
hsa-let-7c-5p	CAPZA1	tarbase	validated	2	2	2.1972245773362196	-1.1018616433011637	0.042248808109201494	Downregulated
hsa-miR-20a-5p	CAPZA1	tarbase	validated	2	1	1.3862943611198906	-2.5031991670234293	0.0020127568244934085	Downregulated
hsa-let-7d-5p	CAPZA1	tarbase	validated	2	2	2.1972245773362196	-1.7960302541548483	0.03393181253806688	Downregulated
hsa-miR-17-5p	CAPZA1	tarbase	validated	2	1	1.3862943611198906	-0.2313117447483839	0.02320888879010454	Downregulated
hsa-miR-196a-5p	CAPZA1	tarbase	validated	2	2	2.1972245773362196	-2.5975164873931478	0.04020842093601823	Downregulated
hsa-miR-93-5p	CAPZA1	tarbase	validated	2	1	1.3862943611198906	-3.7925347458617704	0.004023662247229368	Downregulated
hsa-miR-548d-5p	CAPZA1	tarbase	validated	2	2	2.1972245773362196	-2.716177420438952	0.021785063272109256	Downregulated
hsa-miR-30c-5p	CAPZA1	tarbase	validated	2	7	4.1588830833596715	-1.0002526368797153	0.040087761732749645	Downregulated
hsa-miR-182-5p	CAPZA1	tarbase	validated	2	1	1.3862943611198906	-0.19306558689691378	0.009179251768859104	Downregulated
hsa-miR-302c-3p	CAPZA1	tarbase	validated	2	3	2.772588722239781	-0.16289438444597293	0.006760664759203792	Downregulated
hsa-miR-302e	CAPZA1	tarbase	validated	2	3	2.772588722239781	-1.4942018808895663	0.03980270632333122	Downregulated
hsa-miR-152-3p	CAPZA1	tarbase	validated	2	1	1.3862943611198906	-2.536330740736366	0.0369467569172848	Downregulated
hsa-miR-130b-3p	CAPZA1	tarbase	validated	2	1	1.3862943611198906	-1.9211013926316836	0.04580554886092432	Downregulated
hsa-miR-106b-5p	CAPZA1	tarbase	validated	2	1	1.3862943611198906	-1.0471344323712848	0.03300576394447126	Downregulated
hsa-miR-302d-3p	CAPZA1	tarbase	validated	2	3	2.772588722239781	-1.3358116572621974	0.004037002156721428	Downregulated
hsa-miR-20b-5p	CAPZA1	tarbase	validated	2	1	1.3862943611198906	-2.589521639090216	0.01256860041222535	Downregulated
hsa-miR-302b-3p	CAPZA1	tarbase	validated	2	3	2.772588722239781	0.23394860647251536	0.022211553175933662	Upregulated
hsa-miR-302a-3p	CAPZA1	tarbase	validated	2	3	2.772588722239781	0.8059338693222493	0.036293626163853336	Upregulated
hsa-miR-548i	CAPZA1	tarbase	validated	2	2	2.1972245773362196	-0.07154593802644471	0.01324323545000516	Downregulated
hsa-miR-30a-5p	CAPZA1	tarbase	validated	2	6	3.8918202981106265	0.27094436969046765	0.001920966861303896	Upregulated
hsa-miR-590-3p	CAPZA1	tarbase	validated	2	2	2.1972245773362196	-2.830102441010913	0.027469419687520716	Downregulated
hsa-miR-3679-5p	CAPZA1	tarbase	validated	2	1	1.3862943611198906	0.0022264032557830493	0.0028265392200555652	Upregulated
hsa-miR-1246	CAPZA1	tarbase	validated	2	3	2.772588722239781	-1.6581633516494172	0.003927631772356108	Downregulated
hsa-miR-25-3p	CAPZA1	tarbase	validated	2	1	1.3862943611198906	-3.802742126047914	0.0331129491631873	Downregulated
hsa-miR-183-5p	CAPZA1	tarbase	validated	2	2	2.1972245773362196	-1.5097825827906421	0.0192956363032572	Downregulated
hsa-miR-183-3p	CAPZA1	tarbase	validated	2	1	1.3862943611198906	-0.8565086179703694	0.02695977843226865	Downregulated
hsa-let-7a-5p	CAPZA1	tarbase	validated	2	1	1.3862943611198906	-0.9882429342278237	0.024319050393067303	Downregulated
hsa-miR-30e-5p	CAPZA1	tarbase	validated	2	6	3.8918202981106265	-1.0748523731068675	0.04378686496266164	Downregulated
hsa-miR-19a-3p	CAPZA1	tarbase	validated	2	1	1.3862943611198906	-3.047237025867867	0.048270113280043006	Downregulated
hsa-let-7b-5p	CAPZA1	tarbase	validated	2	2	2.1972245773362196	-2.7222904597285065	0.009309132454451172	Downregulated
hsa-miR-877-5p	CAPZA1	tarbase	validated	2	2	2.1972245773362196	-0.5451468104784483	0.047493614007718864	Downregulated
hsa-miR-4745-5p	CAPZA1	tarbase	validated	2	1	1.3862943611198906	0.5547214135933669	0.02888792306906544	Upregulated
hsa-miR-2110	CAPZA1	tarbase	validated	2	1	1.3862943611198906	-1.2892939817791906	0.011254304966190832	Downregulated
hsa-miR-548c-5p	CAPZA1	tarbase	validated	2	2	2.1972245773362196	-1.371650123880171	0.04378111514821649	Downregulated
hsa-miR-548j-5p	CAPZA1	tarbase	validated	2	2	2.1972245773362196	0.23759867206453467	0.031343862772220746	Upregulated
hsa-miR-30b-5p	CAPZA1	tarbase	validated	2	6	3.8918202981106265	-0.03254310048208042	0.023440455289557578	Downregulated
hsa-miR-9-5p	CAPZA1	tarbase	validated	2	8	4.394449154672439	-2.0961188246545626	0.04965274939243682	Downregulated
hsa-miR-374b-5p	CAPZA1	tarbase	validated	2	2	2.1972245773362196	-3.20795326739713	0.04365494854259305	Downregulated
hsa-miR-125b-5p	CAPZA1	tarbase	validated	2	1	1.3862943611198906	-0.800410313183923	0.04453329100040719	Downregulated
hsa-miR-548am-5p	CAPZA1	tarbase	validated	2	2	2.1972245773362196	-0.7571335432034979	0.034168696621898566	Downregulated
hsa-miR-548o-5p	CAPZA1	tarbase	validated	2	2	2.1972245773362196	-1.857443125519232	0.013714919875375927	Downregulated
hsa-miR-301b-3p	CAPZA1	tarbase	validated	2	1	1.3862943611198906	-2.233654942037414	0.026718564666341992	Downregulated
hsa-miR-30e-3p	CAPZA1	tarbase	validated	2	2	2.1972245773362196	-0.25309378486269885	0.008262145749060437	Downregulated
hsa-miR-1270	CAPZA1	tarbase	validated	2	4	3.2188758248682006	-0.4207751361562806	0.012736783383181318	Downregulated
hsa-let-7i-5p	CAPZA1	tarbase	validated	2	1	1.3862943611198906	-0.7791494115930989	0.02945102807809599	Downregulated
hsa-miR-542-3p	CAPZA1	tarbase	validated	2	1	1.3862943611198906	-3.1888728827942896	0.02610037624440156	Downregulated
hsa-miR-939-5p	CAPZA1	tarbase	validated	2	1	1.3862943611198906	-1.153986872439211	0.03153104832745157	Downregulated
hsa-miR-548ay-5p	CAPZA1	tarbase	validated	2	2	2.1972245773362196	-2.644274909359658	0.010772381984163075	Downregulated
hsa-miR-19b-3p	CAPZA1	tarbase	validated	2	1	1.3862943611198906	-3.701904055952237	0.04535688449139707	Downregulated
hsa-miR-125a-5p	CAPZA1	tarbase	validated	2	1	1.3862943611198906	-2.923447902376501	0.041406014229869476	Downregulated
hsa-miR-625-5p	CAPZA1	tarbase	validated	2	1	1.3862943611198906	-1.4298516414985474	0.02086826473963447	Downregulated
hsa-miR-29a-3p	CAPZA1	tarbase	validated	2	1	1.3862943611198906	0.22904436268631834	0.020892718549817803	Upregulated
hsa-miR-3194-5p	CAPZA1	tarbase	validated	2	1	1.3862943611198906	-1.323825608730234	0.04459932625340298	Downregulated
hsa-miR-2278	CAPZA1	tarbase	validated	2	1	1.3862943611198906	-1.8379491345489343	0.00617346376250498	Downregulated
hsa-miR-1268b	CAPZA1	tarbase	validated	2	1	1.3862943611198906	-0.7366511577814218	0.009821186307817698	Downregulated
hsa-miR-7-5p	CAPZA1	tarbase	validated	2	7	4.1588830833596715	-1.334441786840222	0.010342541926540435	Downregulated
hsa-let-7e-5p	CAPZA1	tarbase	validated	2	2	2.1972245773362196	-1.358824083479849	0.0064402762132231145	Downregulated
hsa-miR-4425	CAPZA1	tarbase	validated	2	1	1.3862943611198906	-0.22203719978534298	0.0077437252469826495	Downregulated
hsa-miR-1285-3p	CAPZA1	tarbase	validated	2	2	2.1972245773362196	0.5863605202874949	0.02597734031197615	Upregulated
hsa-miR-574-5p	CAPZA1	tarbase	validated	2	2	2.1972245773362196	-2.18461853302132	0.004481043218402193	Downregulated
hsa-miR-30c-1-3p	CAPZA1	tarbase	validated	2	1	1.3862943611198906	0.07997365287501923	0.04057707877410576	Upregulated
hsa-miR-221-5p	CAPZA1	tarbase	validated	2	2	2.1972245773362196	-2.65778314737548	0.020805502654518932	Downregulated
hsa-miR-766-5p	CAPZA1	tarbase	validated	2	1	1.3862943611198906	-1.4979952510768078	0.03223644194332883	Downregulated
hsa-miR-106a-5p	CAPZA1	tarbase	validated	2	1	1.3862943611198906	-2.2218080496081383	0.022176729529164732	Downregulated
hsa-let-7g-5p	CAPZA1	tarbase	validated	2	1	1.3862943611198906	0.015822211307388034	0.018736996728461238	Upregulated
hsa-miR-101-3p	CAPZA1	tarbase	validated	2	2	2.1972245773362196	-1.7195104660472729	0.028883383170235904	Downregulated
hsa-miR-142-5p	CAPZA1	tarbase	validated	2	3	2.772588722239781	-1.1022787221265369	0.01955769885517657	Downregulated
hsa-miR-15a-5p	CAPZA1	tarbase	validated	2	1	1.3862943611198906	-0.5960459425811084	0.005707730378257111	Downregulated
hsa-miR-15b-3p	CAPZA1	tarbase	validated	2	1	1.3862943611198906	-2.941043193848923	0.022132942829979584	Downregulated
hsa-miR-16-5p	CAPZA1	tarbase	validated	2	1	1.3862943611198906	-1.504296370079737	0.008582537398207933	Downregulated
hsa-miR-25-5p	CAPZA1	tarbase	validated	2	1	1.3862943611198906	-1.014371212514902	0.04295978156127967	Downregulated
hsa-miR-30a-3p	CAPZA1	tarbase	validated	2	1	1.3862943611198906	-1.5183694478308039	0.018315239975461736	Downregulated
hsa-miR-30d-3p	CAPZA1	tarbase	validated	2	1	1.3862943611198906	-0.8777313955803595	0.047752909333445136	Downregulated
hsa-miR-320a-3p	CAPZA1	tarbase	validated	2	1	1.3862943611198906	-0.9865703734721727	0.03791550975246355	Downregulated
hsa-miR-320b	CAPZA1	tarbase	validated	2	1	1.3862943611198906	-2.708448150440775	0.03214477090444416	Downregulated
hsa-miR-342-5p	CAPZA1	tarbase	validated	2	1	1.3862943611198906	-2.596817377672277	0.03701109496620484	Downregulated
hsa-miR-424-5p	CAPZA1	tarbase	validated	2	1	1.3862943611198906	-0.6637910407371687	0.023226417598314585	Downregulated
hsa-miR-548e-3p	CAPZA1	tarbase	validated	2	3	2.772588722239781	-2.1082928672177057	0.012438010299345478	Downregulated
hsa-miR-630	CAPZA1	tarbase	validated	2	1	1.3862943611198906	-1.2272237467427245	0.001702311018947512	Downregulated
hsa-miR-643	CAPZA1	tarbase	validated	2	1	1.3862943611198906	-0.04371070481593975	0.04353483683150262	Downregulated
hsa-miR-802	CAPZA1	tarbase	validated	2	2	2.1972245773362196	-0.5711334274090608	0.02222788378526457	Downregulated
hsa-miR-373-3p	CAPZA1	tarbase	validated	2	3	2.772588722239781	-1.993574538391114	0.013100145302014424	Downregulated
hsa-miR-876-5p	CAPZA1	tarbase	validated	2	3	2.772588722239781	-1.1711603312183767	0.037610217154724526	Downregulated
hsa-miR-26a-5p	CAPZA1	tarbase	validated	2	5	3.58351893845611	0.4701413650505195	0.026003950013080614	Upregulated
hsa-miR-629-5p	CAPZA1	tarbase	validated	2	1	1.3862943611198906	-2.965372657672157	0.024825639763614165	Downregulated
hsa-miR-26b-5p	CAPZA1	tarbase	validated	2	4	3.2188758248682006	0.15662099206722635	0.023368412259966137	Upregulated
hsa-miR-147b-3p	CAPZA1	tarbase	validated	2	1	1.3862943611198906	-2.2718337499123957	0.03768445434002206	Downregulated
hsa-miR-744-5p	CAPZA1	tarbase	validated	2	2	2.1972245773362196	-2.546102497777948	0.0066723761379253125	Downregulated
hsa-miR-203a-3p	CAPZA1	tarbase	validated	2	1	1.3862943611198906	-2.5216384246329087	0.019795717066619548	Downregulated
hsa-miR-135b-3p	CAPZA1	tarbase	validated	2	1	1.3862943611198906	-2.9567333642874116	0.04655564099363983	Downregulated
hsa-miR-550a-3p	CAPZA1	tarbase	validated	2	1	1.3862943611198906	-0.8882830982695816	0.03888460563588888	Downregulated
hsa-miR-199a-3p	CAPZA1	tarbase	validated	2	1	1.3862943611198906	-1.1675864980079904	0.04956661970820278	Downregulated
hsa-miR-18b-5p	CAPZA1	tarbase	validated	2	1	1.3862943611198906	-0.4207731889719446	0.03124553150450811	Downregulated
hsa-miR-671-5p	CAPZA1	tarbase	validated	2	2	2.1972245773362196	-0.18103870036919578	0.021062579957535493	Downregulated
hsa-miR-942-5p	CAPZA1	tarbase	validated	2	1	1.3862943611198906	-0.644531529530363	0.015599357092054563	Downregulated
hsa-miR-181a-5p	CAPZA1	tarbase	validated	2	3	2.772588722239781	-0.7221242715222121	0.03340887213661336	Downregulated
hsa-miR-210-3p	CAPZA1	tarbase	validated	2	1	1.3862943611198906	-1.6966531098990354	0.00236338443052955	Downregulated
hsa-miR-138-5p	CAPZA1	tarbase	validated	2	1	1.3862943611198906	-2.1201113396924796	0.017592978331958876	Downregulated
hsa-miR-181b-5p	CAPZA1	tarbase	validated	2	3	2.772588722239781	-2.044696480057428	0.025282382554840298	Downregulated
hsa-miR-181d-5p	CAPZA1	tarbase	validated	2	3	2.772588722239781	-1.673533284162621	0.04250379990157672	Downregulated
hsa-miR-22-3p	CAPZA1	tarbase	validated	2	1	1.3862943611198906	-0.6535985361069836	0.022065636579180137	Downregulated
hsa-miR-500a-3p	CAPZA1	tarbase	validated	2	1	1.3862943611198906	-3.0085699076186136	0.037486495000310247	Downregulated
hsa-miR-589-5p	CAPZA1	tarbase	validated	2	1	1.3862943611198906	-0.26930503497671876	0.018216966720996427	Downregulated
hsa-miR-139-5p	CAPZA1	tarbase	validated	2	1	1.3862943611198906	-1.1241254736067985	0.02574789993814193	Downregulated
hsa-miR-18a-5p	CAPZA1	tarbase	validated	2	1	1.3862943611198906	-2.2126374749341178	0.035559788053855304	Downregulated
hsa-miR-27b-3p	CAPZA1	tarbase	validated	2	5	3.58351893845611	0.11421602282660626	0.0019371852432377638	Upregulated
hsa-miR-32-5p	CAPZA1	tarbase	validated	2	1	1.3862943611198906	-3.6089465400797516	0.04351159449992702	Downregulated
hsa-miR-670-5p	CAPZA1	tarbase	validated	2	1	1.3862943611198906	-1.5065274094198169	0.04351090986374766	Downregulated
hsa-miR-92a-3p	CAPZA1	tarbase	validated	2	1	1.3862943611198906	-1.0525970608261692	0.039692671165335924	Downregulated
hsa-miR-95-3p	CAPZA1	tarbase	validated	2	1	1.3862943611198906	-1.4636539771241104	0.0015727051917929203	Downregulated
hsa-miR-1-3p	CAPZA1	tarbase	validated	2	3	2.772588722239781	0.4810889608040281	0.02015854509244673	Upregulated
hsa-miR-124-3p	CAPZA1	tarbase	validated	2	1	1.3862943611198906	0.18486032125700547	0.017034532066201792	Upregulated
hsa-miR-126-5p	CAPZA1	tarbase	validated	2	1	1.3862943611198906	-3.19443095118997	0.014120522157987581	Downregulated
hsa-miR-181c-3p	CAPZA1	tarbase	validated	2	1	1.3862943611198906	0.10126030240194384	0.013021203647367658	Upregulated
hsa-miR-24-3p	CAPZA1	tarbase	validated	2	1	1.3862943611198906	-1.5565294035317103	0.024687427554279568	Downregulated
hsa-miR-301a-3p	CAPZA1	tarbase	validated	2	1	1.3862943611198906	-0.8240852620367598	0.02512362363911234	Downregulated
hsa-miR-376a-5p	CAPZA1	tarbase	validated	2	1	1.3862943611198906	-2.943646009814687	0.005607118921820075	Downregulated
hsa-miR-409-5p	CAPZA1	tarbase	validated	2	1	1.3862943611198906	-0.8973851283766876	0.028577384465141225	Downregulated
hsa-miR-4474-3p	CAPZA1	tarbase	validated	2	1	1.3862943611198906	-2.628139536231016	0.04811523819435388	Downregulated
hsa-miR-664b-3p	CAPZA1	tarbase	validated	2	3	2.772588722239781	-2.09494835335367	0.005755073226755485	Downregulated
hsa-miR-758-3p	CAPZA1	tarbase	validated	2	1	1.3862943611198906	-2.8072154001484364	0.017155101152136924	Downregulated
hsa-miR-885-5p	CAPZA1	tarbase	validated	2	2	2.1972245773362196	0.16177981345450232	0.008694881494855509	Upregulated
hsa-miR-92b-3p	CAPZA1	tarbase	validated	2	1	1.3862943611198906	-0.39030898134966785	0.014948175572324546	Downregulated
hsa-let-7f-2-3p	CAPZA1	tarbase	validated	2	1	1.3862943611198906	-3.25410670199508	0.040158067171461885	Downregulated
hsa-miR-130a-3p	CAPZA1	tarbase	validated	2	1	1.3862943611198906	-2.0500681669108665	0.04339408911811188	Downregulated
hsa-miR-136-3p	CAPZA1	tarbase	validated	2	1	1.3862943611198906	-1.3840969991010763	0.005583772291895002	Downregulated
hsa-miR-181a-3p	CAPZA1	tarbase	validated	2	1	1.3862943611198906	-1.1311319086052	0.04343304742663168	Downregulated
hsa-miR-27a-3p	CAPZA1	tarbase	validated	2	5	3.58351893845611	-3.9154424739867397	0.048252402366139	Downregulated
hsa-miR-3144-3p	CAPZA1	tarbase	validated	2	1	1.3862943611198906	-0.8140384480257101	0.035934009413700556	Downregulated
hsa-miR-330-5p	CAPZA1	tarbase	validated	2	1	1.3862943611198906	-1.3066720487760384	0.048999766507186	Downregulated
hsa-miR-33a-5p	CAPZA1	tarbase	validated	2	1	1.3862943611198906	-1.9891834992266455	0.025895573509158568	Downregulated
hsa-miR-378a-3p	CAPZA1	tarbase	validated	2	1	1.3862943611198906	-1.0965821853358617	0.006485811421414837	Downregulated
hsa-miR-454-3p	CAPZA1	tarbase	validated	2	2	2.1972245773362196	-0.717183319854733	0.020258987449109554	Downregulated
hsa-miR-486-5p	CAPZA1	tarbase	validated	2	1	1.3862943611198906	-0.7401729031153295	0.03838979916088283	Downregulated
hsa-miR-495-5p	CAPZA1	tarbase	validated	2	1	1.3862943611198906	-1.0871928141242595	0.004585146547527984	Downregulated
hsa-miR-496	CAPZA1	tarbase	validated	2	1	1.3862943611198906	-3.722516883335302	0.04832681862241589	Downregulated
hsa-miR-499a-5p	CAPZA1	tarbase	validated	2	1	1.3862943611198906	-2.061950524602901	0.04340942852804437	Downregulated
hsa-miR-5100	CAPZA1	tarbase	validated	2	1	1.3862943611198906	-1.4363849372853337	0.04464695660118014	Downregulated
hsa-miR-591	CAPZA1	tarbase	validated	2	1	1.3862943611198906	-1.6226374956039393	0.03023702802648768	Downregulated
hsa-miR-651-5p	CAPZA1	tarbase	validated	2	3	2.772588722239781	0.18428229331541557	0.03367146607162431	Upregulated
hsa-miR-1277-3p	CAPZA1	tarbase	validated	2	4	3.2188758248682006	-1.9975064716364084	0.0068236195258796215	Downregulated
hsa-miR-1268a	CAPZA1	tarbase	validated	2	1	1.3862943611198906	-0.13272444994869326	0.012385756563860924	Downregulated
hsa-miR-374b-3p	CAPZA1	tarbase	validated	2	1	1.3862943611198906	-3.3143815327013613	0.028923387245973573	Downregulated
hsa-miR-140-3p	CAPZA1	tarbase	validated	2	2	2.1972245773362196	-1.7534963023585801	0.04128186363307759	Downregulated
hsa-miR-944	CAPZA1	tarbase	validated	2	1	1.3862943611198906	1.8896625172158545	0.03625175548763946	Upregulated
hsa-miR-3074-5p	CAPZA1	tarbase	validated	2	1	1.3862943611198906	-1.2027594306932516	0.04428217296418734	Downregulated
hsa-miR-186-5p	CAPZA1	tarbase	validated	2	2	2.1972245773362196	-1.7868813113456476	0.006455481810495258	Downregulated
hsa-miR-3691-5p	CAPZA1	tarbase	validated	2	1	1.3862943611198906	-1.6538297392130132	0.018740561594022438	Downregulated
hsa-miR-192-5p	CAPZA1	tarbase	validated	2	1	1.3862943611198906	-2.299985256146618	0.005004481518408284	Downregulated
hsa-miR-501-5p	CAPZA1	tarbase	validated	2	4	3.2188758248682006	-1.1161735937299762	0.013705111757619307	Downregulated
hsa-miR-500a-5p	CAPZA1	tarbase	validated	2	3	2.772588722239781	-1.651965793678385	0.021473190671531486	Downregulated
hsa-let-7f-5p	CAPZA1	tarbase	validated	2	1	1.3862943611198906	-3.0121862937097346	0.03604128009499982	Downregulated
hsa-miR-3158-3p	CAPZA1	tarbase	validated	2	1	1.3862943611198906	-4.1446421742970205	0.03990630425838754	Downregulated
hsa-miR-205-5p	CAPZA1	tarbase	validated	2	2	2.1972245773362196	-2.018068494045452	0.031078288599150256	Downregulated
hsa-miR-375-3p	CAPZA1	tarbase	validated	2	1	1.3862943611198906	-1.066860116867589	0.03830678828479722	Downregulated
hsa-miR-96-5p	CAPZA1	tarbase	validated	2	1	1.3862943611198906	-1.4291064047610382	0.04188153282320127	Downregulated
hsa-miR-9-3p	CAPZA1	tarbase	validated	2	3	2.772588722239781	-2.058487313733346	0.027920537635218352	Downregulated
hsa-miR-128-3p	CAPZA1	tarbase	validated	2	3	2.772588722239781	-2.331713536812714	0.04875113047962077	Downregulated
hsa-miR-197-3p	CAPZA1	tarbase	validated	2	1	1.3862943611198906	-1.294912411981147	0.005772043693112209	Downregulated
hsa-miR-1269a	CAPZA1	tarbase	validated	2	1	1.3862943611198906	-2.091524908994373	0.030882948332233356	Downregulated
hsa-miR-203b-3p	CAPZA1	tarbase	validated	2	1	1.3862943611198906	-0.679831654824179	0.004111493630567566	Downregulated
hsa-miR-30b-3p	CAPZA1	tarbase	validated	2	1	1.3862943611198906	0.4242247180575438	0.010805566063616424	Upregulated
hsa-miR-181c-5p	CAPZA1	tarbase	validated	2	3	2.772588722239781	0.14322202560363295	0.0023008394530043006	Upregulated
hsa-miR-196b-5p	CAPZA1	tarbase	validated	2	2	2.1972245773362196	-0.9786380422406067	0.003019439747557044	Downregulated
hsa-miR-361-5p	CAPZA1	tarbase	validated	2	1	1.3862943611198906	-0.25008866102322735	0.014117567144567147	Downregulated
hsa-miR-4446-3p	CAPZA1	tarbase	validated	2	1	1.3862943611198906	-2.3971865573621285	0.0027831460183952005	Downregulated
hsa-miR-4662a-5p	CAPZA1	tarbase	validated	2	1	1.3862943611198906	-2.210336228517207	0.018327555394964293	Downregulated
hsa-miR-132-3p	CAPZA1	tarbase	validated	2	1	1.3862943611198906	-0.034843549981413924	0.03847998087364249	Downregulated
hsa-miR-503-5p	CAPZA1	tarbase	validated	2	1	1.3862943611198906	-1.5004109665765821	0.02385537673579529	Downregulated
hsa-miR-1269b	CAPZA1	tarbase	validated	2	1	1.3862943611198906	-2.5010258779012533	0.019363022871315482	Downregulated
hsa-miR-142-3p	CAPZA1	tarbase	validated	2	2	2.1972245773362196	-0.9860015526341479	0.03518647150672041	Downregulated
hsa-miR-16-2-3p	CAPZA1	tarbase	validated	2	1	1.3862943611198906	-1.7623125802274378	0.03352327173901722	Downregulated
hsa-miR-221-3p	CAPZA1	tarbase	validated	2	1	1.3862943611198906	-1.9492829107824392	0.01079504798236303	Downregulated
hsa-miR-33b-5p	CAPZA1	tarbase	validated	2	1	1.3862943611198906	-2.109629004918904	0.048658560811541976	Downregulated
hsa-miR-374a-5p	CAPZA1	tarbase	validated	2	2	2.1972245773362196	-1.5532895188420428	0.0101489130218979	Downregulated
hsa-miR-151a-3p	CAPZA1	tarbase	validated	2	1	1.3862943611198906	-2.4331457314446006	0.02109225848526694	Downregulated
hsa-miR-190a-5p	CAPZA1	tarbase	validated	2	1	1.3862943611198906	-4.013777561184275	0.04527267405879684	Downregulated
hsa-miR-450b-5p	CAPZA1	tarbase	validated	2	1	1.3862943611198906	0.4238169053220595	0.005056907103164122	Upregulated
hsa-miR-449c-5p	CAPZA1	tarbase	validated	2	1	1.3862943611198906	-0.42972160017860506	0.02143895725393668	Downregulated
hsa-miR-455-5p	CAPZA1	tarbase	validated	2	1	1.3862943611198906	-2.25285197483758	0.01339521628501825	Downregulated
hsa-miR-193b-3p	CAPZA1	tarbase	validated	2	1	1.3862943611198906	0.013241923757581597	0.0484992851044517	Upregulated
hsa-miR-200a-5p	CAPZA1	tarbase	validated	2	1	1.3862943611198906	-3.184188101658032	0.010187152741942554	Downregulated
hsa-miR-335-3p	CAPZA1	tarbase	validated	2	2	2.1972245773362196	-1.5993374453331586	0.004283460799371823	Downregulated
hsa-miR-130b-5p	CAPZA1	tarbase	validated	2	1	1.3862943611198906	-2.132681108680705	0.04073875003471039	Downregulated
hsa-miR-17-3p	CAPZA1	tarbase	validated	2	1	1.3862943611198906	-0.9644243800342852	0.04332183475373313	Downregulated
hsa-miR-1296-5p	CAPZA1	tarbase	validated	2	2	2.1972245773362196	-0.5239195511051223	0.04286670932848938	Downregulated
hsa-miR-195-3p	CAPZA1	tarbase	validated	2	1	1.3862943611198906	-0.3020519723373578	0.018767337440047414	Downregulated
hsa-miR-215-5p	CAPZA1	tarbase	validated	2	1	1.3862943611198906	-1.9075513874698844	0.03436063252086751	Downregulated
hsa-miR-767-5p	CAPZA1	tarbase	validated	2	1	1.3862943611198906	-2.462599801282318	0.006915357704972849	Downregulated
hsa-miR-103b	CAPZA1	tarbase	validated	2	2	2.1972245773362196	-0.09793935231708839	0.010707411163020878	Downregulated
hsa-miR-148b-5p	CAPZA1	tarbase	validated	2	1	1.3862943611198906	-1.5683646405639984	0.036816435673274105	Downregulated
hsa-let-7d-3p	CAPZA1	tarbase	validated	2	1	1.3862943611198906	1.1247995916198916	0.008249163422500715	Upregulated
hsa-miR-548k	CAPZA1	tarbase	validated	2	2	2.1972245773362196	-0.3705069683545088	0.005962421665433795	Downregulated
hsa-miR-182-3p	CAPZA1	tarbase	validated	2	1	1.3862943611198906	-2.2045027389346323	0.04940979413385503	Downregulated
hsa-miR-2277-3p	CAPZA1	tarbase	validated	2	1	1.3862943611198906	-0.1271816091779845	0.0133908793812152	Downregulated
hsa-miR-3184-5p	CAPZA1	tarbase	validated	2	1	1.3862943611198906	-0.6937753519186624	0.04037766012456268	Downregulated
hsa-miR-151a-5p	CAPZA1	tarbase	validated	2	1	1.3862943611198906	-2.487001695369027	0.03553325942298398	Downregulated
hsa-miR-7854-3p	CAPZA1	tarbase	validated	2	1	1.3862943611198906	-2.6465232202006503	0.022504177174996587	Downregulated
hsa-miR-579-3p	CAPZA1	tarbase	validated	2	5	3.58351893845611	-2.779679597427198	0.0397177123867441	Downregulated
hsa-miR-146b-5p	CAPZA1	tarbase	validated	2	2	2.1972245773362196	-1.3065283784085613	0.03712566747888923	Downregulated
hsa-miR-155-5p	CAPZA1	tarbase	validated	2	1	1.3862943611198906	0.8444014558776454	0.026884286141488703	Upregulated
hsa-miR-200b-3p	CAPZA1	tarbase	validated	2	1	1.3862943611198906	0.28574391405979127	0.03841244411002845	Upregulated
hsa-miR-222-3p	CAPZA1	tarbase	validated	2	1	1.3862943611198906	-0.7876018112187602	0.0139520737179555	Downregulated
hsa-miR-28-5p	CAPZA1	tarbase	validated	2	1	1.3862943611198906	-1.161816827167955	0.011051750863203778	Downregulated
hsa-miR-21-5p	CAPZA1	tarbase	validated	2	1	1.3862943611198906	-1.0215936090101443	0.022775205220794306	Downregulated
hsa-miR-23a-3p	CAPZA1	tarbase	validated	2	1	1.3862943611198906	-3.586296913649119	0.03535581799410284	Downregulated
hsa-miR-365a-3p	CAPZA1	tarbase	validated	2	1	1.3862943611198906	0.7747163918080986	0.005454557840246708	Upregulated
hsa-miR-1271-5p	CAPZA1	tarbase	validated	2	2	2.1972245773362196	-0.8538215614768309	0.04396097503928468	Downregulated
hsa-miR-23b-3p	CAPZA1	tarbase	validated	2	1	1.3862943611198906	0.2726463944818094	0.00637713979720138	Upregulated
hsa-miR-1287-5p	CAPZA2	tarbase	validated	2	1	1.3862943611198906	-1.5903158371784716	0.014034201104193927	Downregulated
hsa-miR-1290	CAPZA2	tarbase	validated	2	1	1.3862943611198906	-0.7601186190270791	0.00464752516336739	Downregulated
hsa-miR-140-5p	CAPZA2	tarbase	validated	2	1	1.3862943611198906	-1.2269487257174234	0.03184842269448564	Downregulated
hsa-let-7c-5p	CAPZA2	tarbase	validated	2	2	2.1972245773362196	-0.9777822109994366	0.029154128873487936	Downregulated
hsa-miR-22-3p	CAPZA2	tarbase	validated	2	1	1.3862943611198906	1.2383603468723927	0.008402197451796382	Upregulated
hsa-miR-30d-5p	CAPZA2	tarbase	validated	2	1	1.3862943611198906	-1.8176707513181416	0.02623776705004275	Downregulated
hsa-miR-582-5p	CAPZA2	tarbase	validated	2	5	3.58351893845611	-2.0960555707657145	0.021395213497104125	Downregulated
hsa-miR-30b-5p	CAPZA2	tarbase	validated	2	1	1.3862943611198906	-1.7807379612142296	0.03001925792149268	Downregulated
hsa-miR-30c-5p	CAPZA2	tarbase	validated	2	1	1.3862943611198906	-1.9814827194153635	0.02311643769266084	Downregulated
hsa-miR-30e-5p	CAPZA2	tarbase	validated	2	1	1.3862943611198906	-1.0909261216820234	0.03773657314479351	Downregulated
hsa-miR-29b-3p	CAPZA2	tarbase	validated	2	1	1.3862943611198906	-1.5489563117400746	0.0021150605792645367	Downregulated
hsa-miR-29a-5p	CAPZA2	tarbase	validated	2	3	2.772588722239781	-2.1023786035242162	0.004126933094812557	Downregulated
hsa-miR-20a-5p	CAPZA2	tarbase	validated	2	2	2.1972245773362196	-0.9704482501884795	0.03557591411657632	Downregulated
hsa-miR-30a-5p	CAPZA2	tarbase	validated	2	1	1.3862943611198906	-2.985231408683373	0.04007027930091135	Downregulated
hsa-miR-4745-5p	CAPZA2	tarbase	validated	2	1	1.3862943611198906	-3.4681200056997694	0.03272595604718663	Downregulated
hsa-miR-331-5p	CAPZA2	tarbase	validated	2	1	1.3862943611198906	-2.228828545097773	0.019610625692643227	Downregulated
hsa-miR-548j-5p	CAPZA2	tarbase	validated	2	1	1.3862943611198906	-1.9203041913050531	0.017040095542324708	Downregulated
hsa-miR-598-5p	CAPZA2	tarbase	validated	2	1	1.3862943611198906	-0.6428478876769683	0.04077086307667196	Downregulated
hsa-miR-491-5p	CAPZA2	tarbase	validated	2	1	1.3862943611198906	-0.08309425529080428	0.01258382924902253	Downregulated
hsa-miR-196a-5p	CAPZA2	tarbase	validated	2	1	1.3862943611198906	-1.9319786888191293	0.03221836813003756	Downregulated
hsa-miR-146a-5p	CAPZA2	tarbase	validated	2	1	1.3862943611198906	-1.3076669520081867	0.020123836810467765	Downregulated
hsa-miR-628-3p	CAPZA2	tarbase	validated	2	1	1.3862943611198906	-2.335191603003433	0.004642675050534308	Downregulated
hsa-miR-19a-3p	CAPZA2	tarbase	validated	2	2	2.1972245773362196	-2.2854823657358954	0.026840297679416838	Downregulated
hsa-miR-19b-3p	CAPZA2	tarbase	validated	2	2	2.1972245773362196	-2.8202066623046296	0.02343702268507332	Downregulated
hsa-miR-1246	CAPZA2	tarbase	validated	2	1	1.3862943611198906	-1.7211706426108606	0.026805530425859616	Downregulated
hsa-miR-19b-1-5p	CAPZA2	tarbase	validated	2	1	1.3862943611198906	-0.45547916418614753	0.00267893602931872	Downregulated
hsa-miR-663a	CAPZA2	tarbase	validated	2	1	1.3862943611198906	-0.886115069653174	0.009783697006525472	Downregulated
hsa-miR-296-3p	CAPZA2	tarbase	validated	2	1	1.3862943611198906	-2.3733039911624925	0.00799418177246116	Downregulated
hsa-miR-590-3p	CAPZA2	tarbase	validated	2	2	2.1972245773362196	0.19988973060867798	0.012451498065609485	Upregulated
hsa-miR-185-5p	CAPZA2	tarbase	validated	2	1	1.3862943611198906	-0.4030095192867367	0.01726061053527519	Downregulated
hsa-miR-30b-3p	CAPZA2	tarbase	validated	2	1	1.3862943611198906	-0.4799522661450726	0.044498502081725747	Downregulated
hsa-miR-139-5p	CAPZA2	tarbase	validated	2	1	1.3862943611198906	-1.607970236418796	0.03533956521493383	Downregulated
hsa-miR-196b-5p	CAPZA2	tarbase	validated	2	1	1.3862943611198906	-2.2874917541004693	0.0052941595739685	Downregulated
hsa-miR-203a-3p	CAPZA2	tarbase	validated	2	1	1.3862943611198906	-2.0644906496914337	0.013080626268638297	Downregulated
hsa-miR-582-3p	CAPZA2	tarbase	validated	2	2	2.1972245773362196	-2.5783702031968407	0.03016125907469541	Downregulated
hsa-miR-101-5p	CAPZA2	tarbase	validated	2	1	1.3862943611198906	-2.1742516362597395	0.02641746482346207	Downregulated
hsa-miR-183-3p	CAPZA2	tarbase	validated	2	1	1.3862943611198906	-1.831068569700613	0.008400468109408393	Downregulated
hsa-miR-34a-5p	CAPZA2	tarbase	validated	2	1	1.3862943611198906	-2.6541528321177603	0.03445586801460013	Downregulated
hsa-miR-19a-5p	CAPZA2	tarbase	validated	2	1	1.3862943611198906	0.29618605155362143	0.04926228872709908	Upregulated
hsa-miR-30c-1-3p	CAPZA2	tarbase	validated	2	1	1.3862943611198906	-0.6328116883848368	0.025900068993913013	Downregulated
hsa-miR-30c-2-3p	CAPZA2	tarbase	validated	2	1	1.3862943611198906	-1.8278690107225881	0.012200674225576223	Downregulated
hsa-miR-151a-3p	CAPZA2	tarbase	validated	2	2	2.1972245773362196	-1.3499593396018679	0.012865167771931738	Downregulated
hsa-miR-423-5p	CAPZA2	tarbase	validated	2	2	2.1972245773362196	-0.04259305206562769	0.0420893469536677	Downregulated
hsa-miR-876-5p	CAPZA2	tarbase	validated	2	1	1.3862943611198906	-0.4226337351088787	0.03566754500824027	Downregulated
hsa-miR-219a-5p	CAPZA2	tarbase	validated	2	2	2.1972245773362196	-1.4829327651832258	0.013609218791825698	Downregulated
hsa-miR-125a-5p	CAPZA2	tarbase	validated	2	2	2.1972245773362196	-1.3787050183256644	0.007046496462309733	Downregulated
hsa-miR-125b-5p	CAPZA2	tarbase	validated	2	2	2.1972245773362196	-3.079812481982031	0.0274482891978696	Downregulated
hsa-miR-146b-5p	CAPZA2	tarbase	validated	2	1	1.3862943611198906	-0.3514028709690229	0.008673911548452453	Downregulated
hsa-miR-98-5p	CAPZA2	tarbase	validated	2	1	1.3862943611198906	-3.1809504354189526	0.042172305817483	Downregulated
hsa-miR-154-5p	CAPZA2	tarbase	validated	2	1	1.3862943611198906	-0.9965003528443693	0.034555961721343925	Downregulated
hsa-miR-22-5p	CAPZA2	tarbase	validated	2	1	1.3862943611198906	0.03754335180535673	0.0060284589377697555	Upregulated
hsa-miR-376a-5p	CAPZA2	tarbase	validated	2	1	1.3862943611198906	-0.6971607079623754	0.04529529721732252	Downregulated
hsa-miR-769-5p	CAPZA2	tarbase	validated	2	1	1.3862943611198906	-0.852602421187084	0.024845235611777754	Downregulated
hsa-let-7b-5p	CAPZA2	tarbase	validated	2	2	2.1972245773362196	-1.1357656303148904	0.02365742619219236	Downregulated
hsa-miR-151b	CAPZA2	tarbase	validated	2	1	1.3862943611198906	0.9776451409720108	0.037062672439496964	Upregulated
hsa-let-7d-5p	CAPZA2	tarbase	validated	2	1	1.3862943611198906	-2.641942280718019	0.0022567092834506184	Downregulated
hsa-let-7e-5p	CAPZA2	tarbase	validated	2	1	1.3862943611198906	-2.088668932440802	0.016479395407717676	Downregulated
hsa-let-7f-5p	CAPZA2	tarbase	validated	2	1	1.3862943611198906	2.3892479219308855	0.003275112799135968	Upregulated
hsa-let-7i-5p	CAPZA2	tarbase	validated	2	1	1.3862943611198906	-3.0015256339499325	0.021082486647181216	Downregulated
hsa-miR-450b-5p	CAPZA2	tarbase	validated	2	4	3.2188758248682006	-4.438345624355063	0.03910413916106336	Downregulated
hsa-miR-148b-5p	CAPZA2	tarbase	validated	2	1	1.3862943611198906	-2.649419270580803	0.021282653091475368	Downregulated
hsa-miR-671-3p	CAPZA2	tarbase	validated	2	1	1.3862943611198906	-1.7943479364645223	0.015989327719435096	Downregulated
hsa-miR-106b-5p	CAPZA2	tarbase	validated	2	2	2.1972245773362196	-3.1368449424988505	0.03295118506997824	Downregulated
hsa-miR-4454	CAPZA2	tarbase	validated	2	1	1.3862943611198906	-3.4541627996233464	0.026561108361929656	Downregulated
hsa-miR-361-5p	CAPZA2	tarbase	validated	2	1	1.3862943611198906	-0.16214138270654388	0.013850595975993203	Downregulated
hsa-miR-1301-3p	CAPZA2	tarbase	validated	2	2	2.1972245773362196	-0.1164765293296608	0.028587394665228204	Downregulated
hsa-miR-27b-3p	CAPZA2	tarbase	validated	2	1	1.3862943611198906	-1.0123602342182674	0.03342922109598294	Downregulated
hsa-miR-340-5p	CAPZA2	tarbase	validated	2	1	1.3862943611198906	-1.736022979052342	0.0012430323015432806	Downregulated
hsa-miR-183-5p	CAPZA2	tarbase	validated	2	1	1.3862943611198906	-1.2510058311378314	0.00397301872447133	Downregulated
hsa-miR-15b-5p	CAPZA2	tarbase	validated	2	7	4.1588830833596715	-1.3713179582942832	0.03465724148810841	Downregulated
hsa-miR-26b-3p	CAPZA2	tarbase	validated	2	2	2.1972245773362196	-2.114199233496565	0.02479244333994575	Downregulated
hsa-miR-15a-5p	CAPZA2	tarbase	validated	2	7	4.1588830833596715	-1.8750526427965228	0.01400130312074907	Downregulated
hsa-miR-195-5p	CAPZA2	tarbase	validated	2	7	4.1588830833596715	-3.2022803314027373	0.04376794265001081	Downregulated
hsa-miR-107	CAPZA2	tarbase	validated	2	7	4.1588830833596715	-1.5396433911311902	0.021361916391644628	Downregulated
hsa-miR-16-5p	CAPZA2	tarbase	validated	2	7	4.1588830833596715	-2.4221004324181914	0.0257273342020344	Downregulated
hsa-miR-30e-3p	CAPZA2	tarbase	validated	2	3	2.772588722239781	-2.3084589829636935	0.016268144519999625	Downregulated
hsa-miR-330-5p	CAPZA2	tarbase	validated	2	1	1.3862943611198906	-0.6294111702508335	0.029559779996750878	Downregulated
hsa-miR-4324	CAPZA2	tarbase	validated	2	2	2.1972245773362196	-1.9384039619175615	0.025292632451746615	Downregulated
hsa-miR-449c-5p	CAPZA2	tarbase	validated	2	1	1.3862943611198906	-0.13280030874183013	0.03457311982661486	Downregulated
hsa-miR-6770-5p	CAPZA2	tarbase	validated	2	1	1.3862943611198906	-1.8975854453456196	0.01767189695243724	Downregulated
hsa-miR-204-5p	CAPZA2	tarbase	validated	2	1	1.3862943611198906	-0.9866691859644918	0.037678095483453945	Downregulated
hsa-miR-1271-5p	CAPZA2	tarbase	validated	2	1	1.3862943611198906	-1.355136804855559	0.04628060204768553	Downregulated
hsa-miR-205-5p	CAPZA2	tarbase	validated	2	1	1.3862943611198906	-3.2141515346654073	0.049567414187360555	Downregulated
hsa-miR-128-3p	CAPZA2	tarbase	validated	2	1	1.3862943611198906	-0.7920207847592244	0.0414288038413506	Downregulated
hsa-miR-522-5p	CAPZA2	tarbase	validated	2	1	1.3862943611198906	0.49492363005088125	0.017918056766968223	Upregulated
hsa-let-7c-5p	HMGCR	tarbase	validated	2	1	1.3862943611198906	-0.12143085785868757	0.046520317702787	Downregulated
hsa-let-7i-5p	HMGCR	tarbase	validated	2	1	1.3862943611198906	-2.2333991000165048	0.04134447537432425	Downregulated
hsa-miR-29b-3p	HMGCR	tarbase	validated	2	4	3.2188758248682006	-3.835022507779641	0.008589865058893338	Downregulated
hsa-miR-29c-3p	HMGCR	tarbase	validated	2	4	3.2188758248682006	-3.9935909176137754	0.013041467075701803	Downregulated
hsa-miR-29a-3p	HMGCR	tarbase	validated	2	4	3.2188758248682006	0.24153713266004284	0.024619130377890545	Upregulated
hsa-miR-27a-3p	HMGCR	tarbase	validated	2	6	3.8918202981106265	-3.434794425539983	0.046395385279087355	Downregulated
hsa-miR-103a-3p	HMGCR	tarbase	validated	2	1	1.3862943611198906	-1.2902367598064932	0.022764592835213992	Downregulated
hsa-miR-195-5p	HMGCR	tarbase	validated	2	1	1.3862943611198906	-0.9795887752840663	0.010414807243272664	Downregulated
hsa-miR-107	HMGCR	tarbase	validated	2	1	1.3862943611198906	-0.2703921182179798	0.013355356506537647	Downregulated
hsa-miR-34a-5p	HMGCR	tarbase	validated	2	1	1.3862943611198906	-2.9742679912191283	0.04875916274171323	Downregulated
hsa-miR-15a-5p	HMGCR	tarbase	validated	2	1	1.3862943611198906	-0.14919887373509644	0.027865749947261067	Downregulated
hsa-miR-15b-5p	HMGCR	tarbase	validated	2	1	1.3862943611198906	-2.399602300900434	0.016267575978767126	Downregulated
hsa-miR-16-5p	HMGCR	tarbase	validated	2	1	1.3862943611198906	-2.9017099465408	0.020602750279707836	Downregulated
hsa-miR-374a-5p	HMGCR	tarbase	validated	2	1	1.3862943611198906	-2.2022521871628147	0.0030763095349539073	Downregulated
hsa-miR-4521	HMGCR	tarbase	validated	2	1	1.3862943611198906	-3.7142290071643185	0.010757175554055722	Downregulated
hsa-miR-424-5p	HMGCR	tarbase	validated	2	1	1.3862943611198906	-3.690594479879805	0.0015007083218079062	Downregulated
hsa-miR-503-5p	HMGCR	tarbase	validated	2	1	1.3862943611198906	-2.921912805577607	0.030913570679025726	Downregulated
hsa-miR-218-5p	HMGCR	tarbase	validated	2	1	1.3862943611198906	-1.9312628617987329	0.0016801412878558039	Downregulated
hsa-miR-374b-5p	HMGCR	tarbase	validated	2	1	1.3862943611198906	-0.7073990275750994	0.009854600934311748	Downregulated
hsa-miR-497-5p	HMGCR	tarbase	validated	2	1	1.3862943611198906	0.21969602869123928	0.038438740334240724	Upregulated
hsa-miR-449a	HMGCR	tarbase	validated	2	1	1.3862943611198906	-0.17263993236831765	0.01391225814819336	Downregulated
hsa-let-7f-5p	HMGCR	tarbase	validated	2	1	1.3862943611198906	-2.000229105792518	0.0341346273412928	Downregulated
hsa-miR-186-5p	HMGCR	tarbase	validated	2	2	2.1972245773362196	-2.337799961544087	0.027987981281010436	Downregulated
hsa-miR-10a-5p	HMGCR	tarbase	validated	2	1	1.3862943611198906	-1.2903283236217902	0.046394227033481006	Downregulated
hsa-miR-193b-5p	HMGCR	tarbase	validated	2	1	1.3862943611198906	-3.001709362703431	0.006992044372716919	Downregulated
hsa-miR-19b-3p	HMGCR	tarbase	validated	2	1	1.3862943611198906	-0.5065769458594294	0.011783474701223897	Downregulated
hsa-miR-30a-5p	HMGCR	tarbase	validated	2	1	1.3862943611198906	-0.36332318916994577	0.024229076181771236	Downregulated
hsa-miR-3194-5p	HMGCR	tarbase	validated	2	1	1.3862943611198906	-2.3529603542450426	0.034132105139782654	Downregulated
hsa-miR-29b-1-5p	HMGCR	tarbase	validated	2	1	1.3862943611198906	-2.275730201542975	0.04424309809296392	Downregulated
hsa-miR-19a-3p	HMGCR	tarbase	validated	2	1	1.3862943611198906	0.008097384428455312	0.033959984238725156	Upregulated
hsa-let-7b-5p	HMGCR	tarbase	validated	2	1	1.3862943611198906	-1.436394927923395	0.010693022018065677	Downregulated
hsa-miR-629-5p	HMGCR	tarbase	validated	2	1	1.3862943611198906	-3.895168856394651	0.01418811723147519	Downregulated
hsa-miR-182-5p	HMGCR	tarbase	validated	2	1	1.3862943611198906	-1.6957547878622576	0.049087459936505186	Downregulated
hsa-miR-223-3p	HMGCR	tarbase	validated	2	1	1.3862943611198906	-0.8410069401824641	0.006106972218491137	Downregulated
hsa-miR-20b-3p	HMGCR	tarbase	validated	2	4	3.2188758248682006	-2.4882200718224445	0.014975533786928282	Downregulated
hsa-miR-330-5p	HMGCR	tarbase	validated	2	1	1.3862943611198906	-1.8293762617587221	0.04096298629511148	Downregulated
hsa-miR-139-5p	HMGCR	tarbase	validated	2	1	1.3862943611198906	-0.21538075586598748	0.0025267018869053574	Downregulated
hsa-miR-98-5p	HMGCR	tarbase	validated	2	1	1.3862943611198906	-3.9512437018577864	0.006624424213077873	Downregulated
hsa-miR-106b-5p	HMGCR	tarbase	validated	2	1	1.3862943611198906	-1.7409372187069454	0.02319537025457248	Downregulated
hsa-miR-582-5p	HMGCR	tarbase	validated	2	4	3.2188758248682006	-1.452345540329011	0.002270236421143636	Downregulated
hsa-miR-20b-5p	HMGCR	tarbase	validated	2	1	1.3862943611198906	-1.5514715734770919	0.04583987881895155	Downregulated
hsa-miR-30b-3p	HMGCR	tarbase	validated	2	1	1.3862943611198906	-1.747426807749017	0.00530078393383883	Downregulated
hsa-miR-17-5p	HMGCR	tarbase	validated	2	1	1.3862943611198906	-0.5547879295689208	0.006724009491037577	Downregulated
hsa-miR-455-5p	HMGCR	tarbase	validated	2	1	1.3862943611198906	-0.4987542072745237	0.029835058240219953	Downregulated
hsa-miR-548c-5p	HMGCR	tarbase	validated	2	3	2.772588722239781	-1.1000275559936676	0.048020448153372856	Downregulated
hsa-let-7e-5p	HMGCR	tarbase	validated	2	1	1.3862943611198906	-1.8073106306378968	0.04974727485422045	Downregulated
hsa-miR-21-5p	HMGCR	tarbase	validated	2	1	1.3862943611198906	-1.584498376686875	0.04845186157361604	Downregulated
hsa-miR-26b-5p	HMGCR	tarbase	validated	2	1	1.3862943611198906	-2.205221707903081	0.029374191853683444	Downregulated
hsa-miR-625-5p	HMGCR	tarbase	validated	2	1	1.3862943611198906	-0.9514156194597994	0.047523173953406515	Downregulated
hsa-let-7g-5p	HMGCR	tarbase	validated	2	1	1.3862943611198906	-1.9195804655442656	0.04382242850936018	Downregulated
hsa-miR-183-5p	HMGCR	tarbase	validated	2	1	1.3862943611198906	0.33890834595100605	0.014475229606963694	Upregulated
hsa-miR-192-5p	HMGCR	tarbase	validated	2	1	1.3862943611198906	-2.0378810271186287	0.03519216415216215	Downregulated
hsa-miR-340-5p	HMGCR	tarbase	validated	2	1	1.3862943611198906	-2.7286799019290946	0.031152442192891615	Downregulated
hsa-miR-331-3p	HMGCR	tarbase	validated	2	2	2.1972245773362196	-1.9269352928064256	0.007046968349022791	Downregulated
hsa-miR-378c	HMGCR	tarbase	validated	2	1	1.3862943611198906	-0.02195574831949476	0.03142357474239543	Downregulated
hsa-miR-145-3p	HMGCR	tarbase	validated	2	1	1.3862943611198906	-3.5980467360038166	0.027683562795165928	Downregulated
hsa-miR-196a-5p	HMGCR	tarbase	validated	2	1	1.3862943611198906	0.09452964113758067	0.027223254944430664	Upregulated
hsa-miR-454-3p	HMGCR	tarbase	validated	2	1	1.3862943611198906	-1.678650404607645	0.026407322738785297	Downregulated
hsa-miR-27a-5p	HMGCR	tarbase	validated	2	1	1.3862943611198906	-0.04206188282602907	0.015656218950403856	Downregulated
hsa-let-7a-5p	HMGCR	tarbase	validated	2	1	1.3862943611198906	-1.8540857795907253	0.0024090626467950646	Downregulated
hsa-miR-125a-3p	HMGCR	tarbase	validated	2	1	1.3862943611198906	-3.2507648742442985	0.010999963869107888	Downregulated
hsa-miR-148b-3p	HMGCR	tarbase	validated	2	1	1.3862943611198906	-1.9307238727016165	0.0019040298794861883	Downregulated
hsa-miR-149-5p	HMGCR	tarbase	validated	2	1	1.3862943611198906	-2.280615142529435	0.04364518119953573	Downregulated
hsa-miR-148a-3p	HMGCR	tarbase	validated	2	1	1.3862943611198906	0.17437612673529235	0.029040883044479417	Upregulated
hsa-miR-101-3p	HMGCR	tarbase	validated	2	2	2.1972245773362196	-1.110834787006344	0.03296187573065981	Downregulated
hsa-miR-181b-5p	HMGCR	tarbase	validated	2	1	1.3862943611198906	-2.2623876926614725	0.01717340459977277	Downregulated
hsa-miR-193b-3p	HMGCR	tarbase	validated	2	2	2.1972245773362196	-0.7495781749600432	0.03191536091198213	Downregulated
hsa-miR-133a-3p	HMGCR	tarbase	validated	2	1	1.3862943611198906	1.590539716468069	0.047310614054091274	Upregulated
hsa-miR-1-3p	HMGCR	tarbase	validated	2	5	3.58351893845611	-1.356905716286899	0.010600451574195178	Downregulated
hsa-miR-210-3p	HMGCR	tarbase	validated	2	1	1.3862943611198906	-1.0515782346834677	0.015196438329992817	Downregulated
hsa-miR-335-5p	HMGCR	tarbase	validated	2	3	2.772588722239781	-1.7783633941571808	0.04481120977643877	Downregulated
hsa-miR-147a	LDHA	tarbase	validated	2	1	1.3862943611198906	-2.0443756488684173	0.03777000799891539	Downregulated
hsa-miR-365a-3p	LDHA	tarbase	validated	2	1	1.3862943611198906	-3.7836923725253544	0.023818612411851067	Downregulated
hsa-let-7a-5p	LDHA	tarbase	validated	2	1	1.3862943611198906	-0.6736316950798908	0.007054044482065365	Downregulated
hsa-miR-33b-5p	LDHA	tarbase	validated	2	3	2.772588722239781	-0.6814806039123377	0.04820139133487828	Downregulated
hsa-let-7b-5p	LDHA	tarbase	validated	2	1	1.3862943611198906	-2.0892373992678426	0.016314653095789253	Downregulated
hsa-miR-34a-5p	LDHA	tarbase	validated	2	6	3.8918202981106265	-2.182298763769343	0.019792979183606806	Downregulated
hsa-let-7c-5p	LDHA	tarbase	validated	2	2	2.1972245773362196	-1.2135219178662706	0.008629723080433905	Downregulated
hsa-let-7f-5p	LDHA	tarbase	validated	2	1	1.3862943611198906	-0.7361163911593817	0.00913562824833207	Downregulated
hsa-let-7i-5p	LDHA	tarbase	validated	2	1	1.3862943611198906	1.1385724186604635	0.03237157825264149	Upregulated
hsa-miR-98-5p	LDHA	tarbase	validated	2	1	1.3862943611198906	-2.897049253113831	0.019240287113236266	Downregulated
hsa-miR-33a-5p	LDHA	tarbase	validated	2	4	3.2188758248682006	-1.0169101125803197	0.029493194844340907	Downregulated
hsa-miR-598-5p	LDHA	tarbase	validated	2	1	1.3862943611198906	-2.879480867404835	0.03766787062864751	Downregulated
hsa-miR-3689f	LDHA	tarbase	validated	2	1	1.3862943611198906	-1.1906670202950125	0.007462425855919719	Downregulated
hsa-miR-4435	LDHA	tarbase	validated	2	1	1.3862943611198906	-2.252621459873819	0.033442901247181	Downregulated
hsa-miR-550a-5p	LDHA	tarbase	validated	2	1	1.3862943611198906	-1.145823595125283	0.042975943105062475	Downregulated
hsa-miR-4746-5p	LDHA	tarbase	validated	2	1	1.3862943611198906	-0.7399448539289005	0.02426731911906973	Downregulated
hsa-miR-361-5p	LDHA	tarbase	validated	2	1	1.3862943611198906	0.4138631815777183	0.009241344847716392	Upregulated
hsa-let-7i-3p	LDHA	tarbase	validated	2	1	1.3862943611198906	-1.2426656285020785	0.014754343866603448	Downregulated
hsa-miR-145-5p	LDHA	tarbase	validated	2	1	1.3862943611198906	-0.251252216502585	0.04351631988142617	Downregulated
hsa-miR-103a-2-5p	LDHA	tarbase	validated	2	1	1.3862943611198906	-2.087844543766169	0.040557453160639856	Downregulated
hsa-miR-302c-3p	LDHA	tarbase	validated	2	1	1.3862943611198906	-1.191110146631142	0.011320211232407017	Downregulated
hsa-miR-106a-5p	LDHA	tarbase	validated	2	1	1.3862943611198906	-0.4063304498448448	0.023403823831351474	Downregulated
hsa-miR-4448	LDHA	tarbase	validated	2	1	1.3862943611198906	1.28775116815843	0.020671994481002914	Upregulated
hsa-miR-3140-3p	LDHA	tarbase	validated	2	1	1.3862943611198906	0.4856890128026594	0.022920615065842868	Upregulated
hsa-miR-25-3p	LDHA	tarbase	validated	2	2	2.1972245773362196	-1.348843101425643	0.025670784748159352	Downregulated
hsa-miR-1287-5p	LDHA	tarbase	validated	2	1	1.3862943611198906	-0.27701151680292013	0.021787103718379514	Downregulated
hsa-miR-33a-3p	LDHA	tarbase	validated	2	1	1.3862943611198906	-1.8439697648685072	0.04798804660816677	Downregulated
hsa-miR-1301-3p	LDHA	tarbase	validated	2	2	2.1972245773362196	-1.5907500969358057	0.007680199953960255	Downregulated
hsa-miR-222-3p	LDHA	tarbase	validated	2	1	1.3862943611198906	-0.588507675728254	0.04451934478688054	Downregulated
hsa-miR-4496	LDHA	tarbase	validated	2	1	1.3862943611198906	-1.4537589278135572	0.02943677325919271	Downregulated
hsa-miR-92a-3p	LDHA	tarbase	validated	2	1	1.3862943611198906	-1.750797453825396	0.035386091519845654	Downregulated
hsa-miR-155-5p	LDHA	tarbase	validated	2	1	1.3862943611198906	-0.6818043715159079	0.015299259149935098	Downregulated
hsa-miR-190b-5p	LDHA	tarbase	validated	2	1	1.3862943611198906	-1.9684488984080901	0.0025005231495015324	Downregulated
hsa-miR-92b-3p	LDHA	tarbase	validated	2	1	1.3862943611198906	-1.6519666569018163	0.007221762662520633	Downregulated
hsa-miR-378i	LDHA	tarbase	validated	2	1	1.3862943611198906	-2.788585355702719	0.026232949486235158	Downregulated
hsa-miR-425-5p	LDHA	tarbase	validated	2	2	2.1972245773362196	-1.5635402613750244	0.025593145351158458	Downregulated
hsa-miR-363-3p	LDHA	tarbase	validated	2	1	1.3862943611198906	-1.8157899409451947	0.0019666544783394782	Downregulated
hsa-miR-365b-3p	LDHA	tarbase	validated	2	1	1.3862943611198906	-2.0110934415400203	0.007358510108664632	Downregulated
hsa-miR-32-5p	LDHA	tarbase	validated	2	1	1.3862943611198906	-0.8342704164144381	0.016650536780478436	Downregulated
hsa-miR-191-5p	LDHA	tarbase	validated	2	1	1.3862943611198906	0.43989316457634065	0.021788052283460275	Upregulated
hsa-miR-101-3p	LDHA	tarbase	validated	2	1	1.3862943611198906	-2.102638462011433	0.021727372822584586	Downregulated
hsa-miR-103a-3p	LDHA	tarbase	validated	2	1	1.3862943611198906	-1.470390020608632	0.021445611242204905	Downregulated
hsa-miR-107	LDHA	tarbase	validated	2	1	1.3862943611198906	-1.0461986733497917	0.013347010368248449	Downregulated
hsa-miR-15a-5p	LDHA	tarbase	validated	2	1	1.3862943611198906	-1.0023591518658426	0.005310659089125693	Downregulated
hsa-miR-15b-5p	LDHA	tarbase	validated	2	1	1.3862943611198906	-3.543557802174522	0.03588259224407375	Downregulated
hsa-miR-16-5p	LDHA	tarbase	validated	2	1	1.3862943611198906	-0.9434446301186429	0.04208426899765618	Downregulated
hsa-miR-17-5p	LDHA	tarbase	validated	2	2	2.1972245773362196	-0.9576574599160155	0.021624670904129745	Downregulated
hsa-miR-181a-5p	LDHA	tarbase	validated	2	1	1.3862943611198906	-0.4825886773278294	0.022459061921108515	Downregulated
hsa-miR-181b-5p	LDHA	tarbase	validated	2	1	1.3862943611198906	-2.9154223549698686	0.032047500029904766	Downregulated
hsa-miR-181d-5p	LDHA	tarbase	validated	2	1	1.3862943611198906	0.085283120665818	0.011803065244341271	Upregulated
hsa-miR-18a-5p	LDHA	tarbase	validated	2	1	1.3862943611198906	-1.7513381139272859	0.04165928144869395	Downregulated
hsa-miR-18b-5p	LDHA	tarbase	validated	2	1	1.3862943611198906	-1.3858407546534979	0.04526558157708496	Downregulated
hsa-miR-195-5p	LDHA	tarbase	validated	2	1	1.3862943611198906	-2.687438642746651	0.014243704840540886	Downregulated
hsa-miR-19a-3p	LDHA	tarbase	validated	2	1	1.3862943611198906	-1.7923738603673343	0.03825062888301909	Downregulated
hsa-miR-19b-3p	LDHA	tarbase	validated	2	1	1.3862943611198906	-2.8719795070931284	0.020724798880284653	Downregulated
hsa-miR-20a-5p	LDHA	tarbase	validated	2	1	1.3862943611198906	-1.8335701021864046	0.01339320421218872	Downregulated
hsa-miR-21-5p	LDHA	tarbase	validated	2	1	1.3862943611198906	-1.237805445265443	0.009641442055348306	Downregulated
hsa-miR-2110	LDHA	tarbase	validated	2	1	1.3862943611198906	-2.6568643325934773	0.02670300616370514	Downregulated
hsa-miR-24-3p	LDHA	tarbase	validated	2	2	2.1972245773362196	-1.279817379669527	0.049584531837375836	Downregulated
hsa-miR-27a-3p	LDHA	tarbase	validated	2	2	2.1972245773362196	-2.760754415583296	0.0448403328715358	Downregulated
hsa-miR-29a-3p	LDHA	tarbase	validated	2	1	1.3862943611198906	-0.8108247163830463	0.04314614849654026	Downregulated
hsa-miR-29b-3p	LDHA	tarbase	validated	2	1	1.3862943611198906	-1.3359425111266292	0.0041942549983505165	Downregulated
hsa-miR-301a-3p	LDHA	tarbase	validated	2	1	1.3862943611198906	-2.2161170756509336	0.04120696688792669	Downregulated
hsa-miR-301b-3p	LDHA	tarbase	validated	2	1	1.3862943611198906	-3.2288171739236535	0.03529911690717563	Downregulated
hsa-miR-30a-5p	LDHA	tarbase	validated	2	1	1.3862943611198906	-2.522613950837156	0.02175413331249729	Downregulated
hsa-miR-30c-1-3p	LDHA	tarbase	validated	2	1	1.3862943611198906	-4.295104155429037	0.043251349068945275	Downregulated
hsa-miR-30c-5p	LDHA	tarbase	validated	2	2	2.1972245773362196	-1.4162702906704672	0.04882731563225389	Downregulated
hsa-miR-30d-5p	LDHA	tarbase	validated	2	1	1.3862943611198906	0.06217520036440671	0.03598666804400273	Upregulated
hsa-miR-3198	LDHA	tarbase	validated	2	1	1.3862943611198906	-0.17324231906205934	0.008926473287399858	Downregulated
hsa-miR-34a-3p	LDHA	tarbase	validated	2	2	2.1972245773362196	-1.0235777941716224	0.041152924245223405	Downregulated
hsa-miR-378a-3p	LDHA	tarbase	validated	2	2	2.1972245773362196	-2.461058802226263	0.006082973706768826	Downregulated
hsa-miR-378f	LDHA	tarbase	validated	2	1	1.3862943611198906	-2.2861219561098864	0.009021014516009018	Downregulated
hsa-miR-422a	LDHA	tarbase	validated	2	1	1.3862943611198906	-0.1962446422908437	0.004168625350343064	Downregulated
hsa-miR-424-5p	LDHA	tarbase	validated	2	1	1.3862943611198906	-3.8955926480761978	0.046451177526032554	Downregulated
hsa-miR-513a-5p	LDHA	tarbase	validated	2	1	1.3862943611198906	-2.0906291092504286	0.03135693097207695	Downregulated
hsa-miR-624-3p	LDHA	tarbase	validated	2	1	1.3862943611198906	0.8413403885914286	0.04657948020566255	Upregulated
hsa-miR-628-5p	LDHA	tarbase	validated	2	1	1.3862943611198906	-0.07967513963946149	0.04107297183666379	Downregulated
hsa-miR-7-5p	LDHA	tarbase	validated	2	3	2.772588722239781	-0.625140838736786	0.01998489235644229	Downregulated
hsa-let-7d-5p	LDHA	tarbase	validated	2	1	1.3862943611198906	-3.501530323905764	0.03998246112884954	Downregulated
hsa-miR-6516-5p	LDHA	tarbase	validated	2	1	1.3862943611198906	-1.945303802679926	0.00848924372252077	Downregulated
hsa-miR-338-3p	LDHA	tarbase	validated	2	2	2.1972245773362196	-1.9293614226320135	0.034344673869432886	Downregulated
hsa-miR-138-5p	LDHA	tarbase	validated	2	1	1.3862943611198906	-2.423381907468333	0.008444618495181203	Downregulated
hsa-miR-140-5p	LDHA	tarbase	validated	2	1	1.3862943611198906	-3.0142805554428627	0.019080099405953663	Downregulated
hsa-miR-141-3p	LDHA	tarbase	validated	2	1	1.3862943611198906	-1.6955120528381444	0.033708541065920146	Downregulated
hsa-miR-203a-3p	LDHA	tarbase	validated	2	3	2.772588722239781	-0.18570674178183322	0.02772250107000582	Downregulated
hsa-miR-23a-3p	LDHA	tarbase	validated	2	2	2.1972245773362196	-1.826436140604617	0.024530446559190754	Downregulated
hsa-miR-449b-5p	LDHA	tarbase	validated	2	5	3.58351893845611	-0.35773267862351776	0.030072417428018527	Downregulated
hsa-miR-449c-5p	LDHA	tarbase	validated	2	1	1.3862943611198906	-1.47666901983828	0.01336420504981652	Downregulated
hsa-miR-324-3p	LDHA	tarbase	validated	2	1	1.3862943611198906	-1.3271128840008062	0.0060222905380651354	Downregulated
hsa-miR-222-5p	LDHA	tarbase	validated	2	1	1.3862943611198906	-2.6957894925438444	0.010409984374418854	Downregulated
hsa-miR-500a-3p	LDHA	tarbase	validated	2	1	1.3862943611198906	-1.810536910785928	0.03131555604957975	Downregulated
hsa-miR-589-5p	LDHA	tarbase	validated	2	1	1.3862943611198906	-1.6995762946201087	0.004373734409222379	Downregulated
hsa-miR-29c-3p	LDHA	tarbase	validated	2	1	1.3862943611198906	-2.6678968205702747	0.004255725698312745	Downregulated
hsa-let-7b-3p	LDHA	tarbase	validated	2	1	1.3862943611198906	0.31976472531544764	0.035733571841614326	Upregulated
hsa-miR-1264	LDHA	tarbase	validated	2	1	1.3862943611198906	-0.37060103193099936	0.02504788766987622	Downregulated
hsa-miR-142-5p	LDHA	tarbase	validated	2	1	1.3862943611198906	-0.11050744011763114	0.04146997467358597	Downregulated
hsa-miR-183-5p	LDHA	tarbase	validated	2	1	1.3862943611198906	-0.7421722466630086	0.02628585115610622	Downregulated
hsa-miR-2115-5p	LDHA	tarbase	validated	2	1	1.3862943611198906	-1.648341574796805	0.008777679997961968	Downregulated
hsa-miR-221-3p	LDHA	tarbase	validated	2	1	1.3862943611198906	-1.6653001523390722	0.0030670602838508785	Downregulated
hsa-miR-3065-5p	LDHA	tarbase	validated	2	1	1.3862943611198906	-3.8481417410277317	0.031542681575054306	Downregulated
hsa-miR-423-5p	LDHA	tarbase	validated	2	1	1.3862943611198906	-1.2641402681279759	0.04141286038630642	Downregulated
hsa-miR-451a	LDHA	tarbase	validated	2	1	1.3862943611198906	-0.994196389273594	0.04250759436725639	Downregulated
hsa-miR-584-5p	LDHA	tarbase	validated	2	1	1.3862943611198906	-1.6577426815986305	0.022688763645477596	Downregulated
hsa-miR-642a-5p	LDHA	tarbase	validated	2	1	1.3862943611198906	0.6062355079935946	0.045016352605074646	Upregulated
hsa-miR-652-3p	LDHA	tarbase	validated	2	1	1.3862943611198906	-2.309352133348016	0.030129428443731742	Downregulated
hsa-miR-758-3p	LDHA	tarbase	validated	2	1	1.3862943611198906	-1.1057663279141752	0.028127552198246124	Downregulated
hsa-miR-766-5p	LDHA	tarbase	validated	2	1	1.3862943611198906	-5.00555521858238	0.009820311340270563	Downregulated
hsa-let-7f-1-3p	LDHA	tarbase	validated	2	1	1.3862943611198906	-3.386572990974585	0.040511898021446544	Downregulated
hsa-miR-27b-3p	LDHA	tarbase	validated	2	2	2.1972245773362196	-1.48331561003593	0.010812032093526797	Downregulated
hsa-miR-93-3p	LDHA	tarbase	validated	2	1	1.3862943611198906	-3.499173457817072	0.043181167311966424	Downregulated
hsa-miR-130b-5p	LDHA	tarbase	validated	2	1	1.3862943611198906	-2.867040767968086	0.04550104030338116	Downregulated
hsa-miR-331-5p	LDHA	tarbase	validated	2	1	1.3862943611198906	-1.5154099911665264	0.04287315145717003	Downregulated
hsa-miR-370-5p	LDHA	tarbase	validated	2	1	1.3862943611198906	-2.707037877634434	0.02322121067834087	Downregulated
hsa-miR-6751-5p	LDHA	tarbase	validated	2	2	2.1972245773362196	-2.1290145571435977	0.020970716271316633	Downregulated
hsa-miR-770-5p	LDHA	tarbase	validated	2	1	1.3862943611198906	-1.453296004596906	0.010400286373449488	Downregulated
hsa-miR-3176	LDHA	tarbase	validated	2	1	1.3862943611198906	-0.5729215576636516	0.0015440446054562928	Downregulated
hsa-miR-320a-3p	LDHA	tarbase	validated	2	1	1.3862943611198906	-1.880832340995156	0.011864377751247959	Downregulated
hsa-miR-199b-5p	LDHA	tarbase	validated	2	1	1.3862943611198906	-1.3539956376397746	0.02983183185942471	Downregulated
hsa-miR-181a-2-3p	LDHA	tarbase	validated	2	1	1.3862943611198906	-0.8056928500697824	0.006854978441260756	Downregulated
hsa-miR-23b-3p	LDHA	tarbase	validated	2	1	1.3862943611198906	-2.975696129654091	0.003733840133994818	Downregulated
hsa-miR-106b-5p	LDHA	tarbase	validated	2	1	1.3862943611198906	-1.622259906858267	0.007878692730329932	Downregulated
hsa-miR-196a-5p	LDHA	tarbase	validated	2	1	1.3862943611198906	-2.341806284208794	0.030598803006345408	Downregulated
hsa-miR-196b-5p	LDHA	tarbase	validated	2	1	1.3862943611198906	-2.7846846418684628	0.032461761984741315	Downregulated
hsa-miR-425-3p	LDHA	tarbase	validated	2	1	1.3862943611198906	-1.9017666964573712	0.01041616296209395	Downregulated
hsa-miR-625-5p	LDHA	tarbase	validated	2	1	1.3862943611198906	-2.5331002387992596	0.03925110539258458	Downregulated
hsa-miR-641	LDHA	tarbase	validated	2	2	2.1972245773362196	-2.4255007177117442	0.025161896330304447	Downregulated
hsa-miR-22-3p	LDHA	tarbase	validated	2	1	1.3862943611198906	-2.0564196157244803	0.01870662991376594	Downregulated
hsa-miR-9-5p	LDHA	tarbase	validated	2	1	1.3862943611198906	-1.0502497812818308	0.017827852750197055	Downregulated
hsa-miR-378c	LDHA	tarbase	validated	2	1	1.3862943611198906	-1.6813031411222363	0.020632759089348838	Downregulated
hsa-miR-182-5p	LDHA	tarbase	validated	2	2	2.1972245773362196	-1.8687086795863672	0.039190085781272505	Downregulated
hsa-miR-20b-5p	LDHA	tarbase	validated	2	2	2.1972245773362196	-0.19296931619753588	0.011090659600915386	Downregulated
hsa-miR-219a-1-3p	LDHA	tarbase	validated	2	1	1.3862943611198906	-1.6929580412947238	0.04061669544456527	Downregulated
hsa-miR-501-5p	LDHA	tarbase	validated	2	2	2.1972245773362196	-3.1751786683012497	0.01968037422699854	Downregulated
hsa-miR-23c	LDHA	tarbase	validated	2	1	1.3862943611198906	-2.770949335213576	0.034735412154113875	Downregulated
hsa-miR-15b-3p	LDHA	tarbase	validated	2	1	1.3862943611198906	-1.925243063896112	0.02533460393524729	Downregulated
hsa-miR-30b-3p	LDHA	tarbase	validated	2	1	1.3862943611198906	-1.757871531911875	0.004376240239245818	Downregulated
hsa-miR-421	LDHA	tarbase	validated	2	1	1.3862943611198906	-2.4832112557922246	0.01302829105220735	Downregulated
hsa-miR-505-3p	LDHA	tarbase	validated	2	1	1.3862943611198906	-1.57294308546105	0.004327456768369303	Downregulated
hsa-miR-151a-3p	LDHA	tarbase	validated	2	1	1.3862943611198906	-1.552283382973776	0.04075489916582592	Downregulated
hsa-miR-345-5p	LDHA	tarbase	validated	2	1	1.3862943611198906	-1.3154623601472513	0.021853283759206536	Downregulated
hsa-miR-30e-3p	LDHA	tarbase	validated	2	1	1.3862943611198906	-1.8310790611032086	0.013936642365297302	Downregulated
hsa-miR-1180-3p	LDHA	tarbase	validated	2	1	1.3862943611198906	-0.5923122737454197	0.037327597103780134	Downregulated
hsa-miR-1910-5p	LDHA	tarbase	validated	2	1	1.3862943611198906	-1.8486814633981052	0.04253606717777439	Downregulated
hsa-miR-197-3p	LDHA	tarbase	validated	2	1	1.3862943611198906	-1.5128693815911882	0.03566597037925385	Downregulated
hsa-miR-429	LDHA	tarbase	validated	2	1	1.3862943611198906	-3.1764767042492914	0.02938959273369983	Downregulated
hsa-miR-21-3p	LDHA	tarbase	validated	2	1	1.3862943611198906	-1.7398406819977534	0.016242782063782216	Downregulated
hsa-miR-330-5p	LDHA	tarbase	validated	2	1	1.3862943611198906	-2.1706771192666037	0.030987110872520134	Downregulated
hsa-miR-4677-3p	LDHA	tarbase	validated	2	1	1.3862943611198906	-0.802240010532845	0.019415711791720244	Downregulated
hsa-miR-877-5p	LDHA	tarbase	validated	2	1	1.3862943611198906	-0.8316247425898807	0.025102304791798816	Downregulated
hsa-miR-769-5p	LDHA	tarbase	validated	2	1	1.3862943611198906	-1.8853969474098915	0.014227105750236661	Downregulated
hsa-miR-193a-3p	LDHA	tarbase	validated	2	1	1.3862943611198906	-0.391943954002995	0.019696921955328437	Downregulated
hsa-miR-130b-3p	LDHA	tarbase	validated	2	1	1.3862943611198906	0.4483454492162744	0.010889901797985657	Upregulated
hsa-miR-361-3p	LDHA	tarbase	validated	2	1	1.3862943611198906	-1.9295667381667918	0.03127035995363258	Downregulated
hsa-miR-454-3p	LDHA	tarbase	validated	2	1	1.3862943611198906	-2.2306062178758275	0.044306044702418154	Downregulated
hsa-miR-93-5p	LDHA	tarbase	validated	2	2	2.1972245773362196	-1.365324742098218	0.012732186144217849	Downregulated
hsa-miR-489-3p	LDHA	tarbase	validated	2	3	2.772588722239781	-3.030944716974689	0.02474448561947793	Downregulated
hsa-miR-103b	LDHA	tarbase	validated	2	1	1.3862943611198906	-0.1256842675435712	0.04532002151641064	Downregulated
hsa-miR-1226-3p	LDHA	tarbase	validated	2	1	1.3862943611198906	-1.3179833945888164	0.01389145258977078	Downregulated
hsa-miR-148a-5p	LDHA	tarbase	validated	2	1	1.3862943611198906	-2.3320975959314216	0.021844207874732093	Downregulated
hsa-miR-148b-3p	LDHA	tarbase	validated	2	1	1.3862943611198906	-1.8948465965060022	0.0032172621486242863	Downregulated
hsa-miR-148b-5p	LDHA	tarbase	validated	2	1	1.3862943611198906	-1.3590484984476143	0.02972769308346324	Downregulated
hsa-miR-203b-5p	LDHA	tarbase	validated	2	1	1.3862943611198906	-3.1531075495244645	0.008778504288056866	Downregulated
hsa-miR-340-3p	LDHA	tarbase	validated	2	1	1.3862943611198906	-0.40126772908220754	0.04480251479428262	Downregulated
hsa-miR-1247-5p	LDHA	tarbase	validated	2	1	1.3862943611198906	-1.6299361094813833	0.02824472816521302	Downregulated
hsa-miR-335-3p	LDHA	tarbase	validated	2	1	1.3862943611198906	-0.8762228753063365	0.024762016857741403	Downregulated
hsa-miR-486-3p	LDHA	tarbase	validated	2	1	1.3862943611198906	-1.3717404830820357	0.014521887568291276	Downregulated
hsa-miR-205-5p	LDHA	tarbase	validated	2	1	1.3862943611198906	-1.921910266655015	0.03365488913701847	Downregulated
hsa-miR-26a-5p	LDHA	tarbase	validated	2	1	1.3862943611198906	-3.2125336235423205	0.042849040330154825	Downregulated
hsa-miR-375-3p	LDHA	tarbase	validated	2	1	1.3862943611198906	-2.7992430131897073	0.030109780857106673	Downregulated
hsa-miR-744-5p	LDHA	tarbase	validated	2	1	1.3862943611198906	-0.7771387758550355	0.0012566264083143323	Downregulated
hsa-miR-497-5p	LDHA	tarbase	validated	2	1	1.3862943611198906	-1.7425519625812531	0.019406786102801565	Downregulated
hsa-miR-4755-5p	LDHA	tarbase	validated	2	1	1.3862943611198906	-2.4365420339226898	0.020010295039741326	Downregulated
hsa-miR-6720-5p	LDHA	tarbase	validated	2	1	1.3862943611198906	-1.512534947557105	0.01753503015986644	Downregulated
hsa-miR-6833-3p	LDHA	tarbase	validated	2	1	1.3862943611198906	-3.0324524836976936	0.03207662185863592	Downregulated
hsa-miR-130a-3p	LDHA	tarbase	validated	2	1	1.3862943611198906	-0.7202497594157785	0.016533152319490912	Downregulated
hsa-miR-574-5p	LDHA	tarbase	validated	2	1	1.3862943611198906	0.4584703558668921	0.017635955789126457	Upregulated
hsa-miR-124-3p	LDHA	tarbase	validated	2	1	1.3862943611198906	-2.8079902468934854	0.013713047422235832	Downregulated
hsa-miR-340-5p	LDHA	tarbase	validated	2	1	1.3862943611198906	-1.9848836178865705	0.03323138580308296	Downregulated
hsa-miR-378b	LDHA	tarbase	validated	2	1	1.3862943611198906	-2.135508203535452	0.04479882124997676	Downregulated
hsa-miR-128-3p	LDHA	tarbase	validated	2	1	1.3862943611198906	-1.152787165419197	0.004909100004704669	Downregulated
hsa-miR-335-5p	LDHA	tarbase	validated	2	1	1.3862943611198906	-2.6149912285262706	0.010466146913589911	Downregulated
hsa-miR-142-5p	VAMP7	tarbase	validated	2	1	1.3862943611198906	-2.2355853058738204	0.04963645902159624	Downregulated
hsa-miR-423-5p	VAMP7	tarbase	validated	2	1	1.3862943611198906	-3.0409893181586733	0.037061962726991624	Downregulated
hsa-miR-7-5p	VAMP7	tarbase	validated	2	1	1.3862943611198906	-4.511451473494304	0.031151869909605015	Downregulated
hsa-miR-873-3p	VAMP7	tarbase	validated	2	1	1.3862943611198906	-0.4354716274111454	0.04016738733905368	Downregulated
hsa-let-7d-5p	VAMP7	tarbase	validated	2	1	1.3862943611198906	-0.8767113552678453	0.0170226863543503	Downregulated
hsa-let-7i-5p	VAMP7	tarbase	validated	2	1	1.3862943611198906	-2.446323405420291	0.006968749469844625	Downregulated
hsa-miR-2110	VAMP7	tarbase	validated	2	1	1.3862943611198906	-1.2277775957192458	0.009954686175798998	Downregulated
hsa-miR-106b-5p	VAMP7	tarbase	validated	2	1	1.3862943611198906	-1.7158874772570483	0.009134942847769709	Downregulated
hsa-miR-146a-5p	VAMP7	tarbase	validated	2	1	1.3862943611198906	-2.6826469350747555	0.02682308870274574	Downregulated
hsa-miR-92a-1-5p	VAMP7	tarbase	validated	2	1	1.3862943611198906	-1.861971653831873	0.04406734462711029	Downregulated
hsa-miR-20a-3p	VAMP7	tarbase	validated	2	1	1.3862943611198906	-2.1499070059460377	0.02687872728588991	Downregulated
hsa-miR-210-3p	VAMP7	tarbase	validated	2	2	2.1972245773362196	-4.102721609323138	0.036956713884370405	Downregulated
hsa-miR-191-5p	VAMP7	tarbase	validated	2	2	2.1972245773362196	-2.9108378208289896	0.009525916242972016	Downregulated
hsa-miR-146b-5p	VAMP7	tarbase	validated	2	1	1.3862943611198906	-2.5991750924241503	0.035481645829742774	Downregulated
hsa-miR-186-5p	VAMP7	tarbase	validated	2	3	2.772588722239781	-1.1612277425454394	0.04138400921761058	Downregulated
hsa-miR-194-5p	VAMP7	tarbase	validated	2	1	1.3862943611198906	-2.8212980900630784	0.024020378424553204	Downregulated
hsa-miR-26b-5p	VAMP7	tarbase	validated	2	2	2.1972245773362196	-4.26896921044235	0.048434758811956274	Downregulated
hsa-miR-103a-3p	VAMP7	tarbase	validated	2	2	2.1972245773362196	-1.762860454720171	0.026249013987602668	Downregulated
hsa-miR-107	VAMP7	tarbase	validated	2	2	2.1972245773362196	-0.88784094374560385	0.00534581483178772	Downregulated
hsa-miR-15a-5p	VAMP7	tarbase	validated	2	2	2.1972245773362196	-4.2764829286792985	0.039444943715352565	Downregulated
hsa-miR-15b-5p	VAMP7	tarbase	validated	2	2	2.1972245773362196	-2.3421653202463304	0.005612244132673368	Downregulated
hsa-miR-16-5p	VAMP7	tarbase	validated	2	2	2.1972245773362196	-2.16224449592735	0.0491614894263912	Downregulated
hsa-miR-195-5p	VAMP7	tarbase	validated	2	2	2.1972245773362196	-2.1667834679270612	0.03441246403171681	Downregulated
hsa-miR-29a-3p	VAMP7	tarbase	validated	2	2	2.1972245773362196	0.9503465519916041	0.019662095832871276	Upregulated
hsa-miR-29b-3p	VAMP7	tarbase	validated	2	2	2.1972245773362196	-2.2561269395077113	0.029498061454156416	Downregulated
hsa-miR-29c-3p	VAMP7	tarbase	validated	2	2	2.1972245773362196	-0.5179106701825846	0.0016775588027667255	Downregulated
hsa-miR-101-3p	VAMP7	tarbase	validated	2	1	1.3862943611198906	-1.9507234460037282	0.024532370248809457	Downregulated
hsa-miR-124-3p	VAMP7	tarbase	validated	2	3	2.772588722239781	-1.2817833688562015	0.012442866561468691	Downregulated
hsa-miR-136-3p	VAMP7	tarbase	validated	2	1	1.3862943611198906	-3.505352470370692	0.0323971156841144	Downregulated
hsa-miR-139-5p	VAMP7	tarbase	validated	2	1	1.3862943611198906	1.856869376349715	0.008982447959482671	Upregulated
hsa-miR-140-5p	VAMP7	tarbase	validated	2	1	1.3862943611198906	-1.1572925037089261	0.03412611597077921	Downregulated
hsa-miR-183-5p	VAMP7	tarbase	validated	2	3	2.772588722239781	-0.16634351157037375	0.03689278021687642	Downregulated
hsa-miR-1843	VAMP7	tarbase	validated	2	1	1.3862943611198906	-3.3553063130942866	0.03642878733272664	Downregulated
hsa-miR-1912-3p	VAMP7	tarbase	validated	2	2	2.1972245773362196	-2.485510252235306	0.02452670556609519	Downregulated
hsa-miR-20a-5p	VAMP7	tarbase	validated	2	1	1.3862943611198906	-2.141539982638059	0.04407317235157825	Downregulated
hsa-miR-20b-5p	VAMP7	tarbase	validated	2	1	1.3862943611198906	-2.368383857179575	0.004448127049487084	Downregulated
hsa-miR-218-5p	VAMP7	tarbase	validated	2	5	3.58351893845611	-1.5972658710135088	0.024014717529527843	Downregulated
hsa-miR-30a-3p	VAMP7	tarbase	validated	2	1	1.3862943611198906	-1.7649999717592793	0.004260477137286216	Downregulated
hsa-miR-34a-5p	VAMP7	tarbase	validated	2	1	1.3862943611198906	-0.9368248607907914	0.005429346001707018	Downregulated
hsa-miR-592	VAMP7	tarbase	validated	2	2	2.1972245773362196	0.45280684211465827	0.037100279022241014	Upregulated
hsa-miR-642a-5p	VAMP7	tarbase	validated	2	1	1.3862943611198906	-2.0789485498504696	0.011959195310017094	Downregulated
hsa-miR-876-3p	VAMP7	tarbase	validated	2	1	1.3862943611198906	-2.7881144085323384	0.012779460357967766	Downregulated
hsa-miR-106a-5p	VAMP7	tarbase	validated	2	1	1.3862943611198906	-1.5729863455920892	0.013250783891882747	Downregulated
hsa-miR-1185-5p	VAMP7	tarbase	validated	2	1	1.3862943611198906	-1.0458913156358018	0.003943000217434019	Downregulated
hsa-miR-1306-5p	VAMP7	tarbase	validated	2	1	1.3862943611198906	-1.1593453123771784	0.03489216122170911	Downregulated
hsa-miR-138-2-3p	VAMP7	tarbase	validated	2	1	1.3862943611198906	-2.849524405509884	0.014791198193794118	Downregulated
hsa-miR-145-3p	VAMP7	tarbase	validated	2	1	1.3862943611198906	-0.966855538306135	0.03917518257163465	Downregulated
hsa-miR-17-5p	VAMP7	tarbase	validated	2	1	1.3862943611198906	0.05393495480436572	0.008120748230256141	Upregulated
hsa-miR-18a-5p	VAMP7	tarbase	validated	2	1	1.3862943611198906	-0.41654830260107145	0.00772761856764555	Downregulated
hsa-miR-18b-5p	VAMP7	tarbase	validated	2	1	1.3862943611198906	-1.5455491524655136	0.029341032976051794	Downregulated
hsa-miR-200c-3p	VAMP7	tarbase	validated	2	2	2.1972245773362196	-4.624845804728524	0.012207310450496153	Downregulated
hsa-miR-21-5p	VAMP7	tarbase	validated	2	1	1.3862943611198906	-1.0810651053842049	0.010092594662681222	Downregulated
hsa-miR-218-1-3p	VAMP7	tarbase	validated	2	1	1.3862943611198906	-2.969590262316773	0.03932417308329605	Downregulated
hsa-miR-22-5p	VAMP7	tarbase	validated	2	2	2.1972245773362196	-0.7519669177196916	0.03305929570551962	Downregulated
hsa-miR-26a-5p	VAMP7	tarbase	validated	2	1	1.3862943611198906	-1.0260351867527808	0.037254708267282693	Downregulated
hsa-miR-3059-5p	VAMP7	tarbase	validated	2	1	1.3862943611198906	-2.4590723094150753	0.015502915744204076	Downregulated
hsa-miR-30a-5p	VAMP7	tarbase	validated	2	1	1.3862943611198906	-0.6163994225378305	0.02745651635481045	Downregulated
hsa-miR-30d-5p	VAMP7	tarbase	validated	2	1	1.3862943611198906	-0.302569528490078	0.006949816090753303	Downregulated
hsa-miR-31-5p	VAMP7	tarbase	validated	2	1	1.3862943611198906	-1.591945647138224	0.023288635237375278	Downregulated
hsa-miR-342-5p	VAMP7	tarbase	validated	2	1	1.3862943611198906	-1.001148372330651	0.03852413263986819	Downregulated
hsa-miR-376a-5p	VAMP7	tarbase	validated	2	1	1.3862943611198906	-0.6957119772789166	0.025130606015445665	Downregulated
hsa-miR-433-3p	VAMP7	tarbase	validated	2	1	1.3862943611198906	-1.2621653234225576	0.04904760526912287	Downregulated
hsa-miR-485-3p	VAMP7	tarbase	validated	2	1	1.3862943611198906	-1.8347106977902912	0.0266568429635372	Downregulated
hsa-miR-539-3p	VAMP7	tarbase	validated	2	1	1.3862943611198906	-0.6203656499915078	0.020327296136878434	Downregulated
hsa-miR-591	VAMP7	tarbase	validated	2	1	1.3862943611198906	-2.0541636424698457	0.044139000422554094	Downregulated
hsa-miR-744-3p	VAMP7	tarbase	validated	2	1	1.3862943611198906	-1.2974319144439501	0.01314579683332704	Downregulated
hsa-miR-885-5p	VAMP7	tarbase	validated	2	1	1.3862943611198906	-0.9360204993988086	0.009404597571119666	Downregulated
hsa-miR-93-5p	VAMP7	tarbase	validated	2	2	2.1972245773362196	-0.12301246565923352	0.0076297734132967894	Downregulated
hsa-miR-96-5p	VAMP7	tarbase	validated	2	1	1.3862943611198906	-3.38935519934346	0.038725761177716776	Downregulated
hsa-miR-1179	VAMP7	tarbase	validated	2	4	3.2188758248682006	-2.2616979178906913	0.032766089908313006	Downregulated
hsa-miR-379-5p	VAMP7	tarbase	validated	2	1	1.3862943611198906	-1.9723503893165086	0.01948310292325914	Downregulated
hsa-miR-491-3p	VAMP7	tarbase	validated	2	1	1.3862943611198906	-2.5146153270169576	0.01448418527795002	Downregulated
hsa-miR-27a-3p	VAMP7	tarbase	validated	2	1	1.3862943611198906	-2.7464733128609327	0.04946430621040054	Downregulated
hsa-miR-181b-5p	VAMP7	tarbase	validated	2	1	1.3862943611198906	-0.4803649307008697	0.013071062103146687	Downregulated
hsa-miR-221-3p	VAMP7	tarbase	validated	2	2	2.1972245773362196	0.23586325312080736	0.026087396404938776	Upregulated
hsa-miR-151a-5p	VAMP7	tarbase	validated	2	1	1.3862943611198906	-1.883805350088882	0.008844173184828833	Downregulated
hsa-miR-877-5p	VAMP7	tarbase	validated	2	1	1.3862943611198906	-0.28799830540234805	0.048498095496324826	Downregulated
hsa-miR-182-5p	VAMP7	tarbase	validated	2	2	2.1972245773362196	-2.5497376526324227	0.02273845164384693	Downregulated
hsa-miR-15b-3p	VAMP7	tarbase	validated	2	1	1.3862943611198906	-1.3613614748885285	0.014708402805263178	Downregulated
hsa-miR-30d-3p	VAMP7	tarbase	validated	2	1	1.3862943611198906	-1.8808517463232757	0.0062359578001778574	Downregulated
hsa-miR-30e-3p	VAMP7	tarbase	validated	2	1	1.3862943611198906	-3.0183745803072437	0.047875170535175135	Downregulated
hsa-miR-335-3p	VAMP7	tarbase	validated	2	1	1.3862943611198906	-1.6573474267938006	0.020035993607714773	Downregulated
hsa-miR-3613-5p	VAMP7	tarbase	validated	2	1	1.3862943611198906	-3.7408147171804647	0.036536117248004304	Downregulated
hsa-miR-196b-5p	VAMP7	tarbase	validated	2	1	1.3862943611198906	-1.541512206958846	0.04321127068833448	Downregulated
hsa-miR-196a-5p	VAMP7	tarbase	validated	2	1	1.3862943611198906	0.32897137221457373	0.01722586897411384	Upregulated
hsa-miR-25-3p	VAMP7	tarbase	validated	2	1	1.3862943611198906	-1.6176634824077913	0.03515299409814179	Downregulated
hsa-miR-92a-3p	VAMP7	tarbase	validated	2	1	1.3862943611198906	-0.3571533774931468	0.005292459186865017	Downregulated
hsa-miR-95-3p	VAMP7	tarbase	validated	2	1	1.3862943611198906	0.5888142114515715	0.03077299755299464	Upregulated
hsa-miR-204-5p	VAMP7	tarbase	validated	2	1	1.3862943611198906	0.15450560262877522	0.01808080293261446	Upregulated
hsa-miR-9-5p	VAMP7	tarbase	validated	2	4	3.2188758248682006	-0.24062372841335544	0.04375357700698078	Downregulated
hsa-miR-1271-5p	VAMP7	tarbase	validated	2	1	1.3862943611198906	-1.8529143925873326	0.034108310821000486	Downregulated
hsa-miR-147a	VAMP7	tarbase	validated	2	1	1.3862943611198906	-3.9065493818834964	0.04429292028048076	Downregulated
hsa-miR-941	VAMP7	tarbase	validated	2	1	1.3862943611198906	-3.2036486169566913	0.010112436117371545	Downregulated
hsa-miR-494-3p	VAMP7	tarbase	validated	2	1	1.3862943611198906	-4.020463887623922	0.008043914082227276	Downregulated
hsa-miR-133a-3p	VAMP7	tarbase	validated	2	1	1.3862943611198906	0.41204394166038183	0.04164583876961842	Upregulated
hsa-miR-129-2-3p	VAMP7	tarbase	validated	2	1	1.3862943611198906	-1.0504277183940147	0.014234263193095103	Downregulated
hsa-miR-1-3p	VAMP7	tarbase	validated	2	2	2.1972245773362196	-2.3455157564160842	0.00846868220763281	Downregulated
hsa-miR-106b-5p	ACTR2	tarbase	validated	2	4	3.2188758248682006	-1.4912518916197215	0.019516724412329496	Downregulated
hsa-miR-133a-3p	ACTR2	tarbase	validated	2	1	1.3862943611198906	-1.18756621111613	0.0039340096814557916	Downregulated
hsa-miR-133b	ACTR2	tarbase	validated	2	1	1.3862943611198906	-1.5438446666456895	0.026376778940903026	Downregulated
hsa-miR-627-5p	ACTR2	tarbase	validated	2	1	1.3862943611198906	-0.7527532378443585	0.023454231764422732	Downregulated
hsa-miR-326	ACTR2	tarbase	validated	2	1	1.3862943611198906	-1.5727320977358106	0.015563016316154973	Downregulated
hsa-miR-15a-5p	ACTR2	tarbase	validated	2	8	4.394449154672439	-1.0366986741787054	0.027793800024082885	Downregulated
hsa-miR-107	ACTR2	tarbase	validated	2	5	3.58351893845611	-3.8912981864262988	0.03143805980030447	Downregulated
hsa-miR-195-5p	ACTR2	tarbase	validated	2	8	4.394449154672439	0.4471917549081683	0.008735480340430514	Upregulated
hsa-miR-424-5p	ACTR2	tarbase	validated	2	8	4.394449154672439	-1.0492292877782323	0.03137130465824157	Downregulated
hsa-miR-16-5p	ACTR2	tarbase	validated	2	8	4.394449154672439	-2.535605095209452	0.021796709046466276	Downregulated
hsa-miR-338-3p	ACTR2	tarbase	validated	2	1	1.3862943611198906	-0.13917534825547873	0.044396633443422616	Downregulated
hsa-miR-93-5p	ACTR2	tarbase	validated	2	3	2.772588722239781	-0.0480473863182167	0.013245050300611183	Downregulated
hsa-miR-142-5p	ACTR2	tarbase	validated	2	4	3.2188758248682006	-1.812998692600709	0.010318134321598338	Downregulated
hsa-miR-20a-5p	ACTR2	tarbase	validated	2	4	3.2188758248682006	-2.2383219793157734	0.0315774731405545	Downregulated
hsa-miR-182-5p	ACTR2	tarbase	validated	2	7	4.1588830833596715	-0.5783907435393425	0.0021929043859709053	Downregulated
hsa-miR-17-5p	ACTR2	tarbase	validated	2	2	2.1972245773362196	-2.924983291206342	0.025348915489623324	Downregulated
hsa-miR-106a-5p	ACTR2	tarbase	validated	2	3	2.772588722239781	0.9450888218885223	0.039722072461619976	Upregulated
hsa-miR-18a-5p	ACTR2	tarbase	validated	2	1	1.3862943611198906	-0.7121839073047406	0.027637471093330535	Downregulated
hsa-miR-7-5p	ACTR2	tarbase	validated	2	2	2.1972245773362196	-1.803394639826591	0.032136058079078794	Downregulated
hsa-miR-16-1-3p	ACTR2	tarbase	validated	2	1	1.3862943611198906	-2.3838938787262465	0.017807123116683216	Downregulated
hsa-miR-34a-5p	ACTR2	tarbase	validated	2	1	1.3862943611198906	-2.00585762880854	0.011381074692821132	Downregulated
hsa-miR-23b-5p	ACTR2	tarbase	validated	2	1	1.3862943611198906	-3.0751260674399825	0.015322186726843937	Downregulated
hsa-miR-500a-5p	ACTR2	tarbase	validated	2	1	1.3862943611198906	-2.5205016507091154	0.04890817600232549	Downregulated
hsa-miR-629-5p	ACTR2	tarbase	validated	2	1	1.3862943611198906	-0.0785656642749395	0.014088442109990867	Downregulated
hsa-miR-2110	ACTR2	tarbase	validated	2	1	1.3862943611198906	-2.45612271637321	0.04412657453259453	Downregulated
hsa-miR-576-3p	ACTR2	tarbase	validated	2	1	1.3862943611198906	0.9406533624728515	0.042601702920859685	Upregulated
hsa-miR-193b-5p	ACTR2	tarbase	validated	2	1	1.3862943611198906	-3.6015624997137783	0.02880103897303343	Downregulated
hsa-miR-30b-3p	ACTR2	tarbase	validated	2	1	1.3862943611198906	-0.705944667700859	0.03665545311034657	Downregulated
hsa-let-7a-5p	ACTR2	tarbase	validated	2	2	2.1972245773362196	-1.3159522585961818	0.020182082475861535	Downregulated
hsa-let-7b-5p	ACTR2	tarbase	validated	2	2	2.1972245773362196	-1.0444326206881416	0.004288354299496859	Downregulated
hsa-miR-26b-3p	ACTR2	tarbase	validated	2	1	1.3862943611198906	-0.08205857622730361	0.0070452649956569075	Downregulated
hsa-miR-19b-3p	ACTR2	tarbase	validated	2	1	1.3862943611198906	-1.413286417093302	0.0028312611789442603	Downregulated
hsa-miR-148b-5p	ACTR2	tarbase	validated	2	2	2.1972245773362196	-2.1583528333239874	0.013005697373766452	Downregulated
hsa-miR-877-5p	ACTR2	tarbase	validated	2	2	2.1972245773362196	-2.0355870039025925	0.0039792808922939	Downregulated
hsa-miR-766-5p	ACTR2	tarbase	validated	2	1	1.3862943611198906	-3.0002585131226054	0.021270567169412974	Downregulated
hsa-miR-101-3p	ACTR2	tarbase	validated	2	2	2.1972245773362196	-2.386233245687488	0.006068801213055849	Downregulated
hsa-miR-320a-3p	ACTR2	tarbase	validated	2	4	3.2188758248682006	-0.6186501560247177	0.04961659915326164	Downregulated
hsa-let-7f-5p	ACTR2	tarbase	validated	2	2	2.1972245773362196	-1.9494970293204166	0.034835561592364686	Downregulated
hsa-let-7g-5p	ACTR2	tarbase	validated	2	2	2.1972245773362196	-0.9761718253077805	0.034713514007162306	Downregulated
hsa-let-7i-5p	ACTR2	tarbase	validated	2	2	2.1972245773362196	-2.57443602957305	0.03962909437343479	Downregulated
hsa-miR-181d-5p	ACTR2	tarbase	validated	2	2	2.1972245773362196	-3.082950869011811	0.010686584293143824	Downregulated
hsa-miR-20b-5p	ACTR2	tarbase	validated	2	2	2.1972245773362196	-1.9895600283813346	0.005390316822333261	Downregulated
hsa-miR-25-3p	ACTR2	tarbase	validated	2	1	1.3862943611198906	-2.8041394268415565	0.012042452066438274	Downregulated
hsa-miR-26a-5p	ACTR2	tarbase	validated	2	1	1.3862943611198906	-2.074251885316653	0.043317044205730786	Downregulated
hsa-miR-26b-5p	ACTR2	tarbase	validated	2	1	1.3862943611198906	-2.966857093030803	0.03540073866117746	Downregulated
hsa-miR-15b-5p	ACTR2	tarbase	validated	2	8	4.394449154672439	-2.5446926943131025	0.019602488493314016	Downregulated
hsa-miR-18b-5p	ACTR2	tarbase	validated	2	1	1.3862943611198906	-3.421007995650346	0.03667211659136228	Downregulated
hsa-miR-21-5p	ACTR2	tarbase	validated	2	2	2.1972245773362196	0.3358586549939071	0.03408458722475916	Upregulated
hsa-let-7e-5p	ACTR2	tarbase	validated	2	2	2.1972245773362196	-2.2688472099664514	0.018654871931998062	Downregulated
hsa-miR-103a-3p	ACTR2	tarbase	validated	2	5	3.58351893845611	0.3570972707805231	0.00719221457047388	Upregulated
hsa-miR-139-5p	ACTR2	tarbase	validated	2	1	1.3862943611198906	-0.9545066291307144	0.0044381360958796	Downregulated
hsa-miR-15b-3p	ACTR2	tarbase	validated	2	1	1.3862943611198906	-1.586984291942351	0.020458047466119754	Downregulated
hsa-miR-181a-2-3p	ACTR2	tarbase	validated	2	2	2.1972245773362196	0.1376073377682474	0.04681746583385393	Upregulated
hsa-miR-191-5p	ACTR2	tarbase	validated	2	1	1.3862943611198906	-0.16047257011197003	0.027305100261932242	Downregulated
hsa-miR-21-3p	ACTR2	tarbase	validated	2	1	1.3862943611198906	-2.693375803414069	0.015795371339423582	Downregulated
hsa-miR-221-3p	ACTR2	tarbase	validated	2	2	2.1972245773362196	0.6539735471121162	0.009634308787528426	Upregulated
hsa-miR-222-3p	ACTR2	tarbase	validated	2	1	1.3862943611198906	-0.3716278921069187	0.04678768201521598	Downregulated
hsa-miR-23a-3p	ACTR2	tarbase	validated	2	2	2.1972245773362196	-0.9168210792306479	0.04770263849874028	Downregulated
hsa-miR-28-3p	ACTR2	tarbase	validated	2	1	1.3862943611198906	-0.09641347618702123	0.004251978692831472	Downregulated
hsa-miR-29a-3p	ACTR2	tarbase	validated	2	1	1.3862943611198906	-0.6281229628722571	0.0361252499523107	Downregulated
hsa-miR-29b-3p	ACTR2	tarbase	validated	2	1	1.3862943611198906	-1.9444208449380713	0.03384551262459718	Downregulated
hsa-miR-29c-3p	ACTR2	tarbase	validated	2	1	1.3862943611198906	-0.8585839340591122	0.018009605413302782	Downregulated
hsa-miR-525-5p	ACTR2	tarbase	validated	2	2	2.1972245773362196	-2.789591785187179	0.009166616175556554	Downregulated
hsa-miR-573	ACTR2	tarbase	validated	2	2	2.1972245773362196	-1.1325574462528583	0.03192678510653786	Downregulated
hsa-miR-92a-1-5p	ACTR2	tarbase	validated	2	1	1.3862943611198906	-1.4891663199738845	0.013187515442958101	Downregulated
hsa-let-7c-5p	ACTR2	tarbase	validated	2	2	2.1972245773362196	-0.7267481417774004	0.01992184692481533	Downregulated
hsa-miR-98-5p	ACTR2	tarbase	validated	2	2	2.1972245773362196	-3.468475892265076	0.030983767746482045	Downregulated
hsa-miR-30c-2-3p	ACTR2	tarbase	validated	2	1	1.3862943611198906	-2.8297928080566304	0.01751541756372899	Downregulated
hsa-miR-23b-3p	ACTR2	tarbase	validated	2	2	2.1972245773362196	-0.13238681136232566	0.0047246909395325925	Downregulated
hsa-miR-30a-3p	ACTR2	tarbase	validated	2	3	2.772588722239781	-2.392726196221324	0.028976887119701134	Downregulated
hsa-miR-423-5p	ACTR2	tarbase	validated	2	1	1.3862943611198906	-3.214169504069493	0.03290771962841973	Downregulated
hsa-let-7a-3p	ACTR2	tarbase	validated	2	1	1.3862943611198906	-0.031101843072646185	0.042559873817954216	Downregulated
hsa-let-7d-5p	ACTR2	tarbase	validated	2	1	1.3862943611198906	-2.3524878764391612	0.03530064187408425	Downregulated
hsa-miR-1296-5p	ACTR2	tarbase	validated	2	1	1.3862943611198906	-1.834886604944768	0.03757769602350891	Downregulated
hsa-miR-503-5p	ACTR2	tarbase	validated	2	3	2.772588722239781	-3.0978737218063652	0.010851873344276102	Downregulated
hsa-miR-124-3p	ACTR2	tarbase	validated	2	1	1.3862943611198906	-1.9571480871528155	0.017239748036023232	Downregulated
hsa-miR-148a-5p	ACTR2	tarbase	validated	2	3	2.772588722239781	-3.3821095449059624	0.040075033044442536	Downregulated
hsa-miR-196a-5p	ACTR2	tarbase	validated	2	1	1.3862943611198906	0.7594077508637653	0.04214123135525733	Upregulated
hsa-miR-216a-3p	ACTR2	tarbase	validated	2	1	1.3862943611198906	-2.2419258330655825	0.027624080209759996	Downregulated
hsa-miR-320b	ACTR2	tarbase	validated	2	4	3.2188758248682006	-0.8499544101384682	0.0130957900530193	Downregulated
hsa-miR-320c	ACTR2	tarbase	validated	2	3	2.772588722239781	-3.0397184304406877	0.0261470427850727	Downregulated
hsa-miR-376a-5p	ACTR2	tarbase	validated	2	1	1.3862943611198906	-2.6824203018450934	0.045875862616579985	Downregulated
hsa-miR-411-5p	ACTR2	tarbase	validated	2	1	1.3862943611198906	-1.5144639435044664	0.003179261851590127	Downregulated
hsa-miR-518a-3p	ACTR2	tarbase	validated	2	1	1.3862943611198906	-0.4176531747540002	0.025840426755137744	Downregulated
hsa-miR-99a-3p	ACTR2	tarbase	validated	2	1	1.3862943611198906	0.5128872634537465	0.022595334377372638	Upregulated
hsa-miR-151a-3p	ACTR2	tarbase	validated	2	2	2.1972245773362196	-1.5121172063429533	0.0302270007932093	Downregulated
hsa-miR-28-5p	ACTR2	tarbase	validated	2	1	1.3862943611198906	-0.9103401325562684	0.04348213533870876	Downregulated
hsa-miR-454-3p	ACTR2	tarbase	validated	2	2	2.1972245773362196	-1.985193632114041	0.024703500212868677	Downregulated
hsa-miR-92a-3p	ACTR2	tarbase	validated	2	1	1.3862943611198906	-2.1191919498877754	0.048785642497707164	Downregulated
hsa-miR-1249-3p	ACTR2	tarbase	validated	2	1	1.3862943611198906	-0.8399472465430368	0.01566376224695705	Downregulated
hsa-miR-150-5p	ACTR2	tarbase	validated	2	1	1.3862943611198906	-1.2998624539748986	0.02880105826514773	Downregulated
hsa-miR-181b-5p	ACTR2	tarbase	validated	2	2	2.1972245773362196	-1.0579472057600918	0.011243940069573001	Downregulated
hsa-miR-193b-3p	ACTR2	tarbase	validated	2	1	1.3862943611198906	-1.9064423803971677	0.00527825570711866	Downregulated
hsa-miR-19a-3p	ACTR2	tarbase	validated	2	1	1.3862943611198906	-0.9600758554245544	0.035070905992062765	Downregulated
hsa-miR-200b-3p	ACTR2	tarbase	validated	2	1	1.3862943611198906	-2.169172352782134	0.039370096837636086	Downregulated
hsa-miR-200c-3p	ACTR2	tarbase	validated	2	1	1.3862943611198906	-0.20190978218506017	0.011986870173132047	Downregulated
hsa-miR-22-3p	ACTR2	tarbase	validated	2	2	2.1972245773362196	-2.607849650432019	0.047946048371260985	Downregulated
hsa-miR-30a-5p	ACTR2	tarbase	validated	2	1	1.3862943611198906	0.05025086774824783	0.02609645370463841	Upregulated
hsa-miR-30d-5p	ACTR2	tarbase	validated	2	1	1.3862943611198906	-2.8220824951223973	0.03398933413880877	Downregulated
hsa-miR-31-3p	ACTR2	tarbase	validated	2	1	1.3862943611198906	-0.6722238913180676	0.012256375237135218	Downregulated
hsa-miR-3117-5p	ACTR2	tarbase	validated	2	1	1.3862943611198906	-2.4279748637556144	0.011759101345203818	Downregulated
hsa-miR-330-5p	ACTR2	tarbase	validated	2	1	1.3862943611198906	-0.005963821657796187	0.04154853191203438	Downregulated
hsa-miR-33a-5p	ACTR2	tarbase	validated	2	1	1.3862943611198906	-0.5875402104143674	0.01445537518057972	Downregulated
hsa-miR-374a-5p	ACTR2	tarbase	validated	2	2	2.1972245773362196	-0.9073885738869395	0.04775329252891243	Downregulated
hsa-miR-380-5p	ACTR2	tarbase	validated	2	2	2.1972245773362196	-0.918578946001702	0.02706754749128595	Downregulated
hsa-miR-409-3p	ACTR2	tarbase	validated	2	2	2.1972245773362196	-1.1177773435784957	0.04097863737936132	Downregulated
hsa-miR-451a	ACTR2	tarbase	validated	2	1	1.3862943611198906	-1.0995880382229422	0.009313336834777149	Downregulated
hsa-miR-499a-5p	ACTR2	tarbase	validated	2	1	1.3862943611198906	-0.3775912929501861	0.015589788374491036	Downregulated
hsa-miR-642a-5p	ACTR2	tarbase	validated	2	1	1.3862943611198906	-0.46126421719501254	0.001676832627505064	Downregulated
hsa-miR-876-3p	ACTR2	tarbase	validated	2	1	1.3862943611198906	-0.4132849173787654	0.03410424784012139	Downregulated
hsa-miR-9-3p	ACTR2	tarbase	validated	2	3	2.772588722239781	-2.278078341514227	0.0251542978042271	Downregulated
hsa-miR-92b-3p	ACTR2	tarbase	validated	2	1	1.3862943611198906	-2.0504921611280738	0.0011143693465273828	Downregulated
hsa-miR-125a-3p	ACTR2	tarbase	validated	2	1	1.3862943611198906	-1.200210336088125	0.0461077077165246	Downregulated
hsa-miR-125b-5p	ACTR2	tarbase	validated	2	2	2.1972245773362196	-1.0422890046583773	0.019742650084663183	Downregulated
hsa-miR-1271-3p	ACTR2	tarbase	validated	2	1	1.3862943611198906	-3.826205641744055	0.030904664795612918	Downregulated
hsa-miR-1273h-5p	ACTR2	tarbase	validated	2	1	1.3862943611198906	-1.0412338289443561	0.02739475833810866	Downregulated
hsa-miR-1285-3p	ACTR2	tarbase	validated	2	1	1.3862943611198906	-0.316360968125446	0.0015408141289371996	Downregulated
hsa-miR-129-5p	ACTR2	tarbase	validated	2	1	1.3862943611198906	-1.6316523854114866	0.01546264233184047	Downregulated
hsa-miR-130a-3p	ACTR2	tarbase	validated	2	2	2.1972245773362196	-1.141095715996617	0.02453638871293515	Downregulated
hsa-miR-130b-3p	ACTR2	tarbase	validated	2	2	2.1972245773362196	1.2850322687933704	0.04212722700298764	Upregulated
hsa-miR-132-3p	ACTR2	tarbase	validated	2	3	2.772588722239781	-2.6663930537711202	0.034622001195559284	Downregulated
hsa-miR-181a-5p	ACTR2	tarbase	validated	2	3	2.772588722239781	-0.8898182500739451	0.020465842027915643	Downregulated
hsa-miR-210-3p	ACTR2	tarbase	validated	2	1	1.3862943611198906	-2.1722902213566946	0.015337171406019479	Downregulated
hsa-miR-27a-3p	ACTR2	tarbase	validated	2	1	1.3862943611198906	-1.4669266179639793	0.03692801009328105	Downregulated
hsa-miR-301a-3p	ACTR2	tarbase	validated	2	2	2.1972245773362196	-1.5164495746246078	0.03512799037713558	Downregulated
hsa-miR-302b-3p	ACTR2	tarbase	validated	2	1	1.3862943611198906	-1.0849659910105947	0.02100507876696065	Downregulated
hsa-miR-30e-5p	ACTR2	tarbase	validated	2	1	1.3862943611198906	-1.1723538970044571	0.04875827765464783	Downregulated
hsa-miR-323a-3p	ACTR2	tarbase	validated	2	2	2.1972245773362196	-0.8583951204202491	0.037394454547669743	Downregulated
hsa-miR-335-5p	ACTR2	tarbase	validated	2	3	2.772588722239781	-2.607102506944681	0.006387941475957632	Downregulated
hsa-miR-33b-5p	ACTR2	tarbase	validated	2	1	1.3862943611198906	-0.8595779899713399	0.007467897491995245	Downregulated
hsa-miR-363-3p	ACTR2	tarbase	validated	2	1	1.3862943611198906	-1.780832092575164	0.04544169569481164	Downregulated
hsa-miR-4423-5p	ACTR2	tarbase	validated	2	1	1.3862943611198906	-2.5839192287079924	0.040370178936980666	Downregulated
hsa-miR-485-5p	ACTR2	tarbase	validated	2	1	1.3862943611198906	-3.05175533925527	0.03437529143597931	Downregulated
hsa-miR-516b-5p	ACTR2	tarbase	validated	2	1	1.3862943611198906	-3.079038512225864	0.015217819525860252	Downregulated
hsa-miR-550a-5p	ACTR2	tarbase	validated	2	1	1.3862943611198906	-2.409054807844961	0.009763469949131832	Downregulated
hsa-miR-708-3p	ACTR2	tarbase	validated	2	1	1.3862943611198906	-3.194165214070089	0.011759434011531993	Downregulated
hsa-miR-212-3p	ACTR2	tarbase	validated	2	2	2.1972245773362196	-2.1655445400753957	0.04998336282745004	Downregulated
hsa-miR-770-5p	ACTR2	tarbase	validated	2	1	1.3862943611198906	-2.83709766132634	0.02143542151479051	Downregulated
hsa-miR-128-3p	ACTR2	tarbase	validated	2	1	1.3862943611198906	-3.348530886348011	0.017982930157799275	Downregulated
hsa-miR-486-5p	ACTR2	tarbase	validated	2	2	2.1972245773362196	-1.7591864422647552	0.013393719919724389	Downregulated
hsa-miR-671-5p	ACTR2	tarbase	validated	2	5	3.58351893845611	-0.46338242885079817	0.040269107493106276	Downregulated
hsa-miR-301b-3p	ACTR2	tarbase	validated	2	1	1.3862943611198906	0.8359417203187585	0.040356736497487875	Upregulated
hsa-miR-361-5p	ACTR2	tarbase	validated	2	1	1.3862943611198906	-2.1955822678151344	0.03548686209344305	Downregulated
hsa-miR-330-3p	ACTR2	tarbase	validated	2	3	2.772588722239781	-0.9217951675207297	0.04174117418075912	Downregulated
hsa-miR-193a-5p	ACTR2	tarbase	validated	2	1	1.3862943611198906	-2.063745160986119	0.04840544880810194	Downregulated
hsa-miR-135a-2-3p	ACTR2	tarbase	validated	2	1	1.3862943611198906	-2.3649283581841463	0.02229200031142682	Downregulated
hsa-miR-194-5p	ACTR2	tarbase	validated	2	1	1.3862943611198906	-2.1323223856527846	0.03255978318676353	Downregulated
hsa-miR-429	ACTR2	tarbase	validated	2	1	1.3862943611198906	-1.879927548773524	0.029699393320130187	Downregulated
hsa-miR-4521	ACTR2	tarbase	validated	2	1	1.3862943611198906	-1.5980939126015148	0.029184526309138165	Downregulated
hsa-miR-9903	ACTR2	tarbase	validated	2	1	1.3862943611198906	-1.0445499035489398	0.0166838988927193	Downregulated
hsa-let-7e-3p	ACTR2	tarbase	validated	2	1	1.3862943611198906	-1.1386159653999428	0.002329593499423936	Downregulated
hsa-miR-130b-5p	ACTR2	tarbase	validated	2	1	1.3862943611198906	-0.1427344177847747	0.019004028545692563	Downregulated
hsa-miR-27a-5p	ACTR2	tarbase	validated	2	1	1.3862943611198906	-2.441987166404772	0.04152846189541742	Downregulated
hsa-miR-335-3p	ACTR2	tarbase	validated	2	4	3.2188758248682006	-2.662936368487995	0.009207694779848681	Downregulated
hsa-miR-342-3p	ACTR2	tarbase	validated	2	1	1.3862943611198906	-1.5264180434881034	0.025686342144152153	Downregulated
hsa-miR-652-3p	ACTR2	tarbase	validated	2	1	1.3862943611198906	-1.8184112799548668	0.012482284024590628	Downregulated
hsa-miR-4677-3p	ACTR2	tarbase	validated	2	1	1.3862943611198906	-3.028035364385758	0.0033110142601653933	Downregulated
hsa-miR-152-5p	ACTR2	tarbase	validated	2	1	1.3862943611198906	-2.4090121928350188	0.0434716723500751	Downregulated
hsa-miR-215-5p	ACTR2	tarbase	validated	2	2	2.1972245773362196	-0.7439028281380501	0.016498020147206263	Downregulated
hsa-miR-1301-3p	ACTR2	tarbase	validated	2	1	1.3862943611198906	-0.47375735392297	0.015832036453299225	Downregulated
hsa-miR-504-5p	ACTR2	tarbase	validated	2	1	1.3862943611198906	-2.50647430026071	0.006099654072662815	Downregulated
hsa-miR-30d-3p	ACTR2	tarbase	validated	2	3	2.772588722239781	-1.8553375881771983	0.02700111852400005	Downregulated
hsa-miR-140-3p	ACTR2	tarbase	validated	2	1	1.3862943611198906	-2.962454179548215	0.04199485865002498	Downregulated
hsa-miR-4664-3p	ACTR2	tarbase	validated	2	1	1.3862943611198906	-1.4594614806800719	0.039462741358205676	Downregulated
hsa-miR-96-5p	ACTR2	tarbase	validated	2	3	2.772588722239781	-2.4025959718376946	0.031629755443427714	Downregulated
hsa-miR-4429	ACTR2	tarbase	validated	2	2	2.1972245773362196	-0.5664366059881719	0.004784821584820747	Downregulated
hsa-miR-30e-3p	ACTR2	tarbase	validated	2	3	2.772588722239781	-1.6288796988889724	0.008495163583662362	Downregulated
hsa-miR-182-3p	ACTR2	tarbase	validated	2	1	1.3862943611198906	-0.6243729703775556	0.04116822971426882	Downregulated
hsa-miR-320d	ACTR2	tarbase	validated	2	3	2.772588722239781	-1.0797258255862423	0.024733854181366043	Downregulated
hsa-miR-138-5p	ACTR2	tarbase	validated	2	1	1.3862943611198906	-1.8665635678917654	0.02741580295446329	Downregulated
hsa-miR-148b-3p	ACTR2	tarbase	validated	2	1	1.3862943611198906	-1.6882703436468804	0.049681200503604486	Downregulated
hsa-miR-221-5p	ACTR2	tarbase	validated	2	1	1.3862943611198906	-1.168825186340939	0.032976895628497004	Downregulated
hsa-miR-27b-3p	ACTR2	tarbase	validated	2	1	1.3862943611198906	-0.5495286265436714	0.03670937780989334	Downregulated
hsa-miR-452-5p	ACTR2	tarbase	validated	2	1	1.3862943611198906	-0.7346261669726649	0.028950956008164216	Downregulated
hsa-miR-548ah-5p	ACTR2	tarbase	validated	2	4	3.2188758248682006	1.3785998795401455	0.02935669545759447	Upregulated
hsa-miR-6832-5p	ACTR2	tarbase	validated	2	1	1.3862943611198906	-3.695125069406581	0.008745683872373775	Downregulated
hsa-miR-30c-5p	ACTR2	tarbase	validated	2	1	1.3862943611198906	-1.0972262833618356	0.04338202367466875	Downregulated
hsa-miR-125a-5p	ACTR2	tarbase	validated	2	2	2.1972245773362196	-2.8050968568923125	0.003477107042912394	Downregulated
hsa-miR-455-3p	ACTR2	tarbase	validated	2	1	1.3862943611198906	-1.7731575006296574	0.031919663863489406	Downregulated
hsa-miR-296-3p	ACTR2	tarbase	validated	2	1	1.3862943611198906	-3.244906973921089	0.0039963958726730205	Downregulated
hsa-miR-99b-5p	ACTR2	tarbase	validated	2	1	1.3862943611198906	-1.5365163383545533	0.03931256687431597	Downregulated
hsa-miR-197-3p	ACTR2	tarbase	validated	2	1	1.3862943611198906	-2.959616769470278	0.022928741780575367	Downregulated
hsa-miR-200a-3p	ACTR2	tarbase	validated	2	1	1.3862943611198906	-2.046040248286594	0.009543685854645448	Downregulated
hsa-miR-365b-3p	ACTR2	tarbase	validated	2	1	1.3862943611198906	-1.8590595868433768	0.04577939639776014	Downregulated
hsa-miR-484	ACTR2	tarbase	validated	2	1	1.3862943611198906	-2.2592562655059316	0.022634178827051075	Downregulated
hsa-miR-126-3p	ACTR2	tarbase	validated	2	1	1.3862943611198906	-1.53281635969649	0.017019869500305505	Downregulated
hsa-miR-126-5p	ACTR2	tarbase	validated	2	2	2.1972245773362196	-0.5515375873341264	0.026940333315869796	Downregulated
hsa-miR-1271-5p	ACTR2	tarbase	validated	2	4	3.2188758248682006	-0.76946518591844415	0.03908483894658275	Downregulated
hsa-miR-218-5p	ACTR2	tarbase	validated	2	2	2.1972245773362196	-1.8289556608206685	0.014503055064938961	Downregulated
hsa-miR-155-5p	ACTR2	tarbase	validated	2	3	2.772588722239781	-1.021964741245674	0.01558292268635705	Downregulated
hsa-miR-129-2-3p	ACTR2	tarbase	validated	2	1	1.3862943611198906	-2.0792121861555692	0.03371121333749034	Downregulated
hsa-miR-192-5p	ACTR2	tarbase	validated	2	2	2.1972245773362196	-3.4839066758818444	0.048619499687803915	Downregulated
hsa-let-7a-5p	SF3B1	tarbase	validated	2	1	1.3862943611198906	-1.8671551964879	0.033971585587598385	Downregulated
hsa-let-7b-5p	SF3B1	tarbase	validated	2	3	2.772588722239781	-2.3256103397608294	0.03980617234390229	Downregulated
hsa-let-7c-5p	SF3B1	tarbase	validated	2	1	1.3862943611198906	0.13278293823600906	0.04317069987393916	Upregulated
hsa-let-7d-5p	SF3B1	tarbase	validated	2	2	2.1972245773362196	-2.19041635513007	0.04222228684835136	Downregulated
[truncated: 5,102 more rows]
