# Supplementary material for: Conserved Blood Transcriptome Patterns Highlight microRNA and Hub Gene Drivers of Neurodegeneration
Source: Genes (Basel). 2025 Oct 10;16(10):1178. doi: 10.3390/genes16101178 (PMC12562450; doi:10.3390/genes16101178)
Supplement: Supplementary file 1 [file genes-16-01178-s001.zip › Dataset S5.Hub Gene and miRNA Interaction 3.csv]

miRNA	gene	database	type	validation_score	database_count	enrichment_score	log2FC	p_value	regulation
hsa-miR-19a-3p	PTEN	mirecords	validated	2	8	4.394449154672439	-2.4882200718224445	0.043732162623200566	Downregulated
hsa-miR-214-3p	PTEN	mirecords	validated	2	5	3.58351893845611	-2.429178299505724	0.014338387069292368	Downregulated
hsa-miR-21-5p	PTEN	mirecords	validated	2	3	2.772588722239781	-2.975696129654091	0.018727642711251977	Downregulated
hsa-miR-22-3p	PTEN	mirecords	validated	2	7	4.1588830833596715	-1.6457716378896863	0.0013944667053874583	Downregulated
hsa-miR-494-3p	PTEN	mirecords	validated	2	8	4.394449154672439	-2.8869583760987187	0.026847942855674774	Downregulated
hsa-miR-222-3p	PTEN	mirecords	validated	2	5	3.58351893845611	-0.34057284932718	0.025757711638230832	Downregulated
hsa-miR-221-3p	PTEN	mirecords	validated	2	5	3.58351893845611	-2.3145691426559503	0.008633741453289986	Downregulated
hsa-miR-29a-3p	PTEN	mirecords	validated	2	8	4.394449154672439	-3.0183745803072437	0.03308561738254503	Downregulated
hsa-miR-29a-3p	CDC42	mirecords	validated	2	8	4.394449154672439	-1.610676009722157	0.02748458466981538	Downregulated
hsa-miR-29c-3p	CDC42	mirecords	validated	2	7	4.1588830833596715	-3.8352161346623923	0.046952015142655006	Downregulated
hsa-miR-29b-3p	CDC42	mirecords	validated	2	8	4.394449154672439	-2.787389552471301	0.004642140279058367	Downregulated
hsa-miR-155-5p	RHOA	mirecords	validated	2	3	2.772588722239781	-0.7082347477287362	0.048708669642684985	Downregulated
hsa-miR-133a-3p	RHOA	mirecords	validated	2	3	2.772588722239781	-2.645338722225387	0.019662095832871276	Downregulated
hsa-miR-31-5p	RHOA	mirecords	validated	2	4	3.2188758248682006	-0.7906313730771733	0.004046042491681874	Downregulated
hsa-miR-17-92	HIF1A	mirecords	validated	2	1	1.3862943611198906	-2.2435380632488258	0.04486209138738923	Downregulated
hsa-miR-21-5p	pten	mirecords	validated	2	1	1.3862943611198906	-0.5203296252732516	0.02757897772220895	Downregulated
hsa-miR-155-5p	MyD88	mirecords	validated	2	1	1.3862943611198906	-0.5586741056639923	0.023836303132353354	Downregulated
hsa-miR-9-5p	NFKB1	mirecords	validated	2	5	3.58351893845611	-1.2793430548041247	0.015684553886763753	Downregulated
hsa-miR-133a-3p	CDC42	mirtarbase	validated	2	2	2.1972245773362196	0.4842566816132803	0.012659774396801368	Upregulated
hsa-miR-224-5p	CDC42	mirtarbase	validated	2	2	2.1972245773362196	-0.9073222971097432	0.025275513752130795	Downregulated
hsa-miR-185-5p	CDC42	mirtarbase	validated	2	8	4.394449154672439	-0.3020519723373578	0.009338035692460837	Downregulated
hsa-miR-137	CDC42	mirtarbase	validated	2	1	1.3862943611198906	-2.1988820095263026	0.0027070078467950225	Downregulated
hsa-miR-216a-5p	CDC42	mirtarbase	validated	2	2	2.1972245773362196	-1.5274009124812227	0.03922028243518435	Downregulated
hsa-miR-330-3p	CDC42	mirtarbase	validated	2	4	3.2188758248682006	-2.849589253225365	0.02618771803472191	Downregulated
hsa-miR-608	CDC42	mirtarbase	validated	2	3	2.772588722239781	-2.8113653328719455	0.0177167704901658	Downregulated
hsa-miR-29b-3p	CDC42	mirtarbase	validated	2	8	4.394449154672439	-1.7757945183888513	0.035011647268198436	Downregulated
hsa-miR-29c-3p	CDC42	mirtarbase	validated	2	7	4.1588830833596715	-0.17513967007130016	0.039228422338375826	Downregulated
hsa-miR-29a-3p	CDC42	mirtarbase	validated	2	8	4.394449154672439	-1.1643179588512105	0.023296621659304947	Downregulated
hsa-miR-195-5p	CDC42	mirtarbase	validated	2	6	3.8918202981106265	-0.18570674178183322	0.019792979183606806	Downregulated
hsa-miR-375	CDC42	mirtarbase	validated	2	1	1.3862943611198906	-0.1876366479992171	0.04071852374169976	Downregulated
hsa-miR-1-3p	CDC42	mirtarbase	validated	2	3	2.772588722239781	-2.691008580470445	0.006992044372716919	Downregulated
hsa-miR-93-3p	CDC42	mirtarbase	validated	2	2	2.1972245773362196	-3.490289658477509	0.034766789061017336	Downregulated
hsa-miR-484	CDC42	mirtarbase	validated	2	2	2.1972245773362196	-1.6630970857701075	0.04884224784281105	Downregulated
hsa-miR-106b-5p	CDC42	mirtarbase	validated	2	2	2.1972245773362196	-1.0471344323712848	0.02174008177383803	Downregulated
hsa-miR-133b	CDC42	mirtarbase	validated	2	2	2.1972245773362196	-2.7268167942902997	0.004262398864608258	Downregulated
hsa-miR-204-5p	CDC42	mirtarbase	validated	2	4	3.2188758248682006	-1.23959276102742	0.01185529142781161	Downregulated
hsa-miR-20a-3p	CDC42	mirtarbase	validated	2	4	3.2188758248682006	-1.168825186340939	0.019835530377458784	Downregulated
hsa-miR-1207-3p	CDC42	mirtarbase	validated	2	1	1.3862943611198906	-0.0479873874716823	0.021236605940619484	Downregulated
hsa-miR-3914	CDC42	mirtarbase	validated	2	1	1.3862943611198906	0.2198096895213011	0.023200091015547517	Upregulated
hsa-miR-3591-3p	CDC42	mirtarbase	validated	2	1	1.3862943611198906	-1.6813031411222363	0.004465090807527303	Downregulated
hsa-miR-21-3p	CDC42	mirtarbase	validated	2	2	2.1972245773362196	0.4560808015281921	0.049855839635944	Upregulated
hsa-miR-107	CDC42	mirtarbase	validated	2	4	3.2188758248682006	-1.1714802107561424	0.046874248595675454	Downregulated
hsa-miR-30c-5p	CDC42	mirtarbase	validated	2	1	1.3862943611198906	-2.2622472586478306	0.029428403276717294	Downregulated
ebv-miR-BART10-3p	CDC42	mirtarbase	validated	2	1	1.3862943611198906	-2.1725707758626553	0.03387039900710807	Downregulated
hsa-miR-6132	CDC42	mirtarbase	validated	2	2	2.1972245773362196	-1.4891663199738845	0.010934396692318844	Downregulated
hsa-miR-31-5p	RHOA	mirtarbase	validated	2	4	3.2188758248682006	-1.7743334854480897	0.03269590641721152	Downregulated
hsa-miR-122-5p	RHOA	mirtarbase	validated	2	3	2.772588722239781	0.09385763524438384	0.049567414187360555	Upregulated
hsa-miR-155-5p	RHOA	mirtarbase	validated	2	3	2.772588722239781	-2.044696480057428	0.03739389867009595	Downregulated
hsa-miR-185-5p	RHOA	mirtarbase	validated	2	5	3.58351893845611	-2.8608254937060575	0.02615341421402991	Downregulated
hsa-miR-31-3p	RHOA	mirtarbase	validated	2	1	1.3862943611198906	-0.5389281143102983	0.009639898127177731	Downregulated
hsa-miR-200c-3p	RHOA	mirtarbase	validated	2	5	3.58351893845611	-2.2419258330655825	0.010186852909857408	Downregulated
hsa-miR-375	RHOA	mirtarbase	validated	2	1	1.3862943611198906	-0.16874400283629232	0.017130514670163393	Downregulated
hsa-miR-124-3p	RHOA	mirtarbase	validated	2	2	2.1972245773362196	-1.8278977281743103	0.044187082372372975	Downregulated
hsa-miR-320c	RHOA	mirtarbase	validated	2	1	1.3862943611198906	-3.1881440599293756	0.00361068901931867	Downregulated
hsa-miR-146b-5p	RHOA	mirtarbase	validated	2	1	1.3862943611198906	-0.789664795923349	0.03665545311034657	Downregulated
hsa-miR-221-3p	RHOA	mirtarbase	validated	2	3	2.772588722239781	-2.070745674406563	0.006472135320305825	Downregulated
hsa-miR-133b	RHOA	mirtarbase	validated	2	1	1.3862943611198906	-1.812998692600709	0.03486673095216975	Downregulated
hsa-miR-3613-3p	RHOA	mirtarbase	validated	2	4	3.2188758248682006	-0.44696281923715686	0.04140378812979907	Downregulated
hsa-miR-4446-3p	RHOA	mirtarbase	validated	2	3	2.772588722239781	-2.8915977244237734	0.021395213497104125	Downregulated
hsa-miR-1304-3p	RHOA	mirtarbase	validated	2	2	2.1972245773362196	-2.3412043347039235	0.026003950013080614	Downregulated
hsa-miR-125a-3p	RHOA	mirtarbase	validated	2	5	3.58351893845611	-3.8298220512487413	0.037446169210597874	Downregulated
hsa-miR-340-5p	RHOA	mirtarbase	validated	2	5	3.58351893845611	-3.279902648738564	0.006634376000612974	Downregulated
hsa-miR-218-5p	RHOA	mirtarbase	validated	2	3	2.772588722239781	-0.703287467515673	0.0407119992193766	Downregulated
hsa-miR-4722-5p	RHOA	mirtarbase	validated	2	1	1.3862943611198906	-0.7890034750117821	0.03523407191806473	Downregulated
hsa-miR-592	RHOA	mirtarbase	validated	2	2	2.1972245773362196	-2.1610287859284405	0.0176371829204727	Downregulated
hsa-miR-3678-3p	RHOA	mirtarbase	validated	2	1	1.3862943611198906	0.2812047409891423	0.038075338142691185	Upregulated
hsa-miR-597-5p	RHOA	mirtarbase	validated	2	2	2.1972245773362196	-1.457885674952116	0.025945279156789184	Downregulated
hsa-miR-6778-5p	RHOA	mirtarbase	validated	2	1	1.3862943611198906	-1.424663274634986	0.01291778285522014	Downregulated
hsa-miR-1233-5p	RHOA	mirtarbase	validated	2	1	1.3862943611198906	-1.1279796161052578	0.02310073145874776	Downregulated
hsa-miR-4741	RHOA	mirtarbase	validated	2	1	1.3862943611198906	-1.9668829859781016	0.03984863303252496	Downregulated
hsa-miR-4675	RHOA	mirtarbase	validated	2	1	1.3862943611198906	-0.5126862862080683	0.005679853318724781	Downregulated
hsa-miR-4687-3p	RHOA	mirtarbase	validated	2	1	1.3862943611198906	-1.0978427794743022	0.016880586983636023	Downregulated
hsa-miR-504-3p	RHOA	mirtarbase	validated	2	1	1.3862943611198906	-0.5875384091224084	0.03906119988881983	Downregulated
hsa-miR-6499-3p	RHOA	mirtarbase	validated	2	1	1.3862943611198906	-2.6396401366870466	0.016870834620203824	Downregulated
hsa-miR-2467-3p	RHOA	mirtarbase	validated	2	1	1.3862943611198906	-1.3818124212663083	0.016673898390028627	Downregulated
hsa-miR-4721	RHOA	mirtarbase	validated	2	1	1.3862943611198906	-1.3313224633822465	0.037606511140707885	Downregulated
hsa-miR-3934-5p	RHOA	mirtarbase	validated	2	1	1.3862943611198906	-1.771292686737162	0.01580930202570744	Downregulated
hsa-miR-764	RHOA	mirtarbase	validated	2	1	1.3862943611198906	-1.5512558819537812	0.03040818424196914	Downregulated
hsa-miR-6847-5p	RHOA	mirtarbase	validated	2	1	1.3862943611198906	-1.7682608869775636	0.04882759799761698	Downregulated
hsa-miR-4779	RHOA	mirtarbase	validated	2	1	1.3862943611198906	-2.037160590608387	0.023080559128895405	Downregulated
hsa-miR-4519	RHOA	mirtarbase	validated	2	2	2.1972245773362196	-1.8996266985319994	0.006729542642831802	Downregulated
hsa-miR-2278	RHOA	mirtarbase	validated	2	4	3.2188758248682006	-0.5179106701825846	0.025593145351158458	Downregulated
hsa-miR-6509-5p	RHOA	mirtarbase	validated	2	1	1.3862943611198906	-2.450892021309668	0.04873281029541977	Downregulated
hsa-miR-2054	RHOA	mirtarbase	validated	2	2	2.1972245773362196	-2.1781890168508067	0.00280310687655583	Downregulated
hsa-miR-331-5p	RHOA	mirtarbase	validated	2	2	2.1972245773362196	-0.7434514434155265	0.03716165115102194	Downregulated
hsa-miR-577	RHOA	mirtarbase	validated	2	6	3.8918202981106265	-0.430175302585031	0.021815216401824728	Downregulated
hsa-miR-4753-5p	RHOA	mirtarbase	validated	2	3	2.772588722239781	-2.500424720126758	0.044192890416830784	Downregulated
hsa-miR-1252-3p	RHOA	mirtarbase	validated	2	1	1.3862943611198906	-1.8620959966396564	0.0032392576802521946	Downregulated
hsa-miR-3646	RHOA	mirtarbase	validated	2	4	3.2188758248682006	-0.819697134797982	0.011563562064897271	Downregulated
hsa-miR-6768-3p	RHOA	mirtarbase	validated	2	2	2.1972245773362196	-0.4843974291465012	0.012965420242166147	Downregulated
hsa-miR-1227-5p	RHOA	mirtarbase	validated	2	1	1.3862943611198906	-1.595054051110306	0.010522669351659717	Downregulated
hsa-miR-3187-3p	RHOA	mirtarbase	validated	2	3	2.772588722239781	-0.3991651735330288	0.03613915496901609	Downregulated
hsa-miR-6881-5p	RHOA	mirtarbase	validated	2	2	2.1972245773362196	0.2006114512741375	0.01855551870702766	Upregulated
hsa-miR-128-2-5p	RHOA	mirtarbase	validated	2	2	2.1972245773362196	0.5863605202874949	0.03276915669278242	Upregulated
hsa-miR-128-1-5p	RHOA	mirtarbase	validated	2	3	2.772588722239781	-1.2726885149822271	0.013540832285303624	Downregulated
hsa-miR-6845-5p	RHOA	mirtarbase	validated	2	1	1.3862943611198906	1.128810071603937	0.029250900925369937	Upregulated
hsa-miR-6877-5p	RHOA	mirtarbase	validated	2	1	1.3862943611198906	-1.9525845559301038	0.002238504635170102	Downregulated
hsa-miR-6762-5p	RHOA	mirtarbase	validated	2	1	1.3862943611198906	-4.532304302124506	0.03951263200934045	Downregulated
hsa-miR-4529-5p	RHOA	mirtarbase	validated	2	3	2.772588722239781	-1.018915046945545	0.011800376624101775	Downregulated
hsa-miR-5583-3p	RHOA	mirtarbase	validated	2	1	1.3862943611198906	0.08516999862570418	0.039075660052942114	Upregulated
hsa-miR-4517	RHOA	mirtarbase	validated	2	1	1.3862943611198906	-1.003753604150862	0.014431931314291432	Downregulated
hsa-miR-3936	RHOA	mirtarbase	validated	2	1	1.3862943611198906	-2.7027864503807746	0.04132830885634758	Downregulated
hsa-miR-607	RHOA	mirtarbase	validated	2	1	1.3862943611198906	-2.7122826360333656	0.010610557584557683	Downregulated
hsa-miR-7110-3p	RHOA	mirtarbase	validated	2	1	1.3862943611198906	-1.5952003934103014	0.034483287596609444	Downregulated
hsa-miR-6769b-3p	RHOA	mirtarbase	validated	2	1	1.3862943611198906	-0.6016958737037094	0.020170857260469348	Downregulated
hsa-miR-4723-3p	RHOA	mirtarbase	validated	2	1	1.3862943611198906	0.15682509761167607	0.006213892721105367	Upregulated
hsa-miR-3183	RHOA	mirtarbase	validated	2	1	1.3862943611198906	-2.1699456039891345	0.018733842256711798	Downregulated
hsa-miR-483-3p	RHOA	mirtarbase	validated	2	1	1.3862943611198906	-4.267721460228429	0.007887159002246336	Downregulated
hsa-miR-6800-3p	RHOA	mirtarbase	validated	2	1	1.3862943611198906	0.1929339043941536	0.04052723930240609	Upregulated
hsa-miR-548z	RHOA	mirtarbase	validated	2	2	2.1972245773362196	-1.5866721512868196	0.009591184226563201	Downregulated
hsa-miR-548h-3p	RHOA	mirtarbase	validated	2	2	2.1972245773362196	-2.4055493439590627	0.01805814034561627	Downregulated
hsa-miR-548d-3p	RHOA	mirtarbase	validated	2	4	3.2188758248682006	-2.2542698330269793	0.014356943710241467	Downregulated
hsa-miR-548bb-3p	RHOA	mirtarbase	validated	2	1	1.3862943611198906	-0.9344750782904201	0.03429065379314125	Downregulated
hsa-miR-548ac	RHOA	mirtarbase	validated	2	2	2.1972245773362196	-2.471278533884534	0.01126350463507697	Downregulated
hsa-miR-200b-3p	RHOA	mirtarbase	validated	2	5	3.58351893845611	-1.071216583388419	0.012803479553665967	Downregulated
hsa-miR-146a-5p	RHOA	mirtarbase	validated	2	2	2.1972245773362196	-0.8414700474668602	0.024229076181771236	Downregulated
hsa-miR-490-3p	RHOA	mirtarbase	validated	2	1	1.3862943611198906	-2.071587267949451	0.027806715621147306	Downregulated
hsa-miR-101-3p	RHOA	mirtarbase	validated	2	4	3.2188758248682006	-1.9507234460037282	0.04026260891417042	Downregulated
hsa-miR-133a-5p	RHOA	mirtarbase	validated	2	1	1.3862943611198906	0.6866265862024981	0.022039254287723454	Upregulated
hsa-miR-200b-5p	RHOA	mirtarbase	validated	2	1	1.3862943611198906	-1.9617584067566334	0.017801512568257752	Downregulated
hsa-miR-483-5p	RHOA	mirtarbase	validated	2	3	2.772588722239781	-2.9505346680868585	0.04492391415988095	Downregulated
hsa-miR-4456	RHOA	mirtarbase	validated	2	2	2.1972245773362196	-2.0581424902745558	0.0072231754134409135	Downregulated
hsa-miR-4520-2-3p	RHOA	mirtarbase	validated	2	1	1.3862943611198906	-1.5343100617993453	0.01934408734738827	Downregulated
hsa-miR-4520-3p	RHOA	mirtarbase	validated	2	1	1.3862943611198906	-1.6951056492848204	0.047813606215408075	Downregulated
hsa-miR-4640-5p	RHOA	mirtarbase	validated	2	1	1.3862943611198906	-1.170201023630352	0.035392126677325	Downregulated
hsa-miR-4725-5p	RHOA	mirtarbase	validated	2	1	1.3862943611198906	-2.0467866769463114	0.02031207008380443	Downregulated
hsa-miR-4726-5p	RHOA	mirtarbase	validated	2	1	1.3862943611198906	-1.777586881994985	0.026130823307903485	Downregulated
hsa-miR-504-5p	RHOA	mirtarbase	validated	2	2	2.1972245773362196	-0.5241627386326528	0.039232945956988265	Downregulated
hsa-miR-541-3p	RHOA	mirtarbase	validated	2	2	2.1972245773362196	-1.2946247349973246	0.029732646832941103	Downregulated
hsa-miR-6508-3p	RHOA	mirtarbase	validated	2	1	1.3862943611198906	-1.6664263106300823	0.039807368032867094	Downregulated
hsa-miR-654-5p	RHOA	mirtarbase	validated	2	2	2.1972245773362196	0.2540686527566163	0.022501145323971287	Upregulated
hsa-miR-6733-3p	RHOA	mirtarbase	validated	2	1	1.3862943611198906	-3.0669529221304455	0.04069806869281456	Downregulated
hsa-miR-6769a-5p	RHOA	mirtarbase	validated	2	1	1.3862943611198906	-1.203771843063249	0.02587849679356441	Downregulated
hsa-miR-6769b-5p	RHOA	mirtarbase	validated	2	1	1.3862943611198906	-2.613538013623863	0.0016832930671516807	Downregulated
hsa-miR-6816-3p	RHOA	mirtarbase	validated	2	1	1.3862943611198906	-0.6909047117676496	0.03896997951646336	Downregulated
hsa-miR-92a-2-5p	RHOA	mirtarbase	validated	2	1	1.3862943611198906	-3.12082892417809	0.02629845983628184	Downregulated
hsa-miR-133a-3p	RHOA	mirtarbase	validated	2	3	2.772588722239781	-2.049621681716333	0.013436927410541102	Downregulated
ebv-miR-BART7-3p	RHOA	mirtarbase	validated	2	1	1.3862943611198906	-1.776212987379936	0.040560948832426225	Downregulated
hsa-miR-27a-3p	RHOA	mirtarbase	validated	2	2	2.1972245773362196	-0.03254310048208042	0.03647805024287663	Downregulated
hsa-miR-21-3p	RHOA	mirtarbase	validated	2	1	1.3862943611198906	-1.413646986761226	0.008529765274142845	Downregulated
hsa-miR-140-3p	RHOA	mirtarbase	validated	2	4	3.2188758248682006	2.320853368879594	0.026481899104779588	Upregulated
hsa-miR-20a-5p	HIF1A	mirtarbase	validated	2	5	3.58351893845611	-1.8856301023931734	0.032139548639766875	Downregulated
hsa-miR-519c-3p	HIF1A	mirtarbase	validated	2	4	3.2188758248682006	-1.4708523703848808	0.02376233740570024	Downregulated
hsa-miR-20b-5p	HIF1A	mirtarbase	validated	2	6	3.8918202981106265	-1.547270819965796	0.008747924039373176	Downregulated
hsa-miR-107	HIF1A	mirtarbase	validated	2	2	2.1972245773362196	-0.47169238692081783	0.024736218007281423	Downregulated
hsa-miR-18a-5p	HIF1A	mirtarbase	validated	2	8	4.394449154672439	-1.6797476637520838	0.0384849119654391	Downregulated
hsa-miR-17-5p	HIF1A	mirtarbase	validated	2	6	3.8918202981106265	-0.36220883693782646	0.017138900362420828	Downregulated
hsa-miR-424-5p	HIF1A	mirtarbase	validated	2	2	2.1972245773362196	-2.35995963323862	0.005008969359332696	Downregulated
hsa-miR-199a-5p	HIF1A	mirtarbase	validated	2	5	3.58351893845611	-1.167063819558386	0.018763526488794015	Downregulated
hsa-miR-138-5p	HIF1A	mirtarbase	validated	2	3	2.772588722239781	-0.27930090109846817	0.03991715128673241	Downregulated
hsa-miR-199b-5p	HIF1A	mirtarbase	validated	2	4	3.2188758248682006	-0.9704482501884795	0.007110979219200089	Downregulated
hsa-miR-33a-5p	HIF1A	mirtarbase	validated	2	4	3.2188758248682006	-2.2935323315874756	0.04169283790816553	Downregulated
hsa-miR-106b-3p	HIF1A	mirtarbase	validated	2	1	1.3862943611198906	-0.2789296356574893	0.018255307122832166	Downregulated
hsa-let-7b-5p	HIF1A	mirtarbase	validated	2	2	2.1972245773362196	-0.393279038544315	0.013404432667652146	Downregulated
hsa-miR-210-3p	HIF1A	mirtarbase	validated	2	3	2.772588722239781	-1.096979173409947	0.015056371601996944	Downregulated
hsa-miR-3121-3p	HIF1A	mirtarbase	validated	2	4	3.2188758248682006	0.9415838627158277	0.02795430301083252	Upregulated
hsa-miR-3668	HIF1A	mirtarbase	validated	2	1	1.3862943611198906	-1.1406111876495366	0.006309401955222711	Downregulated
hsa-miR-6815-3p	HIF1A	mirtarbase	validated	2	2	2.1972245773362196	-0.5001264174987876	0.04310475299274549	Downregulated
hsa-miR-589-3p	HIF1A	mirtarbase	validated	2	4	3.2188758248682006	-3.283789714033079	0.008507972110062838	Downregulated
hsa-miR-889-3p	HIF1A	mirtarbase	validated	2	4	3.2188758248682006	-2.9639047282485382	0.011642963273450734	Downregulated
hsa-miR-935	HIF1A	mirtarbase	validated	2	4	3.2188758248682006	-1.6126957139289018	0.008018377609085293	Downregulated
hsa-miR-1910-3p	HIF1A	mirtarbase	validated	2	1	1.3862943611198906	-0.5866770154861294	0.02675839728070423	Downregulated
hsa-miR-3074-3p	HIF1A	mirtarbase	validated	2	2	2.1972245773362196	-2.1060762263889607	0.006184375637909398	Downregulated
hsa-miR-5094	HIF1A	mirtarbase	validated	2	1	1.3862943611198906	-2.4165998779264273	0.013245050300611183	Downregulated
hsa-miR-6511a-5p	HIF1A	mirtarbase	validated	2	1	1.3862943611198906	-1.5442075965169801	0.00809008726500906	Downregulated
hsa-miR-6755-5p	HIF1A	mirtarbase	validated	2	1	1.3862943611198906	-0.6626397341753334	0.011642156906425952	Downregulated
hsa-miR-6806-5p	HIF1A	mirtarbase	validated	2	1	1.3862943611198906	0.4354135622734632	0.016140666826395318	Upregulated
hsa-miR-93-5p	HIF1A	mirtarbase	validated	2	7	4.1588830833596715	-2.1375419324954743	0.02548651232500561	Downregulated
hsa-miR-106a-5p	HIF1A	mirtarbase	validated	2	5	3.58351893845611	-0.015989944300115688	0.018584527441300455	Downregulated
hsa-miR-106b-5p	HIF1A	mirtarbase	validated	2	5	3.58351893845611	-0.7509750335752168	0.019531149779912087	Downregulated
hsa-miR-519d-3p	HIF1A	mirtarbase	validated	2	4	3.2188758248682006	-0.9982621139140022	0.02687562506599352	Downregulated
hsa-miR-4282	HIF1A	mirtarbase	validated	2	5	3.58351893845611	-2.25285197483758	0.031462667217245326	Downregulated
hsa-miR-8055	HIF1A	mirtarbase	validated	2	2	2.1972245773362196	-0.5226699488526001	0.04944004310807214	Downregulated
hsa-miR-153-5p	HIF1A	mirtarbase	validated	2	2	2.1972245773362196	-2.80334188873362	0.012477930452674629	Downregulated
hsa-miR-18b-5p	HIF1A	mirtarbase	validated	2	8	4.394449154672439	-1.0420900527682222	0.02342526270961389	Downregulated
hsa-miR-3662	HIF1A	mirtarbase	validated	2	3	2.772588722239781	-3.3816829747372186	0.010347304238006474	Downregulated
hsa-miR-4735-3p	HIF1A	mirtarbase	validated	2	4	3.2188758248682006	-1.5733240404457594	0.04804281867761165	Downregulated
hsa-miR-576-3p	HIF1A	mirtarbase	validated	2	2	2.1972245773362196	-2.876837667154989	0.011052878852933646	Downregulated
hsa-miR-151a-3p	HIF1A	mirtarbase	validated	2	3	2.772588722239781	-0.4163086968545189	0.004360707223648206	Downregulated
hsa-miR-5681b	HIF1A	mirtarbase	validated	2	1	1.3862943611198906	-1.9189763269657822	0.010147477887105197	Downregulated
hsa-miR-155-5p	HIF1A	mirtarbase	validated	2	4	3.2188758248682006	-0.2515475767911606	0.04873121540457942	Downregulated
hsa-miR-5692a	HIF1A	mirtarbase	validated	2	3	2.772588722239781	-0.12550726329459505	0.037900732084177435	Downregulated
hsa-miR-22-3p	HIF1A	mirtarbase	validated	2	3	2.772588722239781	-0.5058431643265695	0.02340805764612742	Downregulated
hsa-miR-21-5p	HIF1A	mirtarbase	validated	2	2	2.1972245773362196	-2.4314206685549555	0.005607118921820075	Downregulated
hsa-miR-5089-3p	HIF1A	mirtarbase	validated	2	1	1.3862943611198906	-1.5038915182392059	0.026491935909958558	Downregulated
hsa-miR-4662a-5p	HIF1A	mirtarbase	validated	2	1	1.3862943611198906	-2.061950524602901	0.029309067939175294	Downregulated
hsa-miR-1322	HIF1A	mirtarbase	validated	2	3	2.772588722239781	-0.9371616528534912	0.0023421126098837706	Downregulated
hsa-miR-509-5p	HIF1A	mirtarbase	validated	2	1	1.3862943611198906	-2.957541040531765	0.035884965938515964	Downregulated
hsa-miR-509-3-5p	HIF1A	mirtarbase	validated	2	1	1.3862943611198906	-0.6774663976710403	0.02588623004499823	Downregulated
hsa-miR-4418	HIF1A	mirtarbase	validated	2	1	1.3862943611198906	-2.3007625737092767	0.04904760304442607	Downregulated
hsa-miR-6807-3p	HIF1A	mirtarbase	validated	2	1	1.3862943611198906	-2.694227719682534	0.0441994561587926	Downregulated
hsa-miR-217	HIF1A	mirtarbase	validated	2	1	1.3862943611198906	-1.2895247056213783	0.037282489174278455	Downregulated
hsa-miR-4799-5p	HIF1A	mirtarbase	validated	2	1	1.3862943611198906	-0.4176531747540002	0.034819505704566836	Downregulated
hsa-miR-4463	HIF1A	mirtarbase	validated	2	2	2.1972245773362196	-2.4915760137342553	0.022688763645477596	Downregulated
hsa-miR-4499	HIF1A	mirtarbase	validated	2	2	2.1972245773362196	-1.6964719987026233	0.044139000422554094	Downregulated
hsa-miR-329-5p	HIF1A	mirtarbase	validated	2	1	1.3862943611198906	-0.7610747705002119	0.03346822278038599	Downregulated
hsa-miR-4748	HIF1A	mirtarbase	validated	2	1	1.3862943611198906	-1.5838175281324751	0.013884244651999327	Downregulated
hsa-miR-4464	HIF1A	mirtarbase	validated	2	1	1.3862943611198906	-0.9636156332007886	0.007155175764579326	Downregulated
hsa-miR-449c-5p	HIF1A	mirtarbase	validated	2	2	2.1972245773362196	-0.7760915762531888	0.014922552461503074	Downregulated
hsa-miR-34b-5p	HIF1A	mirtarbase	validated	2	2	2.1972245773362196	-2.0211832794958866	0.010859462446765975	Downregulated
hsa-miR-2682-5p	HIF1A	mirtarbase	validated	2	1	1.3862943611198906	-1.4942018808895663	0.010309835609281438	Downregulated
hsa-miR-940	HIF1A	mirtarbase	validated	2	3	2.772588722239781	-1.9922806867995844	0.014785920037887992	Downregulated
hsa-miR-6893-5p	HIF1A	mirtarbase	validated	2	1	1.3862943611198906	-2.7626127377104996	0.01090635778894648	Downregulated
hsa-miR-6808-5p	HIF1A	mirtarbase	validated	2	1	1.3862943611198906	-1.6720799255955117	0.0028435311804059895	Downregulated
hsa-miR-106a-3p	HIF1A	mirtarbase	validated	2	1	1.3862943611198906	-1.474819696374915	0.030654343371978032	Downregulated
hsa-miR-299-5p	HIF1A	mirtarbase	validated	2	2	2.1972245773362196	-1.6288796988889724	0.01860372821753845	Downregulated
hsa-miR-4470	HIF1A	mirtarbase	validated	2	1	1.3862943611198906	0.510467479732053	0.021571684889728205	Upregulated
hsa-miR-4487	HIF1A	mirtarbase	validated	2	1	1.3862943611198906	-2.6428149591395975	0.012451498065609485	Downregulated
hsa-miR-558	HIF1A	mirtarbase	validated	2	3	2.772588722239781	-2.562385831988511	0.045325298930751164	Downregulated
hsa-miR-3160-3p	HIF1A	mirtarbase	validated	2	1	1.3862943611198906	-2.109629004918904	0.01769575040251948	Downregulated
hsa-miR-3128	HIF1A	mirtarbase	validated	2	4	3.2188758248682006	0.7561276119190001	0.018124721721746027	Upregulated
hsa-miR-625-3p	HIF1A	mirtarbase	validated	2	3	2.772588722239781	-1.5571563903911052	0.0364788024071604	Downregulated
hsa-miR-548ah-5p	HIF1A	mirtarbase	validated	2	2	2.1972245773362196	0.8872189436797533	0.03740311944507994	Upregulated
hsa-miR-3609	HIF1A	mirtarbase	validated	2	2	2.1972245773362196	0.8682337084792606	0.013080030916957187	Upregulated
hsa-miR-494-3p	HIF1A	mirtarbase	validated	2	4	3.2188758248682006	-0.442946588182364	0.027444034630665557	Downregulated
hsa-miR-142-5p	HIF1A	mirtarbase	validated	2	2	2.1972245773362196	-2.191031481495232	0.049597732583526524	Downregulated
hsa-miR-27a-3p	HIF1A	mirtarbase	validated	2	2	2.1972245773362196	0.4242247180575438	0.03815463136788458	Upregulated
hsa-miR-433-3p	HIF1A	mirtarbase	validated	2	3	2.772588722239781	-1.4547578343059526	0.022295564811909575	Downregulated
hsa-miR-429	HIF1A	mirtarbase	validated	2	1	1.3862943611198906	-2.550382258533059	0.03173247733851895	Downregulated
hsa-miR-338-3p	HIF1A	mirtarbase	validated	2	5	3.58351893845611	-2.1788740724614124	0.041733273050282155	Downregulated
hsa-miR-186-5p	HIF1A	mirtarbase	validated	2	2	2.1972245773362196	-1.1307278505472587	0.034801405366044494	Downregulated
hsa-miR-138-1-3p	HIF1A	mirtarbase	validated	2	1	1.3862943611198906	-2.728348306655654	0.0016775588027667255	Downregulated
hsa-miR-145-5p	HIF1A	mirtarbase	validated	2	2	2.1972245773362196	-0.471857431466268	0.018315239975461736	Downregulated
hsa-miR-200c-5p	HIF1A	mirtarbase	validated	2	1	1.3862943611198906	-2.7715315235922837	0.011900292845675724	Downregulated
hsa-miR-497-3p	HIF1A	mirtarbase	validated	2	1	1.3862943611198906	-0.007190633404853708	0.004713684303453192	Downregulated
hsa-miR-135b-5p	HIF1A	mirtarbase	validated	2	4	3.2188758248682006	-2.8069742290614195	0.04101940586091951	Downregulated
hsa-miR-31-5p	HIF1A	mirtarbase	validated	2	2	2.1972245773362196	0.6681472488459215	0.019295826223911718	Upregulated
hsa-miR-4646-5p	HIF1A	mirtarbase	validated	2	1	1.3862943611198906	-2.0784509885170923	0.04768666557502002	Downregulated
hsa-miR-373-3p	HIF1A	mirtarbase	validated	2	1	1.3862943611198906	-2.5509801880350365	0.04596075957920403	Downregulated
hsa-miR-646	HIF1A	mirtarbase	validated	2	1	1.3862943611198906	-2.648882829179456	0.006784096908755601	Downregulated
hsa-miR-130a-3p	HIF1A	mirtarbase	validated	2	3	2.772588722239781	-1.0619774982803574	0.025262748088221997	Downregulated
hsa-miR-101-3p	HIF1A	mirtarbase	validated	2	2	2.1972245773362196	-2.864764344798894	0.015243785308441147	Downregulated
hsa-miR-221-3p	HIF1A	mirtarbase	validated	2	3	2.772588722239781	0.22904436268631834	0.003179261851590127	Upregulated
hsa-miR-17-3p	HIF1A	mirtarbase	validated	2	2	2.1972245773362196	0.1735957586502912	0.014022851967485622	Upregulated
hsa-miR-92a-3p	HIF1A	mirtarbase	validated	2	2	2.1972245773362196	-0.4508194007192152	0.04782094359630719	Downregulated
hsa-miR-34a-3p	HIF1A	mirtarbase	validated	2	1	1.3862943611198906	-3.1158346746137022	0.008706118244444953	Downregulated
hsa-miR-200c-3p	HIF1A	mirtarbase	validated	2	2	2.1972245773362196	-2.1076341455070904	0.004863017623778432	Downregulated
hsa-miR-375	HIF1A	mirtarbase	validated	2	1	1.3862943611198906	-0.5555515932127497	0.04844148847414181	Downregulated
hsa-miR-346	HIF1A	mirtarbase	validated	2	1	1.3862943611198906	0.25062837732874255	0.018977553410222756	Upregulated
hsa-miR-7641	HIF1A	mirtarbase	validated	2	1	1.3862943611198906	1.9273570653989824	0.002876571418950334	Upregulated
hsa-miR-18a-3p	HIF1A	mirtarbase	validated	2	2	2.1972245773362196	-1.5128693815911882	0.01606343523343094	Downregulated
hsa-miR-31-3p	HIF1A	mirtarbase	validated	2	1	1.3862943611198906	-0.016669001375647197	0.021551674974150958	Downregulated
hsa-miR-30a-5p	HIF1A	mirtarbase	validated	2	2	2.1972245773362196	-0.18843372446508533	0.014485500062350186	Downregulated
hsa-miR-9-5p	NFKB1	mirtarbase	validated	2	5	3.58351893845611	-1.1114364329076765	0.016908051652833822	Downregulated
hsa-miR-146a-5p	NFKB1	mirtarbase	validated	2	1	1.3862943611198906	-0.7190659642155817	0.03555004279804416	Downregulated
hsa-miR-146b-5p	NFKB1	mirtarbase	validated	2	1	1.3862943611198906	-1.0366986741787054	0.030655364964157345	Downregulated
hsa-miR-15a-5p	NFKB1	mirtarbase	validated	2	2	2.1972245773362196	-2.541868856725468	0.044524651783984154	Downregulated
hsa-let-7a-5p	NFKB1	mirtarbase	validated	2	2	2.1972245773362196	-1.574294052692066	0.02695977843226865	Downregulated
hsa-miR-16-5p	NFKB1	mirtarbase	validated	2	2	2.1972245773362196	-1.8690682915156311	0.024623308860464023	Downregulated
hsa-miR-21-5p	NFKB1	mirtarbase	validated	2	2	2.1972245773362196	-0.44367213527511673	0.025130606015445665	Downregulated
hsa-miR-155-5p	NFKB1	mirtarbase	validated	2	2	2.1972245773362196	-3.4015399735094096	0.001809151797555387	Downregulated
hsa-miR-26b-5p	NFKB1	mirtarbase	validated	2	2	2.1972245773362196	-1.1045499121352498	0.011037071606377138	Downregulated
hsa-miR-92a-3p	NFKB1	mirtarbase	validated	2	2	2.1972245773362196	-1.4668569181707674	0.01618963183253072	Downregulated
hsa-miR-508-3p	NFKB1	mirtarbase	validated	2	5	3.58351893845611	-0.8999424448689707	0.039692671165335924	Downregulated
hsa-miR-199a-5p	NFKB1	mirtarbase	validated	2	2	2.1972245773362196	-2.1499070059460377	0.036536117248004304	Downregulated
hsa-miR-139-5p	NFKB1	mirtarbase	validated	2	2	2.1972245773362196	1.4093869693938395	0.03835052534472198	Upregulated
hsa-miR-138-5p	NFKB1	mirtarbase	validated	2	2	2.1972245773362196	-0.251252216502585	0.022288264486473055	Downregulated
hsa-miR-9-3p	NFKB1	mirtarbase	validated	2	1	1.3862943611198906	-2.3266785224409667	0.011916234897449612	Downregulated
hsa-miR-339-3p	NFKB1	mirtarbase	validated	2	1	1.3862943611198906	-2.489514586252469	0.03710678088688292	Downregulated
hsa-miR-34a-5p	NFKB1	mirtarbase	validated	2	2	2.1972245773362196	-0.6530350876394401	0.007559084961656482	Downregulated
mmu-miR-210-3p	NFKB1	mirtarbase	validated	2	1	1.3862943611198906	-1.594345200408817	0.031102766458876434	Downregulated
hsa-miR-491-3p	NFKB1	mirtarbase	validated	2	1	1.3862943611198906	-2.1020438680892353	0.003678282883483917	Downregulated
hsa-miR-375	NFKB1	mirtarbase	validated	2	1	1.3862943611198906	-1.0470384273346833	0.021785063272109256	Downregulated
hsa-miR-644a	ACTB	mirtarbase	validated	2	1	1.3862943611198906	-3.1944712414252425	0.049858402977231896	Downregulated
hsa-miR-1-3p	ACTB	mirtarbase	validated	2	5	3.58351893845611	-1.5648337501025287	0.007543885296909139	Downregulated
hsa-miR-1307-3p	ACTB	mirtarbase	validated	2	2	2.1972245773362196	1.590539716468069	0.014698606700869279	Upregulated
hsa-miR-1303	ACTB	mirtarbase	validated	2	1	1.3862943611198906	0.694236549762437	0.024594003716716543	Upregulated
hsa-miR-1295a	ACTB	mirtarbase	validated	2	1	1.3862943611198906	-0.7202497594157785	0.010482524481136353	Downregulated
hsa-miR-744-5p	ACTB	mirtarbase	validated	2	2	2.1972245773362196	-2.28950304644468	0.0019413651518989355	Downregulated
hsa-miR-455-3p	ACTB	mirtarbase	validated	2	2	2.1972245773362196	-1.5827966355388892	0.02504610940697603	Downregulated
hsa-miR-93-3p	ACTB	mirtarbase	validated	2	2	2.1972245773362196	-2.917465188332927	0.005485760285286233	Downregulated
hsa-miR-484	ACTB	mirtarbase	validated	2	2	2.1972245773362196	-1.4780207978890252	0.011287464619614183	Downregulated
hsa-miR-324-5p	ACTB	mirtarbase	validated	2	2	2.1972245773362196	-1.377873549933823	0.01378579939994961	Downregulated
hsa-miR-326	ACTB	mirtarbase	validated	2	1	1.3862943611198906	-0.5958955533923861	0.04769835430313833	Downregulated
hsa-miR-378a-3p	ACTB	mirtarbase	validated	2	2	2.1972245773362196	-0.6511565312026134	0.001016387744108215	Downregulated
hsa-miR-320a	ACTB	mirtarbase	validated	2	1	1.3862943611198906	-0.8579677887790347	0.04254711661930196	Downregulated
hsa-miR-222-3p	ACTB	mirtarbase	validated	2	2	2.1972245773362196	-1.1541962180980603	0.009933106479933486	Downregulated
hsa-miR-221-3p	ACTB	mirtarbase	validated	2	3	2.772588722239781	-3.1399479566020827	0.023789164465386422	Downregulated
hsa-miR-196a-5p	ACTB	mirtarbase	validated	2	3	2.772588722239781	-0.007551577705306123	0.04152800455479883	Downregulated
hsa-miR-100-5p	ACTB	mirtarbase	validated	2	1	1.3862943611198906	-2.1892664277159235	0.033332796427654104	Downregulated
hsa-miR-92a-3p	ACTB	mirtarbase	validated	2	2	2.1972245773362196	-0.3966307650799705	0.0023656372725963594	Downregulated
hsa-miR-16-5p	ACTB	mirtarbase	validated	2	2	2.1972245773362196	-1.9136110367040744	0.04409433003957384	Downregulated
hsa-let-7c-5p	ACTB	mirtarbase	validated	2	3	2.772588722239781	-1.9447920381508912	0.037079354950226844	Downregulated
hsa-let-7b-5p	ACTB	mirtarbase	validated	2	3	2.772588722239781	-2.102788143731163	0.012155799079220743	Downregulated
hsa-let-7a-5p	ACTB	mirtarbase	validated	2	3	2.772588722239781	-2.865764324414337	0.043519404086982835	Downregulated
hsa-miR-3176	ACTB	mirtarbase	validated	2	1	1.3862943611198906	-1.9848836178865705	0.032142883357591925	Downregulated
hsa-miR-145-5p	ACTB	mirtarbase	validated	2	7	4.1588830833596715	-3.285511424829906	0.03378458671295084	Downregulated
hsa-miR-548t-3p	ACTB	mirtarbase	validated	2	1	1.3862943611198906	-0.46126421719501254	0.03414218111103401	Downregulated
hsa-miR-548aa	ACTB	mirtarbase	validated	2	1	1.3862943611198906	-0.48197330955620665	0.041341412491630765	Downregulated
hsa-miR-548ap-3p	ACTB	mirtarbase	validated	2	1	1.3862943611198906	-0.09467649034478098	0.040180122245103124	Downregulated
hsa-miR-4282	ACTB	mirtarbase	validated	2	2	2.1972245773362196	-1.3341295160833337	0.037689728308934724	Downregulated
hsa-miR-4698	ACTB	mirtarbase	validated	2	2	2.1972245773362196	0.9465432536392635	0.008938568279379978	Upregulated
hsa-miR-8063	ACTB	mirtarbase	validated	2	1	1.3862943611198906	-2.8163455688173378	0.0022782593166921286	Downregulated
hsa-miR-4289	ACTB	mirtarbase	validated	2	2	2.1972245773362196	-1.7047809067896655	0.035258345379494134	Downregulated
hsa-miR-412-3p	ACTB	mirtarbase	validated	2	2	2.1972245773362196	-2.604216631801823	0.027939213109202686	Downregulated
hsa-miR-544a	ACTB	mirtarbase	validated	2	2	2.1972245773362196	-0.9753436170866843	0.015924489615717904	Downregulated
hsa-miR-432-3p	ACTB	mirtarbase	validated	2	1	1.3862943611198906	-1.761319492596448	0.04947234138171189	Downregulated
hsa-miR-493-5p	ACTB	mirtarbase	validated	2	1	1.3862943611198906	-1.7667011978804876	0.013246768565149978	Downregulated
hsa-miR-127-5p	ACTB	mirtarbase	validated	2	1	1.3862943611198906	-1.534074065698878	0.03529701548139565	Downregulated
hsa-miR-493-3p	ACTB	mirtarbase	validated	2	3	2.772588722239781	-1.4287993848787226	0.009820311340270563	Downregulated
hsa-miR-218-5p	ACTB	mirtarbase	validated	2	2	2.1972245773362196	-0.7368625225576793	0.04162973202182912	Downregulated
hsa-miR-5572	ACTB	mirtarbase	validated	2	2	2.1972245773362196	-2.8830353028322175	0.006464950895868242	Downregulated
hsa-miR-4260	ACTB	mirtarbase	validated	2	1	1.3862943611198906	-3.3244072119315877	0.013075457225553692	Downregulated
hsa-miR-450a-2-3p	ACTB	mirtarbase	validated	2	1	1.3862943611198906	-2.2562403478595274	0.005460224759066478	Downregulated
hsa-miR-3611	ACTB	mirtarbase	validated	2	1	1.3862943611198906	0.31651036131978705	0.00759865388670005	Upregulated
hsa-miR-6803-5p	ACTB	mirtarbase	validated	2	2	2.1972245773362196	-2.9835547867507364	0.04535123913502321	Downregulated
hsa-miR-6751-5p	ACTB	mirtarbase	validated	2	2	2.1972245773362196	0.069082824623238	0.01786464212764986	Upregulated
hsa-miR-7109-5p	ACTB	mirtarbase	validated	2	2	2.1972245773362196	-1.3748767776343136	0.0362171918109525	Downregulated
hsa-miR-4665-5p	ACTB	mirtarbase	validated	2	3	2.772588722239781	-3.259939953018872	0.02496483749081381	Downregulated
hsa-miR-1275	ACTB	mirtarbase	validated	2	5	3.58351893845611	-0.07537582721813241	0.024014717529527843	Downregulated
hsa-miR-19b-3p	ACTB	mirtarbase	validated	2	2	2.1972245773362196	-2.693375803414069	0.003693094173213467	Downregulated
hsa-miR-19a-3p	ACTB	mirtarbase	validated	2	2	2.1972245773362196	-2.907130632237611	0.035058335941750556	Downregulated
hsa-miR-5010-5p	ACTB	mirtarbase	validated	2	3	2.772588722239781	-1.197278005364787	0.008910570253385233	Downregulated
hsa-miR-4525	ACTB	mirtarbase	validated	2	3	2.772588722239781	-2.2764053184297968	0.019684314815327526	Downregulated
hsa-miR-7111-5p	ACTB	mirtarbase	validated	2	2	2.1972245773362196	1.2554771733427605	0.01463570754020475	Upregulated
hsa-miR-6870-5p	ACTB	mirtarbase	validated	2	2	2.1972245773362196	0.46401932433983584	0.021128765508765357	Upregulated
hsa-miR-5698	ACTB	mirtarbase	validated	2	3	2.772588722239781	-0.1803043921402283	0.04698705495009199	Downregulated
hsa-miR-4723-5p	ACTB	mirtarbase	validated	2	3	2.772588722239781	-2.50647430026071	0.045209038215456535	Downregulated
hsa-miR-6876-3p	ACTB	mirtarbase	validated	2	1	1.3862943611198906	-3.6554877832707775	0.028673008824465798	Downregulated
hsa-miR-626	ACTB	mirtarbase	validated	2	1	1.3862943611198906	-0.644531529530363	0.02819374555302784	Downregulated
hsa-miR-520h	ACTB	mirtarbase	validated	2	1	1.3862943611198906	-1.857443125519232	0.03472385323420167	Downregulated
hsa-miR-520g-3p	ACTB	mirtarbase	validated	2	1	1.3862943611198906	-0.543764252184235	0.01660483194771223	Downregulated
hsa-miR-3973	ACTB	mirtarbase	validated	2	1	1.3862943611198906	-1.59786883509138	0.02017950215842575	Downregulated
hsa-miR-6510-3p	ACTB	mirtarbase	validated	2	1	1.3862943611198906	-0.8761350758747593	0.01971017907187343	Downregulated
hsa-miR-3529-3p	ACTB	mirtarbase	validated	2	3	2.772588722239781	-2.819269197853098	0.0024181882047560064	Downregulated
hsa-miR-6507-3p	ACTB	mirtarbase	validated	2	1	1.3862943611198906	-1.6336324636227844	0.018977781664114447	Downregulated
hsa-miR-937-5p	ACTB	mirtarbase	validated	2	1	1.3862943611198906	-1.8305354290321236	0.013679172853939235	Downregulated
hsa-miR-1200	ACTB	mirtarbase	validated	2	5	3.58351893845611	-0.24404538346614357	0.021110744574805725	Downregulated
hsa-miR-5702	ACTB	mirtarbase	validated	2	2	2.1972245773362196	-3.174157619672358	0.040174060174496845	Downregulated
hsa-miR-544b	ACTB	mirtarbase	validated	2	1	1.3862943611198906	-1.5716814542290296	0.00897964159003459	Downregulated
hsa-miR-4324	ACTB	mirtarbase	validated	2	1	1.3862943611198906	-0.8343077154920183	0.004481043218402193	Downregulated
hsa-miR-4328	ACTB	mirtarbase	validated	2	4	3.2188758248682006	-3.044911545339386	0.004259997024899349	Downregulated
hsa-miR-3613-3p	ACTB	mirtarbase	validated	2	3	2.772588722239781	-0.918578946001702	0.0038116693261545155	Downregulated
hsa-miR-605-5p	ACTB	mirtarbase	validated	2	1	1.3862943611198906	-1.1285791056025878	0.013831262995721773	Downregulated
hsa-miR-548z	ACTB	mirtarbase	validated	2	2	2.1972245773362196	-2.3755706043372276	0.021862917084246876	Downregulated
hsa-miR-548h-3p	ACTB	mirtarbase	validated	2	2	2.1972245773362196	-1.5816350780976627	0.03462362135667354	Downregulated
hsa-miR-548d-3p	ACTB	mirtarbase	validated	2	3	2.772588722239781	-2.4498804953284843	0.0025290137461852283	Downregulated
hsa-miR-548bb-3p	ACTB	mirtarbase	validated	2	1	1.3862943611198906	-2.3062553655931497	0.0492040518920403	Downregulated
hsa-miR-548ac	ACTB	mirtarbase	validated	2	2	2.1972245773362196	0.4572728788834983	0.016158169565722347	Upregulated
hsa-miR-5195-3p	ACTB	mirtarbase	validated	2	3	2.772588722239781	-2.7575290835521713	0.027141748202964666	Downregulated
hsa-miR-6772-5p	ACTB	mirtarbase	validated	2	1	1.3862943611198906	-2.5950414173401333	0.03421185912820511	Downregulated
hsa-let-7i-3p	ACTB	mirtarbase	validated	2	4	3.2188758248682006	-0.16809565234363144	0.005004481518408284	Downregulated
hsa-miR-5681a	ACTB	mirtarbase	validated	2	2	2.1972245773362196	-1.0676015075873433	0.007466053206939251	Downregulated
hsa-miR-191-3p	ACTB	mirtarbase	validated	2	1	1.3862943611198906	-3.758014384985486	0.03405607620649971	Downregulated
hsa-miR-329-5p	ACTB	mirtarbase	validated	2	2	2.1972245773362196	-2.0110934415400203	0.0314479309511371	Downregulated
hsa-miR-4464	ACTB	mirtarbase	validated	2	1	1.3862943611198906	-2.8940362420096895	0.010857784044230358	Downregulated
hsa-miR-4748	ACTB	mirtarbase	validated	2	1	1.3862943611198906	-3.358683737403735	0.027889281398151073	Downregulated
hsa-miR-3912-3p	ACTB	mirtarbase	validated	2	2	2.1972245773362196	-3.1106524366734822	0.03474638916179538	Downregulated
hsa-miR-4477a	ACTB	mirtarbase	validated	2	2	2.1972245773362196	-1.8408150968356933	0.02356999484356493	Downregulated
hsa-miR-4699-5p	ACTB	mirtarbase	validated	2	1	1.3862943611198906	-1.3517844896563291	0.03591468931385316	Downregulated
hsa-miR-525-3p	ACTB	mirtarbase	validated	2	2	2.1972245773362196	-0.46595021076197796	0.016824194296728823	Downregulated
hsa-miR-524-3p	ACTB	mirtarbase	validated	2	2	2.1972245773362196	-2.3974720545127646	0.04229402275569737	Downregulated
hsa-miR-548l	ACTB	mirtarbase	validated	2	5	3.58351893845611	0.8413403885914286	0.040330369436647744	Upregulated
hsa-miR-548n	ACTB	mirtarbase	validated	2	4	3.2188758248682006	-1.5988423050900145	0.034359608875121926	Downregulated
hsa-miR-506-3p	ACTB	mirtarbase	validated	2	1	1.3862943611198906	0.6874907899190976	0.03866328210826032	Upregulated
hsa-miR-124-3p	ACTB	mirtarbase	validated	2	2	2.1972245773362196	-0.7735551972836006	0.018017631149617956	Downregulated
hsa-miR-6738-3p	ACTB	mirtarbase	validated	2	1	1.3862943611198906	-3.2070159727034886	0.022806370758684354	Downregulated
hsa-miR-192-3p	ACTB	mirtarbase	validated	2	4	3.2188758248682006	0.4938287344174568	0.02524912791256793	Upregulated
hsa-miR-6870-3p	ACTB	mirtarbase	validated	2	1	1.3862943611198906	-0.4714414916215235	0.015127985824132339	Downregulated
hsa-miR-6872-3p	ACTB	mirtarbase	validated	2	1	1.3862943611198906	-2.476986376627627	0.04829707984533161	Downregulated
hsa-miR-216a-5p	ACTB	mirtarbase	validated	2	2	2.1972245773362196	-3.727632703565762	0.046145500957034534	Downregulated
hsa-miR-7-2-3p	ACTB	mirtarbase	validated	2	3	2.772588722239781	-0.16108402064246907	0.041999802588019525	Downregulated
hsa-miR-7-1-3p	ACTB	mirtarbase	validated	2	4	3.2188758248682006	-1.9375997078323217	0.046161433083238085	Downregulated
hsa-miR-3680-3p	ACTB	mirtarbase	validated	2	3	2.772588722239781	-2.643571966495517	0.012630341795040294	Downregulated
hsa-miR-557	ACTB	mirtarbase	validated	2	2	2.1972245773362196	-2.752779318162254	0.04128480025567115	Downregulated
hsa-miR-507	ACTB	mirtarbase	validated	2	3	2.772588722239781	-2.0454197008016837	0.04129837234364823	Downregulated
hsa-miR-450b-5p	ACTB	mirtarbase	validated	2	3	2.772588722239781	-2.9677465007238295	0.032912503045983615	Downregulated
hsa-miR-33b-5p	ACTB	mirtarbase	validated	2	2	2.1972245773362196	-0.5687335335569957	0.007989819415844977	Downregulated
hsa-miR-33a-5p	ACTB	mirtarbase	validated	2	2	2.1972245773362196	-2.9585855961537906	0.03135693097207695	Downregulated
hsa-miR-382-3p	ACTB	mirtarbase	validated	2	1	1.3862943611198906	-2.5839192287079924	0.005962421665433795	Downregulated
hsa-miR-200a-3p	CTNNB1	mirtarbase	validated	2	4	3.2188758248682006	-3.4617988618170097	0.03888813427882269	Downregulated
hsa-miR-155-5p	CTNNB1	mirtarbase	validated	2	2	2.1972245773362196	-0.7221242715222121	0.02718169731157832	Downregulated
hsa-miR-1826	CTNNB1	mirtarbase	validated	2	2	2.1972245773362196	-1.4934507280943736	0.01574525164719671	Downregulated
hsa-miR-214-3p	CTNNB1	mirtarbase	validated	2	4	3.2188758248682006	0.048880713351126426	0.030338298175716774	Upregulated
hsa-miR-124-3p	CTNNB1	mirtarbase	validated	2	2	2.1972245773362196	-3.2046786056348933	0.0020127568244934085	Downregulated
hsa-miR-221-3p	CTNNB1	mirtarbase	validated	2	2	2.1972245773362196	-0.20631919445849456	0.003393411747412756	Downregulated
hsa-miR-34a-5p	CTNNB1	mirtarbase	validated	2	2	2.1972245773362196	-1.1209207438587765	0.03235213998146355	Downregulated
hsa-miR-30a-5p	CTNNB1	mirtarbase	validated	2	2	2.1972245773362196	-0.48885618730146363	0.028388690793653953	Downregulated
hsa-miR-1226-3p	CTNNB1	mirtarbase	validated	2	1	1.3862943611198906	-0.26785793271011515	0.013909993817564102	Downregulated
hsa-miR-744-5p	CTNNB1	mirtarbase	validated	2	2	2.1972245773362196	-0.1716956479660645	0.047969384516589345	Downregulated
hsa-miR-532-3p	CTNNB1	mirtarbase	validated	2	1	1.3862943611198906	-1.8817959971925609	0.048286427415208895	Downregulated
hsa-miR-331-3p	CTNNB1	mirtarbase	validated	2	1	1.3862943611198906	-2.2577341607568053	0.04843218877376058	Downregulated
hsa-miR-512-5p	CTNNB1	mirtarbase	validated	2	3	2.772588722239781	-0.5420200818043347	0.004898232246749103	Downregulated
hsa-miR-624-3p	CTNNB1	mirtarbase	validated	2	1	1.3862943611198906	-0.7777508796631416	0.027092109227785842	Downregulated
hsa-miR-34a-3p	CTNNB1	mirtarbase	validated	2	2	2.1972245773362196	-0.35491273721962524	0.018895596766611563	Downregulated
hsa-miR-34b-5p	CTNNB1	mirtarbase	validated	2	2	2.1972245773362196	-2.2855493057672764	0.046399099279195076	Downregulated
hsa-miR-34c-3p	CTNNB1	mirtarbase	validated	2	1	1.3862943611198906	-0.6002091584455079	0.0016378596017602833	Downregulated
hsa-miR-183-3p	CTNNB1	mirtarbase	validated	2	5	3.58351893845611	-2.118493439694439	0.014916158945299685	Downregulated
hsa-miR-3591-5p	CTNNB1	mirtarbase	validated	2	1	1.3862943611198906	-1.326052470412189	0.003681407624157146	Downregulated
hsa-miR-4765	CTNNB1	mirtarbase	validated	2	2	2.1972245773362196	-2.458017977256853	0.03373390956874937	Downregulated
hsa-miR-5586-3p	CTNNB1	mirtarbase	validated	2	2	2.1972245773362196	-1.3802168952736367	0.016759591588750483	Downregulated
hsa-miR-8062	CTNNB1	mirtarbase	validated	2	1	1.3862943611198906	-4.730717283552407	0.006951172003522516	Downregulated
hsa-miR-4255	CTNNB1	mirtarbase	validated	2	4	3.2188758248682006	0.06615506539486038	0.01416125105135143	Upregulated
hsa-miR-548l	CTNNB1	mirtarbase	validated	2	2	2.1972245773362196	-1.4298516414985474	0.04539812568109483	Downregulated
hsa-miR-7849-3p	CTNNB1	mirtarbase	validated	2	1	1.3862943611198906	-2.657866599091852	0.02928239527344704	Downregulated
hsa-miR-142-3p	CTNNB1	mirtarbase	validated	2	2	2.1972245773362196	-3.9224263908989006	0.032481108678271996	Downregulated
hsa-miR-5010-3p	CTNNB1	mirtarbase	validated	2	1	1.3862943611198906	-2.120486704953879	0.029530873096548022	Downregulated
hsa-miR-2113	CTNNB1	mirtarbase	validated	2	1	1.3862943611198906	-0.3219614728218769	0.0018581506761256605	Downregulated
hsa-miR-607	CTNNB1	mirtarbase	validated	2	1	1.3862943611198906	-0.5215721460343867	0.03483670832659118	Downregulated
hsa-miR-4474-3p	CTNNB1	mirtarbase	validated	2	2	2.1972245773362196	-2.4365420339226898	0.018992949247593063	Downregulated
hsa-miR-7108-5p	CTNNB1	mirtarbase	validated	2	1	1.3862943611198906	-1.6463185753355516	0.037158272509695965	Downregulated
hsa-miR-3144-3p	CTNNB1	mirtarbase	validated	2	1	1.3862943611198906	-2.8209195145634505	0.04058586389641278	Downregulated
hsa-miR-891a-3p	CTNNB1	mirtarbase	validated	2	2	2.1972245773362196	-3.795139975646267	0.031780717082088815	Downregulated
hsa-miR-3688-5p	CTNNB1	mirtarbase	validated	2	3	2.772588722239781	0.01957551687114667	0.0035091691450215875	Upregulated
hsa-miR-520h	CTNNB1	mirtarbase	validated	2	1	1.3862943611198906	-1.719399878760929	0.004893358917208389	Downregulated
hsa-miR-520g-3p	CTNNB1	mirtarbase	validated	2	1	1.3862943611198906	-1.2034565241871058	0.03733326340653002	Downregulated
hsa-miR-3973	CTNNB1	mirtarbase	validated	2	1	1.3862943611198906	-1.4689522774978718	0.001956266821362078	Downregulated
hsa-miR-875-5p	CTNNB1	mirtarbase	validated	2	1	1.3862943611198906	-0.30994472121413263	0.038526089015416806	Downregulated
hsa-miR-370-3p	CTNNB1	mirtarbase	validated	2	1	1.3862943611198906	0.5137539001349114	0.009416572805959731	Upregulated
hsa-miR-375	CTNNB1	mirtarbase	validated	2	1	1.3862943611198906	-0.8775788909185125	0.047658382468391214	Downregulated
hsa-miR-3162-3p	CTNNB1	mirtarbase	validated	2	3	2.772588722239781	-0.87273524627553	0.03838979916088283	Downregulated
hsa-miR-150-3p	CTNNB1	mirtarbase	validated	2	1	1.3862943611198906	-2.1984719014984435	0.008495163583662362	Downregulated
hsa-miR-181a-5p	CTNNB1	mirtarbase	validated	2	3	2.772588722239781	-0.9716412696415063	0.018877018586033956	Downregulated
hsa-miR-320a	CTNNB1	mirtarbase	validated	2	1	1.3862943611198906	-1.9196651932163795	0.030025334572419526	Downregulated
hsa-miR-200a-5p	CTNNB1	mirtarbase	validated	2	2	2.1972245773362196	-0.24055114440275704	0.01846363010420464	Downregulated
hsa-miR-506-5p	CTNNB1	mirtarbase	validated	2	1	1.3862943611198906	-0.3855175239524642	0.047518844088772313	Downregulated
hsa-miR-101-3p	CTNNB1	mirtarbase	validated	2	3	2.772588722239781	-2.4378437844657017	0.00991010910458863	Downregulated
hsa-miR-885-5p	CTNNB1	mirtarbase	validated	2	5	3.58351893845611	-1.8763453193888926	0.0258518956375774	Downregulated
hsa-miR-139-5p	CTNNB1	mirtarbase	validated	2	3	2.772588722239781	-2.6826469350747555	0.022925421106861906	Downregulated
hsa-miR-496	CTNNB1	mirtarbase	validated	2	3	2.772588722239781	-5.327023327722035	0.011246039350517094	Downregulated
hsa-miR-200c-3p	EP300	mirtarbase	validated	2	4	3.2188758248682006	-0.5022704986340263	0.03604477094090544	Downregulated
hsa-miR-200b-3p	EP300	mirtarbase	validated	2	3	2.772588722239781	-0.5472979595382031	0.01884001665306278	Downregulated
hsa-miR-429	EP300	mirtarbase	validated	2	3	2.772588722239781	-0.7721165831530009	0.023164247761713344	Downregulated
hsa-miR-182-5p	EP300	mirtarbase	validated	2	4	3.2188758248682006	-2.1850846635963888	0.033706846417393535	Downregulated
hsa-miR-194-5p	EP300	mirtarbase	validated	2	2	2.1972245773362196	-2.698246087204711	0.018606910492293537	Downregulated
hsa-miR-26b-5p	EP300	mirtarbase	validated	2	5	3.58351893845611	-0.94679510473946	0.03264643608545885	Downregulated
hsa-miR-374a-5p	EP300	mirtarbase	validated	2	4	3.2188758248682006	-1.5314863715958218	0.023710400638170544	Downregulated
hsa-miR-150-5p	EP300	mirtarbase	validated	2	2	2.1972245773362196	-1.135149557966237	0.0352358530103229	Downregulated
hsa-miR-9-5p	EP300	mirtarbase	validated	2	2	2.1972245773362196	-3.0817824596581467	0.02149322569766082	Downregulated
hsa-miR-130b-5p	EP300	mirtarbase	validated	2	2	2.1972245773362196	-1.8665635678917654	0.010812032093526797	Downregulated
hsa-miR-615-3p	EP300	mirtarbase	validated	2	1	1.3862943611198906	-1.0525970608261692	0.016955499906325715	Downregulated
hsa-miR-181d-5p	EP300	mirtarbase	validated	2	2	2.1972245773362196	-0.4756611998603171	0.01115954097127542	Downregulated
hsa-miR-193b-3p	EP300	mirtarbase	validated	2	2	2.1972245773362196	-2.532390889707674	0.045843766025966036	Downregulated
hsa-miR-149-5p	EP300	mirtarbase	validated	2	2	2.1972245773362196	-1.6350714618030193	0.01841110040363856	Downregulated
hsa-miR-140-5p	EP300	mirtarbase	validated	2	1	1.3862943611198906	-2.727580610577532	0.008258585458388552	Downregulated
hsa-miR-23b-3p	EP300	mirtarbase	validated	2	2	2.1972245773362196	-0.6114318562683837	0.016508224637480452	Downregulated
hsa-miR-181b-5p	EP300	mirtarbase	validated	2	2	2.1972245773362196	-2.2126374749341178	0.027626949133118618	Downregulated
hsa-miR-30c-5p	EP300	mirtarbase	validated	2	2	2.1972245773362196	-1.0589985229226888	0.005949156460119412	Downregulated
hsa-miR-92a-3p	EP300	mirtarbase	validated	2	2	2.1972245773362196	-1.2814340011781855	0.0028583610435016452	Downregulated
hsa-miR-30a-3p	EP300	mirtarbase	validated	2	5	3.58351893845611	0.2858654018489801	0.018327555394964293	Upregulated
hsa-miR-25-3p	EP300	mirtarbase	validated	2	3	2.772588722239781	-2.349518264527609	0.006276950907660649	Downregulated
hsa-let-7b-5p	EP300	mirtarbase	validated	2	2	2.1972245773362196	-0.9621482656446886	0.03215960730472579	Downregulated
hsa-miR-574-3p	EP300	mirtarbase	validated	2	3	2.772588722239781	-2.390137207578959	0.04571169836074114	Downregulated
hsa-miR-6818-5p	EP300	mirtarbase	validated	2	1	1.3862943611198906	-0.9530836869806423	0.00688470898126252	Downregulated
hsa-miR-6867-5p	EP300	mirtarbase	validated	2	2	2.1972245773362196	-1.1770508385702538	0.023839228243567052	Downregulated
hsa-miR-574-5p	EP300	mirtarbase	validated	2	4	3.2188758248682006	-3.3462908059492595	0.01864788528881036	Downregulated
hsa-miR-4433b-3p	EP300	mirtarbase	validated	2	1	1.3862943611198906	-1.3799405013048265	0.03602852289634757	Downregulated
hsa-miR-7109-5p	EP300	mirtarbase	validated	2	1	1.3862943611198906	-0.038106297778090825	0.02189664346491918	Downregulated
hsa-miR-4758-5p	EP300	mirtarbase	validated	2	1	1.3862943611198906	-1.345179377600293	0.04024199713254348	Downregulated
hsa-miR-1238-5p	EP300	mirtarbase	validated	2	1	1.3862943611198906	-2.1701482948177593	0.004162925369106233	Downregulated
hsa-miR-4472	EP300	mirtarbase	validated	2	1	1.3862943611198906	-1.2020923270233608	0.03645540393609554	Downregulated
hsa-miR-4447	EP300	mirtarbase	validated	2	1	1.3862943611198906	-0.2194376145755934	0.040538604947505524	Downregulated
hsa-miR-6885-5p	EP300	mirtarbase	validated	2	1	1.3862943611198906	-0.572476346216517	0.02228627794631757	Downregulated
hsa-miR-328-5p	EP300	mirtarbase	validated	2	1	1.3862943611198906	-3.6042605527734937	0.03123732969770208	Downregulated
hsa-miR-6887-5p	EP300	mirtarbase	validated	2	1	1.3862943611198906	-1.7039522609803197	0.04012494246289134	Downregulated
hsa-miR-6795-5p	EP300	mirtarbase	validated	2	1	1.3862943611198906	-0.9782910555643185	0.04777833645418286	Downregulated
hsa-miR-4481	EP300	mirtarbase	validated	2	1	1.3862943611198906	-1.52982797256146	0.016400170201202855	Downregulated
hsa-miR-4745-5p	EP300	mirtarbase	validated	2	2	2.1972245773362196	-2.635486016253844	0.045983789298217746	Downregulated
hsa-miR-1296-3p	EP300	mirtarbase	validated	2	1	1.3862943611198906	0.4386543878486411	0.001999330824939534	Upregulated
hsa-miR-129-5p	EP300	mirtarbase	validated	2	5	3.58351893845611	-0.04249344662092569	0.049870914980070666	Downregulated
hsa-miR-1297	EP300	mirtarbase	validated	2	4	3.2188758248682006	1.2850322687933704	0.03390042000124231	Upregulated
hsa-miR-1305	EP300	mirtarbase	validated	2	4	3.2188758248682006	-2.449576654583364	0.042849040330154825	Downregulated
hsa-miR-26a-5p	EP300	mirtarbase	validated	2	5	3.58351893845611	-0.4315444493049718	0.049591852572979406	Downregulated
hsa-miR-3173-3p	EP300	mirtarbase	validated	2	2	2.1972245773362196	-2.130353487168465	0.044998945767292756	Downregulated
hsa-miR-4428	EP300	mirtarbase	validated	2	1	1.3862943611198906	-1.3305099133952951	0.02485785126267001	Downregulated
hsa-miR-4465	EP300	mirtarbase	validated	2	2	2.1972245773362196	-1.1599695669903254	0.006628859117627144	Downregulated
hsa-miR-498	EP300	mirtarbase	validated	2	1	1.3862943611198906	-3.974763261795433	0.026750837601255628	Downregulated
hsa-miR-555	EP300	mirtarbase	validated	2	1	1.3862943611198906	-0.4325048700497802	0.0426948939638678	Downregulated
hsa-miR-595	EP300	mirtarbase	validated	2	3	2.772588722239781	-0.7557139196089285	0.0230002695475705	Downregulated
hsa-miR-6755-5p	EP300	mirtarbase	validated	2	1	1.3862943611198906	-1.2384877081052283	0.0016626650965772568	Downregulated
hsa-miR-6835-5p	EP300	mirtarbase	validated	2	1	1.3862943611198906	-1.043158450035735	0.034773214829619974	Downregulated
hsa-miR-6841-5p	EP300	mirtarbase	validated	2	1	1.3862943611198906	-1.2713265085564054	0.04136143802572042	Downregulated
hsa-miR-6885-3p	EP300	mirtarbase	validated	2	2	2.1972245773362196	-1.3092514021346042	0.014086600129492581	Downregulated
hsa-miR-6891-5p	EP300	mirtarbase	validated	2	1	1.3862943611198906	-1.759144721091698	0.03218454614444636	Downregulated
hsa-miR-204-5p	IL1B	mirtarbase	validated	2	3	2.772588722239781	-1.5972658710135088	0.019202032698784025	Downregulated
hsa-miR-21-5p	IL1B	mirtarbase	validated	2	4	3.2188758248682006	1.140912324895905	0.0274415545843076	Upregulated
hsa-miR-887-3p	IL1B	mirtarbase	validated	2	1	1.3862943611198906	-2.212105500389505	0.01489326461334713	Downregulated
hsa-miR-24-3p	IL1B	mirtarbase	validated	2	2	2.1972245773362196	-0.12717978488551296	0.04666455877199769	Downregulated
hsa-miR-106a-5p	IL1B	mirtarbase	validated	2	1	1.3862943611198906	-2.2218080496081383	0.037787661082111304	Downregulated
hsa-miR-877-3p	IL1B	mirtarbase	validated	2	1	1.3862943611198906	-1.5796366814125629	0.0018769089430570604	Downregulated
hsa-miR-155-5p	IL1B	mirtarbase	validated	2	2	2.1972245773362196	0.3965182043831046	0.007125411374960095	Upregulated
hsa-miR-34a-5p	IL1B	mirtarbase	validated	2	2	2.1972245773362196	-1.066860116867589	0.03438115355768241	Downregulated
hsa-let-7c-5p	IL1B	mirtarbase	validated	2	2	2.1972245773362196	-1.891117902637472	0.0031530797372106463	Downregulated
hsa-miR-362-3p	IL1B	mirtarbase	validated	2	1	1.3862943611198906	-1.241068723859901	0.0195608910440933	Downregulated
hsa-miR-221-5p	IL1B	mirtarbase	validated	2	1	1.3862943611198906	-0.910846304608758	0.03715540763642639	Downregulated
hsa-miR-340-5p	IL1B	mirtarbase	validated	2	2	2.1972245773362196	-3.365896607294329	0.003890225092880428	Downregulated
hsa-miR-149-5p	IL1B	mirtarbase	validated	2	1	1.3862943611198906	-3.2321914667225053	0.00461118096485734	Downregulated
hsa-miR-203a-3p	MYD88	mirtarbase	validated	2	2	2.1972245773362196	-1.1001540299306647	0.00935240432457067	Downregulated
hsa-miR-155-5p	MYD88	mirtarbase	validated	2	3	2.772588722239781	-0.4825886773278294	0.023261020783334974	Downregulated
hsa-miR-21-5p	MYD88	mirtarbase	validated	2	1	1.3862943611198906	-1.4349624514684858	0.00913358261110261	Downregulated
hsa-miR-6817-3p	MYD88	mirtarbase	validated	2	1	1.3862943611198906	-3.0404211441699536	0.04852136078220792	Downregulated
hsa-miR-149-5p	MYD88	mirtarbase	validated	2	1	1.3862943611198906	-1.750284194898778	0.027871652136323977	Downregulated
hsa-miR-384	MYD88	mirtarbase	validated	2	1	1.3862943611198906	0.3428614557892027	0.01873319758521393	Upregulated
hsa-miR-3685	MYD88	mirtarbase	validated	2	2	2.1972245773362196	0.07091721844368815	0.02762873574718833	Upregulated
hsa-miR-155-3p	MYD88	mirtarbase	validated	2	2	2.1972245773362196	-1.1311319086052	0.005535128258168698	Downregulated
hsa-miR-6715b-3p	MYD88	mirtarbase	validated	2	1	1.3862943611198906	0.022836445383981552	0.04874556606798433	Upregulated
hsa-miR-5690	MYD88	mirtarbase	validated	2	1	1.3862943611198906	-0.47665255291824704	0.047168249145848676	Downregulated
hsa-miR-124-3p	MYD88	mirtarbase	validated	2	2	2.1972245773362196	-1.0693731322882174	0.037543829201720655	Downregulated
hsa-miR-146a-5p	MYD88	mirtarbase	validated	2	1	1.3862943611198906	-2.282885239799199	0.047984358254820114	Downregulated
hsa-miR-30a-3p	MYD88	mirtarbase	validated	2	1	1.3862943611198906	-1.0168329776224354	0.03936476463871077	Downregulated
hsa-miR-491-3p	MYD88	mirtarbase	validated	2	1	1.3862943611198906	-1.1668128485104892	0.0471021724564489	Downregulated
hsa-miR-483-5p	MAPK3	mirtarbase	validated	2	4	3.2188758248682006	-2.1127916036738723	0.03494548805966042	Downregulated
hsa-miR-320b	MAPK3	mirtarbase	validated	2	1	1.3862943611198906	-1.815473811883185	0.003580276330234483	Downregulated
hsa-miR-423-3p	MAPK3	mirtarbase	validated	2	2	2.1972245773362196	-2.5457639317053617	0.029713850027415903	Downregulated
hsa-miR-34a-5p	MAPK3	mirtarbase	validated	2	2	2.1972245773362196	-1.0469791250705227	0.023574596132617445	Downregulated
hsa-miR-550a-3p	MAPK3	mirtarbase	validated	2	1	1.3862943611198906	0.15409299231467188	0.014788613826269285	Upregulated
hsa-miR-9-3p	MAPK3	mirtarbase	validated	2	1	1.3862943611198906	-0.9002945055444708	0.04064239053288475	Downregulated
hsa-miR-375	MAPK3	mirtarbase	validated	2	1	1.3862943611198906	-0.30395885545217594	0.018857695211889222	Downregulated
hsa-miR-497-5p	MAPK3	mirtarbase	validated	2	2	2.1972245773362196	-0.5089603476322699	0.04696773990429938	Downregulated
hsa-miR-362-3p	MAPK3	mirtarbase	validated	2	1	1.3862943611198906	-3.6776485023562517	0.030070360758574683	Downregulated
hsa-miR-24-3p	UBC	mirtarbase	validated	2	2	2.1972245773362196	-0.16289438444597293	0.022351335279643537	Downregulated
hsa-miR-877-5p	UBC	mirtarbase	validated	2	1	1.3862943611198906	-1.343263733231971	0.0494122090251185	Downregulated
hsa-miR-296-3p	UBC	mirtarbase	validated	2	1	1.3862943611198906	-3.2171501434408523	0.04210583916725591	Downregulated
hsa-miR-769-3p	UBC	mirtarbase	validated	2	1	1.3862943611198906	-1.9215593607620658	0.030800875479588288	Downregulated
hsa-miR-615-3p	UBC	mirtarbase	validated	2	1	1.3862943611198906	-2.03660399964032	0.01355747735267505	Downregulated
hsa-miR-324-3p	UBC	mirtarbase	validated	2	1	1.3862943611198906	-1.439612363701626	0.019962562173372136	Downregulated
hsa-miR-221-3p	UBC	mirtarbase	validated	2	2	2.1972245773362196	-2.9466964747182676	0.02800722949462943	Downregulated
hsa-miR-18a-5p	UBC	mirtarbase	validated	2	2	2.1972245773362196	-1.3539956376397746	0.009808824603212998	Downregulated
hsa-miR-20a-5p	UBC	mirtarbase	validated	2	5	3.58351893845611	-1.120287699896419	0.008446233499562368	Downregulated
hsa-miR-106b-5p	UBC	mirtarbase	validated	2	5	3.58351893845611	-1.0062840952611232	0.038610521335853264	Downregulated
hsa-miR-519d-3p	UBC	mirtarbase	validated	2	4	3.2188758248682006	-0.639227505188881	0.044991186469793325	Downregulated
hsa-miR-20b-5p	UBC	mirtarbase	validated	2	4	3.2188758248682006	-0.9168210792306479	0.03111285008536652	Downregulated
hsa-miR-93-5p	UBC	mirtarbase	validated	2	4	3.2188758248682006	-2.944623010027163	0.0070325844862964	Downregulated
hsa-miR-17-5p	UBC	mirtarbase	validated	2	4	3.2188758248682006	-1.4169176081451165	0.03428186261281371	Downregulated
hsa-miR-106a-3p	UBC	mirtarbase	validated	2	2	2.1972245773362196	-2.3582906246673554	0.025703641740139574	Downregulated
hsa-miR-106a-5p	UBC	mirtarbase	validated	2	5	3.58351893845611	-2.127494851576106	0.0031716835759580137	Downregulated
hsa-miR-130a-3p	UBC	mirtarbase	validated	2	7	4.1588830833596715	-2.3649283581841463	0.014954435948980972	Downregulated
hsa-miR-130b-3p	UBC	mirtarbase	validated	2	8	4.394449154672439	-3.2984379054321096	0.03342922109598294	Downregulated
hsa-miR-301a-3p	UBC	mirtarbase	validated	2	6	3.8918202981106265	-1.0537261415756238	0.017740833951625973	Downregulated
hsa-miR-301b-3p	UBC	mirtarbase	validated	2	8	4.394449154672439	-2.683603580463923	0.020199719621101397	Downregulated
hsa-miR-3666	UBC	mirtarbase	validated	2	4	3.2188758248682006	-0.1962446422908437	0.005339020390994847	Downregulated
hsa-miR-4295	UBC	mirtarbase	validated	2	5	3.58351893845611	-1.433917094899756	0.013270505224354565	Downregulated
hsa-miR-450a-1-3p	UBC	mirtarbase	validated	2	1	1.3862943611198906	-0.930302095170087	0.03646792536252178	Downregulated
hsa-miR-454-3p	UBC	mirtarbase	validated	2	8	4.394449154672439	-1.1153814810993368	0.022440834980225192	Downregulated
hsa-miR-488-3p	UBC	mirtarbase	validated	2	2	2.1972245773362196	-1.5114447844003895	0.04011668607685715	Downregulated
hsa-miR-510-3p	UBC	mirtarbase	validated	2	1	1.3862943611198906	-1.3880257566104348	0.022133861675392837	Downregulated
hsa-miR-519a-3p	UBC	mirtarbase	validated	2	4	3.2188758248682006	0.23587456292913034	0.030814806759124624	Upregulated
hsa-miR-519b-3p	UBC	mirtarbase	validated	2	4	3.2188758248682006	1.2743777504854799	0.020383110105991364	Upregulated
hsa-miR-519c-3p	UBC	mirtarbase	validated	2	4	3.2188758248682006	-3.7375404561167045	0.03362040692986921	Downregulated
hsa-miR-526b-3p	UBC	mirtarbase	validated	2	3	2.772588722239781	-0.5524718441762876	0.035686335573205726	Downregulated
hsa-miR-5681a	UBC	mirtarbase	validated	2	1	1.3862943611198906	-1.9659498284513381	0.00596495402068831	Downregulated
hsa-miR-651-3p	UBC	mirtarbase	validated	2	1	1.3862943611198906	0.6542438530395605	0.04811934215528891	Upregulated
hsa-miR-653-5p	UBC	mirtarbase	validated	2	3	2.772588722239781	-2.147099597935069	0.03148724462930113	Downregulated
hsa-miR-6716-5p	UBC	mirtarbase	validated	2	1	1.3862943611198906	-0.8006915518803644	0.011687459765002132	Downregulated
hsa-miR-6730-5p	UBC	mirtarbase	validated	2	1	1.3862943611198906	-1.5307808767970714	0.0028196613588370384	Downregulated
hsa-miR-1273a	UBC	mirtarbase	validated	2	1	1.3862943611198906	-1.9975064716364084	0.014503055064938961	Downregulated
hsa-miR-1273g-3p	UBC	mirtarbase	validated	2	1	1.3862943611198906	-1.609721130660166	0.01568766808579676	Downregulated
hsa-miR-4486	UBC	mirtarbase	validated	2	1	1.3862943611198906	-0.7232698286754206	0.030150361950742083	Downregulated
hsa-miR-4649-5p	UBC	mirtarbase	validated	2	1	1.3862943611198906	-2.411619445508288	0.03989376298082061	Downregulated
hsa-miR-4793-3p	UBC	mirtarbase	validated	2	1	1.3862943611198906	-1.5248756153250753	0.03929882157943212	Downregulated
hsa-miR-508-5p	UBC	mirtarbase	validated	2	1	1.3862943611198906	-2.0938453428346127	0.005292459186865017	Downregulated
hsa-miR-6512-3p	UBC	mirtarbase	validated	2	1	1.3862943611198906	-0.9625127305746295	0.005247579739429057	Downregulated
hsa-miR-661	UBC	mirtarbase	validated	2	1	1.3862943611198906	-0.6434764011007074	0.005420358705800027	Downregulated
hsa-miR-6720-5p	UBC	mirtarbase	validated	2	1	1.3862943611198906	-0.8592169971400477	0.040887556067667905	Downregulated
hsa-miR-6729-5p	UBC	mirtarbase	validated	2	1	1.3862943611198906	-1.6684697017706893	0.01565416363859549	Downregulated
hsa-miR-6849-3p	UBC	mirtarbase	validated	2	1	1.3862943611198906	-2.169873808004817	0.005305453948909417	Downregulated
hsa-miR-766-3p	UBC	mirtarbase	validated	2	1	1.3862943611198906	0.7500180841981798	0.028166341612348336	Upregulated
hsa-miR-7703	UBC	mirtarbase	validated	2	1	1.3862943611198906	-1.4894952238265575	0.013017147226491943	Downregulated
hsa-miR-939-3p	UBC	mirtarbase	validated	2	1	1.3862943611198906	-0.6776611039670902	0.030030011101858694	Downregulated
hsa-miR-1238-3p	PTPRC	mirtarbase	validated	2	1	1.3862943611198906	-1.0076698842114897	0.0034000614802353083	Downregulated
hsa-miR-670-3p	PTPRC	mirtarbase	validated	2	1	1.3862943611198906	-1.6200033925305488	0.017977362791309133	Downregulated
hsa-miR-4309	PTPRC	mirtarbase	validated	2	1	1.3862943611198906	-3.8108325281955984	0.04100343738659285	Downregulated
hsa-miR-3198	PTPRC	mirtarbase	validated	2	1	1.3862943611198906	-0.8038117721240414	0.00155738241574727	Downregulated
hsa-miR-4653-3p	PTPRC	mirtarbase	validated	2	1	1.3862943611198906	-1.1970697056847717	0.03726338056894019	Downregulated
hsa-miR-4748	PTPRC	mirtarbase	validated	2	1	1.3862943611198906	-0.9383938914941811	0.041653447278309615	Downregulated
hsa-miR-4464	PTPRC	mirtarbase	validated	2	1	1.3862943611198906	-0.08122284139769209	0.0018159759580157696	Downregulated
hsa-miR-17-5p	PTEN	mirtarbase	validated	2	6	3.8918202981106265	-0.3078240214533434	0.02696833215188235	Downregulated
hsa-miR-217	PTEN	mirtarbase	validated	2	1	1.3862943611198906	-1.1029929343028968	0.04004212132492103	Downregulated
hsa-miR-216a-5p	PTEN	mirtarbase	validated	2	3	2.772588722239781	-2.4797366709745283	0.03571031327545643	Downregulated
hsa-miR-214-3p	PTEN	mirtarbase	validated	2	5	3.58351893845611	-0.6230212679920907	0.006907747964141891	Downregulated
hsa-miR-26a-5p	PTEN	mirtarbase	validated	2	7	4.1588830833596715	-1.465610163504886	0.022845544121228162	Downregulated
hsa-miR-21-5p	PTEN	mirtarbase	validated	2	3	2.772588722239781	-2.8357782128920945	0.026683285721112046	Downregulated
hsa-miR-494-3p	PTEN	mirtarbase	validated	2	8	4.394449154672439	-2.6252864865362975	0.02143542151479051	Downregulated
hsa-miR-19a-3p	PTEN	mirtarbase	validated	2	8	4.394449154672439	-1.8156407786767736	0.01098787794704549	Downregulated
hsa-miR-141-3p	PTEN	mirtarbase	validated	2	5	3.58351893845611	-1.4169162265763802	0.013733180540381001	Downregulated
hsa-miR-20a-5p	PTEN	mirtarbase	validated	2	6	3.8918202981106265	-3.0040031223749306	0.04274795238929801	Downregulated
hsa-miR-18a-5p	PTEN	mirtarbase	validated	2	2	2.1972245773362196	-2.781605841279941	0.030489455656148495	Downregulated
hsa-miR-19b-3p	PTEN	mirtarbase	validated	2	9	4.605170185988092	-1.237805445265443	0.012514431178569794	Downregulated
hsa-miR-221-3p	PTEN	mirtarbase	validated	2	5	3.58351893845611	-0.8108247163830463	0.04942195741832257	Downregulated
hsa-miR-222-3p	PTEN	mirtarbase	validated	2	5	3.58351893845611	-3.2127209365142515	0.03691612737160176	Downregulated
hsa-miR-106b-5p	PTEN	mirtarbase	validated	2	6	3.8918202981106265	-2.186220069474676	0.00267893602931872	Downregulated
hsa-miR-29b-3p	PTEN	mirtarbase	validated	2	7	4.1588830833596715	-3.10591907182207	0.04216617399407551	Downregulated
hsa-miR-519d-3p	PTEN	mirtarbase	validated	2	5	3.58351893845611	-2.698884002012668	0.00981107397703454	Downregulated
hsa-miR-93-5p	PTEN	mirtarbase	validated	2	5	3.58351893845611	-3.4333314128613424	0.009614314250880853	Downregulated
hsa-miR-519a-3p	PTEN	mirtarbase	validated	2	6	3.8918202981106265	-2.2476912814856473	0.009129911986878143	Downregulated
hsa-miR-519c-3p	PTEN	mirtarbase	validated	2	6	3.8918202981106265	0.31585262192406804	0.03439057560497895	Upregulated
hsa-miR-103a-3p	PTEN	mirtarbase	validated	2	7	4.1588830833596715	-1.2902367598064932	0.03706151768495329	Downregulated
hsa-miR-107	PTEN	mirtarbase	validated	2	7	4.1588830833596715	-0.5095441646889091	0.023470037311082707	Downregulated
hsa-miR-22-3p	PTEN	mirtarbase	validated	2	7	4.1588830833596715	-3.4647499812541414	0.006088837574003265	Downregulated
hsa-miR-25-3p	PTEN	mirtarbase	validated	2	8	4.394449154672439	0.009650700031891724	0.04159903153683991	Upregulated
hsa-miR-23a-3p	PTEN	mirtarbase	validated	2	7	4.1588830833596715	-0.8661667199818793	0.049044870831537996	Downregulated
hsa-miR-29a-3p	PTEN	mirtarbase	validated	2	8	4.394449154672439	-2.4041894580818206	0.010862251201178879	Downregulated
hsa-miR-23b-3p	PTEN	mirtarbase	validated	2	7	4.1588830833596715	-2.9426371761830117	0.009856897654244676	Downregulated
hsa-miR-144-3p	PTEN	mirtarbase	validated	2	5	3.58351893845611	-1.0525060857495023	0.013435965839540587	Downregulated
hsa-miR-106a-5p	PTEN	mirtarbase	validated	2	6	3.8918202981106265	-0.6557713166917266	0.038980867502046754	Downregulated
hsa-miR-193b-3p	PTEN	mirtarbase	validated	2	3	2.772588722239781	-1.6124678805130463	0.024672904368489984	Downregulated
hsa-miR-181b-5p	PTEN	mirtarbase	validated	2	5	3.58351893845611	-0.12688475044577374	0.03298111469182186	Downregulated
hsa-miR-182-5p	PTEN	mirtarbase	validated	2	2	2.1972245773362196	-3.3550999824780288	0.011227559284772724	Downregulated
hsa-miR-128-3p	PTEN	mirtarbase	validated	2	1	1.3862943611198906	-4.152759732690745	0.0384123429034371	Downregulated
hsa-miR-29c-3p	PTEN	mirtarbase	validated	2	8	4.394449154672439	-2.1131771821076564	0.025060987106757242	Downregulated
hsa-miR-425-5p	PTEN	mirtarbase	validated	2	4	3.2188758248682006	-0.6354606911031755	0.016569361553061754	Downregulated
hsa-miR-382-5p	PTEN	mirtarbase	validated	2	5	3.58351893845611	-0.5664366059881719	0.035870865422300995	Downregulated
hsa-miR-92a-1-5p	PTEN	mirtarbase	validated	2	1	1.3862943611198906	-2.078615793667634	0.0028874269353691487	Downregulated
hsa-miR-92a-3p	PTEN	mirtarbase	validated	2	7	4.1588830833596715	-1.923122705289687	0.016606994102010504	Downregulated
hsa-miR-32-5p	PTEN	mirtarbase	validated	2	7	4.1588830833596715	-1.663334587912332	0.039339381669647996	Downregulated
hsa-miR-200a-3p	PTEN	mirtarbase	validated	2	4	3.2188758248682006	-2.998320251458103	0.003867518468294293	Downregulated
hsa-miR-130b-3p	PTEN	mirtarbase	validated	2	5	3.58351893845611	-1.3840969991010763	0.011350130381062626	Downregulated
hsa-miR-301a-3p	PTEN	mirtarbase	validated	2	5	3.58351893845611	-0.8887453897308965	0.01043892034399323	Downregulated
hsa-miR-492	PTEN	mirtarbase	validated	2	1	1.3862943611198906	-1.917774210485338	0.0436434789642226	Downregulated
hsa-miR-20b-5p	PTEN	mirtarbase	validated	2	6	3.8918202981106265	-1.7486587743068684	0.04133860008697957	Downregulated
hsa-miR-10b-5p	PTEN	mirtarbase	validated	2	2	2.1972245773362196	-1.2272496939924695	0.01750570805137977	Downregulated
hsa-miR-155-3p	PTEN	mirtarbase	validated	2	1	1.3862943611198906	-0.8898182500739451	0.037125997167546304	Downregulated
hsa-miR-205-5p	PTEN	mirtarbase	validated	2	5	3.58351893845611	-1.9209436708876573	0.037022662568138916	Downregulated
hsa-miR-429	PTEN	mirtarbase	validated	2	3	2.772588722239781	2.089830392797596	0.008199579345993697	Upregulated
hsa-miR-718	PTEN	mirtarbase	validated	2	1	1.3862943611198906	-2.0918592540705885	0.0443248567157425	Downregulated
hsa-miR-10a-5p	PTEN	mirtarbase	validated	2	2	2.1972245773362196	-2.1882723249219396	0.037743773826630786	Downregulated
hsa-miR-92b-3p	PTEN	mirtarbase	validated	2	6	3.8918202981106265	-2.2046136834843835	0.049890505534596744	Downregulated
hsa-miR-153-3p	PTEN	mirtarbase	validated	2	4	3.2188758248682006	-0.2313117447483839	0.018442660374566915	Downregulated
hsa-miR-26b-5p	PTEN	mirtarbase	validated	2	7	4.1588830833596715	-1.09959476200336	0.002910912123974413	Downregulated
hsa-miR-320a	PTEN	mirtarbase	validated	2	1	1.3862943611198906	-1.53000966971575	0.002279642975423485	Downregulated
hsa-miR-543	PTEN	mirtarbase	validated	2	4	3.2188758248682006	-2.4562241079924965	0.04868880287208595	Downregulated
hsa-miR-376a-5p	PTEN	mirtarbase	validated	2	2	2.1972245773362196	-2.641606352169773	0.012438010299345478	Downregulated
hsa-miR-7856-5p	PTEN	mirtarbase	validated	2	1	1.3862943611198906	-0.6447959275444842	0.00642684494284913	Downregulated
hsa-miR-4653-3p	PTEN	mirtarbase	validated	2	1	1.3862943611198906	-3.6897971260597755	0.03684544732817449	Downregulated
hsa-miR-4328	PTEN	mirtarbase	validated	2	4	3.2188758248682006	-2.306080772251126	0.012841594473924488	Downregulated
hsa-miR-34a-3p	PTEN	mirtarbase	validated	2	1	1.3862943611198906	-3.6535011712172265	0.039060338988201694	Downregulated
hsa-miR-607	PTEN	mirtarbase	validated	2	2	2.1972245773362196	-1.788484385797786	0.02155066431150772	Downregulated
hsa-miR-3658	PTEN	mirtarbase	validated	2	4	3.2188758248682006	-1.2961835453718715	0.028915266520809384	Downregulated
hsa-miR-6842-3p	PTEN	mirtarbase	validated	2	1	1.3862943611198906	-3.0983243634516153	0.027656281406758354	Downregulated
hsa-miR-3144-3p	PTEN	mirtarbase	validated	2	1	1.3862943611198906	-2.0962487369649354	0.006485919883940369	Downregulated
hsa-miR-3671	PTEN	mirtarbase	validated	2	3	2.772588722239781	0.3334441254580829	0.017743064729264006	Upregulated
hsa-miR-3653-3p	PTEN	mirtarbase	validated	2	2	2.1972245773362196	-0.7511358354326231	0.0074277749939356	Downregulated
hsa-miR-5787	PTEN	mirtarbase	validated	2	1	1.3862943611198906	-0.3919048330139545	0.032582527996273716	Downregulated
hsa-miR-4505	PTEN	mirtarbase	validated	2	1	1.3862943611198906	-2.217261530339437	0.025766077547799797	Downregulated
hsa-miR-4430	PTEN	mirtarbase	validated	2	1	1.3862943611198906	-1.6484753875602163	0.03472565733781085	Downregulated
hsa-miR-3652	PTEN	mirtarbase	validated	2	2	2.1972245773362196	0.7056334442231198	0.03836171683599241	Upregulated
hsa-miR-4791	PTEN	mirtarbase	validated	2	1	1.3862943611198906	-1.124199668126478	0.04630764845106751	Downregulated
hsa-miR-3201	PTEN	mirtarbase	validated	2	1	1.3862943611198906	0.3503844332498831	0.02816926609608345	Upregulated
hsa-miR-1287-5p	PTEN	mirtarbase	validated	2	2	2.1972245773362196	-1.0267261824232985	0.038684131852583965	Downregulated
hsa-miR-7853-5p	PTEN	mirtarbase	validated	2	1	1.3862943611198906	-1.4781733313304553	0.004645126837538555	Downregulated
hsa-miR-105-5p	PTEN	mirtarbase	validated	2	4	3.2188758248682006	-0.1256842675435712	0.0032225345317274333	Downregulated
hsa-miR-4272	PTEN	mirtarbase	validated	2	4	3.2188758248682006	-3.065795164353157	0.0053599091074429455	Downregulated
hsa-miR-889-5p	PTEN	mirtarbase	validated	2	1	1.3862943611198906	-0.24994751869454945	0.02017855655960739	Downregulated
hsa-miR-6074	PTEN	mirtarbase	validated	2	1	1.3862943611198906	-2.0961188246545626	0.03980602607293986	Downregulated
hsa-miR-6512-5p	PTEN	mirtarbase	validated	2	2	2.1972245773362196	-2.5433215333804204	0.03962587273865938	Downregulated
hsa-miR-524-5p	PTEN	mirtarbase	validated	2	3	2.772588722239781	0.7340836141132581	0.005457015959080309	Upregulated
hsa-miR-520d-5p	PTEN	mirtarbase	validated	2	3	2.772588722239781	-0.4006165931607406	0.0047807863156776875	Downregulated
hsa-miR-216b-3p	PTEN	mirtarbase	validated	2	1	1.3862943611198906	-3.9154424739867397	0.03060382532211952	Downregulated
hsa-miR-603	PTEN	mirtarbase	validated	2	2	2.1972245773362196	-1.746333642525856	0.009255354527849705	Downregulated
hsa-miR-8485	PTEN	mirtarbase	validated	2	2	2.1972245773362196	0.2148859687233753	0.03408848847588524	Upregulated
hsa-miR-548av-3p	PTEN	mirtarbase	validated	2	3	2.772588722239781	-1.8742409247639098	0.043751523007173096	Downregulated
hsa-miR-26a-2-3p	PTEN	mirtarbase	validated	2	1	1.3862943611198906	-0.13544509133196914	0.016989363259868696	Downregulated
hsa-miR-26a-1-3p	PTEN	mirtarbase	validated	2	1	1.3862943611198906	-2.730752461481962	0.01257935914862901	Downregulated
hsa-miR-652-5p	PTEN	mirtarbase	validated	2	1	1.3862943611198906	-2.0863827605902854	0.039378218737896535	Downregulated
hsa-miR-548as-3p	PTEN	mirtarbase	validated	2	2	2.1972245773362196	-2.280745437063715	0.005514146572211757	Downregulated
hsa-miR-548z	PTEN	mirtarbase	validated	2	2	2.1972245773362196	-3.1110128170399465	0.03486141749774106	Downregulated
hsa-miR-548h-3p	PTEN	mirtarbase	validated	2	2	2.1972245773362196	-1.2104822683124716	0.013556460426654666	Downregulated
hsa-miR-548d-3p	PTEN	mirtarbase	validated	2	3	2.772588722239781	-1.5485351499058162	0.0223117146959994	Downregulated
hsa-miR-548bb-3p	PTEN	mirtarbase	validated	2	1	1.3862943611198906	-2.032157873091503	0.006132685378193855	Downregulated
hsa-miR-548ac	PTEN	mirtarbase	validated	2	2	2.1972245773362196	-0.9301504453279339	0.041922043068800124	Downregulated
hsa-miR-377-3p	PTEN	mirtarbase	validated	2	3	2.772588722239781	-3.989047902835436	0.03938561683590524	Downregulated
hsa-miR-6826-5p	PTEN	mirtarbase	validated	2	1	1.3862943611198906	-1.5790737743330985	0.0487981490471866	Downregulated
hsa-miR-301b-3p	PTEN	mirtarbase	validated	2	4	3.2188758248682006	-0.25631685066056753	0.023943951156456027	Downregulated
hsa-miR-130a-3p	PTEN	mirtarbase	validated	2	5	3.58351893845611	-0.9826812862620106	0.02108910579327494	Downregulated
hsa-miR-181a-5p	PTEN	mirtarbase	validated	2	5	3.58351893845611	-2.0421755235086696	0.034132105139782654	Downregulated
hsa-miR-29a-5p	PTEN	mirtarbase	validated	2	1	1.3862943611198906	1.1730356202288013	0.011684307757532226	Upregulated
hsa-miR-142-5p	PTEN	mirtarbase	validated	2	5	3.58351893845611	-3.6343909784927337	0.045468249504687266	Downregulated
hsa-miR-106a-3p	PTEN	mirtarbase	validated	2	1	1.3862943611198906	-1.0251483694134755e-4	0.03260953903268091	Downregulated
hsa-miR-106b-3p	PTEN	mirtarbase	validated	2	2	2.1972245773362196	-2.926120842177575	0.024326657874975354	Downregulated
hsa-miR-17-3p	PTEN	mirtarbase	validated	2	3	2.772588722239781	0.39342237455217477	0.04869445551862009	Upregulated
hsa-miR-20a-3p	PTEN	mirtarbase	validated	2	2	2.1972245773362196	-0.7876018112187602	0.00521336439321749	Downregulated
hsa-miR-193a-3p	PTEN	mirtarbase	validated	2	4	3.2188758248682006	-0.8929662014033847	0.00898089013551362	Downregulated
hsa-miR-190b	PTEN	mirtarbase	validated	2	1	1.3862943611198906	-1.898907413480069	0.021530322904698553	Downregulated
hsa-miR-370-5p	PTEN	mirtarbase	validated	2	2	2.1972245773362196	2.065902039941166	0.04799440276087262	Upregulated
hsa-miR-302a-3p	PTEN	mirtarbase	validated	2	5	3.58351893845611	-1.7074042840644885	0.029846439104527236	Downregulated
hsa-miR-301a-5p	PTEN	mirtarbase	validated	2	1	1.3862943611198906	-1.2085872642930817	0.03834078781260178	Downregulated
hsa-miR-200a-5p	PTEN	mirtarbase	validated	2	1	1.3862943611198906	-1.8418841778610435	0.018932377062737944	Downregulated
hsa-miR-130a-5p	PTEN	mirtarbase	validated	2	4	3.2188758248682006	-1.375634394926035	0.012012067397125067	Downregulated
hsa-miR-181c-5p	PTEN	mirtarbase	validated	2	4	3.2188758248682006	2.448620931982237	0.04155084347468801	Upregulated
hsa-miR-200c-3p	PTEN	mirtarbase	validated	2	4	3.2188758248682006	-1.1865383994099117	0.020601685996167362	Downregulated
hsa-miR-518c-3p	PTEN	mirtarbase	validated	2	3	2.772588722239781	-2.243237701448456	0.04180786608438939	Downregulated
hsa-miR-638	PTEN	mirtarbase	validated	2	1	1.3862943611198906	-2.4025959718376946	0.01748414072254673	Downregulated
hsa-miR-200c-5p	PTEN	mirtarbase	validated	2	1	1.3862943611198906	-1.037488926215235	0.04040903023188003	Downregulated
hsa-miR-486-5p	PTEN	mirtarbase	validated	2	5	3.58351893845611	-3.2486448732486535	0.036401513964636256	Downregulated
hsa-miR-494-5p	PTEN	mirtarbase	validated	2	1	1.3862943611198906	-2.321306771283584	0.04206254533538595	Downregulated
hsa-miR-744-3p	PTEN	mirtarbase	validated	2	3	2.772588722239781	-1.3269644844400124	0.034793665383476766	Downregulated
hsa-miR-1273g-3p	PTEN	mirtarbase	validated	2	1	1.3862943611198906	-3.9941871226320274	0.006965588666265831	Downregulated
hsa-miR-1250-3p	PTEN	mirtarbase	validated	2	1	1.3862943611198906	-0.7959175930888497	0.0133321998314932	Downregulated
hsa-miR-155-5p	PTEN	mirtarbase	validated	2	3	2.772588722239781	-1.0277203524062226	0.004424964556004852	Downregulated
hsa-miR-21-3p	PTEN	mirtarbase	validated	2	2	2.1972245773362196	-1.826436140604617	0.030109780857106673	Downregulated
hsa-miR-152-3p	PTEN	mirtarbase	validated	2	7	4.1588830833596715	-2.16224449592735	0.04848412065836601	Downregulated
mmu-miR-130a-5p	PTEN	mirtarbase	validated	2	1	1.3862943611198906	-0.6345489498221321	0.007349261736031622	Downregulated
mmu-miR-141-3p	PTEN	mirtarbase	validated	2	1	1.3862943611198906	-2.1771903977317155	0.02132005679327995	Downregulated
hsa-miR-105-3p	PTEN	mirtarbase	validated	2	1	1.3862943611198906	-1.762860454720171	0.005772043693112209	Downregulated
hsa-miR-4465	PTEN	mirtarbase	validated	2	3	2.772588722239781	-3.4681200056997694	0.029935078440699727	Downregulated
hsa-miR-616-3p	PTEN	mirtarbase	validated	2	2	2.1972245773362196	-5.596545606478644	0.03988394656893798	Downregulated
hsa-miR-1269b	PTEN	mirtarbase	validated	2	2	2.1972245773362196	0.1566174339774451	0.047890564490109686	Upregulated
hsa-miR-190a-3p	PTEN	mirtarbase	validated	2	2	2.1972245773362196	-0.45547916418614753	0.030966818146640436	Downregulated
hsa-miR-548ba	PTEN	mirtarbase	validated	2	1	1.3862943611198906	-3.561946516788956	0.004423303289338947	Downregulated
hsa-miR-363-3p	PTEN	mirtarbase	validated	2	8	4.394449154672439	-0.2956098339907225	0.006741370420204475	Downregulated
hsa-miR-4461	PTEN	mirtarbase	validated	2	1	1.3862943611198906	-1.807780035212097	0.004604902197374031	Downregulated
hsa-miR-27a-3p	PTEN	mirtarbase	validated	2	2	2.1972245773362196	-2.0616870772033526	0.018801223622402177	Downregulated
hsa-miR-146a-3p	PTEN	mirtarbase	validated	2	2	2.1972245773362196	-3.8213328848784607	0.03652926899236627	Downregulated
hsa-miR-203a-3p	PTEN	mirtarbase	validated	2	4	3.2188758248682006	-1.6030194549125671	0.00622111999662593	Downregulated
hsa-miR-31-3p	PTEN	mirtarbase	validated	2	1	1.3862943611198906	1.684488874324582	0.0413345869279001	Upregulated
hsa-miR-210-3p	PTEN	mirtarbase	validated	2	2	2.1972245773362196	-0.8383175939033097	0.029790115657029676	Downregulated
hsa-miR-345-3p	PTEN	mirtarbase	validated	2	1	1.3862943611198906	-0.27323561094661986	0.021997406805399806	Downregulated
miR-145	PTEN	mirtarbase	validated	2	1	1.3862943611198906	-2.3159004596361887	0.03678124758694321	Downregulated
hsa-miR-1297	PTEN	mirtarbase	validated	2	7	4.1588830833596715	-1.3239498190259977	0.005249363843584433	Downregulated
hsa-miR-2909	PTEN	mirtarbase	validated	2	1	1.3862943611198906	-0.5078529017740403	0.017880302521400156	Downregulated
hsa-miR-29c-5p	PTEN	mirtarbase	validated	2	1	1.3862943611198906	-1.7225599549476223	0.02974287828197703	Downregulated
hsa-miR-20b-3p	PTEN	mirtarbase	validated	2	3	2.772588722239781	-0.8147893826230792	0.028923387245973573	Downregulated
hsa-miR-620	PTEN	mirtarbase	validated	2	1	1.3862943611198906	-1.8059453410072557	0.023240695827873425	Downregulated
hsa-miR-223-3p	PTEN	mirtarbase	validated	2	1	1.3862943611198906	-2.086497270825972	0.023226417598314585	Downregulated
hsa-miR-148a-3p	PTEN	mirtarbase	validated	2	7	4.1588830833596715	-3.1377980366571805	0.01751541756372899	Downregulated
hsa-miR-26b-3p	PTEN	mirtarbase	validated	2	1	1.3862943611198906	-3.4788681269470407	0.0095693678001407545	Downregulated
hsa-miR-140-3p	PTEN	mirtarbase	validated	2	3	2.772588722239781	0.17437612673529235	0.012221890599932523	Upregulated
hsa-miR-9-5p	PTEN	mirtarbase	validated	2	2	2.1972245773362196	-1.8705861444329732	0.039798118884442374	Downregulated
hsa-miR-3691-5p	PTEN	mirtarbase	validated	2	2	2.1972245773362196	-0.17073252275809048	0.028056273140944544	Downregulated
hsa-miR-183-5p	PTEN	mirtarbase	validated	2	3	2.772588722239781	-3.001709362703431	0.028591192679014058	Downregulated
hsa-miR-500a-3p	PTEN	mirtarbase	validated	2	1	1.3862943611198906	0.05453178441959361	0.03307357093458996	Upregulated
hsa-miR-23a-5p	PTEN	mirtarbase	validated	2	1	1.3862943611198906	0.8359417203187585	0.007425674252677709	Upregulated
hsa-miR-16-5p	H3-3B	mirtarbase	validated	2	1	1.3862943611198906	-1.739542860663531	0.00808732744306326	Downregulated
hsa-miR-15a-5p	H3-3B	mirtarbase	validated	2	2	2.1972245773362196	-2.1008629175579685	0.027182859379099682	Downregulated
hsa-miR-1-3p	H3-3B	mirtarbase	validated	2	3	2.772588722239781	-2.188768175157584	0.03949357079574838	Downregulated
hsa-miR-181a-5p	H3-3B	mirtarbase	validated	2	1	1.3862943611198906	-2.128010019220836	0.049866100165760145	Downregulated
hsa-miR-34a-5p	H3-3B	mirtarbase	validated	2	2	2.1972245773362196	-1.6184341769970088	0.045290279567707335	Downregulated
hsa-miR-32-5p	H3-3B	mirtarbase	validated	2	1	1.3862943611198906	-2.281362029921194	0.042390055763302376	Downregulated
hsa-miR-22-3p	H3-3B	mirtarbase	validated	2	4	3.2188758248682006	-1.0536060654925106	0.02649209604249336	Downregulated
hsa-miR-1236-3p	H3-3B	mirtarbase	validated	2	2	2.1972245773362196	-1.6299361094813833	0.04609601993532852	Downregulated
hsa-miR-93-3p	H3-3B	mirtarbase	validated	2	1	1.3862943611198906	-3.3646431306742275	0.019049540845211595	Downregulated
hsa-miR-652-3p	H3-3B	mirtarbase	validated	2	2	2.1972245773362196	-1.5824336372300325	0.0012014273568056524	Downregulated
hsa-miR-324-5p	H3-3B	mirtarbase	validated	2	1	1.3862943611198906	-1.3512077532046711	0.045732479709899056	Downregulated
hsa-miR-4729	H3-3B	mirtarbase	validated	2	1	1.3862943611198906	-1.3258066958380446	0.015989327719435096	Downregulated
hsa-miR-520g-5p	H3-3B	mirtarbase	validated	2	1	1.3862943611198906	-1.4198019172733052	0.015968120392179118	Downregulated
hsa-miR-216a-3p	H3-3B	mirtarbase	validated	2	3	2.772588722239781	-2.205221707903081	0.02525093888421543	Downregulated
hsa-miR-128-3p	H3-3B	mirtarbase	validated	2	4	3.2188758248682006	-1.616023287848046	0.01079504798236303	Downregulated
hsa-miR-3681-3p	H3-3B	mirtarbase	validated	2	3	2.772588722239781	-1.545408844680061	0.015742245260393247	Downregulated
hsa-miR-5003-3p	H3-3B	mirtarbase	validated	2	1	1.3862943611198906	-3.003655228914065	0.009404597571119666	Downregulated
hsa-miR-486-5p	H3-3B	mirtarbase	validated	2	2	2.1972245773362196	-1.007219382922686	0.010998819907195867	Downregulated
hsa-miR-527	H3-3B	mirtarbase	validated	2	1	1.3862943611198906	0.1686455841908836	0.04563554064603523	Upregulated
hsa-miR-518a-5p	H3-3B	mirtarbase	validated	2	1	1.3862943611198906	-3.2410209699431793	0.012459094321355224	Downregulated
hsa-miR-548aw	H3-3B	mirtarbase	validated	2	1	1.3862943611198906	-1.513132358386718	0.01899166071461514	Downregulated
hsa-miR-466	H3-3B	mirtarbase	validated	2	1	1.3862943611198906	-0.9737438691589605	0.012768249392043799	Downregulated
hsa-miR-1468-3p	H3-3B	mirtarbase	validated	2	1	1.3862943611198906	0.8444014558776454	0.028145089562982322	Upregulated
hsa-miR-548x-5p	H3-3B	mirtarbase	validated	2	1	1.3862943611198906	-1.6732027638878957	0.018725965346908197	Downregulated
hsa-miR-548g-5p	H3-3B	mirtarbase	validated	2	1	1.3862943611198906	0.7855412312321888	0.018677198760909963	Upregulated
hsa-miR-548f-5p	H3-3B	mirtarbase	validated	2	1	1.3862943611198906	-1.0019444773797064	0.035475504936417566	Downregulated
hsa-miR-548aj-5p	H3-3B	mirtarbase	validated	2	1	1.3862943611198906	-2.437647505363324	0.021555252035614106	Downregulated
hsa-miR-4725-5p	H3-3B	mirtarbase	validated	2	1	1.3862943611198906	0.27833195179765524	0.03995300113479607	Upregulated
hsa-miR-3614-5p	H3-3B	mirtarbase	validated	2	1	1.3862943611198906	-3.867732597783882	0.032578798731323334	Downregulated
hsa-miR-890	H3-3B	mirtarbase	validated	2	1	1.3862943611198906	-1.3822060606583224	0.027425462918821725	Downregulated
hsa-miR-4643	H3-3B	mirtarbase	validated	2	1	1.3862943611198906	-0.41644707827900485	0.03818728943774477	Downregulated
hsa-miR-6816-3p	H3-3B	mirtarbase	validated	2	1	1.3862943611198906	-1.0752612003660251	0.02503166994964704	Downregulated
hsa-miR-4789-3p	H3-3B	mirtarbase	validated	2	1	1.3862943611198906	-1.5556330927396795	0.02824222973943688	Downregulated
hsa-miR-137	H3-3B	mirtarbase	validated	2	1	1.3862943611198906	-1.0885339285232027	0.03272462953464128	Downregulated
hsa-miR-25-3p	H3-3B	mirtarbase	validated	2	1	1.3862943611198906	-1.4328666889762318	0.01057508350489661	Downregulated
hsa-miR-363-3p	H3-3B	mirtarbase	validated	2	1	1.3862943611198906	-1.7186331998231819	0.03725774490996264	Downregulated
hsa-miR-367-3p	H3-3B	mirtarbase	validated	2	1	1.3862943611198906	-0.1547737081410605	0.03004745148122311	Downregulated
hsa-miR-92b-3p	H3-3B	mirtarbase	validated	2	1	1.3862943611198906	-0.2768065659758634	0.019396490217419342	Downregulated
hsa-miR-92a-3p	H3-3B	mirtarbase	validated	2	1	1.3862943611198906	-1.999863074796853	0.04736616844101809	Downregulated
hsa-miR-10b-5p	H3-3B	mirtarbase	validated	2	2	2.1972245773362196	-0.6951648375192837	0.011544181362027301	Downregulated
hsa-miR-10a-5p	H3-3B	mirtarbase	validated	2	3	2.772588722239781	-1.0846756565356719	0.039370096837636086	Downregulated
hsa-miR-4328	H3-3B	mirtarbase	validated	2	1	1.3862943611198906	-0.08042206711017119	0.009607594559900463	Downregulated
hsa-miR-1200	H3-3B	mirtarbase	validated	2	1	1.3862943611198906	-0.16766748403341647	0.004078984102001413	Downregulated
hsa-miR-4765	H3-3B	mirtarbase	validated	2	1	1.3862943611198906	-1.955626992162846	0.009133642552420496	Downregulated
hsa-miR-1236-5p	H3-3B	mirtarbase	validated	2	1	1.3862943611198906	-0.16242174556562428	0.02687872728588991	Downregulated
hsa-miR-544b	H3-3B	mirtarbase	validated	2	1	1.3862943611198906	-2.8810412476530773	0.03920729011460208	Downregulated
hsa-miR-4324	H3-3B	mirtarbase	validated	2	1	1.3862943611198906	-2.766603217921265	0.04384494422073476	Downregulated
hsa-miR-4793-5p	H3-3B	mirtarbase	validated	2	2	2.1972245773362196	-1.9039954856800447	0.008079717051936313	Downregulated
hsa-miR-5196-3p	H3-3B	mirtarbase	validated	2	1	1.3862943611198906	-1.1000275559936676	0.03297241175780073	Downregulated
hsa-miR-4662b	H3-3B	mirtarbase	validated	2	1	1.3862943611198906	0.6823420640888771	0.0038654538355767727	Upregulated
hsa-miR-4426	H3-3B	mirtarbase	validated	2	1	1.3862943611198906	-0.7564605369545377	0.005758410602807999	Downregulated
hsa-miR-4647	H3-3B	mirtarbase	validated	2	1	1.3862943611198906	-2.1777542008220077	0.03878282619081438	Downregulated
hsa-miR-206	H3-3B	mirtarbase	validated	2	3	2.772588722239781	-1.6653001523390722	0.025024805687600748	Downregulated
hsa-miR-613	H3-3B	mirtarbase	validated	2	1	1.3862943611198906	-1.7291708984340954	0.012566274406155573	Downregulated
hsa-miR-6801-5p	H3-3B	mirtarbase	validated	2	1	1.3862943611198906	-0.6607706989436316	0.04695945922913961	Downregulated
hsa-miR-499b-5p	H3-3B	mirtarbase	validated	2	1	1.3862943611198906	-2.595541980034195	0.04392527524987236	Downregulated
hsa-miR-3171	H3-3B	mirtarbase	validated	2	1	1.3862943611198906	-2.8073645078943157	0.036966152565553786	Downregulated
hsa-miR-4494	H3-3B	mirtarbase	validated	2	1	1.3862943611198906	-2.661404428579997	0.04250876186531969	Downregulated
hsa-miR-27b-3p	H3-3B	mirtarbase	validated	2	2	2.1972245773362196	-2.860129385117033	0.03809402715880424	Downregulated
hsa-miR-27a-3p	H3-3B	mirtarbase	validated	2	2	2.1972245773362196	-0.6163994225378305	0.04669527939334512	Downregulated
hsa-miR-4777-5p	H3-3B	mirtarbase	validated	2	1	1.3862943611198906	-1.568184457764426	0.026934634429868314	Downregulated
hsa-miR-526a	H3-3B	mirtarbase	validated	2	1	1.3862943611198906	-2.9878399975214855	0.032677654263097794	Downregulated
hsa-miR-523-5p	H3-3B	mirtarbase	validated	2	1	1.3862943611198906	-1.4701953811837618	0.015239077473524959	Downregulated
hsa-miR-522-5p	H3-3B	mirtarbase	validated	2	1	1.3862943611198906	-0.2586395222809801	0.04752533060871065	Downregulated
hsa-miR-520c-5p	H3-3B	mirtarbase	validated	2	1	1.3862943611198906	-2.3056842699050604	0.011272842440521343	Downregulated
hsa-miR-519c-5p	H3-3B	mirtarbase	validated	2	1	1.3862943611198906	-1.878806367081629	0.043453956439159815	Downregulated
hsa-miR-519b-5p	H3-3B	mirtarbase	validated	2	1	1.3862943611198906	-1.7099347133348548	0.03326718006795273	Downregulated
hsa-miR-519a-5p	H3-3B	mirtarbase	validated	2	1	1.3862943611198906	-1.0704983591433017	0.007339648033957928	Downregulated
hsa-miR-518f-5p	H3-3B	mirtarbase	validated	2	1	1.3862943611198906	-2.7646464899157115	0.014298106366768482	Downregulated
hsa-miR-518e-5p	H3-3B	mirtarbase	validated	2	1	1.3862943611198906	-0.9928698588408488	0.041812593873124575	Downregulated
hsa-miR-518d-5p	H3-3B	mirtarbase	validated	2	1	1.3862943611198906	-0.7841441016198644	0.04402937109488994	Downregulated
hsa-miR-938	H3-3B	mirtarbase	validated	2	2	2.1972245773362196	-3.60718252648352	0.046669370779767634	Downregulated
hsa-miR-1233-3p	H3-3B	mirtarbase	validated	2	2	2.1972245773362196	-2.239723011448234	0.031638525494839996	Downregulated
hsa-miR-361-3p	H3-3B	mirtarbase	validated	2	2	2.1972245773362196	-3.0221278785585017	0.04289036486041732	Downregulated
hsa-miR-3163	H3-3B	mirtarbase	validated	2	2	2.1972245773362196	-1.1651075546567198	0.021844941157614813	Downregulated
hsa-miR-605-5p	H3-3B	mirtarbase	validated	2	1	1.3862943611198906	-1.1460700020615935	0.017180842000758277	Downregulated
hsa-miR-5692a	H3-3B	mirtarbase	validated	2	1	1.3862943611198906	-2.3237374203457466	0.03387854995392263	Downregulated
hsa-miR-4668-3p	H3-3B	mirtarbase	validated	2	1	1.3862943611198906	-1.0541322539120919	0.02398526118625887	Downregulated
hsa-miR-129-2-3p	H3-3B	mirtarbase	validated	2	3	2.772588722239781	1.0936990155633453	0.037581685053184634	Upregulated
hsa-miR-129-1-3p	H3-3B	mirtarbase	validated	2	3	2.772588722239781	-1.0339618046167587	0.0133908793812152	Downregulated
hsa-miR-340-5p	H3-3B	mirtarbase	validated	2	3	2.772588722239781	-0.9949663431318791	0.016868450669338928	Downregulated
hsa-miR-374a-3p	H3-3B	mirtarbase	validated	2	1	1.3862943611198906	-0.5469990342958994	0.007702072340063751	Downregulated
hsa-miR-1261	H3-3B	mirtarbase	validated	2	1	1.3862943611198906	-0.7366511577814218	0.01817401800234802	Downregulated
hsa-miR-4259	H3-3B	mirtarbase	validated	2	1	1.3862943611198906	0.3041044585605035	0.009468681856291367	Upregulated
hsa-miR-4715-5p	H3-3B	mirtarbase	validated	2	1	1.3862943611198906	-1.1820994650055545	0.01192381756543182	Downregulated
hsa-miR-513c-3p	H3-3B	mirtarbase	validated	2	1	1.3862943611198906	-0.5954245348422681	0.02915940470201895	Downregulated
hsa-miR-513a-3p	H3-3B	mirtarbase	validated	2	1	1.3862943611198906	-3.3491787525633954	0.0016031813132576646	Downregulated
hsa-miR-3606-3p	H3-3B	mirtarbase	validated	2	1	1.3862943611198906	-0.6427199301563424	0.012068427443737165	Downregulated
hsa-miR-505-3p	H3-3B	mirtarbase	validated	2	1	1.3862943611198906	-0.14112785585670884	0.02972841391945258	Downregulated
hsa-miR-5006-5p	H3-3B	mirtarbase	validated	2	1	1.3862943611198906	-1.5466531006014073	0.01867989406664856	Downregulated
hsa-miR-223-5p	H3-3B	mirtarbase	validated	2	1	1.3862943611198906	-0.20695720792629824	0.01208025746862404	Downregulated
hsa-miR-630	H3-3B	mirtarbase	validated	2	1	1.3862943611198906	-2.1023443056762856	0.04981217318447307	Downregulated
hsa-miR-4755-3p	H3-3B	mirtarbase	validated	2	1	1.3862943611198906	-1.006242109781907	0.044978529873071244	Downregulated
hsa-miR-5589-3p	H3-3B	mirtarbase	validated	2	1	1.3862943611198906	-1.8686266055021847	0.04548847486218438	Downregulated
hsa-miR-7705	H3-3B	mirtarbase	validated	2	1	1.3862943611198906	-3.2322046506047357	0.015146472951862961	Downregulated
hsa-miR-4280	H3-3B	mirtarbase	validated	2	1	1.3862943611198906	-1.9537011430418874	0.012320658307522537	Downregulated
hsa-miR-299-5p	H3-3B	mirtarbase	validated	2	2	2.1972245773362196	-2.7898348006964078	0.017541545235784727	Downregulated
hsa-miR-4738-3p	H3-3B	mirtarbase	validated	2	1	1.3862943611198906	-0.6364917001018572	0.04082035568961874	Downregulated
hsa-miR-4496	H3-3B	mirtarbase	validated	2	2	2.1972245773362196	-0.9130653592760811	0.026613071597646924	Downregulated
hsa-miR-651-3p	H3-3B	mirtarbase	validated	2	1	1.3862943611198906	-0.575659243440021	0.01619841191219166	Downregulated
hsa-miR-548g-3p	H3-3B	mirtarbase	validated	2	1	1.3862943611198906	-1.827327677477386	0.010622591585619377	Downregulated
hsa-miR-618	H3-3B	mirtarbase	validated	2	1	1.3862943611198906	-1.3261376867242682	0.022901857437798757	Downregulated
hsa-miR-432-3p	H3-3B	mirtarbase	validated	2	1	1.3862943611198906	-1.0743134460766772	0.03192678510653786	Downregulated
hsa-miR-3691-5p	H3-3B	mirtarbase	validated	2	1	1.3862943611198906	-1.4237432657185092	0.015806006451137364	Downregulated
hsa-miR-1193	H3-3B	mirtarbase	validated	2	1	1.3862943611198906	-2.2741367482317503	0.018284967522136868	Downregulated
hsa-miR-141-5p	H3-3B	mirtarbase	validated	2	1	1.3862943611198906	-1.166046104033563	0.03516250669630245	Downregulated
hsa-miR-6768-5p	H3-3B	mirtarbase	validated	2	1	1.3862943611198906	-0.7865450034217139	0.009046246570767837	Downregulated
hsa-miR-183-5p	H3-3B	mirtarbase	validated	2	2	2.1972245773362196	-2.4806099586817343	0.019109745213529098	Downregulated
hsa-miR-105-5p	H3-3B	mirtarbase	validated	2	1	1.3862943611198906	-0.23498277194769712	0.03566597037925385	Downregulated
hsa-miR-2053	H3-3B	mirtarbase	validated	2	1	1.3862943611198906	1.2383603468723927	0.015391709368908778	Upregulated
hsa-miR-4323	H3-3B	mirtarbase	validated	2	1	1.3862943611198906	-0.9214861539723931	0.005106008603004739	Downregulated
hsa-miR-5699-5p	H3-3B	mirtarbase	validated	2	1	1.3862943611198906	0.9202247434102717	0.03741011489578523	Upregulated
hsa-miR-656-3p	H3-3B	mirtarbase	validated	2	1	1.3862943611198906	-1.6591305378335435	0.030926291871815923	Downregulated
hsa-miR-6856-3p	H3-3B	mirtarbase	validated	2	1	1.3862943611198906	-1.0083951519895824	0.004899011803325266	Downregulated
hsa-miR-7853-5p	H3-3B	mirtarbase	validated	2	1	1.3862943611198906	-1.1764890679985132	0.004429931277176365	Downregulated
hsa-miR-125b-5p	H3-3B	mirtarbase	validated	2	1	1.3862943611198906	0.35593098506891385	0.0024343840659130367	Upregulated
hsa-miR-23b-3p	SRC	mirtarbase	validated	2	1	1.3862943611198906	-1.5502296363887431	0.012505875131580978	Downregulated
hsa-miR-33a-5p	SRC	mirtarbase	validated	2	1	1.3862943611198906	-2.0160861079599557	0.027588355560787023	Downregulated
hsa-miR-205-5p	SRC	mirtarbase	validated	2	2	2.1972245773362196	-1.300916278104668	0.018740561594022438	Downregulated
hsa-miR-203a-3p	SRC	mirtarbase	validated	2	4	3.2188758248682006	-0.956207959764341	0.04438902637222782	Downregulated
hsa-miR-34a-5p	SRC	mirtarbase	validated	2	3	2.772588722239781	-1.2822523348252122	0.02192518924549222	Downregulated
hsa-miR-31-5p	SRC	mirtarbase	validated	2	3	2.772588722239781	-1.5129216924165514	0.005465926839504391	Downregulated
hsa-miR-33b-5p	SRC	mirtarbase	validated	2	2	2.1972245773362196	-1.993574538391114	0.04742067029536702	Downregulated
hsa-miR-135a-5p	SRC	mirtarbase	validated	2	1	1.3862943611198906	-2.467743387230046	0.04483355766581372	Downregulated
hsa-miR-1827	PTEN	tarbase	validated	2	2	2.1972245773362196	-0.24733038202916657	0.03383520651701838	Downregulated
hsa-miR-183-5p	PTEN	tarbase	validated	2	3	2.772588722239781	0.6174551958905834	0.025439958296949047	Upregulated
hsa-miR-17-5p	PTEN	tarbase	validated	2	6	3.8918202981106265	-1.4537716811095855	0.032488512743031606	Downregulated
hsa-miR-186-5p	PTEN	tarbase	validated	2	3	2.772588722239781	-0.4515975844727662	0.04096298629511148	Downregulated
hsa-miR-106b-5p	PTEN	tarbase	validated	2	6	3.8918202981106265	-2.6688114993649092	0.019721190282842145	Downregulated
hsa-miR-302b-3p	PTEN	tarbase	validated	2	4	3.2188758248682006	-4.1446421742970205	0.003782299917191267	Downregulated
hsa-miR-124-3p	PTEN	tarbase	validated	2	1	1.3862943611198906	-1.7426890261323404	0.02421904391725548	Downregulated
hsa-miR-130a-3p	PTEN	tarbase	validated	2	5	3.58351893845611	-1.2734962688042	0.04764249420864508	Downregulated
hsa-miR-130b-3p	PTEN	tarbase	validated	2	5	3.58351893845611	-1.4162805229196394	0.048197675931500275	Downregulated
hsa-miR-302d-3p	PTEN	tarbase	validated	2	4	3.2188758248682006	0.5217110775047225	0.029835058240219953	Upregulated
hsa-miR-135b-3p	PTEN	tarbase	validated	2	2	2.1972245773362196	-2.2355853058738204	0.04574868613551371	Downregulated
hsa-miR-520b-3p	PTEN	tarbase	validated	2	4	3.2188758248682006	0.968903965651946	0.014276309437816964	Upregulated
hsa-miR-520e-3p	PTEN	tarbase	validated	2	4	3.2188758248682006	-1.9169089514219195	0.00569452293519862	Downregulated
hsa-miR-302e	PTEN	tarbase	validated	2	3	2.772588722239781	-3.3606303268205795	0.024264719395432625	Downregulated
hsa-miR-301a-3p	PTEN	tarbase	validated	2	5	3.58351893845611	-2.7257476045005165	0.041867139639565724	Downregulated
hsa-miR-301b-3p	PTEN	tarbase	validated	2	4	3.2188758248682006	-0.3420821608645068	0.007858092779526487	Downregulated
hsa-miR-20b-3p	PTEN	tarbase	validated	2	3	2.772588722239781	-1.0482301267009366	0.0017930349074304105	Downregulated
hsa-miR-302a-3p	PTEN	tarbase	validated	2	5	3.58351893845611	0.10676960133470037	0.029207200270611796	Upregulated
hsa-miR-302c-3p	PTEN	tarbase	validated	2	3	2.772588722239781	-2.336741501461946	0.020258987449109554	Downregulated
hsa-let-7a-5p	PTEN	tarbase	validated	2	1	1.3862943611198906	-1.9565652012148593	0.04945920459274203	Downregulated
hsa-let-7b-5p	PTEN	tarbase	validated	2	1	1.3862943611198906	-2.351040915098871	0.002791306172031909	Downregulated
hsa-miR-142-5p	PTEN	tarbase	validated	2	5	3.58351893845611	-2.4331457314446006	0.02412939645117149	Downregulated
hsa-let-7c-5p	PTEN	tarbase	validated	2	1	1.3862943611198906	-0.841923648590316	0.00477057428425178	Downregulated
hsa-miR-19b-3p	PTEN	tarbase	validated	2	9	4.605170185988092	-1.2160853977677497	0.03935030473698862	Downregulated
hsa-let-7d-5p	PTEN	tarbase	validated	2	1	1.3862943611198906	-1.9562718243453148	0.022474183641606943	Downregulated
hsa-miR-374b-5p	PTEN	tarbase	validated	2	4	3.2188758248682006	-3.1764767042492914	0.04653026237129234	Downregulated
hsa-let-7e-5p	PTEN	tarbase	validated	2	1	1.3862943611198906	-2.6369695370217627	0.04413937640772202	Downregulated
hsa-let-7g-5p	PTEN	tarbase	validated	2	1	1.3862943611198906	-1.9195804655442656	0.028374959656968714	Downregulated
hsa-let-7i-5p	PTEN	tarbase	validated	2	1	1.3862943611198906	-2.071496273538694	0.0484992851044517	Downregulated
hsa-miR-182-5p	PTEN	tarbase	validated	2	2	2.1972245773362196	-2.491856670764146	0.03186306558037177	Downregulated
hsa-miR-514a-3p	PTEN	tarbase	validated	2	4	3.2188758248682006	-0.629021482461245	0.022646601613843815	Downregulated
hsa-miR-106a-5p	PTEN	tarbase	validated	2	6	3.8918202981106265	-1.6268056008045293	0.0346109287426807	Downregulated
hsa-miR-1302	PTEN	tarbase	validated	2	1	1.3862943611198906	-2.8396996943202506	0.043317044205730786	Downregulated
hsa-miR-122-5p	PTEN	tarbase	validated	2	1	1.3862943611198906	-1.1231308037924852	0.04889868059707806	Downregulated
hsa-miR-320a-3p	PTEN	tarbase	validated	2	5	3.58351893845611	-2.1955822678151344	0.03530380016774871	Downregulated
hsa-miR-873-3p	PTEN	tarbase	validated	2	1	1.3862943611198906	-2.3656412926970924	0.016726375667611138	Downregulated
hsa-miR-9-3p	PTEN	tarbase	validated	2	4	3.2188758248682006	-2.679095962167255	0.03238733064616099	Downregulated
hsa-miR-19a-3p	PTEN	tarbase	validated	2	8	4.394449154672439	-1.5835222036324534	0.037553472429513936	Downregulated
hsa-miR-92b-3p	PTEN	tarbase	validated	2	6	3.8918202981106265	-2.3392983031955197	0.018164636729750785	Downregulated
hsa-miR-98-5p	PTEN	tarbase	validated	2	1	1.3862943611198906	-0.4313806180374702	0.015166700568282978	Downregulated
hsa-miR-30a-5p	PTEN	tarbase	validated	2	3	2.772588722239781	-3.5482149163352754	0.01303268954018131	Downregulated
hsa-miR-320c	PTEN	tarbase	validated	2	6	3.8918202981106265	-2.8377913739700578	0.023049185553332793	Downregulated
hsa-miR-20a-5p	PTEN	tarbase	validated	2	6	3.8918202981106265	-1.6335982496063615	0.042096256804885344	Downregulated
hsa-miR-191-5p	PTEN	tarbase	validated	2	1	1.3862943611198906	-4.655190529861633	0.03399184414441698	Downregulated
hsa-miR-320b	PTEN	tarbase	validated	2	6	3.8918202981106265	-1.907960985813709	0.014534050886984916	Downregulated
hsa-miR-185-5p	PTEN	tarbase	validated	2	1	1.3862943611198906	-1.9502049036730398	0.028396526575088503	Downregulated
hsa-miR-320d	PTEN	tarbase	validated	2	6	3.8918202981106265	-1.8407683044467125	0.031005365114426243	Downregulated
hsa-miR-30c-5p	PTEN	tarbase	validated	2	2	2.1972245773362196	-1.8135923878974158	0.007621846168302	Downregulated
hsa-miR-181b-5p	PTEN	tarbase	validated	2	5	3.58351893845611	-0.41654830260107145	0.02359505183179863	Downregulated
hsa-miR-618	PTEN	tarbase	validated	2	3	2.772588722239781	-2.1225398051578286	0.009608062145533041	Downregulated
hsa-miR-365a-3p	PTEN	tarbase	validated	2	2	2.1972245773362196	-2.1904509090846487	0.008905412025749685	Downregulated
hsa-let-7i-3p	PTEN	tarbase	validated	2	1	1.3862943611198906	0.8966560616975596	0.0291438566041179	Upregulated
hsa-miR-93-3p	PTEN	tarbase	validated	2	1	1.3862943611198906	-3.3798869730822068	0.023025959410704674	Downregulated
hsa-miR-20b-5p	PTEN	tarbase	validated	2	6	3.8918202981106265	-2.58060866465743	0.01452708728937432	Downregulated
hsa-miR-155-5p	PTEN	tarbase	validated	2	3	2.772588722239781	-4.73439524294942	0.03882979066972621	Downregulated
hsa-miR-4286	PTEN	tarbase	validated	2	1	1.3862943611198906	-1.3694891115739425	0.03255111897387542	Downregulated
hsa-miR-30b-5p	PTEN	tarbase	validated	2	2	2.1972245773362196	-3.289491006169741	0.04108929533837363	Downregulated
hsa-miR-342-3p	PTEN	tarbase	validated	2	1	1.3862943611198906	-1.4123149013023306	0.035112996525363996	Downregulated
hsa-miR-4521	PTEN	tarbase	validated	2	1	1.3862943611198906	-0.2709072056786128	0.002452432072721422	Downregulated
hsa-miR-30d-5p	PTEN	tarbase	validated	2	2	2.1972245773362196	-1.4553107266881216	0.046994584807194775	Downregulated
hsa-miR-181a-5p	PTEN	tarbase	validated	2	5	3.58351893845611	-2.8639514253332026	0.008926473287399858	Downregulated
hsa-miR-18b-5p	PTEN	tarbase	validated	2	1	1.3862943611198906	-1.9402858927604478	0.02138371765590273	Downregulated
hsa-miR-132-3p	PTEN	tarbase	validated	2	4	3.2188758248682006	-1.5215762886919952	0.04482474839128554	Downregulated
hsa-miR-365b-3p	PTEN	tarbase	validated	2	1	1.3862943611198906	0.18053316385115648	0.012475793534424157	Upregulated
hsa-miR-26b-5p	PTEN	tarbase	validated	2	7	4.1588830833596715	0.27094436969046765	0.018871504829032347	Upregulated
hsa-miR-210-3p	PTEN	tarbase	validated	2	2	2.1972245773362196	-0.07162722589737225	0.012527242956450208	Downregulated
hsa-miR-93-5p	PTEN	tarbase	validated	2	5	3.58351893845611	-1.6989614963512432	0.04876638603559696	Downregulated
hsa-miR-374a-5p	PTEN	tarbase	validated	2	4	3.2188758248682006	-2.427680306387972	0.013607067110715434	Downregulated
hsa-miR-18a-5p	PTEN	tarbase	validated	2	2	2.1972245773362196	0.3789772044701514	0.001392327379900962	Upregulated
hsa-miR-590-3p	PTEN	tarbase	validated	2	5	3.58351893845611	-2.982210589248483	0.02133503066841513	Downregulated
hsa-miR-26a-5p	PTEN	tarbase	validated	2	7	4.1588830833596715	0.3458827935873334	0.03658674679510296	Upregulated
hsa-miR-15a-5p	PTEN	tarbase	validated	2	2	2.1972245773362196	-0.8996809530980551	0.032581965570105245	Downregulated
hsa-miR-16-5p	PTEN	tarbase	validated	2	3	2.772588722239781	-0.3131304957643324	0.028465176953468473	Downregulated
hsa-miR-195-5p	PTEN	tarbase	validated	2	3	2.772588722239781	-3.1531075495244645	0.03262220013584011	Downregulated
hsa-miR-29a-3p	PTEN	tarbase	validated	2	8	4.394449154672439	-1.1723538970044571	0.025455957209691408	Downregulated
hsa-miR-424-5p	PTEN	tarbase	validated	2	2	2.1972245773362196	0.015313953562089422	0.003454994731815532	Upregulated
hsa-miR-15b-5p	PTEN	tarbase	validated	2	2	2.1972245773362196	-2.8119609167679727	0.001871604410232976	Downregulated
hsa-miR-503-5p	PTEN	tarbase	validated	2	1	1.3862943611198906	-1.8986305102727112	0.042724176290212204	Downregulated
hsa-miR-103a-3p	PTEN	tarbase	validated	2	7	4.1588830833596715	-1.4105385873915186	0.01722586897411384	Downregulated
hsa-miR-107	PTEN	tarbase	validated	2	7	4.1588830833596715	-0.88784094374560385	0.010788302656030282	Downregulated
hsa-miR-205-5p	PTEN	tarbase	validated	2	5	3.58351893845611	-1.0299353425702864	0.03274911636160687	Downregulated
hsa-miR-21-5p	PTEN	tarbase	validated	2	3	2.772588722239781	-1.3395064381468353	0.00740962746902369	Downregulated
hsa-miR-23a-3p	PTEN	tarbase	validated	2	7	4.1588830833596715	-0.9923538811076098	0.038623689396074044	Downregulated
hsa-miR-23b-3p	PTEN	tarbase	validated	2	7	4.1588830833596715	-0.4407863179626219	0.044176551969721915	Downregulated
hsa-miR-25-3p	PTEN	tarbase	validated	2	8	4.394449154672439	0.2915660556532671	0.021150963670341298	Upregulated
hsa-miR-767-5p	PTEN	tarbase	validated	2	2	2.1972245773362196	-2.27963820119917	0.020914638373302298	Downregulated
hsa-miR-92a-3p	PTEN	tarbase	validated	2	7	4.1588830833596715	-4.004253587287747	0.03707381965359673	Downregulated
hsa-let-7f-2-3p	PTEN	tarbase	validated	2	2	2.1972245773362196	-0.5547133830297863	0.0021608167968224738	Downregulated
hsa-miR-10a-5p	PTEN	tarbase	validated	2	2	2.1972245773362196	0.304680730805442	0.01934826235030778	Upregulated
hsa-miR-10b-5p	PTEN	tarbase	validated	2	2	2.1972245773362196	-0.9093257159226824	0.011986870173132047	Downregulated
hsa-miR-1293	PTEN	tarbase	validated	2	2	2.1972245773362196	-2.4112777407586585	0.017487200947012754	Downregulated
hsa-miR-141-3p	PTEN	tarbase	validated	2	5	3.58351893845611	-1.3837149195587344	0.02100507876696065	Downregulated
hsa-miR-194-5p	PTEN	tarbase	validated	2	1	1.3862943611198906	-2.7477390496842515	0.041152924245223405	Downregulated
hsa-miR-199a-3p	PTEN	tarbase	validated	2	1	1.3862943611198906	-1.2038409457548025	0.009473786611342804	Downregulated
hsa-miR-199b-3p	PTEN	tarbase	validated	2	1	1.3862943611198906	0.9552226225593796	0.017818081699311736	Upregulated
hsa-miR-200a-3p	PTEN	tarbase	validated	2	4	3.2188758248682006	-2.7934888081355447	0.007320955549599603	Downregulated
hsa-miR-221-3p	PTEN	tarbase	validated	2	5	3.58351893845611	-2.3454174315467142	0.01302829105220735	Downregulated
hsa-miR-224-3p	PTEN	tarbase	validated	2	3	2.772588722239781	-1.9134604349225133	0.0015007083218079062	Downregulated
hsa-miR-30d-3p	PTEN	tarbase	validated	2	6	3.8918202981106265	-2.3399542550184416	0.013444166539702564	Downregulated
hsa-miR-30e-3p	PTEN	tarbase	validated	2	5	3.58351893845611	-1.0797258255862423	0.03894144011335448	Downregulated
hsa-miR-32-5p	PTEN	tarbase	validated	2	7	4.1588830833596715	-3.2167687501190523	0.049192602461436766	Downregulated
hsa-miR-34a-5p	PTEN	tarbase	validated	2	2	2.1972245773362196	-2.6824203018450934	0.0380318061998114	Downregulated
hsa-miR-376a-5p	PTEN	tarbase	validated	2	2	2.1972245773362196	-1.6077771014987892	0.0037993022138252857	Downregulated
hsa-miR-516b-5p	PTEN	tarbase	validated	2	1	1.3862943611198906	-3.4619574714137564	0.009477045552572234	Downregulated
hsa-miR-518b	PTEN	tarbase	validated	2	2	2.1972245773362196	-2.5377778764849097	0.033464257629122585	Downregulated
hsa-miR-518c-3p	PTEN	tarbase	validated	2	3	2.772588722239781	-2.2832663069584203	0.022595334377372638	Downregulated
hsa-miR-518e-3p	PTEN	tarbase	validated	2	1	1.3862943611198906	-1.8934307045400658	0.006728314952459186	Downregulated
hsa-miR-518f-3p	PTEN	tarbase	validated	2	2	2.1972245773362196	-2.5478310862646576	0.030606898529687898	Downregulated
hsa-miR-520h	PTEN	tarbase	validated	2	1	1.3862943611198906	-0.7554191828414175	0.04518100080662407	Downregulated
hsa-miR-522-3p	PTEN	tarbase	validated	2	3	2.772588722239781	-1.6628538768250667	0.03445201984816231	Downregulated
hsa-miR-550a-3-5p	PTEN	tarbase	validated	2	1	1.3862943611198906	0.6569922566691111	0.004276179378153756	Upregulated
hsa-miR-561-5p	PTEN	tarbase	validated	2	1	1.3862943611198906	-1.6642169749470788	0.008231829805765301	Downregulated
hsa-miR-192-5p	PTEN	tarbase	validated	2	1	1.3862943611198906	-0.7142465005564254	0.02925562222255394	Downregulated
hsa-miR-139-5p	PTEN	tarbase	validated	2	1	1.3862943611198906	-0.23080299486843003	0.017507778696483	Downregulated
hsa-miR-148a-3p	PTEN	tarbase	validated	2	7	4.1588830833596715	-1.586984291942351	0.012200674225576223	Downregulated
hsa-miR-148b-3p	PTEN	tarbase	validated	2	6	3.8918202981106265	-2.1042303443211305	0.04317062117671594	Downregulated
hsa-miR-494-3p	PTEN	tarbase	validated	2	8	4.394449154672439	-0.09945384114623246	0.010400286373449488	Downregulated
hsa-miR-550a-5p	PTEN	tarbase	validated	2	1	1.3862943611198906	-0.7485802700202054	0.0291940943535883	Downregulated
hsa-miR-29b-3p	PTEN	tarbase	validated	2	7	4.1588830833596715	-2.6052350822435377	0.013134524865075946	Downregulated
hsa-miR-580-3p	PTEN	tarbase	validated	2	3	2.772588722239781	-2.4538278882796356	0.027451530375750738	Downregulated
hsa-miR-29c-3p	PTEN	tarbase	validated	2	8	4.394449154672439	-1.0242576413146833	0.0012287132174242288	Downregulated
hsa-miR-570-3p	PTEN	tarbase	validated	2	4	3.2188758248682006	-0.18652049311334618	0.011662996554048732	Downregulated
hsa-miR-454-3p	PTEN	tarbase	validated	2	5	3.58351893845611	0.19176107861699876	0.024814953837543726	Upregulated
hsa-miR-24-2-5p	PTEN	tarbase	validated	2	1	1.3862943611198906	-1.0849659910105947	0.014941682937322186	Downregulated
hsa-miR-21-3p	PTEN	tarbase	validated	2	2	2.1972245773362196	-2.277959155819203	0.034209542454453186	Downregulated
hsa-miR-374b-3p	PTEN	tarbase	validated	2	1	1.3862943611198906	-2.7114441410143657	0.025287078422028573	Downregulated
hsa-miR-193a-3p	PTEN	tarbase	validated	2	4	3.2188758248682006	-0.4109379527785795	0.044343554950086406	Downregulated
hsa-let-7f-5p	PTEN	tarbase	validated	2	1	1.3862943611198906	-2.759012407999279	0.019518161075888205	Downregulated
hsa-miR-101-3p	PTEN	tarbase	validated	2	1	1.3862943611198906	-2.2977233223288747	0.04376794265001081	Downregulated
hsa-miR-138-5p	PTEN	tarbase	validated	2	1	1.3862943611198906	-1.7938605349110297	0.03134393366589211	Downregulated
hsa-miR-140-3p	PTEN	tarbase	validated	2	3	2.772588722239781	-1.7288441191738284	0.019000409511616453	Downregulated
hsa-miR-152-3p	PTEN	tarbase	validated	2	7	4.1588830833596715	-2.9193594081389733	0.04447758158063516	Downregulated
hsa-miR-187-5p	PTEN	tarbase	validated	2	1	1.3862943611198906	-2.2874917541004693	0.04800939925946295	Downregulated
hsa-miR-193b-3p	PTEN	tarbase	validated	2	3	2.772588722239781	-1.836888065404805	0.026890614890493453	Downregulated
hsa-miR-196a-5p	PTEN	tarbase	validated	2	1	1.3862943611198906	-1.9089042491291397	0.039798368917545304	Downregulated
hsa-miR-216a-3p	PTEN	tarbase	validated	2	1	1.3862943611198906	-1.1923238957572122	0.04830168743198738	Downregulated
hsa-miR-30e-5p	PTEN	tarbase	validated	2	3	2.772588722239781	-2.8816990772156705	0.007762551361462102	Downregulated
hsa-miR-33a-5p	PTEN	tarbase	validated	2	1	1.3862943611198906	-2.679536397632214	0.01056638204259798	Downregulated
hsa-miR-33b-5p	PTEN	tarbase	validated	2	1	1.3862943611198906	-1.5576770078731796	0.04324932761816308	Downregulated
hsa-miR-423-5p	PTEN	tarbase	validated	2	1	1.3862943611198906	-2.43120852658883	0.008364893792895602	Downregulated
hsa-miR-582-3p	PTEN	tarbase	validated	2	3	2.772588722239781	-1.992106543120006	0.03959180605923757	Downregulated
hsa-miR-744-3p	PTEN	tarbase	validated	2	3	2.772588722239781	-0.7296159693525412	0.03548715605004691	Downregulated
hsa-let-7g-3p	PTEN	tarbase	validated	2	2	2.1972245773362196	-0.8797655468236691	0.0337364531387575	Downregulated
hsa-miR-136-3p	PTEN	tarbase	validated	2	1	1.3862943611198906	-2.730650698196537	0.0318382134353742	Downregulated
hsa-miR-200c-3p	PTEN	tarbase	validated	2	4	3.2188758248682006	-0.7439028281380501	0.031197437575552614	Downregulated
hsa-miR-222-3p	PTEN	tarbase	validated	2	5	3.58351893845611	-2.0489805103776284	0.037061962726991624	Downregulated
hsa-miR-377-5p	PTEN	tarbase	validated	2	1	1.3862943611198906	-1.0742347012502496	0.02116038291109726	Downregulated
hsa-miR-96-5p	PTEN	tarbase	validated	2	2	2.1972245773362196	-1.3061735845512006	0.003182245375355706	Downregulated
hsa-miR-218-5p	PTEN	tarbase	validated	2	1	1.3862943611198906	0.7123746480480704	0.04903745176433586	Upregulated
hsa-miR-105-5p	PTEN	tarbase	validated	2	4	3.2188758248682006	-2.192961601271468	0.04752902905875817	Downregulated
hsa-miR-1197	PTEN	tarbase	validated	2	1	1.3862943611198906	-3.962804380682343	0.037256858419626955	Downregulated
hsa-miR-1271-3p	PTEN	tarbase	validated	2	1	1.3862943611198906	-2.160268489786966	0.0019040052709169686	Downregulated
hsa-miR-143-3p	PTEN	tarbase	validated	2	2	2.1972245773362196	0.9776451409720108	0.013600952491629868	Upregulated
hsa-miR-145-5p	PTEN	tarbase	validated	2	1	1.3862943611198906	-1.021964741245674	0.0019993341790977867	Downregulated
hsa-miR-153-3p	PTEN	tarbase	validated	2	4	3.2188758248682006	0.03488709985120031	0.011759101345203818	Upregulated
hsa-miR-16-1-3p	PTEN	tarbase	validated	2	4	3.2188758248682006	1.052656262992231	0.01196257355203852	Upregulated
hsa-miR-17-3p	PTEN	tarbase	validated	2	3	2.772588722239781	-1.5743071891434597	0.027638766482938084	Downregulated
hsa-miR-214-3p	PTEN	tarbase	validated	2	5	3.58351893845611	-0.8452373661090412	0.022258844263153152	Downregulated
hsa-miR-297	PTEN	tarbase	validated	2	2	2.1972245773362196	-1.9764337600734945	0.031536304738372566	Downregulated
hsa-miR-3085-3p	PTEN	tarbase	validated	2	1	1.3862943611198906	-5.001571456660027	0.009492448029806838	Downregulated
hsa-miR-30c-2-3p	PTEN	tarbase	validated	2	1	1.3862943611198906	-2.374568698703799	0.02203279587882571	Downregulated
hsa-miR-31-5p	PTEN	tarbase	validated	2	1	1.3862943611198906	-1.3271128840008062	0.02080496102641337	Downregulated
hsa-miR-3149	PTEN	tarbase	validated	2	1	1.3862943611198906	-1.9149624302601111	0.03573211388941854	Downregulated
hsa-miR-335-5p	PTEN	tarbase	validated	2	1	1.3862943611198906	-2.047893224422506	0.007672112713335082	Downregulated
hsa-miR-370-5p	PTEN	tarbase	validated	2	2	2.1972245773362196	-2.0932014376155657	0.009094498624326663	Downregulated
hsa-miR-449a	PTEN	tarbase	validated	2	2	2.1972245773362196	-0.7244053380737222	0.02187227645213716	Downregulated
hsa-miR-4999-5p	PTEN	tarbase	validated	2	1	1.3862943611198906	-3.377737783217057	0.010257915213238447	Downregulated
hsa-miR-539-3p	PTEN	tarbase	validated	2	1	1.3862943611198906	-1.3907513524153392	0.04073173440201208	Downregulated
hsa-miR-642a-5p	PTEN	tarbase	validated	2	1	1.3862943611198906	-3.9512437018577864	0.02415138227399439	Downregulated
hsa-miR-652-3p	PTEN	tarbase	validated	2	1	1.3862943611198906	-3.1803496236956432	0.02873333745636046	Downregulated
hsa-miR-7-5p	PTEN	tarbase	validated	2	1	1.3862943611198906	0.6508115793885758	0.03443330348539166	Upregulated
hsa-miR-99b-5p	PTEN	tarbase	validated	2	1	1.3862943611198906	-1.2502418717717672	0.009992110869614407	Downregulated
hsa-miR-181a-3p	PTEN	tarbase	validated	2	1	1.3862943611198906	-2.488102336531468	0.004606521936366335	Downregulated
hsa-miR-181d-5p	PTEN	tarbase	validated	2	4	3.2188758248682006	-0.16396473917148113	0.013410559357143938	Downregulated
hsa-miR-188-5p	PTEN	tarbase	validated	2	6	3.8918202981106265	-1.5520233221925048	0.004283460799371823	Downregulated
hsa-miR-200b-3p	PTEN	tarbase	validated	2	3	2.772588722239781	-1.7995808258026447	0.0025795764497015625	Downregulated
hsa-miR-24-1-5p	PTEN	tarbase	validated	2	1	1.3862943611198906	-2.6428213336023507	0.0406461996245198	Downregulated
hsa-miR-27a-3p	PTEN	tarbase	validated	2	2	2.1972245773362196	-1.9364862729790007	0.02579187412792817	Downregulated
hsa-miR-337-5p	PTEN	tarbase	validated	2	2	2.1972245773362196	-4.135794457324752	0.04994711475865916	Downregulated
hsa-miR-34c-5p	PTEN	tarbase	validated	2	2	2.1972245773362196	-1.2804997791965227	0.026891422489658	Downregulated
hsa-miR-365a-5p	PTEN	tarbase	validated	2	1	1.3862943611198906	0.37039653731505506	0.04324764916999266	Upregulated
hsa-miR-377-3p	PTEN	tarbase	validated	2	3	2.772588722239781	-2.8349521467523475	0.03759534590085969	Downregulated
hsa-miR-379-5p	PTEN	tarbase	validated	2	1	1.3862943611198906	-1.1273276233947618	0.02516667868685909	Downregulated
hsa-miR-380-5p	PTEN	tarbase	validated	2	1	1.3862943611198906	-2.1418912495565223	0.014467258312972263	Downregulated
hsa-miR-425-5p	PTEN	tarbase	validated	2	4	3.2188758248682006	-1.4305927719304448	0.01967882418376394	Downregulated
hsa-miR-433-5p	PTEN	tarbase	validated	2	1	1.3862943611198906	-2.8364372721432707	0.010368306836113336	Downregulated
hsa-miR-449b-5p	PTEN	tarbase	validated	2	2	2.1972245773362196	-1.5743966465944654	0.02403144862991758	Downregulated
hsa-miR-450a-1-3p	PTEN	tarbase	validated	2	1	1.3862943611198906	-1.1379262647350266	0.04848430165741593	Downregulated
hsa-miR-487a-5p	PTEN	tarbase	validated	2	1	1.3862943611198906	-0.5667269116552038	0.0066723761379253125	Downregulated
hsa-miR-487b-5p	PTEN	tarbase	validated	2	1	1.3862943611198906	-1.5092781977283782	0.04741863489174284	Downregulated
hsa-miR-490-5p	PTEN	tarbase	validated	2	1	1.3862943611198906	-1.2847775241879207	0.017869486558949578	Downregulated
hsa-miR-542-3p	PTEN	tarbase	validated	2	4	3.2188758248682006	-1.1001968625843632	0.04353889634413645	Downregulated
hsa-miR-597-5p	PTEN	tarbase	validated	2	2	2.1972245773362196	-0.32527363769959816	0.040490158649394294	Downregulated
hsa-miR-766-5p	PTEN	tarbase	validated	2	1	1.3862943611198906	0.8420355897514344	0.004999901255592704	Upregulated
hsa-miR-99a-3p	PTEN	tarbase	validated	2	1	1.3862943611198906	-1.3062896901590861	0.03768792726285756	Downregulated
hsa-miR-129-2-3p	PTEN	tarbase	validated	2	3	2.772588722239781	-1.2524471461882825	0.049838460692437365	Downregulated
hsa-miR-1301-3p	PTEN	tarbase	validated	2	2	2.1972245773362196	-0.951171202049604	0.025079499493353072	Downregulated
hsa-miR-187-3p	PTEN	tarbase	validated	2	1	1.3862943611198906	-0.946569054945854	0.019610625692643227	Downregulated
hsa-miR-504-5p	PTEN	tarbase	validated	2	1	1.3862943611198906	-3.6085827854010017	0.017827852750197055	Downregulated
hsa-miR-671-5p	PTEN	tarbase	validated	2	1	1.3862943611198906	-0.6586318565476864	0.049339453487889845	Downregulated
hsa-miR-758-5p	PTEN	tarbase	validated	2	1	1.3862943611198906	-1.3137585758479275	0.03209389042295516	Downregulated
hsa-miR-877-5p	PTEN	tarbase	validated	2	1	1.3862943611198906	-5.169747295660119	0.01774174587195739	Downregulated
hsa-let-7a-3p	PTEN	tarbase	validated	2	1	1.3862943611198906	-2.731205337968688	0.049796258536400274	Downregulated
hsa-let-7f-1-3p	PTEN	tarbase	validated	2	1	1.3862943611198906	-0.14239534390298947	0.014184639733750375	Downregulated
hsa-miR-1285-3p	PTEN	tarbase	validated	2	4	3.2188758248682006	0.2854053982536473	0.03202639669296332	Upregulated
hsa-miR-15b-3p	PTEN	tarbase	validated	2	1	1.3862943611198906	-2.1919427090537282	0.006184517653426156	Downregulated
hsa-miR-10a-3p	PTEN	tarbase	validated	2	3	2.772588722239781	-2.766020451123218	0.007692310222191736	Downregulated
hsa-miR-125a-3p	PTEN	tarbase	validated	2	2	2.1972245773362196	-2.887099830100406	0.010365687580779194	Downregulated
hsa-miR-147b-3p	PTEN	tarbase	validated	2	1	1.3862943611198906	-1.0023591518658426	0.03559851114917547	Downregulated
hsa-miR-151a-3p	PTEN	tarbase	validated	2	2	2.1972245773362196	-2.4221004324181914	0.03855483432277106	Downregulated
hsa-miR-27a-5p	PTEN	tarbase	validated	2	1	1.3862943611198906	-1.6491222045746894	0.0041545734123792505	Downregulated
hsa-miR-324-5p	PTEN	tarbase	validated	2	2	2.1972245773362196	0.7747163918080986	0.04729781122063287	Upregulated
hsa-miR-378c	PTEN	tarbase	validated	2	2	2.1972245773362196	-1.6470412645356582	0.041899093644227836	Downregulated
hsa-miR-744-5p	PTEN	tarbase	validated	2	1	1.3862943611198906	-0.7878651758079077	0.026202049577143047	Downregulated
hsa-miR-146b-5p	PTEN	tarbase	validated	2	2	2.1972245773362196	0.049587965349695784	0.006800640324596316	Upregulated
hsa-miR-204-5p	PTEN	tarbase	validated	2	2	2.1972245773362196	-2.308402297534489	0.04812868907628581	Downregulated
hsa-miR-24-3p	PTEN	tarbase	validated	2	1	1.3862943611198906	-2.783102606858754	0.006882129679201171	Downregulated
hsa-miR-30a-3p	PTEN	tarbase	validated	2	5	3.58351893845611	-0.20851416427779834	0.030738596108043567	Downregulated
hsa-miR-363-3p	PTEN	tarbase	validated	2	8	4.394449154672439	-2.522390265754447	0.006880275822244585	Downregulated
hsa-miR-22-3p	PTEN	tarbase	validated	2	7	4.1588830833596715	-0.9103401325562684	0.03439897895790637	Downregulated
hsa-miR-425-3p	PTEN	tarbase	validated	2	1	1.3862943611198906	-0.7726918592300385	0.030718126205028968	Downregulated
hsa-let-7d-3p	PTEN	tarbase	validated	2	1	1.3862943611198906	0.3391327514222271	0.0018611281760968269	Upregulated
hsa-miR-484	PTEN	tarbase	validated	2	1	1.3862943611198906	0.1406870075117712	0.03732747808820568	Upregulated
hsa-miR-574-5p	PTEN	tarbase	validated	2	2	2.1972245773362196	-1.9428304709519466	0.009230216229800137	Downregulated
hsa-miR-28-5p	PTEN	tarbase	validated	2	1	1.3862943611198906	-0.8777313955803595	0.023084736881311983	Downregulated
hsa-miR-148a-5p	PTEN	tarbase	validated	2	3	2.772588722239781	-2.3996709442226267	0.04882731563225389	Downregulated
hsa-miR-181a-2-3p	PTEN	tarbase	validated	2	1	1.3862943611198906	-1.5520168252172246	0.04037766012456268	Downregulated
hsa-miR-502-3p	PTEN	tarbase	validated	2	1	1.3862943611198906	0.9646333821215998	0.035021697239018976	Upregulated
hsa-miR-299-5p	PTEN	tarbase	validated	2	2	2.1972245773362196	1.5514853482345283	0.011284914284246043	Upregulated
hsa-miR-367-3p	PTEN	tarbase	validated	2	6	3.8918202981106265	-1.2641402681279759	0.016159977183211594	Downregulated
hsa-miR-4662a-5p	PTEN	tarbase	validated	2	3	2.772588722239781	-1.3442147174781964	0.01944511187868193	Downregulated
hsa-miR-1-3p	PTEN	tarbase	validated	2	1	1.3862943611198906	-0.43841940122769607	0.04188097522291355	Downregulated
hsa-miR-125a-5p	PTEN	tarbase	validated	2	1	1.3862943611198906	-1.7528810168301308	0.01058338457881473	Downregulated
hsa-miR-1271-5p	PTEN	tarbase	validated	2	1	1.3862943611198906	-2.5243484360726898	0.020822508613346145	Downregulated
hsa-miR-429	PTEN	tarbase	validated	2	3	2.772588722239781	0.34862460778304083	0.045818094211397695	Upregulated
hsa-miR-382-5p	PTEN	tarbase	validated	2	5	3.58351893845611	-1.5783099307084432	0.018187327017076316	Downregulated
hsa-miR-106b-3p	PTEN	tarbase	validated	2	2	2.1972245773362196	-2.3659253285232182	0.01294235244090669	Downregulated
hsa-miR-216a-5p	PTEN	tarbase	validated	2	3	2.772588722239781	-1.4669266179639793	0.009371613109717146	Downregulated
hsa-miR-147a	PTEN	tarbase	validated	2	1	1.3862943611198906	-0.2243786528463072	0.023440455289557578	Downregulated
hsa-miR-519a-3p	PTEN	tarbase	validated	2	6	3.8918202981106265	-0.18522294395375583	0.015725523355416954	Downregulated
hsa-miR-133a-3p	PTEN	tarbase	validated	2	1	1.3862943611198906	-1.139842119742352	0.00817984970798716	Downregulated
hsa-miR-519c-3p	PTEN	tarbase	validated	2	6	3.8918202981106265	-1.563469648646096	0.045891233811154966	Downregulated
hsa-miR-519a-5p	PTEN	tarbase	validated	2	1	1.3862943611198906	-1.878840065004547	0.03271652842103504	Downregulated
hsa-miR-519d-3p	PTEN	tarbase	validated	2	5	3.58351893845611	-2.345144670175414	0.04065148591483012	Downregulated
hsa-miR-203a-3p	PTEN	tarbase	validated	2	4	3.2188758248682006	-0.9024804084847269	0.04273107063700445	Downregulated
hsa-miR-802	PTEN	tarbase	validated	2	1	1.3862943611198906	-2.1996766348521755	0.03015082035236992	Downregulated
hsa-miR-92a-3p	CDC42	tarbase	validated	2	3	2.772588722239781	-1.613539433450422	0.03365763929579407	Downregulated
hsa-miR-92b-3p	CDC42	tarbase	validated	2	4	3.2188758248682006	-0.528182638547316	0.038184235362568875	Downregulated
hsa-miR-25-3p	CDC42	tarbase	validated	2	3	2.772588722239781	-1.191110146631142	0.027878569665597753	Downregulated
hsa-miR-514a-3p	CDC42	tarbase	validated	2	2	2.1972245773362196	-0.963347147247022	0.020339222542475912	Downregulated
hsa-miR-20a-3p	CDC42	tarbase	validated	2	4	3.2188758248682006	-2.65778314737548	0.031222554756095634	Downregulated
hsa-miR-27a-3p	CDC42	tarbase	validated	2	3	2.772588722239781	-2.3154437867318785	0.022889510792680087	Downregulated
hsa-miR-557	CDC42	tarbase	validated	2	1	1.3862943611198906	-2.3492842182631053	0.002424978025024757	Downregulated
hsa-miR-423-5p	CDC42	tarbase	validated	2	3	2.772588722239781	-2.361483722591565	0.016525401019491254	Downregulated
hsa-miR-182-5p	CDC42	tarbase	validated	2	1	1.3862943611198906	0.24015354159653102	0.03641237523104064	Upregulated
hsa-miR-186-5p	CDC42	tarbase	validated	2	6	3.8918202981106265	0.41818505798969174	0.018644382235594094	Upregulated
hsa-miR-33b-5p	CDC42	tarbase	validated	2	2	2.1972245773362196	-1.7136017004368502	0.026311411644564943	Downregulated
hsa-miR-513a-5p	CDC42	tarbase	validated	2	1	1.3862943611198906	-1.052498791545958	0.03074570409418084	Downregulated
hsa-miR-15a-5p	CDC42	tarbase	validated	2	5	3.58351893845611	-3.8911029254869716	0.008204732394078746	Downregulated
hsa-miR-15b-3p	CDC42	tarbase	validated	2	1	1.3862943611198906	-2.496130289192386	0.035934009413700556	Downregulated
hsa-miR-1275	CDC42	tarbase	validated	2	1	1.3862943611198906	-1.6949063309753032	0.025029712832532826	Downregulated
hsa-miR-1301-3p	CDC42	tarbase	validated	2	1	1.3862943611198906	-1.6582498941888182	0.03753558156616055	Downregulated
hsa-miR-130a-3p	CDC42	tarbase	validated	2	2	2.1972245773362196	-1.0046766033671637	0.010138934891670944	Downregulated
hsa-miR-130b-3p	CDC42	tarbase	validated	2	2	2.1972245773362196	-2.706453097912097	0.003825745028443635	Downregulated
hsa-miR-148a-3p	CDC42	tarbase	validated	2	1	1.3862943611198906	-1.2247254051498397	0.004587935233488679	Downregulated
hsa-miR-152-3p	CDC42	tarbase	validated	2	1	1.3862943611198906	-3.0832623760130424	0.014670173216145485	Downregulated
hsa-miR-155-5p	CDC42	tarbase	validated	2	1	1.3862943611198906	-0.3893446818010635	0.03860098084341735	Downregulated
hsa-miR-15b-5p	CDC42	tarbase	validated	2	5	3.58351893845611	-0.7052948436784306	0.018664054852910342	Downregulated
hsa-miR-500a-3p	CDC42	tarbase	validated	2	1	1.3862943611198906	-0.19259263206263677	0.034293183775385844	Downregulated
hsa-miR-424-5p	CDC42	tarbase	validated	2	5	3.58351893845611	-1.8902075958765612	0.04544465733668767	Downregulated
hsa-miR-148b-3p	CDC42	tarbase	validated	2	1	1.3862943611198906	-1.0747773642607745	0.04905711305281148	Downregulated
hsa-miR-652-3p	CDC42	tarbase	validated	2	1	1.3862943611198906	-0.8365129126685795	0.04765723532345146	Downregulated
hsa-miR-18a-5p	CDC42	tarbase	validated	2	5	3.58351893845611	0.8277071903245905	0.024762016857741403	Upregulated
hsa-miR-16-5p	CDC42	tarbase	validated	2	5	3.58351893845611	-1.8400863779787549	0.007446745348628611	Downregulated
hsa-miR-18b-5p	CDC42	tarbase	validated	2	5	3.58351893845611	-2.7373973902769553	0.034344673869432886	Downregulated
hsa-miR-19a-3p	CDC42	tarbase	validated	2	1	1.3862943611198906	-2.344968404661548	0.028847086135298017	Downregulated
hsa-miR-19b-3p	CDC42	tarbase	validated	2	1	1.3862943611198906	-1.9164333873685027	0.0037575982986018065	Downregulated
hsa-miR-29a-3p	CDC42	tarbase	validated	2	8	4.394449154672439	1.7507513028081694	0.007625975467963144	Upregulated
hsa-miR-29c-3p	CDC42	tarbase	validated	2	7	4.1588830833596715	-1.1341534664334532	0.046095388863002885	Downregulated
hsa-miR-139-5p	CDC42	tarbase	validated	2	3	2.772588722239781	-3.180944920794877	0.03788677848922089	Downregulated
hsa-miR-200a-3p	CDC42	tarbase	validated	2	3	2.772588722239781	-2.4606330545811153	0.04764300563791767	Downregulated
hsa-miR-21-3p	CDC42	tarbase	validated	2	2	2.1972245773362196	-2.0765822724533027	0.018548655848251657	Downregulated
hsa-miR-29b-3p	CDC42	tarbase	validated	2	8	4.394449154672439	-0.7540353900111596	0.02679200542159379	Downregulated
hsa-miR-32-5p	CDC42	tarbase	validated	2	5	3.58351893845611	-2.382031685283361	0.002640561606734991	Downregulated
hsa-miR-33a-5p	CDC42	tarbase	validated	2	2	2.1972245773362196	-0.7062355503828733	0.030237625021021817	Downregulated
hsa-miR-454-3p	CDC42	tarbase	validated	2	1	1.3862943611198906	0.3118258295721601	0.021713922739261763	Upregulated
hsa-miR-93-3p	CDC42	tarbase	validated	2	2	2.1972245773362196	-2.417629852514777	0.005393162506166845	Downregulated
hsa-miR-195-5p	CDC42	tarbase	validated	2	6	3.8918202981106265	-3.3805801185986883	0.020367396205430852	Downregulated
hsa-miR-503-5p	CDC42	tarbase	validated	2	2	2.1972245773362196	1.2703615634755496	0.04965274939243682	Upregulated
hsa-miR-497-5p	CDC42	tarbase	validated	2	5	3.58351893845611	-1.3486482074331014	0.03430736890994013	Downregulated
hsa-miR-107	CDC42	tarbase	validated	2	4	3.2188758248682006	-0.2703921182179798	0.011836001355666668	Downregulated
hsa-miR-570-3p	CDC42	tarbase	validated	2	3	2.772588722239781	-1.8344098039433454	0.0325880000430625	Downregulated
hsa-miR-101-3p	CDC42	tarbase	validated	2	2	2.1972245773362196	-0.9972211140906434	0.024728297379333526	Downregulated
hsa-miR-103a-3p	CDC42	tarbase	validated	2	3	2.772588722239781	-1.6597811571947334	0.03562095038802363	Downregulated
hsa-miR-30a-5p	CDC42	tarbase	validated	2	1	1.3862943611198906	-1.326191952782822	0.021181244486244397	Downregulated
hsa-miR-545-3p	CDC42	tarbase	validated	2	3	2.772588722239781	-0.4977535844356511	0.027608898639213297	Downregulated
hsa-miR-28-5p	CDC42	tarbase	validated	2	1	1.3862943611198906	-1.7123320413383314	0.04096851287549362	Downregulated
hsa-miR-31-5p	CDC42	tarbase	validated	2	1	1.3862943611198906	-1.8611091646433569	0.04826120081380941	Downregulated
hsa-miR-625-5p	CDC42	tarbase	validated	2	1	1.3862943611198906	0.27550264464936514	0.015045372917782514	Upregulated
hsa-miR-708-5p	CDC42	tarbase	validated	2	1	1.3862943611198906	-0.3802953474066124	0.03548520744382404	Downregulated
hsa-miR-106a-5p	CDC42	tarbase	validated	2	1	1.3862943611198906	-2.763015935206484	0.026907338210148738	Downregulated
hsa-miR-147b-3p	CDC42	tarbase	validated	2	2	2.1972245773362196	-1.5091642445039664	0.009289121249690651	Downregulated
hsa-miR-17-5p	CDC42	tarbase	validated	2	1	1.3862943611198906	-1.526153447953063	0.0012241688235662877	Downregulated
hsa-miR-194-5p	CDC42	tarbase	validated	2	2	2.1972245773362196	-4.624845804728524	0.04904648419306614	Downregulated
hsa-miR-21-5p	CDC42	tarbase	validated	2	1	1.3862943611198906	-1.7223987476206375	0.022607560820411893	Downregulated
hsa-miR-210-3p	CDC42	tarbase	validated	2	1	1.3862943611198906	-3.0751260674399825	0.048691409361083064	Downregulated
hsa-miR-181a-5p	CDC42	tarbase	validated	2	1	1.3862943611198906	-3.2114216075041826	0.03559498948836699	Downregulated
hsa-miR-26a-5p	CDC42	tarbase	validated	2	1	1.3862943611198906	-2.026875328743559	0.02667645338061266	Downregulated
hsa-miR-34a-5p	CDC42	tarbase	validated	2	1	1.3862943611198906	-0.7234655706012804	0.042583954027388245	Downregulated
hsa-miR-137-3p	CDC42	tarbase	validated	2	3	2.772588722239781	-2.041121576467981	0.004255725698312745	Downregulated
hsa-miR-181b-5p	CDC42	tarbase	validated	2	1	1.3862943611198906	-1.8468279245550878	0.04870731450570748	Downregulated
hsa-miR-199a-3p	CDC42	tarbase	validated	2	2	2.1972245773362196	0.5628501766221619	0.024726821720832962	Upregulated
hsa-miR-221-3p	CDC42	tarbase	validated	2	1	1.3862943611198906	-2.2127386912405402	0.03597690419200808	Downregulated
hsa-miR-26b-5p	CDC42	tarbase	validated	2	1	1.3862943611198906	-2.573882013016103	0.04312029952765443	Downregulated
hsa-miR-329-3p	CDC42	tarbase	validated	2	2	2.1972245773362196	-3.3976051595700447	0.04351105436636135	Downregulated
hsa-miR-330-5p	CDC42	tarbase	validated	2	2	2.1972245773362196	-2.4366019303037914	0.018725931828143076	Downregulated
hsa-miR-342-3p	CDC42	tarbase	validated	2	1	1.3862943611198906	-2.058830705376379	0.017468390097375962	Downregulated
hsa-miR-589-5p	CDC42	tarbase	validated	2	1	1.3862943611198906	-0.9049859306502054	0.034334212900139396	Downregulated
hsa-miR-708-3p	CDC42	tarbase	validated	2	4	3.2188758248682006	-0.8721794882137954	0.01895516798621975	Downregulated
hsa-let-7b-3p	CDC42	tarbase	validated	2	4	3.2188758248682006	1.1027471584062152	0.020177182849263776	Upregulated
hsa-let-7e-5p	CDC42	tarbase	validated	2	1	1.3862943611198906	-0.8767113552678453	0.020975552089046688	Downregulated
hsa-let-7f-2-3p	CDC42	tarbase	validated	2	1	1.3862943611198906	-1.8146369872829615	0.04526558157708496	Downregulated
hsa-let-7i-3p	CDC42	tarbase	validated	2	1	1.3862943611198906	-1.2426656285020785	0.00655138658429496	Downregulated
hsa-miR-144-5p	CDC42	tarbase	validated	2	1	1.3862943611198906	-2.087439445454895	0.012293484035413714	Downregulated
hsa-miR-199b-3p	CDC42	tarbase	validated	2	2	2.1972245773362196	-1.2910369498726209	0.048284930935828016	Downregulated
hsa-miR-619-5p	CDC42	tarbase	validated	2	1	1.3862943611198906	-0.0480473863182167	0.047906510626198724	Downregulated
hsa-miR-1-3p	CDC42	tarbase	validated	2	3	2.772588722239781	0.5108363188838276	0.016540536316344515	Upregulated
hsa-miR-20b-5p	CDC42	tarbase	validated	2	1	1.3862943611198906	-0.8629492042146335	0.03690406666276977	Downregulated
hsa-miR-370-5p	CDC42	tarbase	validated	2	1	1.3862943611198906	-3.6077335556061385	0.038367844974389304	Downregulated
hsa-miR-93-5p	CDC42	tarbase	validated	2	1	1.3862943611198906	-0.628161088778383	0.010177763608749956	Downregulated
hsa-let-7i-5p	CDC42	tarbase	validated	2	1	1.3862943611198906	-2.2333991000165048	0.043524503057822586	Downregulated
hsa-miR-641	CDC42	tarbase	validated	2	2	2.1972245773362196	-0.67222949251437	0.02702025046013296	Downregulated
hsa-miR-140-5p	CDC42	tarbase	validated	2	1	1.3862943611198906	-2.678844763125425	0.023753006570972506	Downregulated
hsa-miR-142-3p	CDC42	tarbase	validated	2	1	1.3862943611198906	-2.280615142529435	0.04989922029944137	Downregulated
hsa-miR-23b-3p	CDC42	tarbase	validated	2	1	1.3862943611198906	-1.9943054438961432	0.015684504224685952	Downregulated
hsa-miR-181d-5p	CDC42	tarbase	validated	2	1	1.3862943611198906	-0.9616714827519287	0.011474651258671656	Downregulated
hsa-miR-24-3p	CDC42	tarbase	validated	2	1	1.3862943611198906	-3.279313566907989	0.03176422097813338	Downregulated
hsa-miR-219a-1-3p	CDC42	tarbase	validated	2	1	1.3862943611198906	-2.7464733128609327	0.037121432340703905	Downregulated
hsa-miR-3065-5p	CDC42	tarbase	validated	2	4	3.2188758248682006	-3.2670725251376647	0.013118478115648032	Downregulated
hsa-miR-106b-5p	CDC42	tarbase	validated	2	2	2.1972245773362196	-3.9626673845204756	0.03566036789678037	Downregulated
hsa-miR-20a-5p	CDC42	tarbase	validated	2	1	1.3862943611198906	-1.248444866554141	0.007484497848665342	Downregulated
hsa-miR-27b-3p	CDC42	tarbase	validated	2	3	2.772588722239781	-0.6328116883848368	0.0013809150846209378	Downregulated
hsa-miR-125b-2-3p	CDC42	tarbase	validated	2	1	1.3862943611198906	0.525107379534838	0.04695452700788155	Upregulated
hsa-miR-191-5p	CDC42	tarbase	validated	2	1	1.3862943611198906	-0.9332393253682676	0.04776789510785602	Downregulated
hsa-miR-193a-5p	CDC42	tarbase	validated	2	2	2.1972245773362196	-2.408377628335223	0.03365458049741574	Downregulated
hsa-miR-30c-1-3p	CDC42	tarbase	validated	2	1	1.3862943611198906	-0.6186501560247177	0.0033110142601653933	Downregulated
hsa-miR-629-5p	CDC42	tarbase	validated	2	2	2.1972245773362196	0.32146574997470334	0.022230628011515367	Upregulated
hsa-let-7f-1-3p	CDC42	tarbase	validated	2	4	3.2188758248682006	0.7126344062786489	0.0026434284993447363	Upregulated
hsa-miR-23a-5p	CDC42	tarbase	validated	2	1	1.3862943611198906	1.087773122340098	0.005849662565859035	Upregulated
hsa-miR-34c-5p	CDC42	tarbase	validated	2	1	1.3862943611198906	-1.6472896716768135	0.021931176554877314	Downregulated
hsa-miR-4521	CDC42	tarbase	validated	2	1	1.3862943611198906	-2.4767432016208906	0.0024810438982676717	Downregulated
hsa-miR-532-5p	CDC42	tarbase	validated	2	2	2.1972245773362196	-2.6294229470110553	0.012186937738209964	Downregulated
hsa-miR-185-5p	CDC42	tarbase	validated	2	8	4.394449154672439	0.031921942494926414	0.03881002412457019	Upregulated
hsa-miR-7-5p	CDC42	tarbase	validated	2	1	1.3862943611198906	-3.2144282008604512	0.03680945205339231	Downregulated
hsa-miR-23a-3p	CDC42	tarbase	validated	2	1	1.3862943611198906	-2.2640236553700994	0.04965646059741266	Downregulated
hsa-miR-27a-5p	CDC42	tarbase	validated	2	1	1.3862943611198906	-3.0399100845038403	0.012442735053366051	Downregulated
hsa-miR-660-5p	CDC42	tarbase	validated	2	1	1.3862943611198906	-1.6377900467831503	0.023278941183816643	Downregulated
hsa-miR-152-5p	CDC42	tarbase	validated	2	1	1.3862943611198906	-1.6785796336318415	0.0010128711943980307	Downregulated
hsa-miR-942-5p	CDC42	tarbase	validated	2	1	1.3862943611198906	-1.130096839937765	0.0023602898430544884	Downregulated
hsa-miR-1266-5p	CDC42	tarbase	validated	2	2	2.1972245773362196	-3.826205641744055	0.021386248094495387	Downregulated
hsa-miR-200b-3p	CDC42	tarbase	validated	2	3	2.772588722239781	-1.2277775957192458	0.017199841641588137	Downregulated
hsa-miR-200c-3p	CDC42	tarbase	validated	2	3	2.772588722239781	-1.3541132222154566	0.011304557375842707	Downregulated
hsa-let-7b-5p	CDC42	tarbase	validated	2	1	1.3862943611198906	-2.7861494717706936	0.041838740129955115	Downregulated
hsa-miR-301a-3p	CDC42	tarbase	validated	2	1	1.3862943611198906	-0.5716954475310696	0.009981309145223351	Downregulated
hsa-miR-550a-3p	CDC42	tarbase	validated	2	1	1.3862943611198906	0.37537611588367836	0.022368824739241976	Upregulated
hsa-miR-489-3p	CDC42	tarbase	validated	2	1	1.3862943611198906	-2.467530015331827	0.04491888425732032	Downregulated
hsa-miR-628-5p	CDC42	tarbase	validated	2	1	1.3862943611198906	-0.8124563358086213	0.005076153502799571	Downregulated
hsa-miR-151a-3p	CDC42	tarbase	validated	2	1	1.3862943611198906	-3.220274615892965	0.015837907371111216	Downregulated
hsa-miR-9-5p	CDC42	tarbase	validated	2	2	2.1972245773362196	-1.272789843554901	0.0014304168017115445	Downregulated
hsa-miR-375-3p	CDC42	tarbase	validated	2	1	1.3862943611198906	-2.6678567468826886	0.005437782131833956	Downregulated
hsa-miR-512-3p	CDC42	tarbase	validated	2	1	1.3862943611198906	-1.6843642880263672	0.04347041778080166	Downregulated
hsa-miR-3184-5p	CDC42	tarbase	validated	2	1	1.3862943611198906	-2.1657849572989654	0.04034193920623511	Downregulated
hsa-miR-486-5p	CDC42	tarbase	validated	2	1	1.3862943611198906	1.2249398601626451	0.023357246917439626	Upregulated
hsa-miR-576-5p	CDC42	tarbase	validated	2	1	1.3862943611198906	-2.4112007623306084	0.021389862165786328	Downregulated
hsa-miR-197-3p	CDC42	tarbase	validated	2	1	1.3862943611198906	-1.2677701854357342	0.04796728871529922	Downregulated
hsa-miR-149-5p	CDC42	tarbase	validated	2	1	1.3862943611198906	-1.8488591870890445	0.02623776705004275	Downregulated
hsa-miR-221-5p	CDC42	tarbase	validated	2	1	1.3862943611198906	-0.7626224999480293	0.014361869280226529	Downregulated
hsa-miR-484	CDC42	tarbase	validated	2	2	2.1972245773362196	-1.6470097862037552	0.005695262492867187	Downregulated
hsa-miR-203b-5p	CDC42	tarbase	validated	2	1	1.3862943611198906	-0.8476216544941954	0.03617897357349284	Downregulated
hsa-miR-744-5p	CDC42	tarbase	validated	2	2	2.1972245773362196	-2.7346974132512605	0.04846756891417317	Downregulated
hsa-miR-4473	CDC42	tarbase	validated	2	1	1.3862943611198906	-1.0783106712394264	0.04549659533635714	Downregulated
hsa-miR-2276-3p	CDC42	tarbase	validated	2	1	1.3862943611198906	-3.174246933954321	0.012650808321079239	Downregulated
hsa-miR-2278	CDC42	tarbase	validated	2	1	1.3862943611198906	-2.776320621135463	0.010937169782584532	Downregulated
hsa-miR-450b-3p	CDC42	tarbase	validated	2	1	1.3862943611198906	-1.9861226235460538	0.030846864970866594	Downregulated
hsa-miR-491-5p	CDC42	tarbase	validated	2	2	2.1972245773362196	-1.9722209413513516	0.025882742325076834	Downregulated
hsa-let-7d-5p	CDC42	tarbase	validated	2	1	1.3862943611198906	-2.3524878764391612	0.008637134640710429	Downregulated
hsa-miR-135b-3p	CDC42	tarbase	validated	2	1	1.3862943611198906	-0.6404020566010525	0.0041942549983505165	Downregulated
hsa-miR-206	CDC42	tarbase	validated	2	2	2.1972245773362196	-0.701654389142751	0.04639312364091166	Downregulated
hsa-miR-340-3p	CDC42	tarbase	validated	2	1	1.3862943611198906	-1.7991031344106299	0.015205007702345029	Downregulated
hsa-miR-1914-3p	CDC42	tarbase	validated	2	2	2.1972245773362196	-2.900875238716795	0.04686364282714203	Downregulated
hsa-miR-627-5p	CDC42	tarbase	validated	2	1	1.3862943611198906	-0.8636819697062625	0.005927103565540165	Downregulated
hsa-miR-129-2-3p	CDC42	tarbase	validated	2	1	1.3862943611198906	-1.3270744050453755	0.012378130907891319	Downregulated
hsa-miR-146a-5p	CDC42	tarbase	validated	2	1	1.3862943611198906	-0.28860457711501075	0.032845043633366	Downregulated
hsa-miR-522-5p	CDC42	tarbase	validated	2	1	1.3862943611198906	-1.7497063354484554	0.013320556818041951	Downregulated
hsa-miR-608	CDC42	tarbase	validated	2	3	2.772588722239781	-0.3377486650072663	0.03187192412908189	Downregulated
hsa-miR-330-3p	CDC42	tarbase	validated	2	4	3.2188758248682006	-0.008787573665781645	0.0034947880317922684	Downregulated
hsa-miR-216a-5p	CDC42	tarbase	validated	2	2	2.1972245773362196	-1.320073503262753	0.028561438340460883	Downregulated
hsa-miR-17-5p	RHOA	tarbase	validated	2	1	1.3862943611198906	-1.2143142101247433	0.04509784076176584	Downregulated
hsa-miR-183-5p	RHOA	tarbase	validated	2	1	1.3862943611198906	-2.1323223856527846	0.006868048637639732	Downregulated
hsa-miR-9-3p	RHOA	tarbase	validated	2	1	1.3862943611198906	-1.0090236881636248	0.015203997347736732	Downregulated
hsa-miR-122-5p	RHOA	tarbase	validated	2	3	2.772588722239781	-1.3544179470110664	0.00935336703644134	Downregulated
hsa-miR-20a-5p	RHOA	tarbase	validated	2	1	1.3862943611198906	-1.8264687222799116	0.014571169348433614	Downregulated
hsa-miR-219a-1-3p	RHOA	tarbase	validated	2	1	1.3862943611198906	0.11421602282660626	0.034482407609233635	Upregulated
hsa-miR-539-5p	RHOA	tarbase	validated	2	1	1.3862943611198906	-2.2796361388267314	0.0416720238160342	Downregulated
hsa-miR-573	RHOA	tarbase	validated	2	1	1.3862943611198906	-3.114293480123563	0.00796878860401921	Downregulated
hsa-miR-519d-3p	RHOA	tarbase	validated	2	1	1.3862943611198906	-2.913469634662827	0.03791418203059584	Downregulated
hsa-miR-320d	RHOA	tarbase	validated	2	1	1.3862943611198906	-1.3808298877429603	0.021473190671531486	Downregulated
hsa-miR-196a-5p	RHOA	tarbase	validated	2	1	1.3862943611198906	0.15450560262877522	0.03706945118191652	Upregulated
hsa-miR-196b-5p	RHOA	tarbase	validated	2	1	1.3862943611198906	-0.4482824820277618	0.029615490876836705	Downregulated
hsa-miR-577	RHOA	tarbase	validated	2	6	3.8918202981106265	-2.5491445989240917	0.044631749520776795	Downregulated
hsa-miR-1298-5p	RHOA	tarbase	validated	2	1	1.3862943611198906	-2.132681108680705	0.03296476841834374	Downregulated
hsa-miR-9-5p	RHOA	tarbase	validated	2	2	2.1972245773362196	-0.3742129294440488	0.04003480129665695	Downregulated
hsa-miR-218-5p	RHOA	tarbase	validated	2	3	2.772588722239781	-1.8011887724975622	0.04287960707093589	Downregulated
hsa-miR-1301-3p	RHOA	tarbase	validated	2	4	3.2188758248682006	-2.22541587640094	0.03472814758354798	Downregulated
hsa-miR-142-5p	RHOA	tarbase	validated	2	5	3.58351893845611	-2.061511168710264	0.01570882376586087	Downregulated
hsa-let-7d-5p	RHOA	tarbase	validated	2	1	1.3862943611198906	-0.39720406912708084	0.003264638344757259	Downregulated
hsa-miR-15a-5p	RHOA	tarbase	validated	2	2	2.1972245773362196	-1.7422056536520052	0.022920615065842868	Downregulated
hsa-miR-4521	RHOA	tarbase	validated	2	1	1.3862943611198906	-2.1799110984682795	0.01755557480128482	Downregulated
hsa-miR-30d-3p	RHOA	tarbase	validated	2	1	1.3862943611198906	-3.195720745911607	0.008075959345092996	Downregulated
hsa-miR-4446-3p	RHOA	tarbase	validated	2	3	2.772588722239781	0.2600802468846284	0.01395318126329221	Upregulated
hsa-miR-296-3p	RHOA	tarbase	validated	2	2	2.1972245773362196	-1.119618525050518	0.03555665293126367	Downregulated
hsa-miR-30a-5p	RHOA	tarbase	validated	2	1	1.3862943611198906	-1.7777819339583993	0.03252645817562007	Downregulated
hsa-miR-1290	RHOA	tarbase	validated	2	1	1.3862943611198906	-3.723140189090075	0.0047246909395325925	Downregulated
hsa-miR-146a-3p	RHOA	tarbase	validated	2	1	1.3862943611198906	-2.0066724038275425	0.001932344588218257	Downregulated
hsa-miR-29b-1-5p	RHOA	tarbase	validated	2	1	1.3862943611198906	-1.591945647138224	0.036895487159490585	Downregulated
hsa-miR-186-5p	RHOA	tarbase	validated	2	1	1.3862943611198906	-2.341806284208794	0.007046968349022791	Downregulated
hsa-miR-548d-5p	RHOA	tarbase	validated	2	2	2.1972245773362196	-3.0540392411960533	0.025094406673219057	Downregulated
hsa-miR-362-5p	RHOA	tarbase	validated	2	1	1.3862943611198906	-2.257541940483092	0.015051754683023319	Downregulated
hsa-miR-331-3p	RHOA	tarbase	validated	2	1	1.3862943611198906	-1.1336552205005757	0.00949047111859545	Downregulated
hsa-miR-20b-5p	RHOA	tarbase	validated	2	1	1.3862943611198906	-1.703111729438504	0.0387551281452179	Downregulated
hsa-miR-34a-5p	RHOA	tarbase	validated	2	2	2.1972245773362196	-4.299944852806858	0.021491238427348437	Downregulated
hsa-miR-423-5p	RHOA	tarbase	validated	2	1	1.3862943611198906	-2.835371021031432	0.01818360720993951	Downregulated
hsa-miR-101-3p	RHOA	tarbase	validated	2	4	3.2188758248682006	-2.1742516362597395	0.007481010573683307	Downregulated
hsa-let-7e-5p	RHOA	tarbase	validated	2	1	1.3862943611198906	-2.088668932440802	0.010000047971727329	Downregulated
hsa-let-7g-5p	RHOA	tarbase	validated	2	1	1.3862943611198906	-2.538615435184049	0.005257958680158481	Downregulated
hsa-miR-106b-5p	RHOA	tarbase	validated	2	1	1.3862943611198906	-2.571849084065944	0.04535688449139707	Downregulated
hsa-miR-15b-5p	RHOA	tarbase	validated	2	2	2.1972245773362196	-0.27749043318929023	0.017553662143880502	Downregulated
hsa-miR-16-5p	RHOA	tarbase	validated	2	2	2.1972245773362196	-1.2396763870267393	0.01499990936764516	Downregulated
hsa-miR-194-5p	RHOA	tarbase	validated	2	1	1.3862943611198906	-0.2627697819998882	0.025702837689081208	Downregulated
hsa-miR-195-5p	RHOA	tarbase	validated	2	2	2.1972245773362196	-4.201254210535022	0.04987329831486568	Downregulated
hsa-miR-199a-3p	RHOA	tarbase	validated	2	2	2.1972245773362196	-3.0360107266675858	0.01011203466798179	Downregulated
hsa-miR-199b-3p	RHOA	tarbase	validated	2	2	2.1972245773362196	-2.5031991670234293	0.01474437770410441	Downregulated
hsa-miR-19a-3p	RHOA	tarbase	validated	2	1	1.3862943611198906	-1.347553672380494	0.028477498967200518	Downregulated
hsa-miR-221-3p	RHOA	tarbase	validated	2	3	2.772588722239781	-1.52931285466422	0.03129004270187579	Downregulated
hsa-miR-222-3p	RHOA	tarbase	validated	2	2	2.1972245773362196	-1.085231160146515	0.04250866775494069	Downregulated
hsa-miR-27a-3p	RHOA	tarbase	validated	2	2	2.1972245773362196	-4.294031559237708	0.011322366906562822	Downregulated
hsa-miR-424-5p	RHOA	tarbase	validated	2	2	2.1972245773362196	-0.994196389273594	0.025871118820505218	Downregulated
hsa-miR-539-3p	RHOA	tarbase	validated	2	2	2.1972245773362196	-2.409054807844961	0.04545941234729253	Downregulated
hsa-miR-93-5p	RHOA	tarbase	validated	2	1	1.3862943611198906	-0.7476371737085169	0.022525241653900595	Downregulated
hsa-miR-98-3p	RHOA	tarbase	validated	2	2	2.1972245773362196	-0.1708918499443115	0.02460292619979009	Downregulated
hsa-let-7b-5p	RHOA	tarbase	validated	2	1	1.3862943611198906	-0.2693143563639615	0.01042515803873539	Downregulated
hsa-miR-1224-5p	RHOA	tarbase	validated	2	1	1.3862943611198906	0.18486032125700547	0.040313580927671865	Upregulated
hsa-miR-4306	RHOA	tarbase	validated	2	4	3.2188758248682006	-1.8372504437675952	0.01644314323179424	Downregulated
hsa-let-7a-5p	RHOA	tarbase	validated	2	1	1.3862943611198906	-2.333648374704615	0.0237302920401562	Downregulated
hsa-miR-30c-1-3p	RHOA	tarbase	validated	2	1	1.3862943611198906	-1.7107778808718732	0.03268325292365626	Downregulated
hsa-miR-130b-3p	RHOA	tarbase	validated	2	2	2.1972245773362196	-2.1972808566797983	0.02055256585450843	Downregulated
hsa-let-7c-5p	RHOA	tarbase	validated	2	1	1.3862943611198906	-2.2534872912472457	0.027987981281010436	Downregulated
hsa-miR-16-1-3p	RHOA	tarbase	validated	2	4	3.2188758248682006	-0.4142893275656281	0.044175249746302145	Downregulated
hsa-miR-30c-2-3p	RHOA	tarbase	validated	2	1	1.3862943611198906	-1.645829910771506	0.004922456867527217	Downregulated
hsa-miR-124-3p	RHOA	tarbase	validated	2	2	2.1972245773362196	-2.0624397357385043	0.03737909907428548	Downregulated
hsa-miR-130a-3p	RHOA	tarbase	validated	2	2	2.1972245773362196	-1.5132549957712484	0.03692801009328105	Downregulated
hsa-miR-374a-3p	RHOA	tarbase	validated	2	4	3.2188758248682006	-1.8711206126042472	0.029406324518611658	Downregulated
hsa-miR-454-3p	RHOA	tarbase	validated	2	2	2.1972245773362196	-1.6599689042804475	0.03925110539258458	Downregulated
hsa-miR-30d-5p	RHOA	tarbase	validated	2	1	1.3862943611198906	-2.01897128042645	0.04460967782465741	Downregulated
hsa-miR-877-5p	RHOA	tarbase	validated	2	2	2.1972245773362196	-1.116194290351703	0.030530537032755094	Downregulated
hsa-miR-361-5p	RHOA	tarbase	validated	2	6	3.8918202981106265	-2.7661639087908334	0.030079429170349614	Downregulated
hsa-miR-597-5p	RHOA	tarbase	validated	2	2	2.1972245773362196	0.8177263529755172	0.02253793378872797	Upregulated
hsa-miR-452-5p	RHOA	tarbase	validated	2	3	2.772588722239781	-0.7501731243244553	0.02932345732371323	Downregulated
hsa-miR-484	RHOA	tarbase	validated	2	1	1.3862943611198906	-1.4558878317613848	0.002329062549863011	Downregulated
hsa-miR-185-5p	RHOA	tarbase	validated	2	5	3.58351893845611	-1.1955284283792464	0.0023768942954484375	Downregulated
hsa-miR-485-5p	RHOA	tarbase	validated	2	1	1.3862943611198906	-2.24256610905921	0.0010643436620011925	Downregulated
hsa-let-7f-5p	RHOA	tarbase	validated	2	1	1.3862943611198906	-3.0121862937097346	0.014136581422761082	Downregulated
hsa-miR-374b-5p	RHOA	tarbase	validated	2	1	1.3862943611198906	-2.6148389878650464	0.00448874413757585	Downregulated
hsa-miR-500a-3p	RHOA	tarbase	validated	2	1	1.3862943611198906	-2.2783196412157913	0.020828823500778526	Downregulated
hsa-miR-15b-3p	RHOA	tarbase	validated	2	1	1.3862943611198906	-1.6354358873147699	0.022063743168255316	Downregulated
hsa-miR-200b-3p	RHOA	tarbase	validated	2	5	3.58351893845611	-1.648341574796805	0.04571670552575961	Downregulated
hsa-miR-200c-3p	RHOA	tarbase	validated	2	5	3.58351893845611	0.27864226887209087	0.02292900844756514	Upregulated
hsa-miR-148a-3p	RHOA	tarbase	validated	2	1	1.3862943611198906	0.6278863583130776	0.04974224069621414	Upregulated
hsa-miR-148b-3p	RHOA	tarbase	validated	2	1	1.3862943611198906	-3.543557802174522	0.0016816315152682363	Downregulated
hsa-miR-219a-2-3p	RHOA	tarbase	validated	2	1	1.3862943611198906	-1.0123602342182674	0.004957777819596231	Downregulated
hsa-miR-25-3p	RHOA	tarbase	validated	2	1	1.3862943611198906	-0.715412194902321	0.008648667286382989	Downregulated
hsa-miR-301a-3p	RHOA	tarbase	validated	2	2	2.1972245773362196	-1.5791777516563326	0.028409200022462756	Downregulated
hsa-miR-876-3p	RHOA	tarbase	validated	2	1	1.3862943611198906	-1.6703696225196185	0.03511693825456314	Downregulated
hsa-miR-92a-3p	RHOA	tarbase	validated	2	1	1.3862943611198906	0.5557634662609412	0.019061552998609843	Upregulated
hsa-miR-92b-3p	RHOA	tarbase	validated	2	1	1.3862943611198906	0.09262757675613176	0.04731897794432007	Upregulated
hsa-miR-106a-5p	RHOA	tarbase	validated	2	2	2.1972245773362196	-0.03826966760902639	0.019538126018363983	Downregulated
hsa-miR-1244	RHOA	tarbase	validated	2	5	3.58351893845611	-1.200210336088125	0.005390316822333261	Downregulated
hsa-miR-1271-3p	RHOA	tarbase	validated	2	1	1.3862943611198906	-1.3904791398141174	0.019316340769175443	Downregulated
hsa-miR-146a-5p	RHOA	tarbase	validated	2	2	2.1972245773362196	0.18562115345707486	0.018919927294366062	Upregulated
hsa-miR-2110	RHOA	tarbase	validated	2	1	1.3862943611198906	-3.802742126047914	0.01756410812214017	Downregulated
hsa-miR-23a-3p	RHOA	tarbase	validated	2	1	1.3862943611198906	-2.94402112016153	0.03574204297363758	Downregulated
hsa-miR-26a-5p	RHOA	tarbase	validated	2	1	1.3862943611198906	-4.574036355576025	0.030887761777499693	Downregulated
hsa-miR-340-3p	RHOA	tarbase	validated	2	1	1.3862943611198906	0.053114179143651796	0.022240808395203204	Upregulated
hsa-miR-589-5p	RHOA	tarbase	validated	2	1	1.3862943611198906	-0.4132849173787654	0.03646585550461896	Downregulated
hsa-miR-1225-5p	RHOA	tarbase	validated	2	1	1.3862943611198906	-2.2222714151820195	0.016635665458161385	Downregulated
hsa-miR-152-3p	RHOA	tarbase	validated	2	1	1.3862943611198906	-0.7327722096353796	0.003069585348945111	Downregulated
hsa-miR-18a-5p	RHOA	tarbase	validated	2	1	1.3862943611198906	-1.3025775497929923	0.03956631887168624	Downregulated
hsa-miR-18b-5p	RHOA	tarbase	validated	2	1	1.3862943611198906	-1.2489503010754468	0.006703866082243622	Downregulated
hsa-miR-26b-5p	RHOA	tarbase	validated	2	1	1.3862943611198906	-2.985231408683373	0.02250742524373345	Downregulated
hsa-miR-301b-3p	RHOA	tarbase	validated	2	2	2.1972245773362196	-1.2097682359897206	0.021443326432956385	Downregulated
hsa-miR-302b-3p	RHOA	tarbase	validated	2	1	1.3862943611198906	-0.2268405116555532	0.01718272601091303	Downregulated
hsa-miR-31-5p	RHOA	tarbase	validated	2	4	3.2188758248682006	-1.482354367743152	0.011477260371670128	Downregulated
hsa-miR-433-3p	RHOA	tarbase	validated	2	1	1.3862943611198906	-1.700055434992581	0.019009615124436097	Downregulated
hsa-miR-501-5p	RHOA	tarbase	validated	2	1	1.3862943611198906	-0.7799112295865206	0.04719458812987432	Downregulated
hsa-miR-592	RHOA	tarbase	validated	2	2	2.1972245773362196	0.16177981345450232	0.040648598840227354	Upregulated
hsa-miR-139-5p	RHOA	tarbase	validated	2	1	1.3862943611198906	-1.5842330691664304	0.040356736497487875	Downregulated
hsa-miR-1912-3p	RHOA	tarbase	validated	2	1	1.3862943611198906	-1.7421559978959966	0.04820139133487828	Downregulated
hsa-miR-29b-2-5p	RHOA	tarbase	validated	2	1	1.3862943611198906	-2.060118364239224	0.013423156446078794	Downregulated
hsa-miR-32-5p	RHOA	tarbase	validated	2	1	1.3862943611198906	-0.6395111126008787	0.0021460772450082005	Downregulated
hsa-miR-664b-3p	RHOA	tarbase	validated	2	1	1.3862943611198906	-1.3326908335527332	0.034811281068949033	Downregulated
hsa-miR-770-5p	RHOA	tarbase	validated	2	2	2.1972245773362196	-2.801117933372085	0.04072755684354343	Downregulated
hsa-miR-151a-3p	RHOA	tarbase	validated	2	1	1.3862943611198906	0.7801636018736664	0.04922583096637391	Upregulated
hsa-let-7f-2-3p	RHOA	tarbase	validated	2	1	1.3862943611198906	-1.1013569052598589	0.04527267405879684	Downregulated
hsa-let-7i-5p	RHOA	tarbase	validated	2	1	1.3862943611198906	-2.2135407209514133	0.03191536091198213	Downregulated
hsa-miR-1296-5p	RHOA	tarbase	validated	2	1	1.3862943611198906	-0.280253738757406	0.02628136409097351	Downregulated
hsa-miR-138-5p	RHOA	tarbase	validated	2	1	1.3862943611198906	-0.4008095304717467	0.04156821675947867	Downregulated
hsa-miR-616-5p	RHOA	tarbase	validated	2	1	1.3862943611198906	0.5921904884860285	0.040377392989816144	Upregulated
hsa-miR-141-3p	RHOA	tarbase	validated	2	1	1.3862943611198906	-0.06350680350469928	0.02906626176950522	Downregulated
hsa-miR-200a-3p	RHOA	tarbase	validated	2	1	1.3862943611198906	-1.8610231589434323	0.03220120082935318	Downregulated
hsa-miR-30b-3p	RHOA	tarbase	validated	2	2	2.1972245773362196	-2.1985465561028468	0.04318006224231795	Downregulated
hsa-miR-30c-5p	RHOA	tarbase	validated	2	1	1.3862943611198906	-2.01868596834448	0.03648696940601803	Downregulated
hsa-miR-103a-3p	RHOA	tarbase	validated	2	1	1.3862943611198906	-1.8187819503338667	0.002927028398029506	Downregulated
hsa-miR-107	RHOA	tarbase	validated	2	1	1.3862943611198906	-1.4585387194393789	0.008530253167264164	Downregulated
hsa-miR-210-3p	RHOA	tarbase	validated	2	1	1.3862943611198906	-1.103277328446713	0.02731444944185205	Downregulated
hsa-miR-22-3p	RHOA	tarbase	validated	2	2	2.1972245773362196	0.05903531250820726	0.028577384465141225	Upregulated
hsa-miR-221-5p	RHOA	tarbase	validated	2	1	1.3862943611198906	-2.1023786035242162	0.03772364010382444	Downregulated
hsa-miR-320a-3p	RHOA	tarbase	validated	2	1	1.3862943611198906	-0.13467600847019434	0.035948175769532104	Downregulated
hsa-miR-320b	RHOA	tarbase	validated	2	1	1.3862943611198906	-3.7408147171804647	0.02419779331679456	Downregulated
hsa-miR-98-5p	RHOA	tarbase	validated	2	1	1.3862943611198906	0.9802136157366483	0.009280583730433136	Upregulated
hsa-miR-132-3p	RHOA	tarbase	validated	2	1	1.3862943611198906	-1.2003291168177719	0.00799418177246116	Downregulated
hsa-miR-429	RHOA	tarbase	validated	2	4	3.2188758248682006	-2.2428179620579956	0.04112825358984992	Downregulated
hsa-miR-582-3p	RHOA	tarbase	validated	2	4	3.2188758248682006	-0.16416797426109708	0.002797974135959521	Downregulated
hsa-let-7a-3p	RHOA	tarbase	validated	2	5	3.58351893845611	-2.374669475149368	0.039190085781272505	Downregulated
hsa-let-7b-3p	RHOA	tarbase	validated	2	5	3.58351893845611	-3.3585033650762655	0.012684757023118436	Downregulated
hsa-miR-128-3p	RHOA	tarbase	validated	2	1	1.3862943611198906	1.7300568038953386	0.01926986960251816	Upregulated
hsa-miR-100-3p	RHOA	tarbase	validated	2	1	1.3862943611198906	-2.386233245687488	0.004285886506084352	Downregulated
hsa-miR-423-3p	RHOA	tarbase	validated	2	1	1.3862943611198906	-1.0228696884463893	0.004467068209312856	Downregulated
hsa-miR-141-5p	RHOA	tarbase	validated	2	1	1.3862943611198906	-2.5030728640723163	0.029416691765422002	Downregulated
hsa-miR-145-3p	RHOA	tarbase	validated	2	1	1.3862943611198906	-1.6633642466219574	0.020003113182261587	Downregulated
hsa-miR-23b-3p	RHOA	tarbase	validated	2	1	1.3862943611198906	-4.462096239821607	0.039573370521655306	Downregulated
hsa-miR-151b	RHOA	tarbase	validated	2	1	1.3862943611198906	-0.9274629055477451	0.0318374966038391	Downregulated
hsa-miR-191-5p	RHOA	tarbase	validated	2	2	2.1972245773362196	0.2637747382474309	0.02152957588573918	Upregulated
hsa-miR-625-5p	RHOA	tarbase	validated	2	1	1.3862943611198906	-0.46876744154758754	0.03153762381244451	Downregulated
hsa-miR-125b-5p	RHOA	tarbase	validated	2	1	1.3862943611198906	-1.1179316875103698	0.009954686175798998	Downregulated
hsa-miR-128-1-5p	RHOA	tarbase	validated	2	3	2.772588722239781	-2.3794245675565504	0.043596880499273544	Downregulated
hsa-miR-30e-3p	RHOA	tarbase	validated	2	1	1.3862943611198906	-2.920572521308316	0.007356031032046304	Downregulated
hsa-miR-197-3p	RHOA	tarbase	validated	2	1	1.3862943611198906	-1.7689511988639581	0.014117567144567147	Downregulated
hsa-miR-151a-5p	RHOA	tarbase	validated	2	1	1.3862943611198906	-1.7053351827178302	0.0322497611802537	Downregulated
hsa-miR-1304-3p	RHOA	tarbase	validated	2	2	2.1972245773362196	-1.210744880998532	0.043876772672636434	Downregulated
hsa-miR-374a-5p	RHOA	tarbase	validated	2	1	1.3862943611198906	-2.6620638943659065	0.032469614171888685	Downregulated
hsa-miR-21-5p	RHOA	tarbase	validated	2	1	1.3862943611198906	-0.7487023855477755	0.027455731470370667	Downregulated
hsa-miR-106b-3p	RHOA	tarbase	validated	2	1	1.3862943611198906	0.32306125366581373	0.03264536226424389	Upregulated
hsa-miR-1910-5p	RHOA	tarbase	validated	2	1	1.3862943611198906	-3.658963742119046	0.048658560811541976	Downregulated
hsa-miR-24-3p	RHOA	tarbase	validated	2	1	1.3862943611198906	-0.16799540582110084	0.03856882838439197	Downregulated
hsa-miR-125a-5p	RHOA	tarbase	validated	2	1	1.3862943611198906	-2.2880915104332904	0.03714147089212202	Downregulated
hsa-miR-126-5p	RHOA	tarbase	validated	2	1	1.3862943611198906	-3.124601202867118	0.009867376957321539	Downregulated
hsa-miR-148b-5p	RHOA	tarbase	validated	2	1	1.3862943611198906	-2.3421653202463304	0.02482004077220336	Downregulated
hsa-miR-1285-3p	RHOA	tarbase	validated	2	1	1.3862943611198906	-3.4413285184574716	0.0020513090973254293	Downregulated
hsa-miR-769-5p	RHOA	tarbase	validated	2	1	1.3862943611198906	-1.0629443203641071	0.03088683314342052	Downregulated
hsa-miR-3615	RHOA	tarbase	validated	2	1	1.3862943611198906	-0.3713716642459213	0.011023562962189318	Downregulated
hsa-miR-330-5p	RHOA	tarbase	validated	2	1	1.3862943611198906	-2.1510846329078923	0.03848822728847154	Downregulated
hsa-miR-183-3p	RHOA	tarbase	validated	2	3	2.772588722239781	-1.0766083122987022	0.018574926072033125	Downregulated
hsa-miR-335-5p	RHOA	tarbase	validated	2	1	1.3862943611198906	-4.362951301073847	0.03918639957276173	Downregulated
hsa-miR-941	RHOA	tarbase	validated	2	1	1.3862943611198906	-0.6344594623389755	0.041214839724823836	Downregulated
hsa-miR-28-5p	RHOA	tarbase	validated	2	1	1.3862943611198906	-2.584323846404943	0.014393989555304871	Downregulated
hsa-miR-342-3p	RHOA	tarbase	validated	2	1	1.3862943611198906	-0.6338747820682527	0.04306741228979081	Downregulated
hsa-miR-200a-5p	RHOA	tarbase	validated	2	1	1.3862943611198906	-2.6568643325934773	0.047032560655381535	Downregulated
hsa-miR-548o-3p	RHOA	tarbase	validated	2	1	1.3862943611198906	-0.1585039415535383	0.029775456045987088	Downregulated
hsa-miR-449c-5p	RHOA	tarbase	validated	2	2	2.1972245773362196	-0.9129772972639092	0.013974055102793502	Downregulated
hsa-miR-335-3p	RHOA	tarbase	validated	2	1	1.3862943611198906	-2.0272869908722195	0.04761020287149586	Downregulated
hsa-miR-1276	RHOA	tarbase	validated	2	1	1.3862943611198906	-0.7920207847592244	0.03199267929093912	Downregulated
hsa-miR-942-5p	RHOA	tarbase	validated	2	1	1.3862943611198906	-2.0038790618305917	0.009495604258496316	Downregulated
hsa-miR-23a-5p	RHOA	tarbase	validated	2	1	1.3862943611198906	-0.044356375534454706	0.0317233399040997	Downregulated
hsa-miR-3127-5p	RHOA	tarbase	validated	2	1	1.3862943611198906	-5.039846141139873	0.04816187752527185	Downregulated
hsa-miR-1180-3p	RHOA	tarbase	validated	2	1	1.3862943611198906	-2.0404063487096544	0.015686099423561247	Downregulated
hsa-miR-125a-3p	RHOA	tarbase	validated	2	5	3.58351893845611	-0.08258293027377395	0.04306108775059693	Downregulated
hsa-miR-520c-3p	RHOA	tarbase	validated	2	1	1.3862943611198906	-1.6909655277030045	0.024102585603250192	Downregulated
hsa-miR-3184-5p	RHOA	tarbase	validated	2	1	1.3862943611198906	-1.9789049042987557	0.02211649222392589	Downregulated
hsa-miR-340-5p	RHOA	tarbase	validated	2	5	3.58351893845611	-1.1371663377807077	0.036398252319544556	Downregulated
hsa-miR-3605-3p	RHOA	tarbase	validated	2	1	1.3862943611198906	-2.1373337751175896	0.015251835003029554	Downregulated
hsa-miR-29a-5p	RHOA	tarbase	validated	2	5	3.58351893845611	0.8205855383492473	0.010247181382030249	Upregulated
hsa-miR-205-5p	RHOA	tarbase	validated	2	1	1.3862943611198906	-2.607849650432019	0.019391011005965995	Downregulated
hsa-miR-149-5p	RHOA	tarbase	validated	2	1	1.3862943611198906	-2.0262761544705965	0.015413891797885299	Downregulated
hsa-miR-516b-5p	RHOA	tarbase	validated	2	1	1.3862943611198906	1.1470947256304798	0.021672799070598558	Upregulated
hsa-miR-548k	RHOA	tarbase	validated	2	3	2.772588722239781	-2.10865329354526	0.034751390280202035	Downregulated
hsa-miR-590-3p	RHOA	tarbase	validated	2	1	1.3862943611198906	-0.17869023860167332	0.0271400753678754	Downregulated
hsa-miR-190a-5p	RHOA	tarbase	validated	2	2	2.1972245773362196	-0.1545950632216262	0.031179397201165557	Downregulated
hsa-miR-940	RHOA	tarbase	validated	2	4	3.2188758248682006	-1.5172195544480838	0.010808943564072252	Downregulated
hsa-miR-3659	RHOA	tarbase	validated	2	1	1.3862943611198906	-2.415544092210436	0.01143475907947868	Downregulated
hsa-miR-133a-3p	RHOA	tarbase	validated	2	3	2.772588722239781	-0.3772755794644769	0.031246003973064946	Downregulated
hsa-miR-6516-5p	RHOA	tarbase	validated	2	1	1.3862943611198906	-1.0255441305328485	0.026446385208750145	Downregulated
hsa-miR-1226-3p	RHOA	tarbase	validated	2	1	1.3862943611198906	-0.5987264368724121	0.0294540051559452	Downregulated
hsa-miR-1270	RHOA	tarbase	validated	2	2	2.1972245773362196	-1.8529143925873326	0.039556197550846266	Downregulated
hsa-miR-214-3p	RHOA	tarbase	validated	2	1	1.3862943611198906	-0.7399996853176968	0.013119664164260029	Downregulated
hsa-miR-449a	RHOA	tarbase	validated	2	2	2.1972245773362196	-2.966578548867144	0.049708498274907476	Downregulated
hsa-miR-378a-3p	RHOA	tarbase	validated	2	1	1.3862943611198906	-4.171688983183923	0.029297891986556353	Downregulated
hsa-miR-378c	RHOA	tarbase	validated	2	1	1.3862943611198906	-0.5503038118718724	0.01315685883583501	Downregulated
hsa-miR-378b	RHOA	tarbase	validated	2	1	1.3862943611198906	-1.8410671373306964	0.041549888429464776	Downregulated
hsa-miR-155-5p	RHOA	tarbase	validated	2	3	2.772588722239781	-2.333924190281873	0.011111139760352672	Downregulated
hsa-miR-129-2-3p	RHOA	tarbase	validated	2	1	1.3862943611198906	-1.732982891184548	0.01124747342430055	Downregulated
hsa-miR-483-5p	RHOA	tarbase	validated	2	3	2.772588722239781	-1.2996743506079167	0.029836463153362275	Downregulated
hsa-miR-199a-3p	HIF1A	tarbase	validated	2	1	1.3862943611198906	-2.816567579918935	0.040693007233785466	Downregulated
hsa-let-7d-5p	HIF1A	tarbase	validated	2	1	1.3862943611198906	-1.91705111927728	0.04435188146540895	Downregulated
hsa-miR-18a-5p	HIF1A	tarbase	validated	2	8	4.394449154672439	-1.1921286228537005	0.024813740898622202	Downregulated
hsa-miR-20b-5p	HIF1A	tarbase	validated	2	6	3.8918202981106265	-0.2614464181519358	0.04365494854259305	Downregulated
hsa-miR-17-5p	HIF1A	tarbase	validated	2	6	3.8918202981106265	-0.4030095192867367	0.04534857945865952	Downregulated
hsa-miR-18b-5p	HIF1A	tarbase	validated	2	8	4.394449154672439	-1.7923738603673343	0.025609196105040612	Downregulated
hsa-miR-28-5p	HIF1A	tarbase	validated	2	2	2.1972245773362196	-2.373903910108363	0.03856845243345015	Downregulated
hsa-miR-548n	HIF1A	tarbase	validated	2	1	1.3862943611198906	-1.9449400131153345	0.03741093100584112	Downregulated
hsa-miR-93-5p	HIF1A	tarbase	validated	2	7	4.1588830833596715	-1.0719730857823633	0.005802422806387767	Downregulated
hsa-miR-520h	HIF1A	tarbase	validated	2	5	3.58351893845611	-1.6779482082397554	0.04257475256733596	Downregulated
hsa-miR-298	HIF1A	tarbase	validated	2	2	2.1972245773362196	-1.2694620433479802	0.02183779451879673	Downregulated
hsa-miR-519b-3p	HIF1A	tarbase	validated	2	5	3.58351893845611	0.0692279922755179	0.033206572653027254	Upregulated
hsa-miR-708-5p	HIF1A	tarbase	validated	2	2	2.1972245773362196	-1.2698904086303215	0.027226370638003573	Downregulated
hsa-miR-223-3p	HIF1A	tarbase	validated	2	1	1.3862943611198906	-1.3359425111266292	0.013141917384229602	Downregulated
hsa-miR-4296	HIF1A	tarbase	validated	2	1	1.3862943611198906	-2.9197317420891493	0.037765852128388365	Downregulated
hsa-miR-335-5p	HIF1A	tarbase	validated	2	1	1.3862943611198906	-0.9206092873560289	0.04745370293571614	Downregulated
hsa-miR-106b-5p	HIF1A	tarbase	validated	2	5	3.58351893845611	-0.34919354665460967	0.0011374605128075927	Downregulated
hsa-let-7a-5p	HIF1A	tarbase	validated	2	1	1.3862943611198906	-0.4462398149603495	0.022928514245431873	Downregulated
hsa-miR-182-5p	HIF1A	tarbase	validated	2	2	2.1972245773362196	-1.8486814633981052	0.03913103300728835	Downregulated
hsa-let-7f-5p	HIF1A	tarbase	validated	2	1	1.3862943611198906	-1.9469265073245947	0.0025005231495015324	Downregulated
hsa-miR-101-3p	HIF1A	tarbase	validated	2	2	2.1972245773362196	-1.7148619132562382	0.0170153527953662	Downregulated
hsa-miR-106a-5p	HIF1A	tarbase	validated	2	5	3.58351893845611	0.9450888218885223	0.03640170096466318	Upregulated
hsa-miR-423-5p	HIF1A	tarbase	validated	2	1	1.3862943611198906	0.4238169053220595	0.047028649900807074	Upregulated
hsa-miR-195-5p	HIF1A	tarbase	validated	2	1	1.3862943611198906	-1.735078627279651	0.035080106710549445	Downregulated
hsa-miR-19a-3p	HIF1A	tarbase	validated	2	2	2.1972245773362196	-0.16835030187583633	0.02228732671402395	Downregulated
hsa-miR-124-3p	HIF1A	tarbase	validated	2	1	1.3862943611198906	-0.10169593206448768	0.01339320421218872	Downregulated
hsa-miR-19b-3p	HIF1A	tarbase	validated	2	2	2.1972245773362196	-1.5143068552399765	0.037681282766629014	Downregulated
hsa-miR-1283	HIF1A	tarbase	validated	2	1	1.3862943611198906	0.34611623867615227	0.032976895628497004	Upregulated
hsa-miR-135b-3p	HIF1A	tarbase	validated	2	1	1.3862943611198906	0.27832081905225725	0.03260635542310775	Upregulated
hsa-miR-449b-5p	HIF1A	tarbase	validated	2	1	1.3862943611198906	-0.2564963444697401	0.044221684690332046	Downregulated
hsa-miR-16-5p	HIF1A	tarbase	validated	2	1	1.3862943611198906	-0.7421722466630086	0.0034827878118958325	Downregulated
hsa-miR-23a-3p	HIF1A	tarbase	validated	2	1	1.3862943611198906	-1.5164495746246078	0.04996834499458783	Downregulated
hsa-miR-23b-3p	HIF1A	tarbase	validated	2	1	1.3862943611198906	-2.604581853687117	0.027393619453068823	Downregulated
hsa-miR-452-5p	HIF1A	tarbase	validated	2	1	1.3862943611198906	-1.9137323780671411	0.030745802288874986	Downregulated
hsa-miR-625-5p	HIF1A	tarbase	validated	2	1	1.3862943611198906	-2.2724423083683085	0.03019259141921066	Downregulated
hsa-miR-20a-3p	HIF1A	tarbase	validated	2	1	1.3862943611198906	-0.3716278921069187	0.03886274023191072	Downregulated
hsa-miR-557	HIF1A	tarbase	validated	2	1	1.3862943611198906	-0.7728897869825276	0.017249556598719212	Downregulated
hsa-miR-512-3p	HIF1A	tarbase	validated	2	1	1.3862943611198906	-2.94670138167011	0.03988220878411085	Downregulated
hsa-miR-641	HIF1A	tarbase	validated	2	1	1.3862943611198906	-1.2713410539160241	0.0163428957357537	Downregulated
hsa-miR-338-3p	HIF1A	tarbase	validated	2	5	3.58351893845611	-1.696729226013364	0.03089870960172266	Downregulated
hsa-miR-96-5p	HIF1A	tarbase	validated	2	1	1.3862943611198906	-1.7394741703896393	0.020414087502984332	Downregulated
hsa-miR-30a-3p	HIF1A	tarbase	validated	2	1	1.3862943611198906	-0.17324231906205934	0.020712264368077743	Downregulated
hsa-miR-196a-5p	HIF1A	tarbase	validated	2	1	1.3862943611198906	-1.998116603574763	0.026483012628275904	Downregulated
hsa-miR-16-1-3p	HIF1A	tarbase	validated	2	2	2.1972245773362196	-2.582517610247356	0.03613734581135213	Downregulated
hsa-let-7i-5p	HIF1A	tarbase	validated	2	1	1.3862943611198906	0.07489557172021244	0.009479302136693152	Upregulated
hsa-miR-181a-5p	HIF1A	tarbase	validated	2	1	1.3862943611198906	0.6232391004324134	0.001903108204714954	Upregulated
hsa-miR-181b-5p	HIF1A	tarbase	validated	2	1	1.3862943611198906	-1.7513381139272859	0.04961823350680061	Downregulated
hsa-miR-181d-5p	HIF1A	tarbase	validated	2	1	1.3862943611198906	-2.1087053208979594	0.03791550975246355	Downregulated
hsa-miR-361-5p	HIF1A	tarbase	validated	2	1	1.3862943611198906	1.4797261352480087	0.04262806641077623	Upregulated
hsa-miR-128-1-5p	HIF1A	tarbase	validated	2	1	1.3862943611198906	-1.1997026143820027	0.047323769211070614	Downregulated
hsa-miR-548i	HIF1A	tarbase	validated	2	1	1.3862943611198906	-2.4040134458440527	0.0040546905384399	Downregulated
hsa-miR-132-3p	HIF1A	tarbase	validated	2	1	1.3862943611198906	-2.127140036635099	0.011051750863203778	Downregulated
hsa-miR-140-3p	HIF1A	tarbase	validated	2	2	2.1972245773362196	-3.9065493818834964	0.001668388009304181	Downregulated
hsa-miR-142-5p	HIF1A	tarbase	validated	2	2	2.1972245773362196	-1.5121172063429533	0.036129240795969964	Downregulated
hsa-miR-301a-3p	HIF1A	tarbase	validated	2	1	1.3862943611198906	-1.862488201364654	0.04203498649876565	Downregulated
hsa-miR-296-3p	HIF1A	tarbase	validated	2	1	1.3862943611198906	-2.2321028778527165	0.030316425858065488	Downregulated
hsa-miR-766-5p	HIF1A	tarbase	validated	2	1	1.3862943611198906	-3.765935094951653	0.028411888528615238	Downregulated
hsa-miR-30c-1-3p	HIF1A	tarbase	validated	2	1	1.3862943611198906	-1.349541088523337	0.04270740365074016	Downregulated
hsa-miR-34a-5p	HIF1A	tarbase	validated	2	1	1.3862943611198906	-2.0352459542318453	0.03363681624783203	Downregulated
hsa-miR-542-5p	HIF1A	tarbase	validated	2	1	1.3862943611198906	-1.828169372021345	0.023644786012591797	Downregulated
hsa-miR-505-5p	HIF1A	tarbase	validated	2	1	1.3862943611198906	1.3785998795401455	0.03822465326613747	Upregulated
hsa-miR-455-5p	HIF1A	tarbase	validated	2	1	1.3862943611198906	-1.330560464405671	0.01418811723147519	Downregulated
hsa-miR-3940-5p	HIF1A	tarbase	validated	2	1	1.3862943611198906	-0.6764585526066084	0.014963332294719293	Downregulated
hsa-miR-155-5p	HIF1A	tarbase	validated	2	4	3.2188758248682006	-1.1489295780645818	0.0364427877147682	Downregulated
hsa-miR-15b-5p	HIF1A	tarbase	validated	2	1	1.3862943611198906	-0.33667872514888697	0.04647534813801758	Downregulated
hsa-miR-4517	HIF1A	tarbase	validated	2	1	1.3862943611198906	0.14481776207041586	0.0401916105679702	Upregulated
hsa-miR-20a-5p	HIF1A	tarbase	validated	2	5	3.58351893845611	-2.6957894925438444	0.04775329252891243	Downregulated
hsa-miR-1260a	HIF1A	tarbase	validated	2	1	1.3862943611198906	-0.13272444994869326	0.03649108249391429	Downregulated
hsa-miR-1270	HIF1A	tarbase	validated	2	1	1.3862943611198906	-0.28718644258288206	0.03811011169385165	Downregulated
hsa-miR-210-3p	HIF1A	tarbase	validated	2	3	2.772588722239781	-2.770949335213576	0.006082973706768826	Downregulated
hsa-miR-128-3p	HIF1A	tarbase	validated	2	1	1.3862943611198906	-0.3116853047469226	0.013012544408673422	Downregulated
hsa-miR-22-3p	HIF1A	tarbase	validated	2	3	2.772588722239781	-1.8893870117704172	0.044619385808240625	Downregulated
hsa-miR-140-5p	HIF1A	tarbase	validated	2	1	1.3862943611198906	-2.3320975959314216	0.007240747974021361	Downregulated
hsa-miR-26b-5p	HIF1A	tarbase	validated	2	1	1.3862943611198906	-3.291930994866564	0.005134706587065011	Downregulated
hsa-miR-191-3p	HIF1A	tarbase	validated	2	1	1.3862943611198906	0.17878855716357056	0.02184669397911057	Upregulated
hsa-miR-148b-3p	HIF1A	tarbase	validated	2	1	1.3862943611198906	-1.3713179582942832	0.04953665583743714	Downregulated
hsa-miR-151a-3p	HIF1A	tarbase	validated	2	3	2.772588722239781	0.906687929160753	0.006770878832787276	Upregulated
hsa-miR-302c-3p	HIF1A	tarbase	validated	2	1	1.3862943611198906	-1.8933085593437549	0.022387331375852228	Downregulated
hsa-miR-30a-5p	HIF1A	tarbase	validated	2	2	2.1972245773362196	-2.7270499246339073	0.0073583564448636025	Downregulated
hsa-miR-548j-5p	HIF1A	tarbase	validated	2	1	1.3862943611198906	-1.1915955842934396	0.03242473092535511	Downregulated
hsa-miR-2116-3p	HIF1A	tarbase	validated	2	1	1.3862943611198906	2.1265250223484635	0.040796268087346106	Upregulated
hsa-miR-26a-5p	HIF1A	tarbase	validated	2	1	1.3862943611198906	-0.39595998063622573	0.02938959273369983	Downregulated
hsa-miR-877-5p	HIF1A	tarbase	validated	2	1	1.3862943611198906	-3.064839024188658	0.030245188100263477	Downregulated
hsa-miR-194-5p	HIF1A	tarbase	validated	2	1	1.3862943611198906	1.4375976084182778	0.017824427105020732	Upregulated
hsa-miR-18a-3p	HIF1A	tarbase	validated	2	2	2.1972245773362196	-2.391907369715102	0.013301094828173519	Downregulated
hsa-miR-548ak	HIF1A	tarbase	validated	2	1	1.3862943611198906	0.5976417566671364	0.03939768971782178	Upregulated
hsa-miR-30c-5p	HIF1A	tarbase	validated	2	1	1.3862943611198906	-1.1192017862420056	0.01888219324219972	Downregulated
hsa-miR-33a-5p	HIF1A	tarbase	validated	2	4	3.2188758248682006	-1.1951181364239225	0.002028482418972999	Downregulated
hsa-miR-331-5p	HIF1A	tarbase	validated	2	3	2.772588722239781	-0.7490997593281228	0.019972509135026486	Downregulated
hsa-miR-27a-3p	HIF1A	tarbase	validated	2	2	2.1972245773362196	-0.4799522661450726	0.02927598403953016	Downregulated
hsa-miR-107	HIF1A	tarbase	validated	2	2	2.1972245773362196	-2.053246006661225	0.01058025160105899	Downregulated
hsa-miR-15b-3p	HIF1A	tarbase	validated	2	3	2.772588722239781	-1.673533284162621	0.04265735946130008	Downregulated
hsa-miR-22-5p	HIF1A	tarbase	validated	2	1	1.3862943611198906	0.9098884769582156	0.04644178269989789	Upregulated
hsa-miR-25-3p	HIF1A	tarbase	validated	2	1	1.3862943611198906	-0.9091841362194136	0.025197199872694913	Downregulated
hsa-miR-92a-3p	HIF1A	tarbase	validated	2	2	2.1972245773362196	-1.3308196321727759	0.01312935694004409	Downregulated
hsa-miR-92b-3p	HIF1A	tarbase	validated	2	1	1.3862943611198906	-2.3119405605306116	0.03287909392989241	Downregulated
hsa-let-7e-5p	HIF1A	tarbase	validated	2	1	1.3862943611198906	-2.2688472099664514	0.033806699605891485	Downregulated
hsa-let-7g-5p	HIF1A	tarbase	validated	2	1	1.3862943611198906	-1.1274231006682356	0.03298557538003661	Downregulated
hsa-miR-1-3p	HIF1A	tarbase	validated	2	1	1.3862943611198906	-0.6508939753972943	0.019445465833647178	Downregulated
hsa-miR-103a-3p	HIF1A	tarbase	validated	2	1	1.3862943611198906	-0.3449664378188748	0.019509389872197063	Downregulated
hsa-miR-125a-3p	HIF1A	tarbase	validated	2	1	1.3862943611198906	-0.942038411056977	0.039433071227278564	Downregulated
hsa-miR-1285-3p	HIF1A	tarbase	validated	2	1	1.3862943611198906	-1.769953525252939	0.03448048346326687	Downregulated
hsa-miR-130a-3p	HIF1A	tarbase	validated	2	3	2.772588722239781	-0.7018081491048374	0.029374191853683444	Downregulated
hsa-miR-130b-3p	HIF1A	tarbase	validated	2	3	2.772588722239781	-3.2053301370053853	0.04415497018606402	Downregulated
hsa-miR-148a-5p	HIF1A	tarbase	validated	2	1	1.3862943611198906	-0.4098627614492991	0.008768086968455463	Downregulated
hsa-miR-148b-5p	HIF1A	tarbase	validated	2	1	1.3862943611198906	-1.2510235111734522	0.025404569086618724	Downregulated
hsa-miR-15a-5p	HIF1A	tarbase	validated	2	1	1.3862943611198906	-0.45744807570701496	0.031186508176382632	Downregulated
hsa-miR-199a-5p	HIF1A	tarbase	validated	2	5	3.58351893845611	-0.8557727733221421	0.03857201013434679	Downregulated
hsa-miR-219a-1-3p	HIF1A	tarbase	validated	2	2	2.1972245773362196	-2.40863834721579	0.024986947326222437	Downregulated
hsa-miR-29a-5p	HIF1A	tarbase	validated	2	1	1.3862943611198906	-0.5956588167306236	0.010057672342052685	Downregulated
hsa-miR-301b-3p	HIF1A	tarbase	validated	2	1	1.3862943611198906	0.5521676103842763	0.026444406472146513	Upregulated
hsa-miR-330-3p	HIF1A	tarbase	validated	2	4	3.2188758248682006	0.5633915112599426	0.03333950297581032	Upregulated
hsa-miR-424-5p	HIF1A	tarbase	validated	2	2	2.1972245773362196	-1.223473266165581	0.012146389570087193	Downregulated
hsa-miR-454-3p	HIF1A	tarbase	validated	2	1	1.3862943611198906	-0.11836238405531074	0.04657948020566255	Downregulated
hsa-miR-518c-5p	HIF1A	tarbase	validated	2	1	1.3862943611198906	-1.8789382471952907	0.04169776631891728	Downregulated
hsa-miR-524-5p	HIF1A	tarbase	validated	2	1	1.3862943611198906	-1.6570015621355048	0.021966718630399555	Downregulated
hsa-miR-582-3p	HIF1A	tarbase	validated	2	3	2.772588722239781	-1.4979952510768078	0.039724027878837664	Downregulated
hsa-miR-643	HIF1A	tarbase	validated	2	1	1.3862943611198906	-2.897049253113831	0.03319620045484044	Downregulated
hsa-miR-3924	HIF1A	tarbase	validated	2	1	1.3862943611198906	-1.333524477980344	0.022658903536852452	Downregulated
hsa-miR-196b-5p	HIF1A	tarbase	validated	2	1	1.3862943611198906	-3.2141515346654073	0.02044671012600884	Downregulated
hsa-miR-548a-5p	HIF1A	tarbase	validated	2	1	1.3862943611198906	-2.157632053947573	0.001554107536561787	Downregulated
hsa-miR-584-5p	HIF1A	tarbase	validated	2	1	1.3862943611198906	-1.242419746188085	0.025345559973735363	Downregulated
hsa-miR-30b-3p	HIF1A	tarbase	validated	2	1	1.3862943611198906	-0.8342704164144381	0.02924880985869095	Downregulated
hsa-miR-374a-3p	HIF1A	tarbase	validated	2	1	1.3862943611198906	-1.6858074716475344	0.030338498227298262	Downregulated
hsa-miR-16-2-3p	HIF1A	tarbase	validated	2	3	2.772588722239781	-0.14502672523004834	0.03990630425838754	Downregulated
hsa-miR-23b-5p	HIF1A	tarbase	validated	2	1	1.3862943611198906	-2.2047129214404446	0.005843572829151526	Downregulated
hsa-miR-940	HIF1A	tarbase	validated	2	3	2.772588722239781	-1.8539900695338178	0.03731161415181123	Downregulated
hsa-miR-941	HIF1A	tarbase	validated	2	1	1.3862943611198906	-1.87232170343944	0.02666352327167988	Downregulated
hsa-miR-374b-3p	HIF1A	tarbase	validated	2	1	1.3862943611198906	-1.776731575794514	0.019434937473153696	Downregulated
hsa-miR-183-5p	HIF1A	tarbase	validated	2	1	1.3862943611198906	-3.1115490128156047	0.03518164730304852	Downregulated
hsa-let-7c-5p	HIF1A	tarbase	validated	2	1	1.3862943611198906	-0.9777822109994366	0.018978561426047237	Downregulated
hsa-miR-138-5p	HIF1A	tarbase	validated	2	3	2.772588722239781	-2.2571614399926414	0.02187402020371519	Downregulated
hsa-miR-145-5p	HIF1A	tarbase	validated	2	2	2.1972245773362196	-2.8245025631985947	0.022818518812535334	Downregulated
hsa-miR-214-3p	HIF1A	tarbase	validated	2	2	2.1972245773362196	-1.661961178394665	0.00952414266904816	Downregulated
hsa-miR-218-5p	HIF1A	tarbase	validated	2	1	1.3862943611198906	-1.3889244746073426	0.0233285767135676	Downregulated
hsa-miR-27a-5p	HIF1A	tarbase	validated	2	1	1.3862943611198906	-2.84030175745631	0.04320732043683529	Downregulated
hsa-miR-29a-3p	HIF1A	tarbase	validated	2	1	1.3862943611198906	1.3723024490255535	0.0037886289742309603	Upregulated
hsa-miR-30d-5p	HIF1A	tarbase	validated	2	1	1.3862943611198906	-1.7382089466924222	0.04489911812287756	Downregulated
hsa-miR-30e-5p	HIF1A	tarbase	validated	2	1	1.3862943611198906	-3.6965353450634844	0.04204422679403797	Downregulated
hsa-miR-31-5p	HIF1A	tarbase	validated	2	2	2.1972245773362196	-2.1899948910124576	0.00859038842166774	Downregulated
hsa-miR-342-3p	HIF1A	tarbase	validated	2	1	1.3862943611198906	-0.903585513074654	0.03460461467667483	Downregulated
hsa-miR-411-5p	HIF1A	tarbase	validated	2	1	1.3862943611198906	-0.35773267862351776	0.04795313631230966	Downregulated
hsa-miR-4326	HIF1A	tarbase	validated	2	1	1.3862943611198906	-1.1628018370186026	0.042601702920859685	Downregulated
hsa-miR-485-5p	HIF1A	tarbase	validated	2	1	1.3862943611198906	-0.9397429711203971	0.020753337770001965	Downregulated
hsa-miR-493-3p	HIF1A	tarbase	validated	2	1	1.3862943611198906	-3.4905345279867603	0.013817433173768223	Downregulated
hsa-miR-654-5p	HIF1A	tarbase	validated	2	2	2.1972245773362196	-0.9652105315788407	0.019825959891546518	Downregulated
hsa-miR-98-5p	HIF1A	tarbase	validated	2	1	1.3862943611198906	1.655414151793956	0.049849141062470154	Upregulated
hsa-let-7a-3p	HIF1A	tarbase	validated	2	1	1.3862943611198906	-1.761569897589954	0.049087459936505186	Downregulated
hsa-let-7b-5p	HIF1A	tarbase	validated	2	2	2.1972245773362196	0.9601016227525734	0.04109291515965015	Upregulated
hsa-let-7f-2-3p	HIF1A	tarbase	validated	2	1	1.3862943611198906	-0.674499872429007	0.029341032976051794	Downregulated
hsa-miR-146a-5p	HIF1A	tarbase	validated	2	1	1.3862943611198906	0.20918773160251614	0.014572758580558003	Upregulated
hsa-miR-146b-5p	HIF1A	tarbase	validated	2	1	1.3862943611198906	-0.9796555322293744	0.023901468083960938	Downregulated
hsa-miR-148a-3p	HIF1A	tarbase	validated	2	1	1.3862943611198906	-1.6660035942519942	0.043251349068945275	Downregulated
hsa-miR-191-5p	HIF1A	tarbase	validated	2	1	1.3862943611198906	-2.5190095243601736	0.03513436495489441	Downregulated
hsa-miR-222-3p	HIF1A	tarbase	validated	2	2	2.1972245773362196	-0.008401190338407138	0.027518658753484488	Downregulated
hsa-miR-28-3p	HIF1A	tarbase	validated	2	1	1.3862943611198906	-0.8550080412945414	0.017374457169324162	Downregulated
hsa-miR-299-3p	HIF1A	tarbase	validated	2	1	1.3862943611198906	-2.8504762292096917	0.043984405294992035	Downregulated
hsa-miR-29b-3p	HIF1A	tarbase	validated	2	1	1.3862943611198906	-1.7457152634628237	0.0441412384561263	Downregulated
hsa-miR-29c-3p	HIF1A	tarbase	validated	2	1	1.3862943611198906	-0.19764494288416268	0.004339956826297566	Downregulated
hsa-miR-376b-3p	HIF1A	tarbase	validated	2	1	1.3862943611198906	-2.091273125152406	0.02481434192042798	Downregulated
hsa-miR-377-3p	HIF1A	tarbase	validated	2	1	1.3862943611198906	0.05159152201136186	0.017179964979644868	Upregulated
hsa-miR-382-5p	HIF1A	tarbase	validated	2	1	1.3862943611198906	-3.3404329414477743	0.010291019477415831	Downregulated
hsa-miR-4677-3p	HIF1A	tarbase	validated	2	1	1.3862943611198906	-3.213165808100461	0.029850534999510275	Downregulated
hsa-miR-532-5p	HIF1A	tarbase	validated	2	1	1.3862943611198906	-1.6250336983329465	0.01039432479068637	Downregulated
hsa-miR-539-3p	HIF1A	tarbase	validated	2	1	1.3862943611198906	-1.5062079027523712	0.03807714062626474	Downregulated
hsa-miR-589-5p	HIF1A	tarbase	validated	2	1	1.3862943611198906	-2.286688049822336	0.02631655319267884	Downregulated
hsa-miR-629-5p	HIF1A	tarbase	validated	2	1	1.3862943611198906	-0.6688090625325968	0.018586340032983574	Downregulated
hsa-miR-7-5p	HIF1A	tarbase	validated	2	1	1.3862943611198906	-0.5540154665440933	0.0012878429202828555	Downregulated
hsa-miR-7974	HIF1A	tarbase	validated	2	1	1.3862943611198906	0.6547736673148283	0.03472727026580833	Upregulated
hsa-miR-33b-5p	HIF1A	tarbase	validated	2	2	2.1972245773362196	-0.0850443797363094	0.013832802006741987	Downregulated
hsa-miR-377-5p	HIF1A	tarbase	validated	2	1	1.3862943611198906	-1.5725111663112057	0.025637428865069527	Downregulated
hsa-miR-501-3p	HIF1A	tarbase	validated	2	1	1.3862943611198906	-0.09571945936125448	0.04607059344206937	Downregulated
hsa-miR-136-3p	HIF1A	tarbase	validated	2	1	1.3862943611198906	-1.9463338501961944	0.013041467075701803	Downregulated
hsa-miR-1179	HIF1A	tarbase	validated	2	3	2.772588722239781	-1.9964118163105442	0.0356455460768193	Downregulated
hsa-miR-221-3p	HIF1A	tarbase	validated	2	3	2.772588722239781	-1.7522041915459974	0.013914964474737643	Downregulated
hsa-miR-320a-3p	HIF1A	tarbase	validated	2	3	2.772588722239781	-1.4348168550831253	0.025735338124912233	Downregulated
hsa-miR-320b	HIF1A	tarbase	validated	2	3	2.772588722239781	-1.8794291585840464	0.02396036179782823	Downregulated
hsa-miR-320c	HIF1A	tarbase	validated	2	3	2.772588722239781	-1.3355954956457663	0.01984045509179123	Downregulated
hsa-miR-544a	HIF1A	tarbase	validated	2	1	1.3862943611198906	-1.411296199420203	0.041863747524563226	Downregulated
hsa-miR-625-3p	HIF1A	tarbase	validated	2	3	2.772588722239781	-1.1998767834605812	0.0023479074887000025	Downregulated
hsa-miR-670-3p	HIF1A	tarbase	validated	2	1	1.3862943611198906	-2.7313206988092196	0.01969436618941836	Downregulated
hsa-miR-873-5p	HIF1A	tarbase	validated	2	1	1.3862943611198906	-1.6703915415695196	0.011762714150128886	Downregulated
hsa-miR-139-3p	HIF1A	tarbase	validated	2	1	1.3862943611198906	-0.5392531721882803	0.03512799037713558	Downregulated
hsa-miR-103a-1-5p	HIF1A	tarbase	validated	2	1	1.3862943611198906	-3.339482403468718	0.025936459032585846	Downregulated
hsa-miR-1197	HIF1A	tarbase	validated	2	1	1.3862943611198906	-0.4400366160615543	0.006011132656829432	Downregulated
hsa-miR-1244	HIF1A	tarbase	validated	2	1	1.3862943611198906	-0.48611491031031395	0.00753854537429288	Downregulated
hsa-miR-139-5p	HIF1A	tarbase	validated	2	1	1.3862943611198906	-0.3514028709690229	0.04013776391535066	Downregulated
hsa-miR-152-3p	HIF1A	tarbase	validated	2	1	1.3862943611198906	-3.0146334592675217	0.0021064337184652686	Downregulated
hsa-miR-154-5p	HIF1A	tarbase	validated	2	2	2.1972245773362196	-3.5418957631924877	0.007631010880926624	Downregulated
hsa-miR-21-5p	HIF1A	tarbase	validated	2	2	2.1972245773362196	-0.13238681136232566	0.04529529721732252	Downregulated
hsa-miR-30b-5p	HIF1A	tarbase	validated	2	1	1.3862943611198906	0.5030044916064869	0.04947180637065322	Upregulated
hsa-miR-3149	HIF1A	tarbase	validated	2	1	1.3862943611198906	-0.24588763304629335	0.018141728536225858	Downregulated
hsa-miR-376c-5p	HIF1A	tarbase	validated	2	1	1.3862943611198906	-1.4107207785697735	0.03487458185013384	Downregulated
hsa-miR-3913-5p	HIF1A	tarbase	validated	2	1	1.3862943611198906	-0.4835768620084082	0.04482547409879044	Downregulated
hsa-miR-4474-3p	HIF1A	tarbase	validated	2	1	1.3862943611198906	-2.373402513811449	0.009264078351203353	Downregulated
hsa-miR-449a	HIF1A	tarbase	validated	2	1	1.3862943611198906	-1.4028275003512425	0.039245398760074754	Downregulated
hsa-miR-4725-3p	HIF1A	tarbase	validated	2	1	1.3862943611198906	0.8182092790564734	0.04952381659881212	Upregulated
hsa-miR-486-5p	HIF1A	tarbase	validated	2	1	1.3862943611198906	-2.351611275634485	0.0023905312418937685	Downregulated
hsa-miR-488-3p	HIF1A	tarbase	validated	2	1	1.3862943611198906	-0.33779718105244494	0.0012566264083143323	Downregulated
hsa-miR-500a-3p	HIF1A	tarbase	validated	2	1	1.3862943611198906	-0.7796164243056196	0.03612958916067146	Downregulated
hsa-miR-502-3p	HIF1A	tarbase	validated	2	1	1.3862943611198906	-2.02944069693589	0.01079279514029622	Downregulated
hsa-miR-542-3p	HIF1A	tarbase	validated	2	1	1.3862943611198906	-2.238605300587515	0.016037388334982097	Downregulated
hsa-miR-592	HIF1A	tarbase	validated	2	1	1.3862943611198906	-1.8961334715223543	0.04217939870990813	Downregulated
hsa-miR-654-3p	HIF1A	tarbase	validated	2	1	1.3862943611198906	-0.20023375959156176	0.034202493006363514	Downregulated
hsa-miR-6770-5p	HIF1A	tarbase	validated	2	1	1.3862943611198906	-2.3093272807879046	0.010881779760820793	Downregulated
hsa-miR-744-5p	HIF1A	tarbase	validated	2	1	1.3862943611198906	-2.3596007665401264	0.02284999545430765	Downregulated
hsa-miR-766-3p	HIF1A	tarbase	validated	2	1	1.3862943611198906	-2.35649586764301	0.016316296485019848	Downregulated
hsa-miR-95-3p	HIF1A	tarbase	validated	2	1	1.3862943611198906	-0.19046790666996039	0.041931142649147664	Downregulated
hsa-let-7i-3p	HIF1A	tarbase	validated	2	1	1.3862943611198906	-2.57443602957305	0.0027220521364361046	Downregulated
hsa-miR-103a-2-5p	HIF1A	tarbase	validated	2	1	1.3862943611198906	0.06023841320018475	0.03441246403171681	Upregulated
hsa-miR-126-5p	HIF1A	tarbase	validated	2	4	3.2188758248682006	-2.776197487658452	0.019237058085622268	Downregulated
hsa-miR-133a-5p	HIF1A	tarbase	validated	2	2	2.1972245773362196	-0.9860015526341479	0.004126933094812557	Downregulated
hsa-miR-185-5p	HIF1A	tarbase	validated	2	1	1.3862943611198906	-1.3925841266846983	0.01666396583756432	Downregulated
hsa-miR-212-5p	HIF1A	tarbase	validated	2	1	1.3862943611198906	-2.7402136025593746	0.024391354864463213	Downregulated
hsa-miR-218-1-3p	HIF1A	tarbase	validated	2	1	1.3862943611198906	-1.4084827138335707	0.04556708534504287	Downregulated
hsa-miR-29b-2-5p	HIF1A	tarbase	validated	2	1	1.3862943611198906	-1.290427950047922	0.02943677325919271	Downregulated
hsa-miR-32-5p	HIF1A	tarbase	validated	2	1	1.3862943611198906	-1.6683705315162813	0.046273559524677696	Downregulated
hsa-miR-324-5p	HIF1A	tarbase	validated	2	1	1.3862943611198906	-0.42315062672001047	0.02494520131289028	Downregulated
hsa-miR-421	HIF1A	tarbase	validated	2	1	1.3862943611198906	-0.42972160017860506	0.018293220063438642	Downregulated
hsa-miR-425-5p	HIF1A	tarbase	validated	2	1	1.3862943611198906	-1.2266473875464954	0.030568137044087056	Downregulated
hsa-miR-4510	HIF1A	tarbase	validated	2	1	1.3862943611198906	-1.1749831060186933	0.03511260447674431	Downregulated
hsa-miR-487a-5p	HIF1A	tarbase	validated	2	1	1.3862943611198906	-1.253518154509293	0.01314579683332704	Downregulated
hsa-miR-496	HIF1A	tarbase	validated	2	1	1.3862943611198906	-1.3209636859984664	0.01564930138690397	Downregulated
hsa-miR-516b-5p	HIF1A	tarbase	validated	2	1	1.3862943611198906	-2.644274909359658	0.005939514133613557	Downregulated
hsa-miR-574-5p	HIF1A	tarbase	validated	2	1	1.3862943611198906	-1.4294631770007995	0.036022952757542956	Downregulated
hsa-miR-591	HIF1A	tarbase	validated	2	1	1.3862943611198906	-0.9105610825305841	0.023341750843217598	Downregulated
hsa-miR-889-5p	HIF1A	tarbase	validated	2	1	1.3862943611198906	-2.951540129742991	0.03793792716646567	Downregulated
hsa-miR-9-5p	HIF1A	tarbase	validated	2	1	1.3862943611198906	-0.7798642834121313	0.04100378941348754	Downregulated
hsa-miR-200b-3p	HIF1A	tarbase	validated	2	1	1.3862943611198906	-2.874687488503157	0.03147230636072345	Downregulated
hsa-miR-200c-3p	HIF1A	tarbase	validated	2	2	2.1972245773362196	-2.0573782758099664	0.018549828936578708	Downregulated
hsa-miR-487a-3p	HIF1A	tarbase	validated	2	2	2.1972245773362196	0.3548636485493559	0.03668828097591177	Upregulated
hsa-miR-499a-3p	HIF1A	tarbase	validated	2	1	1.3862943611198906	-1.7393754685285647	0.047493614007718864	Downregulated
hsa-miR-548at-5p	HIF1A	tarbase	validated	2	1	1.3862943611198906	-4.249713003315316	0.030890032143332066	Downregulated
hsa-miR-23c	HIF1A	tarbase	validated	2	1	1.3862943611198906	-0.4789316372474317	0.009644625779008494	Downregulated
hsa-miR-93-3p	HIF1A	tarbase	validated	2	1	1.3862943611198906	-0.9717585209729445	0.02075090230884962	Downregulated
hsa-miR-616-5p	HIF1A	tarbase	validated	2	3	2.772588722239781	-2.04041408529878	0.03634600714058615	Downregulated
hsa-miR-10a-5p	HIF1A	tarbase	validated	2	1	1.3862943611198906	-0.4388990159661492	0.010685611222172157	Downregulated
hsa-miR-10b-5p	HIF1A	tarbase	validated	2	1	1.3862943611198906	-1.9197050870535222	0.006018606417346746	Downregulated
hsa-miR-1269a	HIF1A	tarbase	validated	2	1	1.3862943611198906	-1.355136804855559	0.018845093354117128	Downregulated
hsa-miR-186-5p	HIF1A	tarbase	validated	2	2	2.1972245773362196	-1.572015903999925	0.039865289588458835	Downregulated
hsa-miR-200a-5p	HIF1A	tarbase	validated	2	1	1.3862943611198906	-2.062435218002657	0.031800980145344514	Downregulated
hsa-miR-203a-3p	HIF1A	tarbase	validated	2	1	1.3862943611198906	-2.281880597716997	0.0419919529221952	Downregulated
hsa-miR-25-5p	HIF1A	tarbase	validated	2	1	1.3862943611198906	-1.5452193741247484	0.027977784457383678	Downregulated
hsa-miR-340-5p	HIF1A	tarbase	validated	2	2	2.1972245773362196	-2.5966395290517843	0.03718989624385722	Downregulated
hsa-miR-374b-5p	HIF1A	tarbase	validated	2	1	1.3862943611198906	-1.4099461976841199	0.048020448153372856	Downregulated
hsa-let-7b-3p	HIF1A	tarbase	validated	2	1	1.3862943611198906	-1.7709251827911212	0.04286101875943132	Downregulated
hsa-let-7f-1-3p	HIF1A	tarbase	validated	2	1	1.3862943611198906	-3.9638966658486186	0.02482080861204304	Downregulated
hsa-miR-1287-5p	HIF1A	tarbase	validated	2	1	1.3862943611198906	-3.763590190479055	0.03164923605229705	Downregulated
hsa-miR-147b-3p	HIF1A	tarbase	validated	2	1	1.3862943611198906	-0.7654998469199155	0.03001925792149268	Downregulated
hsa-miR-205-5p	HIF1A	tarbase	validated	2	1	1.3862943611198906	-2.2328847092129522	0.004558627511374653	Downregulated
hsa-miR-484	HIF1A	tarbase	validated	2	1	1.3862943611198906	-1.4993284984498516	0.00260082268062979	Downregulated
hsa-miR-99b-3p	HIF1A	tarbase	validated	2	1	1.3862943611198906	-1.5130746356462101	0.0428327718526125	Downregulated
hsa-miR-17-3p	HIF1A	tarbase	validated	2	2	2.1972245773362196	-1.3025590588732985	0.007818565142573789	Downregulated
hsa-miR-24-3p	HIF1A	tarbase	validated	2	2	2.1972245773362196	-0.24256530489668937	0.04842036720272154	Downregulated
hsa-miR-30d-3p	HIF1A	tarbase	validated	2	1	1.3862943611198906	-2.5451012572280023	0.0368961351052858	Downregulated
hsa-let-7a-2-3p	HIF1A	tarbase	validated	2	1	1.3862943611198906	0.558077984259937	0.03286731142224744	Upregulated
hsa-miR-450b-5p	HIF1A	tarbase	validated	2	1	1.3862943611198906	-3.282448856535191	0.02531266222987324	Downregulated
hsa-miR-149-5p	HIF1A	tarbase	validated	2	1	1.3862943611198906	-0.49484407892199544	0.03598666804400273	Downregulated
hsa-miR-30e-3p	HIF1A	tarbase	validated	2	1	1.3862943611198906	-1.3874134132086138	0.015148071835748851	Downregulated
hsa-miR-183-3p	HIF1A	tarbase	validated	2	1	1.3862943611198906	-0.44609950057818093	0.023154642707435415	Downregulated
hsa-miR-449c-5p	HIF1A	tarbase	validated	2	2	2.1972245773362196	-2.894741686895463	0.011517450135434048	Downregulated
hsa-miR-195-3p	HIF1A	tarbase	validated	2	3	2.772588722239781	-1.3298310489354626	0.0255446187928319	Downregulated
hsa-miR-3127-5p	HIF1A	tarbase	validated	2	1	1.3862943611198906	-1.2417611932668846	0.046287240839563315	Downregulated
hsa-miR-3158-3p	HIF1A	tarbase	validated	2	1	1.3862943611198906	-2.886959262335476	0.03318002959014848	Downregulated
hsa-miR-653-5p	HIF1A	tarbase	validated	2	2	2.1972245773362196	-3.9238000634827825	0.017420685832621532	Downregulated
hsa-miR-1266-5p	HIF1A	tarbase	validated	2	1	1.3862943611198906	-3.2409891761887577	0.025342216174583883	Downregulated
hsa-miR-1276	HIF1A	tarbase	validated	2	5	3.58351893845611	-2.373862933429545	0.019489896542625503	Downregulated
hsa-miR-2110	HIF1A	tarbase	validated	2	1	1.3862943611198906	-1.797328636682888	0.04532469786331058	Downregulated
hsa-miR-497-5p	HIF1A	tarbase	validated	2	1	1.3862943611198906	-2.422665289739058	0.03898090990819037	Downregulated
hsa-miR-181c-5p	HIF1A	tarbase	validated	2	1	1.3862943611198906	-2.157153140666293	0.008159781391266734	Downregulated
hsa-miR-10399-5p	HIF1A	tarbase	validated	2	1	1.3862943611198906	-1.6363678746073689	0.03383098246809095	Downregulated
hsa-miR-1180-3p	HIF1A	tarbase	validated	2	1	1.3862943611198906	0.02672013536222262	0.014882990655489266	Upregulated
hsa-miR-135b-5p	HIF1A	tarbase	validated	2	4	3.2188758248682006	-0.950655650466035	0.029498061454156416	Downregulated
hsa-miR-141-5p	HIF1A	tarbase	validated	2	1	1.3862943611198906	-2.922709978842407	0.006760664759203792	Downregulated
hsa-miR-143-3p	HIF1A	tarbase	validated	2	1	1.3862943611198906	-4.138707905020448	0.010407341331942006	Downregulated
hsa-miR-671-3p	HIF1A	tarbase	validated	2	1	1.3862943611198906	-1.2912568916251752	0.027704415916465226	Downregulated
hsa-miR-302a-3p	HIF1A	tarbase	validated	2	1	1.3862943611198906	0.08140273565818856	0.005992100227391347	Upregulated
hsa-miR-335-3p	HIF1A	tarbase	validated	2	2	2.1972245773362196	-1.9189726891485313	0.03884600943955593	Downregulated
hsa-miR-339-3p	HIF1A	tarbase	validated	2	1	1.3862943611198906	-1.2539256741201543	0.006635282034054398	Downregulated
hsa-miR-1225-5p	HIF1A	tarbase	validated	2	1	1.3862943611198906	-1.3021909584978406	0.03267593135521747	Downregulated
hsa-miR-182-3p	HIF1A	tarbase	validated	2	1	1.3862943611198906	-0.986560214868424	0.03597669402090833	Downregulated
hsa-miR-103b	HIF1A	tarbase	validated	2	1	1.3862943611198906	0.46901539917298307	0.022928741780575367	Upregulated
hsa-miR-486-3p	HIF1A	tarbase	validated	2	1	1.3862943611198906	-1.798687997394517	0.031151869909605015	Downregulated
hsa-miR-27b-3p	HIF1A	tarbase	validated	2	1	1.3862943611198906	-1.0972262833618356	0.040801421089796355	Downregulated
hsa-miR-3074-5p	HIF1A	tarbase	validated	2	1	1.3862943611198906	-1.537463995152191	0.012265289996517822	Downregulated
hsa-miR-3613-5p	HIF1A	tarbase	validated	2	1	1.3862943611198906	-2.365608397018046	0.0018264287016354502	Downregulated
hsa-miR-4664-3p	HIF1A	tarbase	validated	2	1	1.3862943611198906	0.0415215861202165	0.048176612627692524	Upregulated
hsa-miR-3184-5p	HIF1A	tarbase	validated	2	1	1.3862943611198906	-0.5317689818252258	0.01448418527795002	Downregulated
hsa-miR-345-5p	HIF1A	tarbase	validated	2	1	1.3862943611198906	-0.9139219371580372	0.007811450847424567	Downregulated
hsa-miR-589-3p	HIF1A	tarbase	validated	2	4	3.2188758248682006	-1.8623181215536955	0.012464461225550623	Downregulated
hsa-miR-3652	HIF1A	tarbase	validated	2	1	1.3862943611198906	0.00594731426117745	0.00499335603788495	Upregulated
hsa-miR-203b-5p	HIF1A	tarbase	validated	2	1	1.3862943611198906	-2.776573622206489	0.01312442752532661	Downregulated
hsa-miR-2277-3p	HIF1A	tarbase	validated	2	1	1.3862943611198906	0.5864916226515997	0.0069759190173354	Upregulated
hsa-miR-520f-3p	HIF1A	tarbase	validated	2	1	1.3862943611198906	-2.705017062789528	0.00965126360114664	Downregulated
hsa-miR-937-3p	HIF1A	tarbase	validated	2	1	1.3862943611198906	-0.40796273991428955	0.013967266320716591	Downregulated
hsa-miR-619-5p	HIF1A	tarbase	validated	2	1	1.3862943611198906	-2.4145590660930885	0.02098092894162983	Downregulated
hsa-miR-130a-5p	HIF1A	tarbase	validated	2	1	1.3862943611198906	-2.0493126398886092	0.019837139723123984	Downregulated
hsa-miR-133a-3p	HIF1A	tarbase	validated	2	1	1.3862943611198906	-0.6345350314645273	0.013494476483436303	Downregulated
hsa-miR-133b	HIF1A	tarbase	validated	2	1	1.3862943611198906	-1.606716680940801	0.03794706868520007	Downregulated
hsa-miR-2113	HIF1A	tarbase	validated	2	3	2.772588722239781	-1.348843101425643	0.0034224420327227563	Downregulated
hsa-miR-374c-5p	HIF1A	tarbase	validated	2	1	1.3862943611198906	-1.998404877988775	0.01910240183165297	Downregulated
hsa-miR-548ah-5p	HIF1A	tarbase	validated	2	2	2.1972245773362196	-1.5732623293163503	0.049986364582320676	Downregulated
hsa-miR-582-5p	HIF1A	tarbase	validated	2	5	3.58351893845611	-0.7946459229610098	0.010219984691822902	Downregulated
hsa-miR-5004-3p	HIF1A	tarbase	validated	2	1	1.3862943611198906	-0.4039008470805945	0.028548490593675525	Downregulated
hsa-miR-514b-5p	HIF1A	tarbase	validated	2	1	1.3862943611198906	-1.9444659696412945	0.02620403018477373	Downregulated
hsa-miR-185-3p	HIF1A	tarbase	validated	2	1	1.3862943611198906	-2.8212980900630784	0.03199700792343356	Downregulated
hsa-miR-6820-3p	HIF1A	tarbase	validated	2	1	1.3862943611198906	-1.291613425393179	0.007602252670330927	Downregulated
hsa-miR-188-5p	HIF1A	tarbase	validated	2	1	1.3862943611198906	-3.4837788293770693	0.049158505263738335	Downregulated
hsa-miR-1307-3p	HIF1A	tarbase	validated	2	1	1.3862943611198906	-1.3788961691845718	0.03424059368856251	Downregulated
hsa-miR-204-5p	HIF1A	tarbase	validated	2	1	1.3862943611198906	-1.0507857320885954	0.030711110275704414	Downregulated
hsa-miR-450a-5p	HIF1A	tarbase	validated	2	1	1.3862943611198906	-0.14675739435937718	0.002950802238192409	Downregulated
hsa-miR-1271-5p	HIF1A	tarbase	validated	2	1	1.3862943611198906	-2.843879665677149	0.039223337502917274	Downregulated
hsa-miR-494-3p	HIF1A	tarbase	validated	2	4	3.2188758248682006	-0.6067003948088715	0.0295565088482108	Downregulated
hsa-miR-664a-3p	HIF1A	tarbase	validated	2	2	2.1972245773362196	-0.3734805403644925	0.006286091662012041	Downregulated
hsa-miR-19a-3p	NFKB1	tarbase	validated	2	1	1.3862943611198906	-2.141539982638059	0.03437144223134965	Downregulated
hsa-let-7d-5p	NFKB1	tarbase	validated	2	1	1.3862943611198906	-3.501530323905764	0.04138400921761058	Downregulated
hsa-miR-17-5p	NFKB1	tarbase	validated	2	1	1.3862943611198906	-2.3232288001116648	0.039541190385119995	Downregulated
hsa-miR-19b-3p	NFKB1	tarbase	validated	2	1	1.3862943611198906	-0.7783681873426426	0.040645917555782944	Downregulated
hsa-miR-29b-3p	NFKB1	tarbase	validated	2	1	1.3862943611198906	-1.4055284490684048	0.03220943561871536	Downregulated
hsa-miR-29c-3p	NFKB1	tarbase	validated	2	1	1.3862943611198906	-0.827265832779189	0.03269397395430133	Downregulated
hsa-miR-548am-5p	NFKB1	tarbase	validated	2	3	2.772588722239781	-0.9761827939853958	0.040762026523938406	Downregulated
hsa-miR-548o-5p	NFKB1	tarbase	validated	2	3	2.772588722239781	-1.5720551520054875	0.0364903353494592	Downregulated
hsa-miR-34a-5p	NFKB1	tarbase	validated	2	2	2.1972245773362196	-2.0130861864217606	0.0046744348790962245	Downregulated
hsa-miR-301b-3p	NFKB1	tarbase	validated	2	1	1.3862943611198906	-2.4772467320583065	0.00951034026220441	Downregulated
hsa-miR-548y	NFKB1	tarbase	validated	2	4	3.2188758248682006	0.3038641967095539	0.003881082421867177	Upregulated
hsa-miR-92a-3p	NFKB1	tarbase	validated	2	2	2.1972245773362196	-1.3459885640039744	0.03354993450199254	Downregulated
hsa-miR-3679-5p	NFKB1	tarbase	validated	2	1	1.3862943611198906	-3.2713176435534566	0.019082345037721098	Downregulated
hsa-miR-182-5p	NFKB1	tarbase	validated	2	1	1.3862943611198906	-2.485510252235306	0.009015540141845121	Downregulated
hsa-miR-96-5p	NFKB1	tarbase	validated	2	1	1.3862943611198906	-1.2985249283196005	0.03242496635532007	Downregulated
hsa-miR-3691-5p	NFKB1	tarbase	validated	2	1	1.3862943611198906	-1.1076397666883075	0.04091401658859104	Downregulated
hsa-miR-454-3p	NFKB1	tarbase	validated	2	1	1.3862943611198906	-2.5744596552759376	0.030089061468606817	Downregulated
hsa-miR-548i	NFKB1	tarbase	validated	2	5	3.58351893845611	-0.7836274962156168	0.00829219451197423	Downregulated
hsa-miR-548c-5p	NFKB1	tarbase	validated	2	5	3.58351893845611	-3.028822789670251	0.03650239738170058	Downregulated
hsa-miR-155-5p	NFKB1	tarbase	validated	2	2	2.1972245773362196	-0.9259606226471635	0.01915872087539174	Downregulated
hsa-miR-1292-5p	NFKB1	tarbase	validated	2	1	1.3862943611198906	-3.6012810232752943	0.04067916029877961	Downregulated
hsa-miR-130b-3p	NFKB1	tarbase	validated	2	1	1.3862943611198906	-1.4439197669783992	0.015656218950403856	Downregulated
hsa-miR-138-5p	NFKB1	tarbase	validated	2	2	2.1972245773362196	-0.9190807344569736	0.034491018338128926	Downregulated
hsa-miR-27b-3p	NFKB1	tarbase	validated	2	1	1.3862943611198906	-1.0002526368797153	0.014127079708501696	Downregulated
hsa-miR-148b-3p	NFKB1	tarbase	validated	2	1	1.3862943611198906	0.11114870400729582	0.013380788167938591	Upregulated
hsa-miR-103a-3p	NFKB1	tarbase	validated	2	1	1.3862943611198906	-2.0358686597126665	0.028746990876970815	Downregulated
hsa-miR-128-3p	NFKB1	tarbase	validated	2	1	1.3862943611198906	-1.2511426111376318	0.01937199241528288	Downregulated
hsa-miR-15a-5p	NFKB1	tarbase	validated	2	2	2.1972245773362196	-0.6245275668507678	0.028459359348518776	Downregulated
hsa-miR-191-5p	NFKB1	tarbase	validated	2	1	1.3862943611198906	-3.370890197320527	0.013493698660982774	Downregulated
hsa-miR-106b-5p	NFKB1	tarbase	validated	2	1	1.3862943611198906	-1.380806887094607	0.048030249528586866	Downregulated
hsa-miR-2278	NFKB1	tarbase	validated	2	1	1.3862943611198906	-1.45994778884713	0.03919416539603845	Downregulated
hsa-miR-484	NFKB1	tarbase	validated	2	1	1.3862943611198906	-1.0051959748984465	0.004172933515626937	Downregulated
hsa-miR-107	NFKB1	tarbase	validated	2	1	1.3862943611198906	-2.056784691559218	0.02838153588352725	Downregulated
hsa-miR-130a-3p	NFKB1	tarbase	validated	2	1	1.3862943611198906	1.485597452665754	0.04777899859240279	Upregulated
hsa-miR-219a-5p	NFKB1	tarbase	validated	2	2	2.1972245773362196	-1.8368427210410911	0.03096401692251675	Downregulated
hsa-miR-18b-5p	NFKB1	tarbase	validated	2	1	1.3862943611198906	-1.7629336521624555	0.02376050901296549	Downregulated
hsa-miR-4524a-3p	NFKB1	tarbase	validated	2	1	1.3862943611198906	-1.3763716538026582	0.016326681666309014	Downregulated
hsa-miR-26b-5p	NFKB1	tarbase	validated	2	2	2.1972245773362196	0.05025086774824783	0.02161978193325922	Upregulated
hsa-miR-26a-5p	NFKB1	tarbase	validated	2	1	1.3862943611198906	-3.8481417410277317	0.013111977642867714	Downregulated
hsa-miR-18a-5p	NFKB1	tarbase	validated	2	1	1.3862943611198906	-0.7592996367335249	0.02640095085348003	Downregulated
hsa-miR-27a-3p	NFKB1	tarbase	validated	2	1	1.3862943611198906	-1.757871531911875	0.0256208394037094	Downregulated
hsa-miR-296-5p	NFKB1	tarbase	validated	2	1	1.3862943611198906	0.7704127590096994	0.04059264060808346	Upregulated
hsa-miR-642a-5p	NFKB1	tarbase	validated	2	1	1.3862943611198906	-3.1809504354189526	0.028863313301932068	Downregulated
hsa-miR-4521	NFKB1	tarbase	validated	2	1	1.3862943611198906	-1.9315287377320325	0.046116167542524636	Downregulated
hsa-miR-7-5p	NFKB1	tarbase	validated	2	1	1.3862943611198906	-2.1273117691622287	0.030859556615119802	Downregulated
hsa-miR-9-5p	NFKB1	tarbase	validated	2	5	3.58351893845611	-0.7194066905504707	0.012968819362111389	Downregulated
hsa-miR-320a-3p	NFKB1	tarbase	validated	2	1	1.3862943611198906	-1.9295667381667918	0.013056689033051953	Downregulated
hsa-miR-320b	NFKB1	tarbase	validated	2	1	1.3862943611198906	-1.426215071441319	0.023718081968603658	Downregulated
hsa-miR-30a-5p	NFKB1	tarbase	validated	2	1	1.3862943611198906	-1.0942231543525525	0.005890573872951791	Downregulated
hsa-miR-30d-5p	NFKB1	tarbase	validated	2	1	1.3862943611198906	-0.9088226866551077	0.005315769388806075	Downregulated
hsa-miR-15b-5p	NFKB1	tarbase	validated	2	1	1.3862943611198906	1.2409397763139207	0.039389155780896544	Upregulated
hsa-miR-16-5p	NFKB1	tarbase	validated	2	2	2.1972245773362196	-1.0028302030700527	0.034358134528622034	Downregulated
hsa-miR-196a-5p	NFKB1	tarbase	validated	2	1	1.3862943611198906	-0.9326394922666973	0.03249141763802618	Downregulated
hsa-miR-21-5p	NFKB1	tarbase	validated	2	2	2.1972245773362196	-0.5662719624772	0.005144015163416043	Downregulated
hsa-miR-424-5p	NFKB1	tarbase	validated	2	1	1.3862943611198906	0.39981403320483055	0.014524133302737028	Upregulated
hsa-miR-20a-5p	NFKB1	tarbase	validated	2	1	1.3862943611198906	-3.355070175900197	0.01625549531611614	Downregulated
hsa-miR-20b-5p	NFKB1	tarbase	validated	2	1	1.3862943611198906	-1.0319763253885847	0.009854600934311748	Downregulated
hsa-miR-22-3p	NFKB1	tarbase	validated	2	1	1.3862943611198906	-0.09641347618702123	0.04498664083238691	Downregulated
hsa-miR-224-3p	NFKB1	tarbase	validated	2	3	2.772588722239781	-4.348405027259902	0.04440923200407997	Downregulated
hsa-miR-148a-3p	NFKB1	tarbase	validated	2	1	1.3862943611198906	-4.2764829286792985	0.0434431950559374	Downregulated
hsa-miR-183-5p	NFKB1	tarbase	validated	2	1	1.3862943611198906	-3.6015624997137783	0.011349308133125305	Downregulated
hsa-miR-29b-1-5p	NFKB1	tarbase	validated	2	1	1.3862943611198906	-2.035103949546076	0.01567855530558154	Downregulated
hsa-miR-331-5p	NFKB1	tarbase	validated	2	1	1.3862943611198906	-1.221836239869706	0.006596734473016113	Downregulated
hsa-miR-139-5p	NFKB1	tarbase	validated	2	2	2.1972245773362196	-2.5991750924241503	0.01612533346307464	Downregulated
hsa-miR-365a-3p	NFKB1	tarbase	validated	2	1	1.3862943611198906	1.09879558722568	0.023109176909783858	Upregulated
hsa-miR-92a-1-5p	NFKB1	tarbase	validated	2	1	1.3862943611198906	-0.21778967740399868	0.01512902541924268	Downregulated
hsa-miR-423-5p	NFKB1	tarbase	validated	2	1	1.3862943611198906	-1.5394536657670632	0.03888460563588888	Downregulated
hsa-miR-500a-3p	NFKB1	tarbase	validated	2	1	1.3862943611198906	-4.072509480333617	0.014363298425450921	Downregulated
hsa-miR-16-1-3p	NFKB1	tarbase	validated	2	1	1.3862943611198906	-0.1555739658886719	0.012038991795852782	Downregulated
hsa-miR-486-3p	NFKB1	tarbase	validated	2	1	1.3862943611198906	-0.3485994241524599	0.04907823606976308	Downregulated
hsa-let-7e-5p	NFKB1	tarbase	validated	2	1	1.3862943611198906	-1.358824083479849	0.028701709272805603	Downregulated
hsa-miR-320c	NFKB1	tarbase	validated	2	2	2.1972245773362196	-0.6436858827880397	0.008690210852306337	Downregulated
hsa-let-7g-5p	NFKB1	tarbase	validated	2	1	1.3862943611198906	0.015822211307388034	0.010017035197466613	Upregulated
hsa-miR-23a-3p	NFKB1	tarbase	validated	2	1	1.3862943611198906	-0.8240852620367598	0.03614117412664928	Downregulated
hsa-miR-29a-3p	NFKB1	tarbase	validated	2	1	1.3862943611198906	-0.5116600485379766	0.02236976081179455	Downregulated
hsa-miR-301a-3p	NFKB1	tarbase	validated	2	1	1.3862943611198906	-3.604853709224738	0.02211938191112131	Downregulated
hsa-miR-98-5p	NFKB1	tarbase	validated	2	1	1.3862943611198906	-1.5551085330270533	0.0014951986833475531	Downregulated
hsa-miR-101-3p	NFKB1	tarbase	validated	2	1	1.3862943611198906	-3.1318088445856724	0.036292450919281696	Downregulated
hsa-miR-10a-5p	NFKB1	tarbase	validated	2	1	1.3862943611198906	-2.4953731339494216	0.011859807676402854	Downregulated
hsa-miR-196b-5p	NFKB1	tarbase	validated	2	1	1.3862943611198906	-0.35270325428585614	0.031227201565867294	Downregulated
hsa-miR-30b-5p	NFKB1	tarbase	validated	2	1	1.3862943611198906	-0.18782353894770232	0.03496707520540804	Downregulated
hsa-miR-30c-5p	NFKB1	tarbase	validated	2	1	1.3862943611198906	-0.8499544101384682	0.007950991725549101	Downregulated
hsa-miR-30e-5p	NFKB1	tarbase	validated	2	1	1.3862943611198906	-0.0951992703286868	0.034764520509168506	Downregulated
hsa-miR-449a	NFKB1	tarbase	validated	2	1	1.3862943611198906	-0.11614643721257867	0.03320052677136846	Downregulated
hsa-miR-449b-5p	NFKB1	tarbase	validated	2	1	1.3862943611198906	0.3658468777280941	0.015560800358420238	Upregulated
hsa-miR-199a-5p	NFKB1	tarbase	validated	2	2	2.1972245773362196	-0.03692682354831245	0.003568972406210378	Downregulated
hsa-miR-361-5p	NFKB1	tarbase	validated	2	1	1.3862943611198906	-1.9723503893165086	0.006838330647209659	Downregulated
hsa-miR-1296-5p	NFKB1	tarbase	validated	2	1	1.3862943611198906	-1.6168949982031562	0.039661437095375736	Downregulated
hsa-miR-133a-3p	NFKB1	tarbase	validated	2	1	1.3862943611198906	-2.93632225462642	0.04567795746820048	Downregulated
hsa-miR-181b-5p	NFKB1	tarbase	validated	2	1	1.3862943611198906	-0.40204161802315075	0.013177823625504972	Downregulated
hsa-miR-374b-5p	NFKB1	tarbase	validated	2	1	1.3862943611198906	-2.507580040522881	0.00646786302397959	Downregulated
hsa-miR-516b-5p	NFKB1	tarbase	validated	2	1	1.3862943611198906	-2.652812294313028	0.01691861549438909	Downregulated
hsa-miR-656-5p	NFKB1	tarbase	validated	2	1	1.3862943611198906	-2.638756079160709	0.01028743581031449	Downregulated
hsa-miR-6825-3p	NFKB1	tarbase	validated	2	1	1.3862943611198906	-2.5493042796453422	0.004786764133023098	Downregulated
hsa-miR-767-5p	NFKB1	tarbase	validated	2	1	1.3862943611198906	-2.397134969020288	0.04478687487915158	Downregulated
hsa-miR-25-3p	NFKB1	tarbase	validated	2	1	1.3862943611198906	-2.790309572675266	0.025851715037832037	Downregulated
hsa-miR-1266-5p	NFKB1	tarbase	validated	2	1	1.3862943611198906	-2.493809124476156	0.002502109449589625	Downregulated
hsa-miR-106a-5p	NFKB1	tarbase	validated	2	1	1.3862943611198906	-1.9224557478991402	0.005833105151541531	Downregulated
hsa-miR-625-5p	NFKB1	tarbase	validated	2	5	3.58351893845611	1.4056561373399559	0.016804237112170085	Upregulated
hsa-miR-10b-5p	NFKB1	tarbase	validated	2	1	1.3862943611198906	-2.146570991973111	0.03204575119004585	Downregulated
hsa-miR-1285-3p	NFKB1	tarbase	validated	2	1	1.3862943611198906	-1.8862711034193613	0.019814899121178314	Downregulated
hsa-let-7f-2-3p	NFKB1	tarbase	validated	2	1	1.3862943611198906	-3.0444365712422146	0.029451562644215303	Downregulated
hsa-miR-199a-3p	NFKB1	tarbase	validated	2	1	1.3862943611198906	-0.3893865166605164	0.018521830431418494	Downregulated
hsa-miR-199b-3p	NFKB1	tarbase	validated	2	1	1.3862943611198906	-2.2724173270752472	0.013029990891693162	Downregulated
hsa-miR-93-5p	NFKB1	tarbase	validated	2	1	1.3862943611198906	-1.2903132055414126	0.011796643674140798	Downregulated
hsa-let-7a-5p	NFKB1	tarbase	validated	2	2	2.1972245773362196	-1.8671551964879	0.008400468109408393	Downregulated
hsa-let-7b-5p	NFKB1	tarbase	validated	2	1	1.3862943611198906	-0.2931137706452922	0.021049201075918973	Downregulated
hsa-miR-145-3p	NFKB1	tarbase	validated	2	1	1.3862943611198906	-2.9765171105086052	0.022023284387309106	Downregulated
hsa-miR-148b-5p	NFKB1	tarbase	validated	2	1	1.3862943611198906	-0.4802320229865731	0.032052802965510635	Downregulated
hsa-miR-151a-3p	NFKB1	tarbase	validated	2	1	1.3862943611198906	-3.2949921767785675	0.02649500509025529	Downregulated
hsa-miR-31-5p	NFKB1	tarbase	validated	2	1	1.3862943611198906	-2.6915469191873234	0.04555850093602203	Downregulated
hsa-miR-335-3p	NFKB1	tarbase	validated	2	1	1.3862943611198906	-2.8278532325173247	0.02140317791164853	Downregulated
hsa-miR-335-5p	NFKB1	tarbase	validated	2	1	1.3862943611198906	-0.40888396152869366	0.03800441243569367	Downregulated
hsa-miR-423-3p	NFKB1	tarbase	validated	2	1	1.3862943611198906	0.543987962551419	0.034157903864746916	Upregulated
hsa-miR-192-5p	NFKB1	tarbase	validated	2	1	1.3862943611198906	-1.1721171563198192	0.02298020091140643	Downregulated
hsa-miR-450b-5p	NFKB1	tarbase	validated	2	3	2.772588722239781	-3.2725444923837737	0.01661073439917527	Downregulated
hsa-miR-1301-3p	NFKB1	tarbase	validated	2	1	1.3862943611198906	-0.8504590278211799	0.017642790639540183	Downregulated
hsa-miR-374a-3p	NFKB1	tarbase	validated	2	1	1.3862943611198906	0.23132188892029948	0.023659326779190453	Upregulated
hsa-miR-1307-3p	NFKB1	tarbase	validated	2	1	1.3862943611198906	-3.635972745561139	0.003719652044586837	Downregulated
hsa-miR-27a-5p	NFKB1	tarbase	validated	2	1	1.3862943611198906	0.7428112086049063	0.015444735313765705	Upregulated
hsa-miR-24-3p	NFKB1	tarbase	validated	2	1	1.3862943611198906	-1.469544838253059	0.023227050130954014	Downregulated
hsa-miR-877-5p	NFKB1	tarbase	validated	2	1	1.3862943611198906	0.17911772810770588	0.013554444703040645	Upregulated
hsa-miR-378c	NFKB1	tarbase	validated	2	1	1.3862943611198906	-2.4522089821727096	0.011693482578266412	Downregulated
hsa-miR-374a-5p	NFKB1	tarbase	validated	2	2	2.1972245773362196	-1.9460859326320938	0.031323408772936094	Downregulated
hsa-miR-92b-3p	NFKB1	tarbase	validated	2	1	1.3862943611198906	-2.462023115632272	0.005596669897437095	Downregulated
hsa-miR-99b-3p	NFKB1	tarbase	validated	2	1	1.3862943611198906	-2.8836636403851412	0.04078883409756236	Downregulated
hsa-miR-197-3p	NFKB1	tarbase	validated	2	1	1.3862943611198906	-2.419199164834409	0.03548686209344305	Downregulated
hsa-let-7i-5p	NFKB1	tarbase	validated	2	1	1.3862943611198906	-1.9972079375026315	0.00527825570711866	Downregulated
hsa-miR-218-5p	NFKB1	tarbase	validated	2	1	1.3862943611198906	-1.5798542532130326	0.012143282170640306	Downregulated
hsa-let-7f-5p	NFKB1	tarbase	validated	2	1	1.3862943611198906	-0.23674624130480182	0.0209821088751778	Downregulated
hsa-miR-503-5p	NFKB1	tarbase	validated	2	1	1.3862943611198906	-1.0657755858223021	0.03975684694829397	Downregulated
hsa-miR-195-5p	NFKB1	tarbase	validated	2	1	1.3862943611198906	-0.7344523591069433	0.03455047137499787	Downregulated
hsa-miR-320d	NFKB1	tarbase	validated	2	2	2.1972245773362196	0.32385875154048827	0.037486495000310247	Upregulated
hsa-miR-3184-5p	NFKB1	tarbase	validated	2	1	1.3862943611198906	-1.3154623601472513	0.009831308324588464	Downregulated
hsa-miR-181a-2-3p	NFKB1	tarbase	validated	2	1	1.3862943611198906	-1.2513936309384854	0.020699783761985602	Downregulated
hsa-miR-181a-5p	NFKB1	tarbase	validated	2	1	1.3862943611198906	-1.3483051006796196	0.04459932625340298	Downregulated
hsa-miR-33a-5p	NFKB1	tarbase	validated	2	1	1.3862943611198906	-2.707037877634434	0.04756907945382409	Downregulated
hsa-miR-450a-5p	NFKB1	tarbase	validated	2	1	1.3862943611198906	-1.26018433998795	0.03738539735064842	Downregulated
hsa-miR-675-5p	NFKB1	tarbase	validated	2	1	1.3862943611198906	-2.518067869620279	0.04690643071732484	Downregulated
hsa-miR-1-3p	NFKB1	tarbase	validated	2	1	1.3862943611198906	-2.3606617938888124	0.024020378424553204	Downregulated
hsa-miR-182-5p	ACTB	tarbase	validated	2	1	1.3862943611198906	0.43989316457634065	0.007926901795901359	Upregulated
hsa-miR-145-5p	ACTB	tarbase	validated	2	7	4.1588830833596715	-2.894325069116367	0.0019382051241118462	Downregulated
hsa-miR-1-3p	ACTB	tarbase	validated	2	5	3.58351893845611	-1.356905716286899	0.008900170001201333	Downregulated
hsa-miR-219a-5p	ACTB	tarbase	validated	2	1	1.3862943611198906	0.5570382309257171	0.039087830273900184	Upregulated
hsa-miR-147a	ACTB	tarbase	validated	2	1	1.3862943611198906	-1.6436275969597367	0.010805566063616424	Downregulated
hsa-miR-943	ACTB	tarbase	validated	2	2	2.1972245773362196	-2.7195479631982824	0.005740981118753553	Downregulated
hsa-miR-7-5p	ACTB	tarbase	validated	2	3	2.772588722239781	-0.44229520834170977	0.04272279681847431	Downregulated
hsa-miR-654-3p	ACTB	tarbase	validated	2	1	1.3862943611198906	-2.71470317884575	0.03149929900630377	Downregulated
hsa-miR-223-3p	ACTB	tarbase	validated	2	1	1.3862943611198906	-1.2082844045669094	0.018940682335058228	Downregulated
hsa-miR-346	ACTB	tarbase	validated	2	1	1.3862943611198906	-0.7073990275750994	0.048672237300546844	Downregulated
hsa-miR-23c	ACTB	tarbase	validated	2	1	1.3862943611198906	-2.5647563913087046	0.04855527848680504	Downregulated
hsa-miR-19a-3p	ACTB	tarbase	validated	2	2	2.1972245773362196	-1.5586521215683908	0.027023277838947254	Downregulated
hsa-miR-9-3p	ACTB	tarbase	validated	2	2	2.1972245773362196	-0.9090836821858801	0.03275968279293739	Downregulated
hsa-miR-19b-3p	ACTB	tarbase	validated	2	2	2.1972245773362196	-1.7398406819977534	0.049901531884912406	Downregulated
hsa-miR-3613-3p	ACTB	tarbase	validated	2	3	2.772588722239781	-1.5533663044697454	0.044492020752746615	Downregulated
hsa-miR-101-3p	ACTB	tarbase	validated	2	1	1.3862943611198906	-1.7195104660472729	0.03263238988607191	Downregulated
hsa-miR-106a-5p	ACTB	tarbase	validated	2	1	1.3862943611198906	-2.6262464443282725	0.04139718796778471	Downregulated
hsa-miR-187-3p	ACTB	tarbase	validated	2	1	1.3862943611198906	-1.6600444664674703	0.04307298749405891	Downregulated
hsa-miR-18b-5p	ACTB	tarbase	validated	2	1	1.3862943611198906	-0.9600758554245544	0.044396633443422616	Downregulated
hsa-miR-142-3p	ACTB	tarbase	validated	2	1	1.3862943611198906	-1.6382660513063396	0.011320211232407017	Downregulated
hsa-miR-195-5p	ACTB	tarbase	validated	2	1	1.3862943611198906	-4.303136798231881	0.021246838290942833	Downregulated
hsa-miR-15b-5p	ACTB	tarbase	validated	2	1	1.3862943611198906	0.085283120665818	0.017088483279570937	Upregulated
hsa-miR-135a-5p	ACTB	tarbase	validated	2	1	1.3862943611198906	-1.7278159652130474	0.009594694410217926	Downregulated
hsa-miR-135b-3p	ACTB	tarbase	validated	2	1	1.3862943611198906	-1.4345361050256094	0.019077017812989653	Downregulated
hsa-miR-135b-5p	ACTB	tarbase	validated	2	1	1.3862943611198906	-0.25614238807053735	0.01139575052703731	Downregulated
hsa-miR-140-5p	ACTB	tarbase	validated	2	1	1.3862943611198906	-0.937769852963825	0.00492285970877856	Downregulated
hsa-miR-148a-3p	ACTB	tarbase	validated	2	1	1.3862943611198906	-1.6308450110030783	0.02720388335711323	Downregulated
hsa-miR-15a-5p	ACTB	tarbase	validated	2	1	1.3862943611198906	-3.5892264208007636	0.029266850061947482	Downregulated
hsa-miR-25-3p	ACTB	tarbase	validated	2	1	1.3862943611198906	-3.0108329675229575	0.027854544035391882	Downregulated
hsa-miR-16-5p	ACTB	tarbase	validated	2	2	2.1972245773362196	-1.3660554021633475	0.01763567923079245	Downregulated
hsa-miR-18a-5p	ACTB	tarbase	validated	2	1	1.3862943611198906	-1.5789408622439844	0.019894441751996058	Downregulated
hsa-miR-515-5p	ACTB	tarbase	validated	2	2	2.1972245773362196	-2.621238494071644	0.015969991156831384	Downregulated
hsa-miR-23a-3p	ACTB	tarbase	validated	2	1	1.3862943611198906	-0.4096346091198675	0.03969991265609861	Downregulated
hsa-miR-23b-3p	ACTB	tarbase	validated	2	1	1.3862943611198906	-2.233654942037414	0.01491755940904841	Downregulated
hsa-miR-887-3p	ACTB	tarbase	validated	2	1	1.3862943611198906	-2.4419902401243667	0.04520916002616287	Downregulated
hsa-miR-424-5p	ACTB	tarbase	validated	2	1	1.3862943611198906	-2.9745194295738697	0.03006139494525269	Downregulated
hsa-miR-920	ACTB	tarbase	validated	2	1	1.3862943611198906	-0.8935834752348956	0.04143833046080545	Downregulated
hsa-miR-34a-5p	ACTB	tarbase	validated	2	1	1.3862943611198906	-2.0305367952605944	0.017875631684903057	Downregulated
hsa-miR-449b-5p	ACTB	tarbase	validated	2	1	1.3862943611198906	-2.4387523038494088	0.03238945787842386	Downregulated
hsa-miR-455-3p	ACTB	tarbase	validated	2	2	2.1972245773362196	0.45410035452899544	0.010892651979578661	Upregulated
hsa-miR-500a-3p	ACTB	tarbase	validated	2	1	1.3862943611198906	-1.1973438186637686	0.019530734366271646	Downregulated
hsa-miR-30a-5p	ACTB	tarbase	validated	2	1	1.3862943611198906	-0.9175206859367182	0.03985307458834723	Downregulated
hsa-miR-373-3p	ACTB	tarbase	validated	2	1	1.3862943611198906	-0.8253194250420005	0.02796315033338033	Downregulated
hsa-miR-218-5p	ACTB	tarbase	validated	2	2	2.1972245773362196	-2.760754415583296	0.0159694152912125	Downregulated
hsa-miR-30d-5p	ACTB	tarbase	validated	2	1	1.3862943611198906	-1.2125913110247393	0.0036496682628057897	Downregulated
hsa-miR-200c-3p	ACTB	tarbase	validated	2	1	1.3862943611198906	-2.1655445400753957	0.015065635342150926	Downregulated
hsa-miR-224-5p	ACTB	tarbase	validated	2	2	2.1972245773362196	0.08026052246908932	0.025613549722591417	Upregulated
hsa-miR-526b-3p	ACTB	tarbase	validated	2	1	1.3862943611198906	-1.6548445616461946	0.004394923984538764	Downregulated
hsa-miR-449a	ACTB	tarbase	validated	2	1	1.3862943611198906	-1.5590863545949654	0.037100279022241014	Downregulated
hsa-miR-641	ACTB	tarbase	validated	2	1	1.3862943611198906	-1.3417079557473304	0.013760160921607166	Downregulated
hsa-miR-765	ACTB	tarbase	validated	2	1	1.3862943611198906	-2.2877688303568906	0.02499091213522479	Downregulated
hsa-miR-1301-3p	ACTB	tarbase	validated	2	1	1.3862943611198906	-0.004291309606024418	0.04796662753541023	Downregulated
hsa-miR-3934-5p	ACTB	tarbase	validated	2	1	1.3862943611198906	-0.7555419590996519	0.033600977945374325	Downregulated
hsa-miR-548l	ACTB	tarbase	validated	2	5	3.58351893845611	-3.0706612282123036	0.02564568685973063	Downregulated
hsa-miR-186-5p	ACTB	tarbase	validated	2	1	1.3862943611198906	-1.3713734201195034	0.029623034287476913	Downregulated
hsa-miR-19b-1-5p	ACTB	tarbase	validated	2	1	1.3862943611198906	-3.484191163916359	0.020375726599711926	Downregulated
hsa-miR-21-5p	ACTB	tarbase	validated	2	1	1.3862943611198906	-1.250622203155904	0.0060935550036374485	Downregulated
hsa-miR-26b-5p	ACTB	tarbase	validated	2	1	1.3862943611198906	-1.5183694478308039	0.0484634979243856	Downregulated
hsa-miR-183-5p	ACTB	tarbase	validated	2	1	1.3862943611198906	0.013241923757581597	0.0448361476236023	Upregulated
hsa-miR-548w	ACTB	tarbase	validated	2	1	1.3862943611198906	-1.9668631158406737	0.02625926244701259	Downregulated
hsa-miR-150-3p	ACTB	tarbase	validated	2	1	1.3862943611198906	0.251959133682943	0.006949816090753303	Upregulated
hsa-miR-103a-2-5p	ACTB	tarbase	validated	2	1	1.3862943611198906	-2.087844543766169	0.023065239478833974	Downregulated
hsa-miR-155-5p	ACTB	tarbase	validated	2	1	1.3862943611198906	-1.6396301278523933	0.03210390495834872	Downregulated
hsa-miR-197-3p	ACTB	tarbase	validated	2	1	1.3862943611198906	-2.421988654187554	0.040044728475622834	Downregulated
hsa-miR-423-5p	ACTB	tarbase	validated	2	1	1.3862943611198906	-2.3120107156414815	0.0032773647855501623	Downregulated
hsa-let-7a-3p	ACTB	tarbase	validated	2	1	1.3862943611198906	-0.031101843072646185	0.01940867161890492	Downregulated
hsa-let-7a-5p	ACTB	tarbase	validated	2	3	2.772588722239781	0.004577905283912109	0.02273845164384693	Upregulated
hsa-let-7b-5p	ACTB	tarbase	validated	2	3	2.772588722239781	-1.8998488604033041	0.03689278021687642	Downregulated
hsa-let-7f-5p	ACTB	tarbase	validated	2	2	2.1972245773362196	-2.7100519299324093	0.02441247642110102	Downregulated
hsa-let-7c-5p	ACTB	tarbase	validated	2	3	2.772588722239781	-0.7267481417774004	0.048414309535874056	Downregulated
hsa-miR-1268b	ACTB	tarbase	validated	2	1	1.3862943611198906	-0.5771372460052687	0.011221754856873305	Downregulated
hsa-miR-2110	ACTB	tarbase	validated	2	1	1.3862943611198906	-1.4436811583981712	0.04370494262501598	Downregulated
hsa-let-7d-5p	ACTB	tarbase	validated	2	2	2.1972245773362196	-1.7828404309205723	0.028715186634333808	Downregulated
hsa-miR-221-3p	ACTB	tarbase	validated	2	3	2.772588722239781	1.0512622245164347	0.007156990044750273	Upregulated
hsa-miR-1307-5p	ACTB	tarbase	validated	2	1	1.3862943611198906	-0.7921968924494899	0.030578565190546216	Downregulated
hsa-miR-130a-3p	ACTB	tarbase	validated	2	1	1.3862943611198906	-3.810174302204545	0.03540073866117746	Downregulated
hsa-let-7e-5p	ACTB	tarbase	validated	2	2	2.1972245773362196	-3.4414592499469965	0.030368633582256735	Downregulated
hsa-miR-185-5p	ACTB	tarbase	validated	2	1	1.3862943611198906	0.15033036565499214	0.0071446258416399365	Upregulated
hsa-let-7g-5p	ACTB	tarbase	validated	2	2	2.1972245773362196	1.0541422788194175	0.005615691112121567	Upregulated
hsa-let-7i-5p	ACTB	tarbase	validated	2	2	2.1972245773362196	-0.7791494115930989	0.019696921955328437	Downregulated
hsa-miR-192-5p	ACTB	tarbase	validated	2	1	1.3862943611198906	-0.22953224900888647	0.039896669849520554	Downregulated
hsa-miR-193b-3p	ACTB	tarbase	validated	2	1	1.3862943611198906	-0.12448803208202897	0.021488361997064203	Downregulated
hsa-miR-301a-3p	ACTB	tarbase	validated	2	1	1.3862943611198906	-2.640093107218035	0.03641362327453681	Downregulated
hsa-miR-942-3p	ACTB	tarbase	validated	2	1	1.3862943611198906	0.6402056424655003	0.02742523628496565	Upregulated
hsa-miR-98-5p	ACTB	tarbase	validated	2	2	2.1972245773362196	-1.4517287294269963	0.01930293124378659	Downregulated
hsa-miR-365a-3p	ACTB	tarbase	validated	2	1	1.3862943611198906	-0.4789672516422705	0.03405003450042569	Downregulated
hsa-miR-222-5p	ACTB	tarbase	validated	2	1	1.3862943611198906	-1.9444208449380713	0.031794096442870796	Downregulated
hsa-miR-16-1-3p	ACTB	tarbase	validated	2	1	1.3862943611198906	-1.6957547878622576	0.008487920084968209	Downregulated
hsa-miR-664a-5p	ACTB	tarbase	validated	2	1	1.3862943611198906	-1.2758911943381541	0.024617256099358203	Downregulated
hsa-miR-32-5p	ACTB	tarbase	validated	2	1	1.3862943611198906	-1.7187931566106722	0.01443726508761756	Downregulated
hsa-miR-339-5p	ACTB	tarbase	validated	2	1	1.3862943611198906	-0.7985032995857952	0.04223671582108364	Downregulated
hsa-miR-92a-3p	ACTB	tarbase	validated	2	2	2.1972245773362196	-1.1729667067803975	0.01932975619286299	Downregulated
hsa-miR-664a-3p	ACTB	tarbase	validated	2	1	1.3862943611198906	-1.7420145909287772	0.03837617008644156	Downregulated
hsa-miR-28-3p	ACTB	tarbase	validated	2	1	1.3862943611198906	0.1810517731594936	0.0052528542787767946	Upregulated
hsa-miR-25-5p	ACTB	tarbase	validated	2	1	1.3862943611198906	-1.9029222508530403	0.03502211450086907	Downregulated
hsa-miR-576-3p	ACTB	tarbase	validated	2	1	1.3862943611198906	-2.6864956918571385	0.04181717296084389	Downregulated
hsa-miR-454-3p	ACTB	tarbase	validated	2	1	1.3862943611198906	0.8054497855358531	0.016528434981126338	Upregulated
hsa-miR-196a-5p	ACTB	tarbase	validated	2	3	2.772588722239781	-1.7019002409073272	0.04925023971218616	Downregulated
[truncated: 5,841 more rows]
